# Supplementary material for: Disentangling biological variability and taphonomy: shape analysis of the limb long bones of the sauropodomorph dinosaur Plateosaurus
Source: PeerJ. 2020 Jul 23;8:e9359. doi: 10.7717/peerj.9359 (PMC7382942; doi:10.7717/peerj.9359)
Supplement: Supplemental Information 15 — The format (.pts) is readable by the packages used in the study and can be opened like a ".txt" file. [file peerj-08-9359-s015.zip]

Archive with 80 entries (73 files):
- raw_data/
- raw_data/landmark coordinates femur/
- raw_data/landmark coordinates femur/Femur_L_GPIT_I_Plateo.pts
- raw_data/landmark coordinates femur/Femur_L_MB.R.4718.98_Ruehl.pts
- raw_data/landmark coordinates femur/Femur_L_SMNS12220.pts
- raw_data/landmark coordinates femur/Femur_R_F10_11_Plateo.pts
- raw_data/landmark coordinates femur/Femur_R_F48_Plateo.pts
- raw_data/landmark coordinates femur/Femur_R_GPIT_I_Plateo.pts
- raw_data/landmark coordinates femur/Femur_R_MB.R.4753_Ruehl.pts
- raw_data/landmark coordinates femur/Femur_R_SMNS12684_Efraa.pts
- raw_data/landmark coordinates femur/Femur_R_SMNS13200_Plateo.pts
- raw_data/landmark coordinates femur/Femur_R_SMNS53537_Plateo.pts
- raw_data/landmark coordinates femur/Template_Femur.pts
- raw_data/landmark coordinates fibula/
- raw_data/landmark coordinates fibula/Fibula_L_F10_15_Plateo.pts
- raw_data/landmark coordinates fibula/Fibula_L_F48_Plateo.pts
- raw_data/landmark coordinates fibula/Fibula_L_GPIT_I_Plateo.pts
- raw_data/landmark coordinates fibula/Fibula_L_GPIT_uncat_2_Plateo.pts
- raw_data/landmark coordinates fibula/Fibula_L_SMNS13200_Plateo.pts
- raw_data/landmark coordinates fibula/Fibula_R_F10_14_Plateo.pts
- raw_data/landmark coordinates fibula/Fibula_R_F10_16_Plateo.pts
- raw_data/landmark coordinates fibula/Fibula_R_F14_Plateo.pts
- raw_data/landmark coordinates fibula/Fibula_R_F48_Plateo.pts
- raw_data/landmark coordinates fibula/Fibula_R_GPIT_I_Plateo.pts
- raw_data/landmark coordinates fibula/Fibula_R_GPIT_uncat_3_Plateo.pts
- raw_data/landmark coordinates fibula/Fibula_R_SMNS13200ae_Plateo.pts
- raw_data/landmark coordinates fibula/Fibula_R_SMNS13200_Plateo.pts
- raw_data/landmark coordinates fibula/Template_Fibula.pts
- raw_data/landmark coordinates humerus/
- raw_data/landmark coordinates humerus/Humerus_L_F10_3_Plateo.pts
- raw_data/landmark coordinates humerus/Humerus_L_F10_4_Plateo.pts
- raw_data/landmark coordinates humerus/Humerus_L_F48_Plateo.pts
- raw_data/landmark coordinates humerus/Humerus_L_GPIT_2_Plateo.pts
- raw_data/landmark coordinates humerus/Humerus_L_SMNS12949_Plateo.pts
- raw_data/landmark coordinates humerus/Humerus_L_SMNS80664_Plateo.pts
- raw_data/landmark coordinates humerus/Humerus_R_F10_1_Plateo.pts
- raw_data/landmark coordinates humerus/Humerus_R_F10_2_Plateo.pts
- raw_data/landmark coordinates humerus/Humerus_R_F65d512_Plateo.pts
- raw_data/landmark coordinates humerus/Humerus_R_SMNS12684_Efraa.pts
- raw_data/landmark coordinates humerus/Humerus_R_SMNS17928_Efraa.pts
- raw_data/landmark coordinates humerus/Template_Humerus.pts
- raw_data/landmark coordinates radius/
- raw_data/landmark coordinates radius/Radius_L_F10_6_Plateo.pts
- raw_data/landmark coordinates radius/Radius_L_F10_7_Plateo.pts
- raw_data/landmark coordinates radius/Radius_L_F8_Plateo.pts
- raw_data/landmark coordinates radius/Radius_L_GPIT_2_Plateo.pts
- raw_data/landmark coordinates radius/Radius_L_SMNS12354b_Efraa.pts
- raw_data/landmark coordinates radius/Radius_L_SMNS12949_Plateo.pts
- raw_data/landmark coordinates radius/Radius_L_SMNS13200_Plateo.pts
- raw_data/landmark coordinates radius/Radius_R_F10_5_Plateo.pts
- raw_data/landmark coordinates radius/Radius_R_F65_Plateo.pts
- raw_data/landmark coordinates radius/Radius_R_MB.R.4718.59_Ruehl.pts
- raw_data/landmark coordinates radius/Radius_R_SMNS12950_Plateo.pts
- raw_data/landmark coordinates radius/Template_Radius.pts
- raw_data/landmark coordinates tibia/
- raw_data/landmark coordinates tibia/outlier_Tibia_R_SMNS6014_Plateo.pts
- raw_data/landmark coordinates tibia/Template_Tibia.pts
- raw_data/landmark coordinates tibia/Tibia_L_F48_Plateo.pts
- raw_data/landmark coordinates tibia/Tibia_L_GPITRE7313_Plateo.pts
- raw_data/landmark coordinates tibia/Tibia_L_GPIT_I_Plateo.pts
- raw_data/landmark coordinates tibia/Tibia_L_SMNS13200_Plateo.pts
- raw_data/landmark coordinates tibia/Tibia_R_F10_12_Plateo.pts
- raw_data/landmark coordinates tibia/Tibia_R_F10_13_Plateo.pts
- raw_data/landmark coordinates tibia/Tibia_R_F65_Plateo.pts
- raw_data/landmark coordinates tibia/Tibia_R_GPIT_I_Plateo.pts
- raw_data/landmark coordinates tibia/Tibia_R_MB.R.4398.109_Plateo.pts
- raw_data/landmark coordinates tibia/Tibia_R_SMNS13200_Plateo.pts
- raw_data/landmark coordinates ulna/
- raw_data/landmark coordinates ulna/Template_Ulna.pts
- raw_data/landmark coordinates ulna/Ulna_L_F10_10_Plateo.pts
- raw_data/landmark coordinates ulna/Ulna_L_F10_9_Plateo.pts
- raw_data/landmark coordinates ulna/Ulna_L_F48_Plateo.pts
- raw_data/landmark coordinates ulna/Ulna_L_GPIT_2_Plateo.pts
- raw_data/landmark coordinates ulna/Ulna_L_SMNS12354b_Efraa.pts
- raw_data/landmark coordinates ulna/Ulna_L_SMNS12684_Efraa.pts
- raw_data/landmark coordinates ulna/Ulna_L_SMNS12949_Plateo.pts
- raw_data/landmark coordinates ulna/Ulna_R_F10_8_Plateo.pts
- raw_data/landmark coordinates ulna/Ulna_R_GPIT_uncat_1_Plateo.pts
- raw_data/landmark coordinates ulna/Ulna_R_MB.R.4718.58_Ruehl.pts
- raw_data/landmark coordinates ulna/Ulna_R_SMNS13200_Plateo.pts
