# Supplementary material for: Disentangling biological variability and taphonomy: shape analysis of the limb long bones of the sauropodomorph dinosaur Plateosaurus
Source: PeerJ. 2020 Jul 23;8:e9359. doi: 10.7717/peerj.9359 (PMC7382942; doi:10.7717/peerj.9359)
Supplement: Supplemental Information 15 — The format (.pts) is readable by the packages used in the study and can be opened like a ".txt" file. [file peerj-08-9359-s015.zip › raw_data/landmark coordinates femur/Femur_L_GPIT_I_Plateo.pts]

Version 1.0
344
S000 -2.7730846e-001  1.8649916e+001  1.1526522e+001
S001 -7.4075842e-001  1.9501419e+001  7.2925277e+000
S002  4.5879874e+000  2.0588459e+001  6.5334945e+000
S003  7.0604701e+000  1.9548471e+001  6.0196681e+000
S004  1.1826298e+001  1.8098471e+001  7.8445473e+000
S005  1.2198302e+001  1.6544655e+001  7.8385491e+000
S006  3.2198648e+000  1.3376101e+001  4.9229064e+000
S007  8.4086285e+000  2.0528366e+001  2.2057262e+001
S008  9.0063763e+000  2.1181490e+001  3.1199020e+001
S009  8.0513535e+000  1.9320724e+001  3.1641747e+001
S010  8.2699022e+000  1.4306774e+001  1.2903528e+001
S011  1.0593802e+001  1.3373298e+001  1.9620443e+001
S012  6.6962748e+000  2.0007902e+001  6.0387157e+001
S013  8.3471308e+000  2.0070982e+001  6.0440941e+001
S014  1.2353496e+001  2.1204058e+001  5.7297142e+001
S015  1.2658855e+001  1.7839851e+001  5.8985832e+001
S016  1.3002115e+001  1.4544789e+001  5.9552177e+001
S017  6.6127138e+000  1.3372012e+001  6.2066647e+001
S018  1.3519154e+000  2.1606396e+001  6.0847187e+001
S019  6.6802063e+000  2.2598789e+001  5.6787651e+001
C000-001 -5.9480075e-002  1.8821280e+001  1.1389439e+001
C000-002  8.3327398e-002  1.8962875e+001  1.1232203e+001
C000-003  1.6599262e-001  1.9091316e+001  1.1069952e+001
C000-004  2.2356758e-001  1.9254383e+001  1.0909359e+001
C000-005  1.9410807e-001  1.9370335e+001  1.0707153e+001
C000-006  9.6960276e-002  1.9463060e+001  1.0481074e+001
C000-007 -6.4053506e-002  1.9536486e+001  1.0232647e+001
C000-008 -2.7858284e-001  1.9622974e+001  9.9677925e+000
C000-009 -5.6584787e-001  1.9678318e+001  9.6796789e+000
C001-001 -7.3879409e-001  1.9790430e+001  9.2940044e+000
C001-002 -8.7055188e-001  1.9794027e+001  8.9461718e+000
C001-003 -9.6465361e-001  1.9826818e+001  8.6264658e+000
C001-004 -1.0389361e+000  1.9916662e+001  8.2859049e+000
C001-005 -1.0361332e+000  1.9797737e+001  8.0821657e+000
C001-006 -1.0075455e+000  1.9708330e+001  7.8748126e+000
C001-007 -9.5337021e-001  1.9637178e+001  7.6622801e+000
C001-008 -8.6925918e-001  1.9586609e+001  7.4545660e+000
C002-001 -6.0203391e-001  1.9476736e+001  7.1017084e+000
C002-002 -4.3608016e-001  1.9458385e+001  6.9189796e+000
C002-003 -2.5032368e-001  1.9484375e+001  6.7387528e+000
C002-004 -3.3563633e-002  1.9500181e+001  6.5686693e+000
C002-005  1.9952612e-001  1.9564236e+001  6.4023538e+000
C002-006  4.4627044e-001  1.9677896e+001  6.2407889e+000
C002-007  7.2039080e-001  1.9797773e+001  6.0864797e+000
C002-008  1.0541918e+000  1.9831905e+001  5.9454994e+000
C002-009  1.4135431e+000  1.9882582e+001  5.8121271e+000
C003-001  1.7958734e+000  1.9995701e+001  5.7878923e+000
C003-002  2.1746082e+000  2.0091019e+001  5.7869110e+000
C003-003  2.5337751e+000  2.0208473e+001  5.8130326e+000
C003-004  2.8831651e+000  2.0323977e+001  5.8684802e+000
C003-005  3.2305183e+000  2.0419062e+001  5.9510078e+000
C003-006  3.5763910e+000  2.0491243e+001  6.0590000e+000
C003-007  3.9107614e+000  2.0622162e+001  6.2087889e+000
C003-008  4.2576833e+000  2.0650999e+001  6.3665113e+000
C004-001  4.8519425e+000  2.0538403e+001  6.5032167e+000
C004-002  5.1204996e+000  2.0469629e+001  6.4647818e+000
C004-003  5.3885460e+000  2.0376270e+001  6.4186153e+000
C004-004  5.6561685e+000  2.0264288e+001  6.3664784e+000
C004-005  5.9155178e+000  2.0121603e+001  6.3091679e+000
C004-006  6.1833987e+000  1.9976999e+001  6.2472725e+000
C004-007  6.4748096e+000  1.9851374e+001  6.1778440e+000
C004-008  6.7705216e+000  1.9713856e+001  6.1012530e+000
C005-001  7.3704047e+000  1.9396763e+001  6.0734200e+000
C005-002  7.6798315e+000  1.9265957e+001  6.1380491e+000
C005-003  7.9776840e+000  1.9131733e+001  6.2228041e+000
C005-004  8.2798185e+000  1.9028130e+001  6.3155599e+000
C005-005  8.5833073e+000  1.8950298e+001  6.4168797e+000
C005-006  8.8777580e+000  1.8872461e+001  6.5383577e+000
C005-007  9.1724596e+000  1.8817673e+001  6.6693597e+000
C005-008  9.4789314e+000  1.8815208e+001  6.8010454e+000
C005-009  9.7624121e+000  1.8777105e+001  6.9630060e+000
C006-001  1.0045087e+001  1.8687735e+001  7.0675216e+000
C006-002  1.0324130e+001  1.8627398e+001  7.1643720e+000
C006-003  1.0579833e+001  1.8543692e+001  7.2658257e+000
C006-004  1.0828680e+001  1.8481892e+001  7.3614488e+000
C006-005  1.1058854e+001  1.8408709e+001  7.4589520e+000
C006-006  1.1278004e+001  1.8343386e+001  7.5545874e+000
C006-007  1.1481980e+001  1.8274298e+001  7.6508627e+000
C006-008  1.1665921e+001  1.8193033e+001  7.7481737e+000
C007-001  1.2051534e+001  1.7931715e+001  7.9320302e+000
C007-002  1.2225211e+001  1.7742819e+001  7.9945917e+000
C007-003  1.2331737e+001  1.7543249e+001  8.0415201e+000
C007-004  1.2390655e+001  1.7354397e+001  8.0694895e+000
C007-005  1.2410664e+001  1.7178820e+001  8.0749693e+000
C007-006  1.2399680e+001  1.7014465e+001  8.0546541e+000
C007-007  1.2359580e+001  1.6857265e+001  8.0078259e+000
C007-008  1.2292046e+001  1.6702654e+001  7.9349923e+000
C008-001  1.2033933e+001  1.6378771e+001  7.5742321e+000
C008-002  1.1856312e+001  1.6216494e+001  7.3249135e+000
C008-003  1.1676922e+001  1.6048460e+001  7.0896845e+000
C008-004  1.1470256e+001  1.5898051e+001  6.8706651e+000
C008-005  1.1270627e+001  1.5731839e+001  6.6648531e+000
C008-006  1.1055538e+001  1.5572339e+001  6.4742379e+000
C008-007  1.0839438e+001  1.5401119e+001  6.2967224e+000
C008-008  1.0601558e+001  1.5246782e+001  6.1355591e+000
C008-009  1.0344254e+001  1.5109921e+001  5.9918075e+000
C009-001  1.0080073e+001  1.4962533e+001  5.7894325e+000
C009-002  9.8195496e+000  1.4774353e+001  5.5960808e+000
C009-003  9.5229092e+000  1.4612069e+001  5.4266305e+000
C009-004  9.2007294e+000  1.4458457e+001  5.2778940e+000
C009-005  8.8558817e+000  1.4309111e+001  5.1486344e+000
C009-006  8.4927826e+000  1.4155277e+001  5.0361061e+000
C009-007  8.1121159e+000  1.3993251e+001  4.9395776e+000
C009-008  7.7041616e+000  1.3845390e+001  4.8651938e+000
C009-009  7.2728219e+000  1.3705250e+001  4.8104982e+000
C010-001  6.7567153e+000  1.3598638e+001  4.7092400e+000
C010-002  6.2534432e+000  1.3530310e+001  4.6409683e+000
C010-003  5.7711916e+000  1.3452801e+001  4.5952964e+000
C010-004  5.3045173e+000  1.3394900e+001  4.5782771e+000
C010-005  4.8552523e+000  1.3392480e+001  4.6020360e+000
C010-006  4.4307618e+000  1.3467267e+001  4.6799331e+000
C010-007  4.0070658e+000  1.3363166e+001  4.7126355e+000
C010-008  3.5993612e+000  1.3322098e+001  4.7853179e+000
C011-001  2.5548489e+000  1.3291965e+001  5.0061808e+000
C011-002  1.9299482e+000  1.3284430e+001  5.1691141e+000
C011-003  1.3155044e+000  1.3256202e+001  5.3511438e+000
C011-004  7.6900780e-001  1.3339789e+001  5.6428986e+000
C011-005  2.5112510e-001  1.3433019e+001  5.9728651e+000
C011-006 -2.8178194e-001  1.3479356e+001  6.3053303e+000
C011-007 -7.6849788e-001  1.3580346e+001  6.7080746e+000
C011-008 -1.2622341e+000  1.3666540e+001  7.1457057e+000
C011-009 -1.6167200e+000  1.3899090e+001  7.6788292e+000
C012-001 -1.6512164e+000  1.3943334e+001  8.1870499e+000
C012-002 -1.6730620e+000  1.4041832e+001  8.6181240e+000
C012-003 -1.7423009e+000  1.4136137e+001  8.9801941e+000
C012-004 -1.7888607e+000  1.4290986e+001  9.2442646e+000
C012-005 -1.8318713e+000  1.4484221e+001  9.4113846e+000
C012-006 -1.8649869e+000  1.4716232e+001  9.4805984e+000
C012-007 -1.9655349e+000  1.4930673e+001  9.5116930e+000
C012-008 -2.1439207e+000  1.5131577e+001  9.5039234e+000
C012-009 -2.3532743e+000  1.5355607e+001  9.4139643e+000
C013-001 -2.3103511e+000  1.5680441e+001  9.8562260e+000
C013-002 -2.1912692e+000  1.6029509e+001  1.0231980e+001
C013-003 -2.0348382e+000  1.6383255e+001  1.0557847e+001
C013-004 -1.8488485e+000  1.6740089e+001  1.0843247e+001
C013-005 -1.6333990e+000  1.7102640e+001  1.1097460e+001
C013-006 -1.3715352e+000  1.7477715e+001  1.1310809e+001
C013-007 -1.0486274e+000  1.7865580e+001  1.1453342e+001
C013-008 -6.8191314e-001  1.8270760e+001  1.1583650e+001
C014-001  8.5903587e+000  2.0991413e+001  2.2674904e+001
C014-002  8.7691412e+000  2.1666004e+001  2.3125381e+001
C014-003  8.9657059e+000  2.2119686e+001  2.3697519e+001
C014-004  9.1818609e+000  2.2516954e+001  2.4296247e+001
C014-005  9.3795376e+000  2.2638256e+001  2.4991581e+001
C014-006  9.5860176e+000  2.2711626e+001  2.5696856e+001
C014-007  9.8404980e+000  2.2811211e+001  2.6416330e+001
C014-008  1.0068180e+001  2.2710062e+001  2.7187143e+001
C014-009  1.0359376e+001  2.2609379e+001  2.7995941e+001
C015-001  1.0270555e+001  2.2457630e+001  2.8584148e+001
C015-002  1.0028801e+001  2.2075148e+001  2.9039820e+001
C015-003  9.8739710e+000  2.1850401e+001  2.9449839e+001
C015-004  9.8856382e+000  2.1946928e+001  2.9981718e+001
C015-005  9.7422924e+000  2.1800299e+001  3.0343361e+001
C015-006  9.5683165e+000  2.1617537e+001  3.0611292e+001
C015-007  9.3985510e+000  2.1474514e+001  3.0859711e+001
C015-008  9.2130919e+000  2.1346024e+001  3.1092758e+001
C016-001  8.9091005e+000  2.0951735e+001  3.1184778e+001
C016-002  8.8174906e+000  2.0713442e+001  3.1109844e+001
C016-003  8.7207155e+000  2.0485756e+001  3.1061947e+001
C016-004  8.6184607e+000  2.0268259e+001  3.1058750e+001
C016-005  8.5122147e+000  2.0061035e+001  3.1105131e+001
C016-006  8.4037809e+000  1.9866177e+001  3.1197998e+001
C016-007  8.2886553e+000  1.9672543e+001  3.1303951e+001
C016-008  8.1689920e+000  1.9484945e+001  3.1447760e+001
C017-001  8.6734543e+000  1.4254538e+001  1.3576226e+001
C017-002  9.1317921e+000  1.3988920e+001  1.4112742e+001
C017-003  9.6301298e+000  1.3738305e+001  1.4573951e+001
C017-004  9.8920727e+000  1.3638205e+001  1.5068340e+001
C017-005  1.0029484e+001  1.3575524e+001  1.5534681e+001
C017-006  1.0177155e+001  1.3504193e+001  1.5929259e+001
C017-007  1.0284566e+001  1.3444218e+001  1.6272436e+001
C017-008  1.0218439e+001  1.3469590e+001  1.6601959e+001
C017-009  1.0200614e+001  1.3442544e+001  1.6855667e+001
C018-001  1.0284995e+001  1.3421502e+001  1.7138969e+001
C018-002  1.0345543e+001  1.3418381e+001  1.7432487e+001
C018-003  1.0349595e+001  1.3460182e+001  1.7740639e+001
C018-004  1.0406791e+001  1.3446520e+001  1.8041723e+001
C018-005  1.0455817e+001  1.3433832e+001  1.8348347e+001
C018-006  1.0501878e+001  1.3417104e+001  1.8659584e+001
C018-007  1.0548411e+001  1.3392551e+001  1.8975311e+001
C018-008  1.0574125e+001  1.3382215e+001  1.9296247e+001
C019-001  6.7690392e+000  1.9899555e+001  6.0333988e+001
C019-002  7.0132880e+000  1.9603815e+001  6.0296669e+001
C019-003  7.3217020e+000  1.9809225e+001  6.0412197e+001
C019-004  7.4735270e+000  1.9985567e+001  6.0455627e+001
C019-005  7.6175375e+000  2.0069025e+001  6.0469002e+001
C019-006  7.7795696e+000  2.0105961e+001  6.0473728e+001
C019-007  7.9678674e+000  2.0100733e+001  6.0470966e+001
C019-008  8.1710205e+000  2.0064987e+001  6.0455391e+001
C020-001  8.5827427e+000  2.0354214e+001  6.0332092e+001
C020-002  8.8423862e+000  2.0528385e+001  6.0177078e+001
C020-003  9.0649529e+000  2.0727903e+001  6.0023647e+001
C020-004  9.3599262e+000  2.0806250e+001  5.9839184e+001
C020-005  9.5625868e+000  2.0976542e+001  5.9668823e+001
C020-006  9.7582855e+000  2.1126852e+001  5.9487381e+001
C020-007  9.9423628e+000  2.1264574e+001  5.9296505e+001
C020-008  1.0160534e+001  2.1326864e+001  5.9099724e+001
C020-009  1.0325444e+001  2.1425329e+001  5.8895134e+001
C021-001  1.0586893e+001  2.1509552e+001  5.8651047e+001
C021-002  1.0850380e+001  2.1544336e+001  5.8428276e+001
C021-003  1.1092258e+001  2.1579842e+001  5.8215137e+001
C021-004  1.1328148e+001  2.1581230e+001  5.8020596e+001
C021-005  1.1555701e+001  2.1542793e+001  5.7849186e+001
C021-006  1.1769856e+001  2.1498058e+001  5.7685787e+001
C021-007  1.1974509e+001  2.1425657e+001  5.7539711e+001
C021-008  1.2173252e+001  2.1337280e+001  5.7403831e+001
C022-001  1.2468824e+001  2.1204420e+001  5.7457554e+001
C022-002  1.2573262e+001  2.1196077e+001  5.7618195e+001
C022-003  1.2663467e+001  2.1170094e+001  5.7787228e+001
C022-004  1.2742633e+001  2.1126118e+001  5.7966225e+001
C022-005  1.2798939e+001  2.1055187e+001  5.8158173e+001
C022-006  1.2790199e+001  2.0940502e+001  5.8363750e+001
C022-007  1.2789491e+001  2.0819155e+001  5.8576450e+001
C022-008  1.2779649e+001  2.0678932e+001  5.8799744e+001
C022-009  1.2772775e+001  2.0518513e+001  5.9034775e+001
C023-001  1.2854453e+001  2.0227858e+001  5.9220535e+001
C023-002  1.2883596e+001  1.9931084e+001  5.9356846e+001
C023-003  1.2869782e+001  1.9631111e+001  5.9445019e+001
C023-004  1.2839932e+001  1.9331177e+001  5.9487385e+001
C023-005  1.2864457e+001  1.9036440e+001  5.9479191e+001
C023-006  1.2868196e+001  1.8740292e+001  5.9419930e+001
C023-007  1.2794854e+001  1.8439352e+001  5.9323513e+001
C023-008  1.2739357e+001  1.8140205e+001  5.9175175e+001
C024-001  1.2718426e+001  1.7584141e+001  5.8935879e+001
C024-002  1.2801087e+001  1.7348415e+001  5.8887646e+001
C024-003  1.2871264e+001  1.7128000e+001  5.8857605e+001
C024-004  1.2932019e+001  1.6922525e+001  5.8844128e+001
C024-005  1.2985849e+001  1.6732418e+001  5.8846081e+001
C024-006  1.3032031e+001  1.6557577e+001  5.8863796e+001
C024-007  1.3077814e+001  1.6399952e+001  5.8894207e+001
C024-008  1.3120728e+001  1.6258364e+001  5.8938240e+001
C024-009  1.3153032e+001  1.6131666e+001  5.8999378e+001
C025-001  1.3217413e+001  1.5949987e+001  5.9111519e+001
C025-002  1.3239546e+001  1.5768046e+001  5.9221859e+001
C025-003  1.3254209e+001  1.5586036e+001  5.9314838e+001
C025-004  1.3225844e+001  1.5413384e+001  5.9398895e+001
C025-005  1.3182889e+001  1.5245322e+001  5.9465759e+001
C025-006  1.3147078e+001  1.5072886e+001  5.9512459e+001
C025-007  1.3111424e+001  1.4896298e+001  5.9541359e+001
C025-008  1.3067541e+001  1.4718246e+001  5.9553844e+001
C026-001  1.2867695e+001  1.4301647e+001  5.9617409e+001
C026-002  1.2704080e+001  1.4082371e+001  5.9688320e+001
C026-003  1.2527199e+001  1.3875856e+001  5.9761902e+001
C026-004  1.2333080e+001  1.3682902e+001  5.9839069e+001
C026-005  1.2116076e+001  1.3510039e+001  5.9920677e+001
C026-006  1.1861061e+001  1.3383279e+001  6.0008694e+001
C026-007  1.1591355e+001  1.3268641e+001  6.0100178e+001
C026-008  1.1317820e+001  1.3142409e+001  6.0193680e+001
C026-009  1.1049770e+001  1.2985157e+001  6.0286674e+001
C027-001  1.0801077e+001  1.2852492e+001  6.0298054e+001
C027-002  1.0552481e+001  1.2724423e+001  6.0318195e+001
C027-003  1.0294524e+001  1.2615693e+001  6.0348648e+001
C027-004  1.0024082e+001  1.2544650e+001  6.0390808e+001
C027-005  9.7443304e+000  1.2517395e+001  6.0444939e+001
C027-006  9.4578791e+000  1.2479219e+001  6.0507133e+001
C027-007  9.1627064e+000  1.2487244e+001  6.0581448e+001
C027-008  8.8619213e+000  1.2536286e+001  6.0667477e+001
C027-009  8.5466461e+000  1.2565863e+001  6.0761143e+001
C028-001  8.3180370e+000  1.2610587e+001  6.0931137e+001
C028-002  8.0920372e+000  1.2672516e+001  6.1096718e+001
C028-003  7.8767972e+000  1.2761965e+001  6.1254635e+001
C028-004  7.6649480e+000  1.2857428e+001  6.1405075e+001
C028-005  7.4599180e+000  1.2969728e+001  6.1546658e+001
C028-006  7.2535253e+000  1.3084952e+001  6.1681805e+001
C028-007  7.0418015e+000  1.3194478e+001  6.1812897e+001
C028-008  6.8283601e+000  1.3305822e+001  6.1938988e+001
C029-001  6.1126800e+000  1.3250794e+001  6.1970093e+001
C029-002  5.6070557e+000  1.3210828e+001  6.1878452e+001
C029-003  5.1251273e+000  1.3320937e+001  6.1806961e+001
C029-004  4.6514063e+000  1.3480081e+001  6.1754234e+001
C029-005  4.1775470e+000  1.3674136e+001  6.1714550e+001
C029-006  3.7036443e+000  1.3911917e+001  6.1686176e+001
C029-007  3.2173524e+000  1.4177402e+001  6.1669456e+001
C029-008  2.7112734e+000  1.4468451e+001  6.1672714e+001
C029-009  2.2303660e+000  1.4851644e+001  6.1686943e+001
C030-001  1.7502943e+000  1.4698442e+001  6.1046635e+001
C030-002  1.3018074e+000  1.4711967e+001  6.0540894e+001
C030-003  8.4227908e-001  1.4752939e+001  6.0160564e+001
C030-004  4.0433753e-001  1.4871775e+001  5.9887611e+001
C030-005 -3.1067606e-002  1.5055398e+001  5.9722191e+001
C030-006 -3.8055244e-001  1.5502981e+001  5.9684887e+001
C030-007 -7.9063600e-001  1.6000282e+001  5.9777946e+001
C030-008 -1.1857206e+000  1.6716162e+001  6.0021484e+001
C030-009 -1.2421951e+000  1.7613930e+001  6.0280209e+001
C031-001 -1.1424985e+000  1.7989946e+001  6.0465576e+001
C031-002 -9.7589564e-001  1.8378275e+001  6.0613106e+001
C031-003 -7.5289875e-001  1.8776047e+001  6.0728909e+001
C031-004 -5.1980597e-001  1.9204575e+001  6.0825565e+001
C031-005 -2.4812400e-001  1.9656853e+001  6.0892509e+001
C031-006  4.4419289e-002  2.0148911e+001  6.0930126e+001
C031-007  4.1236413e-001  2.0641277e+001  6.0930843e+001
C031-008  8.4967113e-001  2.1129045e+001  6.0900940e+001
C032-001  1.6323504e+000  2.1829325e+001  6.0725197e+001
C032-002  1.8726081e+000  2.2068470e+001  6.0588165e+001
C032-003  2.0982287e+000  2.2293051e+001  6.0440628e+001
C032-004  2.3285172e+000  2.2479219e+001  6.0283707e+001
C032-005  2.5513756e+000  2.2641439e+001  6.0115807e+001
C032-006  2.7258096e+000  2.2831863e+001  5.9934589e+001
C032-007  2.9054275e+000  2.2982862e+001  5.9743153e+001
C032-008  3.0923638e+000  2.3090199e+001  5.9541893e+001
C032-009  3.2607272e+000  2.3187321e+001  5.9329475e+001
C033-001  3.3977599e+000  2.3255562e+001  5.9163960e+001
C033-002  3.5417473e+000  2.3319353e+001  5.8990604e+001
C033-003  3.6743593e+000  2.3418287e+001  5.8811787e+001
C033-004  3.8239992e+000  2.3509665e+001  5.8627480e+001
C033-005  3.9957378e+000  2.3582319e+001  5.8436550e+001
C033-006  4.1919107e+000  2.3625982e+001  5.8239422e+001
C033-007  4.4095573e+000  2.3641409e+001  5.8038158e+001
C033-008  4.6382976e+000  2.3661753e+001  5.7828697e+001
C033-009  4.8849669e+000  2.3665121e+001  5.7613754e+001
C034-001  5.0773520e+000  2.3647390e+001  5.7522179e+001
C034-002  5.2769704e+000  2.3586018e+001  5.7436016e+001
C034-003  5.4768219e+000  2.3498920e+001  5.7350739e+001
C034-004  5.6716766e+000  2.3382000e+001  5.7269840e+001
C034-005  5.8595715e+000  2.3240360e+001  5.7191563e+001
C034-006  6.0576291e+000  2.3101774e+001  5.7098518e+001
C034-007  6.2745075e+000  2.2966625e+001  5.6988518e+001
C034-008  6.4930649e+000  2.2808754e+001  5.6878246e+001
C035-001  6.8219461e+000  2.2409071e+001  5.6751583e+001
C035-002  6.9534688e+000  2.2224176e+001  5.6745930e+001
C035-003  7.0755944e+000  2.2043730e+001  5.6771271e+001
C035-004  7.1851368e+000  2.1865524e+001  5.6828373e+001
C035-005  7.2579293e+000  2.1682476e+001  5.6918907e+001
C035-006  7.3055506e+000  2.1504715e+001  5.7041298e+001
C035-007  7.3812461e+000  2.1341097e+001  5.7192631e+001
C035-008  7.4571633e+000  2.1179079e+001  5.7374207e+001
C035-009  7.5260458e+000  2.1014887e+001  5.7584759e+001
C036-001  7.5305800e+000  2.0925690e+001  5.7761024e+001
C036-002  7.5366998e+000  2.0832693e+001  5.7929211e+001
C036-003  7.6111293e+000  2.0696712e+001  5.8087013e+001
C036-004  7.6094141e+000  2.0571646e+001  5.8252037e+001
C036-005  7.5478816e+000  2.0459257e+001  5.8418480e+001
C036-006  7.4414315e+000  2.0355803e+001  5.8582844e+001
C036-007  7.3240867e+000  2.0239471e+001  5.8745937e+001
C036-008  7.2056904e+000  2.0100401e+001  5.8911575e+001
C036-009  7.0697575e+000  1.9948923e+001  5.9080647e+001
C037-001  7.0277228e+000  1.9923006e+001  5.9213459e+001
C037-002  6.9851646e+000  1.9905972e+001  5.9349327e+001
C037-003  6.9333158e+000  1.9902184e+001  5.9485676e+001
C037-004  6.8944354e+000  1.9899183e+001  5.9628536e+001
C037-005  6.8486490e+000  1.9907038e+001  5.9772217e+001
C037-006  6.8297873e+000  1.9916052e+001  5.9928566e+001
C037-007  6.8036852e+000  1.9939133e+001  6.0086380e+001
C037-008  6.7529655e+000  1.9972324e+001  6.0237232e+001
