# Supplementary material for: Disentangling biological variability and taphonomy: shape analysis of the limb long bones of the sauropodomorph dinosaur Plateosaurus
Source: PeerJ. 2020 Jul 23;8:e9359. doi: 10.7717/peerj.9359 (PMC7382942; doi:10.7717/peerj.9359)
Supplement: Supplemental Information 15 — The format (.pts) is readable by the packages used in the study and can be opened like a ".txt" file. [file peerj-08-9359-s015.zip › raw_data/landmark coordinates femur/Femur_L_MB.R.4718.98_Ruehl.pts]

Version 1.0
344
S000  4.3267540e+001 -1.1759907e+001 -2.7908691e+001
S001  4.8738800e+001 -1.4719942e+001 -2.7917370e+001
S002  5.1314571e+001 -1.4041363e+001 -3.3876907e+001
S003  5.2877995e+001 -1.0944642e+001 -3.5188339e+001
S004  5.3087959e+001 -6.8165278e+000 -3.7746773e+001
S005  5.2757431e+001 -3.8575850e+000 -3.6628231e+001
S006  5.0298985e+001 -4.4348640e+000 -2.8453690e+001
S007  3.0543066e+001 -9.4094210e+000 -4.0186832e+001
S008  1.7973211e+001 -1.0108036e+001 -4.4272465e+001
S009  1.7990780e+001 -8.2555361e+000 -4.3599335e+001
S010  4.2483036e+001 -2.2078931e+000 -3.7714741e+001
S011  3.7841270e+001  4.8346169e-002 -4.1603939e+001
S012 -2.0189972e+001 -5.0793397e-001 -5.4133816e+001
S013 -1.9923491e+001  1.2784371e-001 -5.4648830e+001
S014 -1.2783203e+001  1.7410274e-001 -6.0342587e+001
S015 -1.6117142e+001  3.4953918e+000 -5.8718903e+001
S016 -1.5805099e+001  5.8102312e+000 -5.6789215e+001
S017 -2.0079891e+001  4.3277688e+000 -4.6713966e+001
S018 -2.1799398e+001 -5.1693902e+000 -4.7741581e+001
S019 -1.6731384e+001 -7.5700221e+000 -5.4592667e+001
C000-001  4.3347202e+001 -1.2192188e+001 -2.8212446e+001
C000-002  4.3571941e+001 -1.2640042e+001 -2.8399179e+001
C000-003  4.3762825e+001 -1.3048778e+001 -2.8535107e+001
C000-004  4.3963402e+001 -1.3421581e+001 -2.8595266e+001
C000-005  4.4193775e+001 -1.3731060e+001 -2.8547604e+001
C000-006  4.4401798e+001 -1.4017544e+001 -2.8461451e+001
C000-007  4.4591599e+001 -1.4301373e+001 -2.8345421e+001
C000-008  4.4776463e+001 -1.4580035e+001 -2.8182831e+001
C000-009  4.4966854e+001 -1.4837392e+001 -2.7953096e+001
C001-001  4.5494267e+001 -1.4952871e+001 -2.7877398e+001
C001-002  4.5998661e+001 -1.5041125e+001 -2.7818798e+001
C001-003  4.6477783e+001 -1.5088680e+001 -2.7773746e+001
C001-004  4.6923641e+001 -1.5068004e+001 -2.7738445e+001
C001-005  4.7336460e+001 -1.5018488e+001 -2.7727114e+001
C001-006  4.7723133e+001 -1.4961679e+001 -2.7742233e+001
C001-007  4.8080894e+001 -1.4872273e+001 -2.7777990e+001
C001-008  4.8420052e+001 -1.4792003e+001 -2.7837599e+001
C002-001  4.9127705e+001 -1.4617026e+001 -2.8115480e+001
C002-002  4.9477825e+001 -1.4486842e+001 -2.8319912e+001
C002-003  4.9801544e+001 -1.4383507e+001 -2.8531958e+001
C002-004  5.0100639e+001 -1.4309669e+001 -2.8750673e+001
C002-005  5.0367901e+001 -1.4239712e+001 -2.8976646e+001
C002-006  5.0604279e+001 -1.4176826e+001 -2.9210163e+001
C002-007  5.0811508e+001 -1.4126253e+001 -2.9451042e+001
C002-008  5.0993172e+001 -1.4102394e+001 -2.9697636e+001
C002-009  5.1146755e+001 -1.4099229e+001 -2.9950024e+001
C003-001  5.1288902e+001 -1.4149120e+001 -3.0406380e+001
C003-002  5.1401844e+001 -1.4188924e+001 -3.0856659e+001
C003-003  5.1480808e+001 -1.4259597e+001 -3.1301256e+001
C003-004  5.1527203e+001 -1.4289334e+001 -3.1745144e+001
C003-005  5.1547050e+001 -1.4265488e+001 -3.2182762e+001
C003-006  5.1523117e+001 -1.4321972e+001 -3.2635246e+001
C003-007  5.1480103e+001 -1.4290633e+001 -3.3077480e+001
C003-008  5.1414650e+001 -1.4180412e+001 -3.3490494e+001
C004-001  5.1693287e+001 -1.3908922e+001 -3.3893169e+001
C004-002  5.2022720e+001 -1.3673235e+001 -3.3909698e+001
C004-003  5.2289021e+001 -1.3383052e+001 -3.3948483e+001
C004-004  5.2500481e+001 -1.3060327e+001 -3.4030716e+001
C004-005  5.2659889e+001 -1.2702771e+001 -3.4157284e+001
C004-006  5.2765026e+001 -1.2304876e+001 -3.4323463e+001
C004-007  5.2837585e+001 -1.1880071e+001 -3.4553032e+001
C004-008  5.2856155e+001 -1.1409517e+001 -3.4819271e+001
C005-001  5.2892799e+001 -1.0770699e+001 -3.5326454e+001
C005-002  5.2913086e+001 -1.0585224e+001 -3.5481770e+001
C005-003  5.2931107e+001 -1.0379135e+001 -3.5643124e+001
C005-004  5.2951378e+001 -1.0157593e+001 -3.5816868e+001
C005-005  5.2970963e+001 -9.9161348e+000 -3.5997467e+001
C005-006  5.2996399e+001 -9.6651125e+000 -3.6197739e+001
C005-007  5.3021534e+001 -9.3948650e+000 -3.6405735e+001
C005-008  5.3047440e+001 -9.1071186e+000 -3.6623619e+001
C005-009  5.3079998e+001 -8.8115196e+000 -3.6863205e+001
C006-001  5.3075287e+001 -8.6044636e+000 -3.7007790e+001
C006-002  5.3067112e+001 -8.3873100e+000 -3.7130886e+001
C006-003  5.3064594e+001 -8.1727886e+000 -3.7250790e+001
C006-004  5.3067356e+001 -7.9589081e+000 -3.7367287e+001
C006-005  5.3069340e+001 -7.7385230e+000 -3.7467766e+001
C006-006  5.3070286e+001 -7.5121593e+000 -3.7551258e+001
C006-007  5.3075680e+001 -7.2847524e+000 -3.7630047e+001
C006-008  5.3084873e+001 -7.0549040e+000 -3.7703186e+001
C007-001  5.3038376e+001 -6.4035053e+000 -3.7792084e+001
C007-002  5.3002056e+001 -6.0133691e+000 -3.7815247e+001
C007-003  5.2956188e+001 -5.6448007e+000 -3.7772961e+001
C007-004  5.2926697e+001 -5.2919240e+000 -3.7707661e+001
C007-005  5.2876118e+001 -4.9725480e+000 -3.7564121e+001
C007-006  5.2815941e+001 -4.6920009e+000 -3.7360649e+001
C007-007  5.2819653e+001 -4.3684063e+000 -3.7195652e+001
C007-008  5.2799026e+001 -4.0818229e+000 -3.6951244e+001
C008-001  5.2548836e+001 -3.6545827e+000 -3.6298676e+001
C008-002  5.2362431e+001 -3.4157875e+000 -3.6002758e+001
C008-003  5.2204079e+001 -3.2920275e+000 -3.5664139e+001
C008-004  5.2090221e+001 -3.2168012e+000 -3.5324471e+001
C008-005  5.2003834e+001 -3.1392982e+000 -3.5003574e+001
C008-006  5.1945007e+001 -3.0777638e+000 -3.4691944e+001
C008-007  5.1920460e+001 -3.0523522e+000 -3.4384544e+001
C008-008  5.1916702e+001 -3.0328789e+000 -3.4086620e+001
C008-009  5.1932529e+001 -3.0101712e+000 -3.3794407e+001
C009-001  5.1941093e+001 -3.0164580e+000 -3.3503838e+001
C009-002  5.1937115e+001 -3.0327947e+000 -3.3212307e+001
C009-003  5.1927517e+001 -3.0906827e+000 -3.2924614e+001
C009-004  5.1898903e+001 -3.1353390e+000 -3.2634659e+001
C009-005  5.1859531e+001 -3.2024179e+000 -3.2347424e+001
C009-006  5.1805336e+001 -3.2721000e+000 -3.2059155e+001
C009-007  5.1737881e+001 -3.3517942e+000 -3.1771168e+001
C009-008  5.1657043e+001 -3.4407847e+000 -3.1483246e+001
C009-009  5.1562027e+001 -3.5356677e+000 -3.1194502e+001
C010-001  5.1480354e+001 -3.6357017e+000 -3.0887331e+001
C010-002  5.1384384e+001 -3.7364409e+000 -3.0581030e+001
C010-003  5.1276005e+001 -3.8482673e+000 -3.0278166e+001
C010-004  5.1152363e+001 -3.9584577e+000 -2.9975548e+001
C010-005  5.1011600e+001 -4.0552025e+000 -2.9670208e+001
C010-006  5.0856186e+001 -4.1526299e+000 -2.9365698e+001
C010-007  5.0687092e+001 -4.2628736e+000 -2.9065197e+001
C010-008  5.0500370e+001 -4.3483872e+000 -2.8758991e+001
C011-001  5.0113205e+001 -4.3649797e+000 -2.8800209e+001
C011-002  4.9877354e+001 -4.3176956e+000 -2.9047930e+001
C011-003  4.9587257e+001 -4.2868781e+000 -2.9202589e+001
C011-004  4.9236721e+001 -4.2669458e+000 -2.9272425e+001
C011-005  4.8850662e+001 -4.3534579e+000 -2.9246527e+001
C011-006  4.8399864e+001 -4.4429369e+000 -2.9139601e+001
C011-007  4.7874939e+001 -4.5450892e+000 -2.8966860e+001
C011-008  4.7347755e+001 -4.7762260e+000 -2.8657253e+001
C011-009  4.6754246e+001 -5.0208378e+000 -2.8271420e+001
C012-001  4.6275009e+001 -5.3818445e+000 -2.8181110e+001
C012-002  4.5912708e+001 -5.7886300e+000 -2.8015009e+001
C012-003  4.5564285e+001 -6.1726990e+000 -2.7873951e+001
C012-004  4.5290264e+001 -6.5633945e+000 -2.7713816e+001
C012-005  4.5045792e+001 -6.9424992e+000 -2.7563942e+001
C012-006  4.4811611e+001 -7.3081112e+000 -2.7424675e+001
C012-007  4.4592819e+001 -7.6650004e+000 -2.7283218e+001
C012-008  4.4493828e+001 -8.0344505e+000 -2.7125572e+001
C012-009  4.4426796e+001 -8.3963404e+000 -2.6972702e+001
C013-001  4.4420998e+001 -8.6787138e+000 -2.6791666e+001
C013-002  4.4369179e+001 -8.9810390e+000 -2.6679134e+001
C013-003  4.4232174e+001 -9.2941074e+000 -2.6626945e+001
C013-004  4.4184212e+001 -9.6549492e+000 -2.6669880e+001
C013-005  4.4054451e+001 -1.0027555e+001 -2.6774717e+001
C013-006  4.3757626e+001 -1.0381411e+001 -2.6938948e+001
C013-007  4.3465984e+001 -1.0758595e+001 -2.7197409e+001
C013-008  4.3371048e+001 -1.1236897e+001 -2.7532274e+001
C014-001  3.0001949e+001 -9.5671377e+000 -4.0328236e+001
C014-002  2.9431566e+001 -9.7394810e+000 -4.0485764e+001
C014-003  2.8843086e+001 -9.9641247e+000 -4.0651810e+001
C014-004  2.8227205e+001 -1.0211164e+001 -4.0832283e+001
C014-005  2.7577154e+001 -1.0460399e+001 -4.1037846e+001
C014-006  2.6917053e+001 -1.0789817e+001 -4.1234280e+001
C014-007  2.6237715e+001 -1.1205752e+001 -4.1408226e+001
C014-008  2.5508205e+001 -1.1569990e+001 -4.1637550e+001
C014-009  2.4756987e+001 -1.1848606e+001 -4.1958973e+001
C015-001  2.4358244e+001 -1.1989586e+001 -4.2306248e+001
C015-002  2.3872711e+001 -1.2002827e+001 -4.2660126e+001
C015-003  2.3303249e+001 -1.1921230e+001 -4.2988441e+001
C015-004  2.2646038e+001 -1.1774217e+001 -4.3280678e+001
C015-005  2.1902729e+001 -1.1559582e+001 -4.3538895e+001
C015-006  2.1059004e+001 -1.1300575e+001 -4.3765041e+001
C015-007  2.0036528e+001 -1.1053198e+001 -4.3980450e+001
C015-008  1.8787041e+001 -1.0747474e+001 -4.4214096e+001
C016-001  1.7982803e+001 -9.8593645e+000 -4.4173332e+001
C016-002  1.8097048e+001 -9.6063232e+000 -4.4056229e+001
C016-003  1.8171610e+001 -9.3731384e+000 -4.3957336e+001
C016-004  1.8214149e+001 -9.1542501e+000 -4.3871727e+001
C016-005  1.8206945e+001 -8.9483070e+000 -4.3797218e+001
C016-006  1.8209373e+001 -8.7523813e+000 -4.3732956e+001
C016-007  1.8185175e+001 -8.5644150e+000 -4.3678570e+001
C016-008  1.8095106e+001 -8.4009104e+000 -4.3633461e+001
C017-001  4.2386879e+001 -1.8942573e+000 -3.7980312e+001
C017-002  4.2225014e+001 -1.6796118e+000 -3.8282936e+001
C017-003  4.2055786e+001 -1.4880975e+000 -3.8561390e+001
C017-004  4.1907650e+001 -1.2866424e+000 -3.8802963e+001
C017-005  4.1744942e+001 -1.1185087e+000 -3.9030647e+001
C017-006  4.1509083e+001 -1.0506694e+000 -3.9245949e+001
C017-007  4.1359344e+001 -8.9974320e-001 -3.9426178e+001
C017-008  4.1200119e+001 -7.7647907e-001 -3.9596882e+001
C017-009  4.1049068e+001 -6.6057265e-001 -3.9768078e+001
C018-001  4.0800491e+001 -5.5977845e-001 -3.9911922e+001
C018-002  4.0508472e+001 -4.8031530e-001 -4.0061020e+001
C018-003  4.0193558e+001 -4.0117890e-001 -4.0226803e+001
C018-004  3.9847446e+001 -3.3026099e-001 -4.0402622e+001
C018-005  3.9545254e+001 -2.0800667e-001 -4.0651772e+001
C018-006  3.9192551e+001 -1.0503668e-001 -4.0908047e+001
C018-007  3.8793251e+001 -1.6862530e-002 -4.1170601e+001
C018-008  3.8339409e+001  4.0986400e-002 -4.1413746e+001
C019-001 -2.0156115e+001 -4.2315206e-001 -5.4086975e+001
C019-002 -2.0133345e+001 -3.2554170e-001 -5.4111279e+001
C019-003 -2.0121836e+001 -2.4659383e-001 -5.4179451e+001
C019-004 -2.0096930e+001 -1.7220983e-001 -5.4227985e+001
C019-005 -2.0065235e+001 -9.9481985e-002 -5.4281902e+001
C019-006 -2.0028162e+001 -2.8913597e-002 -5.4347420e+001
C019-007 -1.9993525e+001  3.0836420e-002 -5.4433666e+001
C019-008 -1.9957634e+001  8.3766915e-002 -5.4534088e+001
C020-001 -1.9519020e+001 -1.8557756e-001 -5.5007492e+001
C020-002 -1.9259151e+001 -5.6383294e-001 -5.5425396e+001
C020-003 -1.9002403e+001 -8.9566034e-001 -5.5846207e+001
C020-004 -1.8746855e+001 -1.1902634e+000 -5.6268345e+001
C020-005 -1.8443523e+001 -1.3876033e+000 -5.6707539e+001
C020-006 -1.8082233e+001 -1.4471238e+000 -5.7171524e+001
C020-007 -1.7712086e+001 -1.4356151e+000 -5.7645958e+001
C020-008 -1.7345606e+001 -1.4122417e+000 -5.8136768e+001
C020-009 -1.6953976e+001 -1.3207545e+000 -5.8653278e+001
C021-001 -1.6644056e+001 -1.3304415e+000 -5.9233303e+001
C021-002 -1.6297400e+001 -1.3034855e+000 -5.9720448e+001
C021-003 -1.5897073e+001 -1.0743194e+000 -6.0055191e+001
C021-004 -1.5465934e+001 -8.6334854e-001 -6.0306976e+001
C021-005 -1.5002440e+001 -7.1707416e-001 -6.0504959e+001
C021-006 -1.4502687e+001 -5.2110344e-001 -6.0597290e+001
C021-007 -1.3961790e+001 -3.1977305e-001 -6.0614105e+001
C021-008 -1.3359299e+001 -1.0458768e-001 -6.0580780e+001
C022-001 -1.2768142e+001  4.0785632e-001 -6.0346798e+001
C022-002 -1.2801002e+001  6.4997667e-001 -6.0345253e+001
C022-003 -1.2909558e+001  8.7135553e-001 -6.0293316e+001
C022-004 -1.3074812e+001  1.0700512e+000 -6.0219845e+001
C022-005 -1.3286757e+001  1.2588480e+000 -6.0141411e+001
C022-006 -1.3541049e+001  1.4545633e+000 -6.0065586e+001
C022-007 -1.3849124e+001  1.6345606e+000 -5.9974392e+001
C022-008 -1.4192828e+001  1.8565687e+000 -5.9895012e+001
C022-009 -1.4591925e+001  2.0635242e+000 -5.9796341e+001
C023-001 -1.4959664e+001  2.2360175e+000 -5.9621513e+001
C023-002 -1.5259530e+001  2.4573171e+000 -5.9479000e+001
C023-003 -1.5521054e+001  2.6423807e+000 -5.9338646e+001
C023-004 -1.5735290e+001  2.8165293e+000 -5.9209660e+001
C023-005 -1.5910074e+001  2.9658723e+000 -5.9085220e+001
C023-006 -1.6028351e+001  3.1215527e+000 -5.8980648e+001
C023-007 -1.6094723e+001  3.2742465e+000 -5.8894611e+001
C023-008 -1.6124907e+001  3.3980024e+000 -5.8809155e+001
C024-001 -1.6179531e+001  3.6631188e+000 -5.8522453e+001
C024-002 -1.6235655e+001  3.8342743e+000 -5.8338974e+001
C024-003 -1.6272818e+001  4.0374689e+000 -5.8215725e+001
C024-004 -1.6306358e+001  4.2433734e+000 -5.8118237e+001
C024-005 -1.6341282e+001  4.4399819e+000 -5.8024986e+001
C024-006 -1.6376345e+001  4.6290989e+000 -5.7935345e+001
C024-007 -1.6409203e+001  4.8156366e+000 -5.7856815e+001
C024-008 -1.6438713e+001  5.0018001e+000 -5.7793343e+001
C024-009 -1.6473701e+001  5.1738276e+000 -5.7716354e+001
C025-001 -1.6395481e+001  5.1911168e+000 -5.7691807e+001
C025-002 -1.6318272e+001  5.2233329e+000 -5.7650703e+001
C025-003 -1.6238298e+001  5.2720118e+000 -5.7597942e+001
C025-004 -1.6155657e+001  5.3359690e+000 -5.7529217e+001
C025-005 -1.6078621e+001  5.4089060e+000 -5.7430023e+001
C025-006 -1.5995088e+001  5.5014606e+000 -5.7317123e+001
C025-007 -1.5909602e+001  5.6115913e+000 -5.7180725e+001
C025-008 -1.5844533e+001  5.7185354e+000 -5.7001705e+001
C026-001 -1.6139841e+001  6.0496411e+000 -5.6884682e+001
C026-002 -1.6442068e+001  6.2278419e+000 -5.6880116e+001
C026-003 -1.6670031e+001  6.3941402e+000 -5.6797844e+001
C026-004 -1.6834038e+001  6.5283132e+000 -5.6626698e+001
C026-005 -1.6906744e+001  6.6872544e+000 -5.6400257e+001
C026-006 -1.6905354e+001  6.8415709e+000 -5.6100670e+001
C026-007 -1.6839178e+001  6.9660778e+000 -5.5714184e+001
C026-008 -1.6706453e+001  7.0613790e+000 -5.5243664e+001
C026-009 -1.6497578e+001  7.1554618e+000 -5.4702614e+001
C027-001 -1.6764551e+001  7.3562675e+000 -5.4085621e+001
C027-002 -1.6999352e+001  7.5667977e+000 -5.3499844e+001
C027-003 -1.7228807e+001  7.6983390e+000 -5.2917583e+001
C027-004 -1.7469107e+001  7.6697602e+000 -5.2336250e+001
C027-005 -1.7685356e+001  7.6335063e+000 -5.1774208e+001
C027-006 -1.7915665e+001  7.4179521e+000 -5.1234394e+001
C027-007 -1.8116234e+001  7.2325993e+000 -5.0708054e+001
C027-008 -1.8297085e+001  7.0262446e+000 -5.0184402e+001
C027-009 -1.8439817e+001  6.8539305e+000 -4.9627392e+001
C028-001 -1.8595947e+001  6.6339445e+000 -4.9101768e+001
C028-002 -1.8777554e+001  6.3431048e+000 -4.8645020e+001
C028-003 -1.8959032e+001  6.0260262e+000 -4.8251881e+001
C028-004 -1.9131319e+001  5.6875019e+000 -4.7928040e+001
C028-005 -1.9305532e+001  5.3779483e+000 -4.7630768e+001
C028-006 -1.9469276e+001  5.0376391e+000 -4.7411358e+001
C028-007 -1.9648201e+001  4.7340670e+000 -4.7201485e+001
C028-008 -1.9862123e+001  4.5212336e+000 -4.6943756e+001
C029-001 -2.0419565e+001  4.1695223e+000 -4.6605980e+001
C029-002 -2.0708265e+001  3.9807210e+000 -4.6466248e+001
C029-003 -2.0947084e+001  3.7207398e+000 -4.6339947e+001
C029-004 -2.1136118e+001  3.4335186e+000 -4.6181026e+001
C029-005 -2.1274654e+001  3.1353886e+000 -4.5965275e+001
C029-006 -2.1363775e+001  2.7858996e+000 -4.5742924e+001
C029-007 -2.1402842e+001  2.3970773e+000 -4.5499630e+001
C029-008 -2.1385778e+001  1.9633073e+000 -4.5246368e+001
C029-009 -2.1328676e+001  1.5055292e+000 -4.4945877e+001
C030-001 -2.1220552e+001  1.2651416e+000 -4.4750557e+001
C030-002 -2.1158852e+001  1.0043900e+000 -4.4556129e+001
C030-003 -2.1126144e+001  7.1444166e-001 -4.4367111e+001
C030-004 -2.1108192e+001  3.8120341e-001 -4.4206726e+001
C030-005 -2.1097628e+001 -4.9507539e-003 -4.4104591e+001
C030-006 -2.1100962e+001 -4.4130811e-001 -4.4046486e+001
C030-007 -2.1123631e+001 -9.3135226e-001 -4.4013336e+001
C030-008 -2.1145456e+001 -1.4645376e+000 -4.4109917e+001
C030-009 -2.1163658e+001 -2.0037229e+000 -4.4338821e+001
C031-001 -2.1322098e+001 -2.4411530e+000 -4.4548389e+001
C031-002 -2.1470480e+001 -2.8704751e+000 -4.4803829e+001
C031-003 -2.1564125e+001 -3.2377961e+000 -4.5146770e+001
C031-004 -2.1628878e+001 -3.5752537e+000 -4.5523369e+001
C031-005 -2.1682634e+001 -3.9034312e+000 -4.5921722e+001
C031-006 -2.1729839e+001 -4.2280297e+000 -4.6343437e+001
C031-007 -2.1761663e+001 -4.5338159e+000 -4.6806244e+001
C031-008 -2.1785143e+001 -4.8275332e+000 -4.7310081e+001
C032-001 -2.1915731e+001 -5.4221163e+000 -4.7883839e+001
C032-002 -2.1982937e+001 -5.6012220e+000 -4.8189507e+001
C032-003 -2.1985556e+001 -5.7750635e+000 -4.8504230e+001
C032-004 -2.1953882e+001 -5.9767032e+000 -4.8786793e+001
C032-005 -2.1897354e+001 -6.2072091e+000 -4.9048576e+001
C032-006 -2.1793085e+001 -6.4383073e+000 -4.9315559e+001
C032-007 -2.1697237e+001 -6.7413998e+000 -4.9552521e+001
C032-008 -2.1534140e+001 -7.0284133e+000 -4.9808964e+001
C032-009 -2.1286472e+001 -7.2399807e+000 -5.0083458e+001
C033-001 -2.1089520e+001 -7.4993148e+000 -5.0436558e+001
C033-002 -2.0877575e+001 -7.7643723e+000 -5.0756969e+001
C033-003 -2.0617979e+001 -7.9899464e+000 -5.1062309e+001
C033-004 -2.0329935e+001 -8.2036533e+000 -5.1342548e+001
C033-005 -2.0005068e+001 -8.3930817e+000 -5.1602959e+001
C033-006 -1.9704779e+001 -8.6510525e+000 -5.1801918e+001
C033-007 -1.9306208e+001 -8.7918587e+000 -5.2022629e+001
C033-008 -1.8897602e+001 -8.9526081e+000 -5.2205109e+001
C033-009 -1.8459681e+001 -9.0707359e+000 -5.2364124e+001
C034-001 -1.7841095e+001 -8.9701939e+000 -5.2130444e+001
C034-002 -1.7339767e+001 -8.8107576e+000 -5.2025017e+001
C034-003 -1.6953249e+001 -8.6356316e+000 -5.2043251e+001
C034-004 -1.6648849e+001 -8.5012569e+000 -5.2165012e+001
C034-005 -1.6408735e+001 -8.4138536e+000 -5.2396046e+001
C034-006 -1.6255938e+001 -8.3298903e+000 -5.2769878e+001
C034-007 -1.6271080e+001 -8.1420460e+000 -5.3295181e+001
C034-008 -1.6427526e+001 -7.8968811e+000 -5.3933205e+001
C035-001 -1.6670378e+001 -7.2504263e+000 -5.4818634e+001
C035-002 -1.6629559e+001 -6.9119568e+000 -5.4995350e+001
C035-003 -1.6587324e+001 -6.5935893e+000 -5.5168522e+001
C035-004 -1.6551662e+001 -6.2818985e+000 -5.5321251e+001
C035-005 -1.6508305e+001 -5.9967380e+000 -5.5485302e+001
C035-006 -1.6472225e+001 -5.7132349e+000 -5.5625385e+001
C035-007 -1.6441084e+001 -5.4349627e+000 -5.5746323e+001
C035-008 -1.6423981e+001 -5.1582427e+000 -5.5833244e+001
C035-009 -1.6421694e+001 -4.8902016e+000 -5.5890457e+001
C036-001 -1.6576403e+001 -4.5979109e+000 -5.5981937e+001
C036-002 -1.6773176e+001 -4.3017416e+000 -5.5987484e+001
C036-003 -1.7008783e+001 -4.0314302e+000 -5.5891483e+001
C036-004 -1.7227715e+001 -3.7560604e+000 -5.5806850e+001
C036-005 -1.7439537e+001 -3.4577541e+000 -5.5726746e+001
C036-006 -1.7706532e+001 -3.2441669e+000 -5.5492500e+001
C036-007 -1.7935448e+001 -2.9365413e+000 -5.5347252e+001
C036-008 -1.8188135e+001 -2.6558824e+000 -5.5128094e+001
C036-009 -1.8452168e+001 -2.3779171e+000 -5.4866661e+001
C037-001 -1.8752087e+001 -2.2742760e+000 -5.4887569e+001
C037-002 -1.9048687e+001 -2.2054667e+000 -5.4833424e+001
C037-003 -1.9320257e+001 -2.0943968e+000 -5.4751751e+001
C037-004 -1.9584641e+001 -1.9462539e+000 -5.4587597e+001
C037-005 -1.9745481e+001 -1.7260330e+000 -5.4601017e+001
C037-006 -1.9903833e+001 -1.4768239e+000 -5.4532539e+001
C037-007 -2.0032490e+001 -1.1816938e+000 -5.4468739e+001
C037-008 -2.0138994e+001 -8.3999175e-001 -5.4381317e+001
