# Supplementary material for: Disentangling biological variability and taphonomy: shape analysis of the limb long bones of the sauropodomorph dinosaur Plateosaurus
Source: PeerJ. 2020 Jul 23;8:e9359. doi: 10.7717/peerj.9359 (PMC7382942; doi:10.7717/peerj.9359)
Supplement: Supplemental Information 15 — The format (.pts) is readable by the packages used in the study and can be opened like a ".txt" file. [file peerj-08-9359-s015.zip › raw_data/landmark coordinates femur/Femur_L_SMNS12220.pts]

Version 1.0
344
S000  6.8382587e+000  1.2248066e+001 -3.4837546e+000
S001  7.6267381e+000  1.5416167e+001 -4.6744423e+000
S002  4.5657997e+000  1.4597359e+001 -5.6246834e+000
S003  3.9615676e+000  1.5929273e+001 -5.6448240e+000
S004 -5.7271576e-001  1.5740182e+001 -4.4897842e+000
S005 -5.6342077e-001  1.6815332e+001 -2.9855351e+000
S006  3.8848405e+000  1.7083370e+001 -1.4040718e+000
S007  1.7215848e+000  3.8167932e+000 -4.5766273e+000
S008  1.7391396e-001 -2.8583367e+000 -5.2727594e+000
S009  9.2233658e-002 -3.4122219e+000 -4.0723619e+000
S010 -3.5411841e-001  1.1206769e+001 -1.2207646e+000
S011 -3.1074333e+000  8.2305622e+000 -1.3173153e+000
S012 -1.1295409e+000 -2.4197514e+001 -6.0803738e+000
S013 -3.9305620e+000 -2.2685303e+001 -6.2068148e+000
S014 -5.6744499e+000 -2.0076591e+001 -6.3980274e+000
S015 -7.0315180e+000 -2.2278513e+001 -5.1858988e+000
S016 -9.1403179e+000 -2.3375568e+001 -3.2633119e+000
S017 -3.5417509e+000 -2.5238447e+001 -3.0977154e-001
S018  1.9916620e+000 -2.5307447e+001 -5.0920939e+000
S019  1.2307248e+000 -2.0236845e+001 -5.9852762e+000
C000-001  6.8373790e+000  1.2293127e+001 -3.6485600e+000
C000-002  6.8661799e+000  1.2333179e+001 -3.8069522e+000
C000-003  6.9172187e+000  1.2395429e+001 -3.9545341e+000
C000-004  6.9881611e+000  1.2488735e+001 -4.0859718e+000
C000-005  7.0800071e+000  1.2608644e+001 -4.2015395e+000
C000-006  7.1959538e+000  1.2745859e+001 -4.3093901e+000
C000-007  7.3370047e+000  1.2901801e+001 -4.4133606e+000
C000-008  7.5052171e+000  1.3079205e+001 -4.5195041e+000
C000-009  7.6721377e+000  1.3307703e+001 -4.5438333e+000
C001-001  7.7891259e+000  1.3522660e+001 -4.5646973e+000
C001-002  7.8738441e+000  1.3746333e+001 -4.5747676e+000
C001-003  7.9194784e+000  1.3974572e+001 -4.5704675e+000
C001-004  7.9440279e+000  1.4205848e+001 -4.5833817e+000
C001-005  7.9249458e+000  1.4438698e+001 -4.5751338e+000
C001-006  7.9036894e+000  1.4679099e+001 -4.6152210e+000
C001-007  7.8317327e+000  1.4919323e+001 -4.6161437e+000
C001-008  7.7454815e+000  1.5166189e+001 -4.6500945e+000
C002-001  7.5286007e+000  1.5527201e+001 -4.6784639e+000
C002-002  7.4181094e+000  1.5639869e+001 -4.6962190e+000
C002-003  7.2969189e+000  1.5754700e+001 -4.7361741e+000
C002-004  7.1621547e+000  1.5874255e+001 -4.7856069e+000
C002-005  7.0131626e+000  1.5998259e+001 -4.8545909e+000
C002-006  6.8558793e+000  1.6121866e+001 -4.9641871e+000
C002-007  6.6633058e+000  1.6259035e+001 -5.0647426e+000
C002-008  6.4853153e+000  1.6383656e+001 -5.2405553e+000
C002-009  6.3302655e+000  1.6499706e+001 -5.4588614e+000
C003-001  6.1940746e+000  1.6349686e+001 -5.5920849e+000
C003-002  6.0130196e+000  1.6194771e+001 -5.6733499e+000
C003-003  5.8335090e+000  1.6018938e+001 -5.7378535e+000
C003-004  5.6465001e+000  1.5825129e+001 -5.7797384e+000
C003-005  5.4536819e+000  1.5611380e+001 -5.8045273e+000
C003-006  5.2440910e+000  1.5385550e+001 -5.7912116e+000
C003-007  5.0336294e+000  1.5131752e+001 -5.7801018e+000
C003-008  4.8074436e+000  1.4863153e+001 -5.7360182e+000
C004-001  4.4627419e+000  1.4675158e+001 -5.6615071e+000
C004-002  4.3668213e+000  1.4786252e+001 -5.6580000e+000
C004-003  4.2810893e+000  1.4910181e+001 -5.6546197e+000
C004-004  4.2141771e+000  1.5048879e+001 -5.6323843e+000
C004-005  4.1556921e+000  1.5198539e+001 -5.6161127e+000
C004-006  4.1036706e+000  1.5361115e+001 -5.6044440e+000
C004-007  4.0557609e+000  1.5537726e+001 -5.5989666e+000
C004-008  4.0039201e+000  1.5727115e+001 -5.6202202e+000
C005-001  3.6321552e+000  1.5951114e+001 -5.5675755e+000
C005-002  3.3199785e+000  1.5968740e+001 -5.4985685e+000
C005-003  3.0231051e+000  1.5980726e+001 -5.4507675e+000
C005-004  2.7470434e+000  1.5990601e+001 -5.3946862e+000
C005-005  2.4896150e+000  1.5997057e+001 -5.3406763e+000
C005-006  2.2505751e+000  1.5999914e+001 -5.2903028e+000
C005-007  2.0272210e+000  1.5997090e+001 -5.2635231e+000
C005-008  1.8223845e+000  1.5990785e+001 -5.2395358e+000
C005-009  1.6381531e+000  1.5982469e+001 -5.2043223e+000
C006-001  1.3705708e+000  1.5957366e+001 -5.1706171e+000
C006-002  1.1078035e+000  1.5931385e+001 -5.1312656e+000
C006-003  8.4866339e-001  1.5902882e+001 -5.0964088e+000
C006-004  5.9315366e-001  1.5872918e+001 -5.0560684e+000
C006-005  3.4461600e-001  1.5844532e+001 -4.9877367e+000
C006-006  9.3306482e-002  1.5813935e+001 -4.9210482e+000
C006-007 -1.3805169e-001  1.5789290e+001 -4.7941489e+000
C006-008 -3.5380524e-001  1.5765923e+001 -4.6404200e+000
C007-001 -7.0763093e-001  1.5789004e+001 -4.3591118e+000
C007-002 -8.0243343e-001  1.5848316e+001 -4.2198329e+000
C007-003 -9.0329820e-001  1.5932621e+001 -4.1074996e+000
C007-004 -9.6521521e-001  1.6038830e+001 -3.9758484e+000
C007-005 -9.9511802e-001  1.6169228e+001 -3.8249576e+000
C007-006 -9.9403113e-001  1.6325481e+001 -3.6454744e+000
C007-007 -9.3719208e-001  1.6496723e+001 -3.4238667e+000
C007-008 -8.0079406e-001  1.6667221e+001 -3.1765163e+000
C008-001 -3.8768905e-001  1.7056358e+001 -2.9815590e+000
C008-002 -1.9877958e-001  1.7285088e+001 -2.9759564e+000
C008-003 -1.8398426e-003  1.7471741e+001 -2.9780972e+000
C008-004  2.0314178e-001  1.7552397e+001 -3.0116417e+000
C008-005  3.9649028e-001  1.7601009e+001 -3.0201800e+000
C008-006  5.7260746e-001  1.7691128e+001 -2.9732647e+000
C008-007  7.3067158e-001  1.7809620e+001 -2.8840690e+000
C008-008  8.9165992e-001  1.7870985e+001 -2.7953081e+000
C008-009  1.0402757e+000  1.7921087e+001 -2.6826165e+000
C009-001  1.1998999e+000  1.7943655e+001 -2.5657125e+000
C009-002  1.3723563e+000  1.7952271e+001 -2.4695046e+000
C009-003  1.5497352e+000  1.7960039e+001 -2.3828328e+000
C009-004  1.7341864e+000  1.7963734e+001 -2.3080888e+000
C009-005  1.9279792e+000  1.7948864e+001 -2.2682681e+000
C009-006  2.1265759e+000  1.7941566e+001 -2.2227709e+000
C009-007  2.3337839e+000  1.7922132e+001 -2.2019153e+000
C009-008  2.5478315e+000  1.7904177e+001 -2.1830626e+000
C009-009  2.7651684e+000  1.7893717e+001 -2.1596627e+000
C010-001  2.8316040e+000  1.7819027e+001 -2.0891135e+000
C010-002  2.9085741e+000  1.7751299e+001 -1.9994926e+000
C010-003  2.9919097e+000  1.7685440e+001 -1.8819660e+000
C010-004  3.1005042e+000  1.7601049e+001 -1.7972037e+000
C010-005  3.2321548e+000  1.7505444e+001 -1.7344099e+000
C010-006  3.3792601e+000  1.7403757e+001 -1.6703707e+000
C010-007  3.5498805e+000  1.7287157e+001 -1.6267490e+000
C010-008  3.7157557e+000  1.7179216e+001 -1.5295699e+000
C011-001  4.2328835e+000  1.6983389e+001 -1.2596406e+000
C011-002  4.5613050e+000  1.6851282e+001 -1.1550164e+000
C011-003  4.8541594e+000  1.6677729e+001 -1.1193838e+000
C011-004  5.1066289e+000  1.6482897e+001 -1.1173278e+000
C011-005  5.3245721e+000  1.6271820e+001 -1.1373196e+000
C011-006  5.5110092e+000  1.6043821e+001 -1.1819707e+000
C011-007  5.6743937e+000  1.5799281e+001 -1.2328818e+000
C011-008  5.8152566e+000  1.5530810e+001 -1.2823155e+000
C011-009  5.9226108e+000  1.5232323e+001 -1.3503181e+000
C012-001  6.2603846e+000  1.4947800e+001 -1.4735917e+000
C012-002  6.5349488e+000  1.4668807e+001 -1.5765247e+000
C012-003  6.7425208e+000  1.4398950e+001 -1.6775243e+000
C012-004  6.8829613e+000  1.4137898e+001 -1.7747267e+000
C012-005  6.9631333e+000  1.3883171e+001 -1.8511636e+000
C012-006  6.9658332e+000  1.3643147e+001 -1.9483521e+000
C012-007  6.9151592e+000  1.3405377e+001 -2.0100548e+000
C012-008  6.8021851e+000  1.3170008e+001 -2.0567443e+000
C012-009  6.6171465e+000  1.2948038e+001 -2.1106741e+000
C013-001  6.7537422e+000  1.2810366e+001 -2.2773120e+000
C013-002  6.8557863e+000  1.2696362e+001 -2.4567046e+000
C013-003  6.9289851e+000  1.2605439e+001 -2.6387811e+000
C013-004  6.9741483e+000  1.2544758e+001 -2.8209412e+000
C013-005  6.9982734e+000  1.2469359e+001 -2.9756744e+000
C013-006  7.0019078e+000  1.2369985e+001 -3.1101711e+000
C013-007  6.9763408e+000  1.2306409e+001 -3.2465513e+000
C013-008  6.9243007e+000  1.2258082e+001 -3.3734884e+000
C014-001  1.6824107e+000  3.5933893e+000 -4.7309642e+000
C014-002  1.5841221e+000  3.3274693e+000 -4.9034729e+000
C014-003  1.5530288e+000  3.0368974e+000 -5.1194329e+000
C014-004  1.5365639e+000  2.6978366e+000 -5.3399668e+000
C014-005  1.5476041e+000  2.3111947e+000 -5.5711446e+000
C014-006  1.4511058e+000  1.8802419e+000 -5.8128848e+000
C014-007  1.3587027e+000  1.4054325e+000 -6.0676017e+000
C014-008  1.2827995e+000  8.9235479e-001 -6.3571210e+000
C014-009  1.1604943e+000  3.2785839e-001 -6.6300359e+000
C015-001  1.0700831e+000 -2.5380319e-001 -6.7003427e+000
C015-002  9.4618839e-001 -7.9616159e-001 -6.6293120e+000
C015-003  8.2652318e-001 -1.2727500e+000 -6.5314384e+000
C015-004  7.0880789e-001 -1.6838696e+000 -6.3982458e+000
C015-005  5.8662963e-001 -1.9946481e+000 -6.1961842e+000
C015-006  4.7383189e-001 -2.1973839e+000 -5.9497509e+000
C015-007  3.8028395e-001 -2.4843984e+000 -5.7796121e+000
C015-008  2.8082490e-001 -2.6932099e+000 -5.5475006e+000
C016-001  2.0454131e-001 -2.8775437e+000 -5.1087494e+000
C016-002  2.2654851e-001 -2.8980074e+000 -4.9498143e+000
C016-003  2.3793305e-001 -2.9254978e+000 -4.7956543e+000
C016-004  2.3816787e-001 -2.9834783e+000 -4.6568489e+000
C016-005  2.2896035e-001 -3.0536280e+000 -4.5278101e+000
C016-006  2.0992252e-001 -3.1327126e+000 -4.4066639e+000
C016-007  1.8067561e-001 -3.2235303e+000 -4.2951245e+000
C016-008  1.4133950e-001 -3.3095357e+000 -4.1781201e+000
C017-001 -5.5711818e-001  1.1003777e+001 -1.1201307e+000
C017-002 -7.6427591e-001  1.0838053e+001 -1.0278502e+000
C017-003 -9.6874624e-001  1.0692443e+001 -9.6076912e-001
C017-004 -1.1803062e+000  1.0608043e+001 -8.9104718e-001
C017-005 -1.3870667e+000  1.0535896e+001 -8.5876203e-001
C017-006 -1.5926844e+000  1.0487228e+001 -8.5646343e-001
C017-007 -1.7966086e+000  1.0457466e+001 -8.8639432e-001
C017-008 -1.9994653e+000  1.0447721e+001 -9.4758642e-001
C017-009 -2.1741951e+000  1.0391482e+001 -1.0250160e+000
C018-001 -2.3887949e+000  1.0286804e+001 -9.4725263e-001
C018-002 -2.5647810e+000  1.0082677e+001 -8.7152183e-001
C018-003 -2.6559381e+000  9.8281698e+000 -8.6469620e-001
C018-004 -2.7356329e+000  9.5857286e+000 -8.9336050e-001
C018-005 -2.8139725e+000  9.3414326e+000 -9.4103521e-001
C018-006 -2.8770118e+000  9.0847912e+000 -1.0109471e+000
C018-007 -2.9606011e+000  8.8145752e+000 -1.0860968e+000
C018-008 -3.0449014e+000  8.5298605e+000 -1.1851636e+000
C019-001 -1.4984767e+000 -2.4258127e+001 -5.8673668e+000
C019-002 -1.9409646e+000 -2.4251799e+001 -5.7979245e+000
C019-003 -2.3406115e+000 -2.4189077e+001 -5.8139954e+000
C019-004 -2.6800287e+000 -2.4076893e+001 -5.7784104e+000
C019-005 -2.9916825e+000 -2.3908875e+001 -5.7901430e+000
C019-006 -3.2710042e+000 -2.3685778e+001 -5.8448086e+000
C019-007 -3.5057347e+000 -2.3409592e+001 -5.9586802e+000
C019-008 -3.7451217e+000 -2.3073292e+001 -6.0446758e+000
C020-001 -4.0007281e+000 -2.2555389e+001 -6.3169117e+000
C020-002 -4.0663605e+000 -2.2422991e+001 -6.4581742e+000
C020-003 -4.1671329e+000 -2.2274540e+001 -6.5426741e+000
C020-004 -4.2792559e+000 -2.2114061e+001 -6.5680742e+000
C020-005 -4.3908896e+000 -2.1947796e+001 -6.5780725e+000
C020-006 -4.5055194e+000 -2.1777569e+001 -6.6293359e+000
C020-007 -4.6275692e+000 -2.1598940e+001 -6.7018757e+000
C020-008 -4.7577643e+000 -2.1411499e+001 -6.7137117e+000
C020-009 -4.8980970e+000 -2.1217813e+001 -6.6977701e+000
C021-001 -4.9825583e+000 -2.1086151e+001 -6.7052002e+000
C021-002 -5.0655990e+000 -2.0950352e+001 -6.7214646e+000
C021-003 -5.1506424e+000 -2.0816715e+001 -6.7170424e+000
C021-004 -5.2376232e+000 -2.0693899e+001 -6.6794744e+000
C021-005 -5.3245964e+000 -2.0574955e+001 -6.6293588e+000
C021-006 -5.4113741e+000 -2.0452934e+001 -6.5784879e+000
C021-007 -5.4985266e+000 -2.0331173e+001 -6.5181108e+000
C021-008 -5.5861535e+000 -2.0209524e+001 -6.4477196e+000
C022-001 -5.8898005e+000 -2.0007586e+001 -6.3360014e+000
C022-002 -6.0721436e+000 -2.0001059e+001 -6.2521834e+000
C022-003 -6.2177963e+000 -2.0044914e+001 -6.1821060e+000
C022-004 -6.3532858e+000 -2.0124489e+001 -6.1455798e+000
C022-005 -6.4359703e+000 -2.0263084e+001 -6.1089482e+000
C022-006 -6.4817967e+000 -2.0450005e+001 -6.0866365e+000
C022-007 -6.5359173e+000 -2.0670092e+001 -6.0941968e+000
C022-008 -6.5764723e+000 -2.0934010e+001 -6.1200356e+000
C022-009 -6.6067982e+000 -2.1242468e+001 -6.1673851e+000
C023-001 -6.6760702e+000 -2.1381361e+001 -6.0965981e+000
C023-002 -6.7084980e+000 -2.1522356e+001 -5.9941025e+000
C023-003 -6.7263174e+000 -2.1658745e+001 -5.8916855e+000
C023-004 -6.7156425e+000 -2.1791409e+001 -5.8019028e+000
C023-005 -6.7048597e+000 -2.1914892e+001 -5.7107468e+000
C023-006 -6.7339435e+000 -2.2023939e+001 -5.5950127e+000
C023-007 -6.8083444e+000 -2.2119120e+001 -5.4566922e+000
C023-008 -6.9169803e+000 -2.2202858e+001 -5.3164725e+000
C024-001 -7.1723685e+000 -2.2198105e+001 -5.0757523e+000
C024-002 -7.3035855e+000 -2.2141121e+001 -4.9528518e+000
C024-003 -7.4253373e+000 -2.2112495e+001 -4.8127871e+000
C024-004 -7.5772686e+000 -2.2097248e+001 -4.7110033e+000
C024-005 -7.7316790e+000 -2.2104404e+001 -4.6099105e+000
C024-006 -7.8887792e+000 -2.2134859e+001 -4.5096092e+000
C024-007 -8.0403204e+000 -2.2195572e+001 -4.4003749e+000
C024-008 -8.2204847e+000 -2.2260653e+001 -4.3253317e+000
C024-009 -8.4016075e+000 -2.2350483e+001 -4.2477412e+000
C025-001 -8.4962015e+000 -2.2421352e+001 -4.1836863e+000
C025-002 -8.5900087e+000 -2.2500160e+001 -4.1119790e+000
C025-003 -8.6856146e+000 -2.2586592e+001 -4.0323744e+000
C025-004 -8.7780943e+000 -2.2684690e+001 -3.9399550e+000
C025-005 -8.8745337e+000 -2.2791613e+001 -3.8362460e+000
C025-006 -8.9782829e+000 -2.2907770e+001 -3.7181818e+000
C025-007 -9.0833158e+000 -2.3037560e+001 -3.5797548e+000
C025-008 -9.1108589e+000 -2.3203522e+001 -3.4233825e+000
C026-001 -9.1619492e+000 -2.3621193e+001 -3.0624042e+000
C026-002 -9.1983786e+000 -2.3844656e+001 -2.8483639e+000
C026-003 -9.1717310e+000 -2.4051596e+001 -2.6379297e+000
C026-004 -9.1301498e+000 -2.4247324e+001 -2.4199009e+000
C026-005 -9.0157490e+000 -2.4418116e+001 -2.2086091e+000
C026-006 -8.8639669e+000 -2.4571026e+001 -1.9966290e+000
C026-007 -8.6692648e+000 -2.4704288e+001 -1.7873995e+000
C026-008 -8.4670000e+000 -2.4835379e+001 -1.5569648e+000
C026-009 -8.2080507e+000 -2.4941761e+001 -1.3328518e+000
C027-001 -8.0384865e+000 -2.5040703e+001 -1.2066290e+000
C027-002 -7.8548965e+000 -2.5134851e+001 -1.0852342e+000
C027-003 -7.6556416e+000 -2.5223406e+001 -9.7434741e-001
C027-004 -7.4329171e+000 -2.5300465e+001 -8.9535081e-001
C027-005 -7.2057886e+000 -2.5376968e+001 -8.1176293e-001
C027-006 -6.9809442e+000 -2.5460846e+001 -7.0085472e-001
C027-007 -6.7411766e+000 -2.5539251e+001 -6.0398835e-001
C027-008 -6.4782410e+000 -2.5599047e+001 -5.4483360e-001
C027-009 -6.2158699e+000 -2.5669250e+001 -4.5997140e-001
C028-001 -5.9270682e+000 -2.5681532e+001 -3.5348561e-001
C028-002 -5.6279707e+000 -2.5664335e+001 -2.9697275e-001
C028-003 -5.3313627e+000 -2.5639881e+001 -2.4865101e-001
C028-004 -5.0346847e+000 -2.5605667e+001 -2.0796199e-001
C028-005 -4.7375259e+000 -2.5554649e+001 -2.0579712e-001
C028-006 -4.4406180e+000 -2.5492804e+001 -2.1878409e-001
C028-007 -4.1407080e+000 -2.5422131e+001 -2.1828027e-001
C028-008 -3.8391547e+000 -2.5338249e+001 -2.3023120e-001
C029-001 -3.1896067e+000 -2.5135363e+001 -1.7014852e-001
C029-002 -2.8496592e+000 -2.5043037e+001 -1.5759258e-001
C029-003 -2.5148826e+000 -2.4966421e+001 -1.6186666e-001
C029-004 -2.1839473e+000 -2.4903872e+001 -1.2054901e-001
C029-005 -1.8635513e+000 -2.4856289e+001 -1.6030493e-001
C029-006 -1.5546910e+000 -2.4822937e+001 -2.2547261e-001
C029-007 -1.2492657e+000 -2.4802862e+001 -2.7351227e-001
C029-008 -9.3096596e-001 -2.4797054e+001 -2.9384121e-001
C029-009 -6.3367480e-001 -2.4805828e+001 -3.8600662e-001
C030-001 -3.7675470e-001 -2.4828381e+001 -5.2630633e-001
C030-002 -1.2948368e-001 -2.4859371e+001 -6.6199213e-001
C030-003  8.3633646e-002 -2.4896517e+001 -8.1755495e-001
C030-004  2.8225926e-001 -2.4941374e+001 -9.6923381e-001
C030-005  4.2544416e-001 -2.4991077e+001 -1.1491610e+000
C030-006  5.9262455e-001 -2.5051762e+001 -1.2957277e+000
C030-007  7.3371428e-001 -2.5119823e+001 -1.4490012e+000
C030-008  8.6519587e-001 -2.5196035e+001 -1.5972469e+000
C030-009  9.9960893e-001 -2.5279203e+001 -1.7307811e+000
C031-001  1.2301362e+000 -2.5564785e+001 -2.0555146e+000
C031-002  1.3803142e+000 -2.5777319e+001 -2.4228160e+000
C031-003  1.5790193e+000 -2.5930117e+001 -2.7680726e+000
C031-004  1.6587619e+000 -2.5993391e+001 -3.1520996e+000
C031-005  1.7609930e+000 -2.5994740e+001 -3.5276058e+000
C031-006  1.7995174e+000 -2.5916777e+001 -3.9176047e+000
C031-007  1.8504463e+000 -2.5778173e+001 -4.3082151e+000
C031-008  1.9162723e+000 -2.5577284e+001 -4.7003236e+000
C032-001  2.0484440e+000 -2.5195978e+001 -5.2916131e+000
C032-002  2.1390028e+000 -2.5072624e+001 -5.4770365e+000
C032-003  2.1745315e+000 -2.4926575e+001 -5.6627998e+000
C032-004  2.2133758e+000 -2.4764137e+001 -5.8377633e+000
C032-005  2.2733982e+000 -2.4588152e+001 -6.0004826e+000
C032-006  2.3574407e+000 -2.4398912e+001 -6.1513605e+000
C032-007  2.4312451e+000 -2.4191729e+001 -6.2938471e+000
C032-008  2.4963746e+000 -2.3967302e+001 -6.4277835e+000
C032-009  2.5544150e+000 -2.3726734e+001 -6.5534992e+000
C033-001  2.5672433e+000 -2.3576607e+001 -6.5612383e+000
C033-002  2.5943179e+000 -2.3420305e+001 -6.5577230e+000
C033-003  2.5687973e+000 -2.3251095e+001 -6.5630360e+000
C033-004  2.5740995e+000 -2.3077999e+001 -6.5492673e+000
C033-005  2.5811501e+000 -2.2897240e+001 -6.5249243e+000
C033-006  2.5798895e+000 -2.2706804e+001 -6.4951673e+000
C033-007  2.5509257e+000 -2.2505993e+001 -6.4688449e+000
C033-008  2.4883213e+000 -2.2298044e+001 -6.4461341e+000
C033-009  2.4306438e+000 -2.2082897e+001 -6.4118109e+000
C034-001  2.3998733e+000 -2.1885944e+001 -6.4186759e+000
C034-002  2.3916788e+000 -2.1682499e+001 -6.3977289e+000
C034-003  2.3809998e+000 -2.1473993e+001 -6.3624654e+000
C034-004  2.3391480e+000 -2.1260586e+001 -6.3193007e+000
C034-005  2.2367907e+000 -2.1046709e+001 -6.2699227e+000
C034-006  2.0475585e+000 -2.0847889e+001 -6.2130742e+000
C034-007  1.8053038e+000 -2.0658802e+001 -6.1464238e+000
C034-008  1.5465999e+000 -2.0446333e+001 -6.0705261e+000
C035-001  1.0129969e+000 -2.0170773e+001 -5.8904090e+000
C035-002  7.8438389e-001 -2.0235538e+001 -5.8068886e+000
C035-003  6.0130262e-001 -2.0209606e+001 -5.7529244e+000
C035-004  4.2249146e-001 -2.0195467e+001 -5.7229590e+000
C035-005  2.4870066e-001 -2.0229103e+001 -5.7117906e+000
C035-006  9.3202524e-002 -2.0319365e+001 -5.7163725e+000
C035-007 -7.3953643e-002 -2.0406698e+001 -5.7476702e+000
C035-008 -2.2850114e-001 -2.0545065e+001 -5.7955661e+000
C035-009 -2.9650638e-001 -2.0735813e+001 -5.8544159e+000
C036-001 -2.8595680e-001 -2.0985014e+001 -6.0010157e+000
C036-002 -2.8190559e-001 -2.1215910e+001 -6.1483541e+000
C036-003 -2.7577049e-001 -2.1429178e+001 -6.2959909e+000
C036-004 -2.3653257e-001 -2.1624477e+001 -6.4184985e+000
C036-005 -1.6719438e-001 -2.1802570e+001 -6.5046263e+000
C036-006 -1.3609239e-001 -2.1962149e+001 -6.6198392e+000
C036-007 -1.1865026e-001 -2.2100782e+001 -6.7500887e+000
C036-008 -8.6258233e-002 -2.2221182e+001 -6.8629088e+000
C036-009 -4.1367002e-002 -2.2326052e+001 -6.9589839e+000
C037-001 -2.1484628e-001 -2.2647024e+001 -6.9521909e+000
C037-002 -3.7062553e-001 -2.2947613e+001 -6.9126921e+000
C037-003 -4.7040358e-001 -2.3229685e+001 -6.8071361e+000
C037-004 -5.6699133e-001 -2.3475508e+001 -6.6937504e+000
C037-005 -6.8358785e-001 -2.3684174e+001 -6.5920305e+000
C037-006 -8.0296057e-001 -2.3860126e+001 -6.4840655e+000
C037-007 -9.3481338e-001 -2.4002995e+001 -6.3768349e+000
C037-008 -1.0428407e+000 -2.4115450e+001 -6.2410216e+000
