# Supplementary material for: Disentangling biological variability and taphonomy: shape analysis of the limb long bones of the sauropodomorph dinosaur Plateosaurus
Source: PeerJ. 2020 Jul 23;8:e9359. doi: 10.7717/peerj.9359 (PMC7382942; doi:10.7717/peerj.9359)
Supplement: Supplemental Information 15 — The format (.pts) is readable by the packages used in the study and can be opened like a ".txt" file. [file peerj-08-9359-s015.zip › raw_data/landmark coordinates femur/Femur_R_F10_11_Plateo.pts]

Version 1.0
344
S000  3.1044073e+000 -3.5663418e+001 -6.9119501e+000
S001  4.3218365e+000 -4.0281181e+001 -8.2904587e+000
S002  6.5649395e+000 -4.1301456e+001 -5.0145264e+000
S003  6.0981750e+000 -4.1790058e+001 -3.8638530e+000
S004  6.0383549e+000 -4.0944729e+001  5.6735325e-001
S005  3.5730333e+000 -4.0914696e+001  1.7179241e+000
S006 -9.3135071e-001 -4.1895927e+001 -3.9973676e+000
S007  8.3118382e+000 -2.5697588e+001  3.2954419e-001
S008  9.9879627e+000 -1.6678728e+001  1.7398911e+000
S009  8.0700569e+000 -1.5781822e+001  1.9474528e+000
S010  1.9773445e+000 -3.4125130e+001  1.3680061e+000
S011  2.3739672e+000 -2.8962791e+001  4.5489063e+000
S012  1.2087857e+001  1.1778422e+001  4.1989465e+000
S013  1.2450483e+001  1.1897817e+001  5.4471478e+000
S014  1.3334385e+001  9.5110769e+000  8.9579115e+000
S015  1.1608622e+001  1.1381215e+001  8.7031908e+000
S016  8.8962317e+000  1.3683957e+001  1.0295957e+001
S017  5.6249590e+000  1.2521253e+001  3.8031132e+000
S018  1.2877682e+001  1.2538756e+001  1.8086624e-001
S019  1.5983477e+001  7.6406655e+000  1.7575698e+000
C000-001  3.5927572e+000 -3.5754982e+001 -6.8956323e+000
C000-002  4.0156388e+000 -3.6082855e+001 -6.8614216e+000
C000-003  4.2572122e+000 -3.6485470e+001 -6.8523035e+000
C000-004  4.4123464e+000 -3.6814945e+001 -6.8655157e+000
C000-005  4.5152526e+000 -3.7083500e+001 -6.8921885e+000
C000-006  4.5934443e+000 -3.7305378e+001 -6.9256673e+000
C000-007  4.6653008e+000 -3.7494164e+001 -6.9624848e+000
C000-008  4.6989317e+000 -3.7662567e+001 -7.0074978e+000
C000-009  4.7195210e+000 -3.7813354e+001 -7.0597034e+000
C001-001  4.7249222e+000 -3.7995331e+001 -7.2977362e+000
C001-002  4.7179656e+000 -3.8198711e+001 -7.5109220e+000
C001-003  4.7040243e+000 -3.8426746e+001 -7.6974034e+000
C001-004  4.6915884e+000 -3.8684517e+001 -7.8561668e+000
C001-005  4.6228313e+000 -3.8948685e+001 -7.9946618e+000
C001-006  4.6046920e+000 -3.9261646e+001 -8.1064043e+000
C001-007  4.4997745e+000 -3.9570087e+001 -8.1890373e+000
C001-008  4.4009881e+000 -3.9911694e+001 -8.2430706e+000
C002-001  4.3604879e+000 -4.0531727e+001 -8.1462622e+000
C002-002  4.4303083e+000 -4.0761574e+001 -8.0134830e+000
C002-003  4.5322766e+000 -4.0973053e+001 -7.8926144e+000
C002-004  4.6298728e+000 -4.1159927e+001 -7.7576823e+000
C002-005  4.7080350e+000 -4.1318916e+001 -7.5967550e+000
C002-006  4.8462796e+000 -4.1464466e+001 -7.4687276e+000
C002-007  4.9968448e+000 -4.1587463e+001 -7.3388591e+000
C002-008  5.1598568e+000 -4.1687767e+001 -7.2072062e+000
C002-009  5.3301740e+000 -4.1765831e+001 -7.0687752e+000
C003-001  5.5291729e+000 -4.1719761e+001 -6.8283272e+000
C003-002  5.7269139e+000 -4.1671169e+001 -6.6050601e+000
C003-003  5.9002504e+000 -4.1621578e+001 -6.3776979e+000
C003-004  6.0800776e+000 -4.1569584e+001 -6.1708550e+000
C003-005  6.2309704e+000 -4.1517666e+001 -5.9520445e+000
C003-006  6.3775587e+000 -4.1465973e+001 -5.7349472e+000
C003-007  6.4894629e+000 -4.1414757e+001 -5.5009208e+000
C003-008  6.5634928e+000 -4.1362331e+001 -5.2561965e+000
C004-001  6.5229568e+000 -4.1395718e+001 -4.9149809e+000
C004-002  6.4826727e+000 -4.1481041e+001 -4.8071132e+000
C004-003  6.4314446e+000 -4.1553806e+001 -4.6954293e+000
C004-004  6.3988953e+000 -4.1624199e+001 -4.5665045e+000
C004-005  6.3229551e+000 -4.1669559e+001 -4.4504728e+000
C004-006  6.2441692e+000 -4.1705803e+001 -4.3250790e+000
C004-007  6.1857162e+000 -4.1741459e+001 -4.1797824e+000
C004-008  6.1230183e+000 -4.1767529e+001 -4.0262423e+000
C005-001  6.1059203e+000 -4.1821899e+001 -3.6321745e+000
C005-002  6.0821257e+000 -4.1834377e+001 -3.4002299e+000
C005-003  6.0020294e+000 -4.1810715e+001 -3.1767974e+000
C005-004  5.9323850e+000 -4.1769672e+001 -2.9552927e+000
C005-005  5.9042387e+000 -4.1724304e+001 -2.7299533e+000
C005-006  5.8714752e+000 -4.1661430e+001 -2.5052545e+000
C005-007  5.8809104e+000 -4.1593018e+001 -2.2777970e+000
C005-008  5.9219656e+000 -4.1509460e+001 -2.0531371e+000
C005-009  5.9241471e+000 -4.1404476e+001 -1.8282815e+000
C006-001  5.9789882e+000 -4.1330910e+001 -1.5154116e+000
C006-002  6.0297127e+000 -4.1264793e+001 -1.2147260e+000
C006-003  6.0422268e+000 -4.1197460e+001 -9.2338872e-001
C006-004  6.0554886e+000 -4.1136635e+001 -6.4548039e-001
C006-005  6.0828538e+000 -4.1090797e+001 -3.7990937e-001
C006-006  6.0829926e+000 -4.1044163e+001 -1.2579857e-001
C006-007  6.0657568e+000 -4.1000145e+001  1.1544528e-001
C006-008  6.0584874e+000 -4.0970463e+001  3.4705570e-001
C007-001  5.8877931e+000 -4.0893211e+001  9.6564442e-001
C007-002  5.6193743e+000 -4.0820679e+001  1.2597563e+000
C007-003  5.3558850e+000 -4.0771015e+001  1.4912492e+000
C007-004  5.0990443e+000 -4.0751282e+001  1.6835420e+000
C007-005  4.8252172e+000 -4.0749657e+001  1.8161830e+000
C007-006  4.5343595e+000 -4.0765572e+001  1.8872787e+000
C007-007  4.2274976e+000 -4.0796516e+001  1.8897291e+000
C007-008  3.9027305e+000 -4.0854103e+001  1.8543277e+000
C008-001  3.2962134e+000 -4.1087315e+001  1.5307000e+000
C008-002  3.0386078e+000 -4.1248478e+001  1.3248899e+000
C008-003  2.7917602e+000 -4.1404343e+001  1.1217681e+000
C008-004  2.5574350e+000 -4.1553143e+001  9.1753995e-001
C008-005  2.3137567e+000 -4.1707207e+001  7.5619560e-001
C008-006  2.0972285e+000 -4.1846630e+001  5.5679137e-001
C008-007  1.9096383e+000 -4.1968948e+001  3.2651994e-001
C008-008  1.7234882e+000 -4.2091484e+001  1.1199023e-001
C008-009  1.5618743e+000 -4.2197559e+001 -1.1837427e-001
C009-001  1.3852315e+000 -4.2195824e+001 -3.0622503e-001
C009-002  1.2059640e+000 -4.2201828e+001 -4.9634385e-001
C009-003  9.9391663e-001 -4.2226540e+001 -6.6446871e-001
C009-004  7.8412634e-001 -4.2245731e+001 -8.4341890e-001
C009-005  5.9534019e-001 -4.2252518e+001 -1.0478830e+000
C009-006  4.2188123e-001 -4.2251434e+001 -1.2719250e+000
C009-007  2.3766240e-001 -4.2252022e+001 -1.4966409e+000
C009-008  6.6729337e-002 -4.2245850e+001 -1.7394525e+000
C009-009 -9.4141051e-002 -4.2234341e+001 -1.9975185e+000
C010-001 -1.9652994e-001 -4.2246384e+001 -2.1735921e+000
C010-002 -2.9931113e-001 -4.2242569e+001 -2.3631945e+000
C010-003 -3.8905185e-001 -4.2226540e+001 -2.5679073e+000
C010-004 -4.5691404e-001 -4.2201527e+001 -2.7874043e+000
C010-005 -5.1838350e-001 -4.2165051e+001 -3.0178218e+000
C010-006 -5.7998216e-001 -4.2112232e+001 -3.2601969e+000
C010-007 -6.3230556e-001 -4.2034950e+001 -3.5218141e+000
C010-008 -7.5814784e-001 -4.1950996e+001 -3.7718320e+000
C011-001 -1.2413408e+000 -4.1850925e+001 -4.4357181e+000
C011-002 -1.4556404e+000 -4.1720528e+001 -4.8421555e+000
C011-003 -1.6566041e+000 -4.1553032e+001 -5.1837211e+000
C011-004 -1.7686673e+000 -4.1323151e+001 -5.4637885e+000
C011-005 -1.7921628e+000 -4.1043983e+001 -5.6775131e+000
C011-006 -1.8328271e+000 -4.0730751e+001 -5.8378615e+000
C011-007 -1.8189201e+000 -4.0371815e+001 -5.9437423e+000
C011-008 -1.8589431e+000 -3.9955612e+001 -5.9847903e+000
C011-009 -1.8005394e+000 -3.9491341e+001 -5.9658155e+000
C012-001 -1.8610107e+000 -3.9701588e+001 -6.5403619e+000
C012-002 -1.7101376e+000 -3.9832355e+001 -7.0256658e+000
C012-003 -1.5614038e+000 -3.9832878e+001 -7.3990259e+000
C012-004 -1.4413345e+000 -3.9686913e+001 -7.7104273e+000
C012-005 -1.2514298e+000 -3.9419930e+001 -7.9328971e+000
C012-006 -1.0350296e+000 -3.9003433e+001 -8.0855494e+000
C012-007 -7.5446701e-001 -3.8443748e+001 -8.1386538e+000
C012-008 -3.6469984e-001 -3.7780640e+001 -8.0521641e+000
C012-009  2.5209802e-001 -3.7248409e+001 -7.7786355e+000
C013-001  6.2553257e-001 -3.6971813e+001 -7.7467194e+000
C013-002  9.9060339e-001 -3.6729347e+001 -7.6964440e+000
C013-003  1.3395487e+000 -3.6507980e+001 -7.6312990e+000
C013-004  1.6788390e+000 -3.6322056e+001 -7.5437684e+000
C013-005  1.9952775e+000 -3.6143875e+001 -7.4484181e+000
C013-006  2.2941363e+000 -3.5980103e+001 -7.3411231e+000
C013-007  2.5817516e+000 -3.5855675e+001 -7.2110329e+000
C013-008  2.8511071e+000 -3.5742004e+001 -7.0701427e+000
C014-001  8.4866638e+000 -2.5412348e+001  3.7367073e-001
C014-002  8.6536045e+000 -2.5071775e+001  4.4152817e-001
C014-003  8.7675552e+000 -2.4651897e+001  5.9257835e-001
C014-004  9.0118465e+000 -2.4245993e+001  6.9314873e-001
C014-005  9.3498964e+000 -2.3834986e+001  7.5743812e-001
C014-006  9.7359400e+000 -2.3394999e+001  8.2716751e-001
C014-007  1.0133515e+001 -2.2908890e+001  9.3607795e-001
C014-008  1.0600107e+001 -2.2403675e+001  1.0386684e+000
C014-009  1.1001076e+001 -2.1822878e+001  1.2129344e+000
C015-001  1.1283386e+001 -2.1070454e+001  1.4332361e+000
C015-002  1.1339039e+001 -2.0334118e+001  1.6570376e+000
C015-003  1.1364351e+001 -1.9664963e+001  1.8129678e+000
C015-004  1.1360639e+001 -1.9041773e+001  1.9135697e+000
C015-005  1.1251611e+001 -1.8468067e+001  1.9717166e+000
C015-006  1.1092821e+001 -1.7924866e+001  1.9781862e+000
C015-007  1.0876522e+001 -1.7388838e+001  1.9275085e+000
C015-008  1.0505368e+001 -1.6933784e+001  1.8354365e+000
C016-001  9.8047256e+000 -1.6637280e+001  1.7222240e+000
C016-002  9.6044350e+000 -1.6609425e+001  1.7238584e+000
C016-003  9.3951807e+000 -1.6568270e+001  1.7393816e+000
C016-004  9.1796122e+000 -1.6505922e+001  1.7646554e+000
C016-005  8.9768200e+000 -1.6389069e+001  1.7764508e+000
C016-006  8.7478991e+000 -1.6286459e+001  1.8192160e+000
C016-007  8.5372000e+000 -1.6125256e+001  1.8472499e+000
C016-008  8.3045158e+000 -1.5967235e+001  1.8960853e+000
C017-001  2.0181065e+000 -3.3727135e+001  1.7798625e+000
C017-002  1.9657707e+000 -3.3360500e+001  2.1014936e+000
C017-003  1.8553581e+000 -3.3038231e+001  2.3969729e+000
C017-004  1.6236495e+000 -3.2893749e+001  2.9140975e+000
C017-005  1.5173627e+000 -3.2627396e+001  3.2497349e+000
C017-006  1.4863383e+000 -3.2264805e+001  3.3841677e+000
C017-007  1.4575089e+000 -3.1914301e+001  3.4968684e+000
C017-008  1.4340085e+000 -3.1570013e+001  3.5863187e+000
C017-009  1.3918281e+000 -3.1245750e+001  3.6902921e+000
C018-001  1.4510289e+000 -3.0910711e+001  3.8466470e+000
C018-002  1.5259643e+000 -3.0592972e+001  3.9808850e+000
C018-003  1.6022309e+000 -3.0300682e+001  4.1282716e+000
C018-004  1.7069980e+000 -3.0022596e+001  4.2199526e+000
C018-005  1.8240669e+000 -2.9766254e+001  4.2928953e+000
C018-006  1.9529258e+000 -2.9530073e+001  4.3455868e+000
C018-007  2.0801225e+000 -2.9319595e+001  4.4291825e+000
C018-008  2.2193985e+000 -2.9131735e+001  4.5032215e+000
C019-001  1.2080609e+001  1.1821609e+001  4.3529806e+000
C019-002  1.2078673e+001  1.1858120e+001  4.5011878e+000
C019-003  1.2098344e+001  1.1884774e+001  4.6463809e+000
C019-004  1.2117028e+001  1.1908102e+001  4.7865791e+000
C019-005  1.2129119e+001  1.1929029e+001  4.9270530e+000
C019-006  1.2157557e+001  1.1938787e+001  5.0717406e+000
C019-007  1.2216317e+001  1.1933192e+001  5.2170715e+000
C019-008  1.2330917e+001  1.1915799e+001  5.3374233e+000
C020-001  1.2901241e+001  1.1733820e+001  5.6614141e+000
C020-002  1.3222181e+001  1.1549681e+001  5.9143095e+000
C020-003  1.3476268e+001  1.1363768e+001  6.1322331e+000
C020-004  1.3666118e+001  1.1178246e+001  6.3162241e+000
C020-005  1.3758432e+001  1.0985600e+001  6.4681969e+000
C020-006  1.3782730e+001  1.0800124e+001  6.5936856e+000
C020-007  1.3808869e+001  1.0637669e+001  6.7033768e+000
C020-008  1.3831231e+001  1.0485673e+001  6.7907429e+000
C020-009  1.3849724e+001  1.0325908e+001  6.8317099e+000
C021-001  1.3889484e+001  1.0226218e+001  7.2212906e+000
C021-002  1.3878632e+001  1.0133801e+001  7.5860043e+000
C021-003  1.3809437e+001  1.0036039e+001  7.9093943e+000
C021-004  1.3731671e+001  9.9375601e+000  8.1845360e+000
C021-005  1.3652456e+001  9.8420048e+000  8.4135847e+000
C021-006  1.3601322e+001  9.7581758e+000  8.6174088e+000
C021-007  1.3551749e+001  9.6788597e+000  8.8011894e+000
C021-008  1.3447534e+001  9.5919838e+000  8.9082556e+000
C022-001  1.3239431e+001  9.5686302e+000  8.9970341e+000
C022-002  1.3141308e+001  9.6347656e+000  9.0227985e+000
C022-003  1.3042482e+001  9.7090168e+000  9.0411940e+000
C022-004  1.2943021e+001  9.7911491e+000  9.0515804e+000
C022-005  1.2842067e+001  9.8791046e+000  9.0441751e+000
C022-006  1.2740965e+001  9.9761686e+000  9.0368032e+000
C022-007  1.2640206e+001  1.0084268e+001  9.0355558e+000
C022-008  1.2537715e+001  1.0199168e+001  9.0207777e+000
C022-009  1.2437428e+001  1.0325362e+001  9.0130396e+000
C023-001  1.2377921e+001  1.0478539e+001  8.9954290e+000
C023-002  1.2301959e+001  1.0615196e+001  8.9399757e+000
C023-003  1.2218363e+001  1.0739846e+001  8.8814116e+000
C023-004  1.2127223e+001  1.0852039e+001  8.8209486e+000
C023-005  1.2032582e+001  1.0963320e+001  8.7762794e+000
C023-006  1.1934241e+001  1.1074320e+001  8.7460270e+000
C023-007  1.1832302e+001  1.1184012e+001  8.7291775e+000
C023-008  1.1721951e+001  1.1283673e+001  8.7090025e+000
C024-001  1.1413538e+001  1.1589942e+001  8.7398129e+000
C024-002  1.1235728e+001  1.1790082e+001  8.8037024e+000
C024-003  1.1071384e+001  1.1975412e+001  8.8786249e+000
C024-004  1.0925199e+001  1.2145006e+001  8.9698772e+000
C024-005  1.0786715e+001  1.2297845e+001  9.0593519e+000
C024-006  1.0651634e+001  1.2434851e+001  9.1423464e+000
C024-007  1.0526209e+001  1.2556557e+001  9.2290707e+000
C024-008  1.0406950e+001  1.2663005e+001  9.3147793e+000
C024-009  1.0288643e+001  1.2753279e+001  9.3920288e+000
C025-001  1.0147372e+001  1.2957727e+001  9.4770012e+000
C025-002  1.0010603e+001  1.3138097e+001  9.5782576e+000
C025-003  9.8746443e+000  1.3293978e+001  9.6858492e+000
C025-004  9.7417526e+000  1.3424853e+001  9.8018436e+000
C025-005  9.6020613e+000  1.3528747e+001  9.9188519e+000
C025-006  9.4607153e+000  1.3603432e+001  1.0049364e+001
C025-007  9.2971601e+000  1.3647583e+001  1.0174639e+001
C025-008  9.1024189e+000  1.3668727e+001  1.0265618e+001
C026-001  8.3779535e+000  1.4091377e+001  1.0386899e+001
C026-002  7.8927345e+000  1.4455834e+001  1.0262288e+001
C026-003  7.4175134e+000  1.4722599e+001  1.0212302e+001
C026-004  6.9746938e+000  1.4902132e+001  1.0120519e+001
C026-005  6.5735903e+000  1.4989766e+001  9.9741058e+000
C026-006  6.1927795e+000  1.4994890e+001  9.8098936e+000
C026-007  5.7931752e+000  1.4932796e+001  9.6998224e+000
C026-008  5.3719316e+000  1.4796743e+001  9.6765432e+000
C026-009  4.9849167e+000  1.4566111e+001  9.6323462e+000
C027-001  4.6154776e+000  1.4930265e+001  9.4451303e+000
C027-002  4.3233428e+000  1.5195757e+001  9.1291723e+000
C027-003  4.1415458e+000  1.5336596e+001  8.8059101e+000
C027-004  3.9958470e+000  1.5362157e+001  8.5510740e+000
C027-005  3.9154046e+000  1.5268904e+001  8.3398819e+000
C027-006  3.9147241e+000  1.5054092e+001  8.1745253e+000
C027-007  3.8628359e+000  1.4748683e+001  8.0599899e+000
C027-008  3.7597301e+000  1.4353495e+001  7.9686842e+000
C027-009  3.6731763e+000  1.3851735e+001  7.8915033e+000
C028-001  3.7732654e+000  1.3459536e+001  7.2515993e+000
C028-002  3.8990858e+000  1.3119870e+001  6.6696725e+000
C028-003  4.0161772e+000  1.2859239e+001  6.1101213e+000
C028-004  4.1377702e+000  1.2689649e+001  5.5630145e+000
C028-005  4.3804636e+000  1.2518682e+001  5.1320505e+000
C028-006  4.6778011e+000  1.2382856e+001  4.7638006e+000
C028-007  4.9828644e+000  1.2334316e+001  4.4103737e+000
C028-008  5.3011131e+000  1.2376721e+001  4.0842147e+000
C029-001  5.6380596e+000  1.2446139e+001  3.4572406e+000
C029-002  5.7320709e+000  1.2313710e+001  3.1450276e+000
C029-003  5.8594747e+000  1.2181811e+001  2.8529272e+000
C029-004  6.0217295e+000  1.2049428e+001  2.5837545e+000
C029-005  6.2220488e+000  1.1914451e+001  2.3438818e+000
C029-006  6.4268918e+000  1.1808154e+001  2.0802269e+000
C029-007  6.6560864e+000  1.1707639e+001  1.8146023e+000
C029-008  6.9340534e+000  1.1593997e+001  1.5928185e+000
C029-009  7.2691603e+000  1.1468972e+001  1.4384879e+000
C030-001  7.6611762e+000  1.1771772e+001  1.2509451e+000
C030-002  8.0357265e+000  1.2049563e+001  1.0700732e+000
C030-003  8.4042902e+000  1.2293858e+001  9.1995955e-001
C030-004  8.7864952e+000  1.2485669e+001  8.4551173e-001
C030-005  9.1435575e+000  1.2654985e+001  7.6345199e-001
C030-006  9.4743452e+000  1.2805307e+001  6.6912943e-001
C030-007  9.7944288e+000  1.2922696e+001  5.9836853e-001
C030-008  1.0096381e+001  1.3014633e+001  5.3311038e-001
C030-009  1.0372606e+001  1.3089843e+001  4.5086169e-001
C031-001  1.0673433e+001  1.3130317e+001  3.8006303e-001
C031-002  1.0978061e+001  1.3134880e+001  3.4581941e-001
C031-003  1.1277808e+001  1.3106882e+001  3.3741882e-001
C031-004  1.1564036e+001  1.3067636e+001  3.0555403e-001
C031-005  1.1842287e+001  1.3007709e+001  2.7248389e-001
C031-006  1.2112470e+001  1.2918528e+001  2.5874496e-001
C031-007  1.2374634e+001  1.2813243e+001  2.3308606e-001
C031-008  1.2630764e+001  1.2689636e+001  1.9923884e-001
C032-001  1.3109612e+001  1.2421867e+001  1.9285840e-001
C032-002  1.3344512e+001  1.2308417e+001  1.7287315e-001
C032-003  1.3574084e+001  1.2183027e+001  1.6192105e-001
C032-004  1.3795317e+001  1.2038126e+001  1.6935055e-001
C032-005  1.4022687e+001  1.1898707e+001  1.5535083e-001
C032-006  1.4260771e+001  1.1758530e+001  1.2574133e-001
C032-007  1.4484860e+001  1.1579738e+001  1.3465214e-001
C032-008  1.4692049e+001  1.1371155e+001  1.7305876e-001
C032-009  1.4824656e+001  1.1125305e+001  2.9592705e-001
C033-001  1.5081374e+001  1.0952700e+001  3.7734184e-001
C033-002  1.5287706e+001  1.0777056e+001  4.8950022e-001
C033-003  1.5493437e+001  1.0596695e+001  5.6828523e-001
C033-004  1.5670508e+001  1.0411466e+001  6.5113103e-001
C033-005  1.5781430e+001  1.0240723e+001  7.8407466e-001
C033-006  1.5903527e+001  1.0051354e+001  8.7153137e-001
C033-007  1.6008389e+001  9.8570023e+000  9.5555973e-001
C033-008  1.6069584e+001  9.6692457e+000  1.0602139e+000
C033-009  1.6067154e+001  9.4868660e+000  1.1869912e+000
C034-001  1.6111916e+001  9.2995110e+000  1.2701517e+000
C034-002  1.6153852e+001  9.1039610e+000  1.3464870e+000
C034-003  1.6201866e+001  8.9058142e+000  1.4005144e+000
C034-004  1.6241306e+001  8.7053699e+000  1.4416481e+000
C034-005  1.6256283e+001  8.4993572e+000  1.4863119e+000
C034-006  1.6275484e+001  8.2796831e+000  1.5206348e+000
C034-007  1.6262150e+001  8.0429869e+000  1.5794238e+000
C034-008  1.6122309e+001  7.8396788e+000  1.6827260e+000
C035-001  1.6149576e+001  8.0057688e+000  1.9280925e+000
C035-002  1.6190910e+001  8.3572531e+000  2.0813296e+000
C035-003  1.6166576e+001  8.6408920e+000  2.2155578e+000
C035-004  1.6122398e+001  8.8474369e+000  2.3497508e+000
C035-005  1.6061762e+001  8.9831791e+000  2.4936180e+000
C035-006  1.5933585e+001  9.0567989e+000  2.6161637e+000
C035-007  1.5779753e+001  9.0615940e+000  2.7466621e+000
C035-008  1.5572683e+001  9.0035992e+000  2.8624837e+000
C035-009  1.5328547e+001  8.8781528e+000  2.9791059e+000
C036-001  1.5198426e+001  8.9429159e+000  3.0915427e+000
C036-002  1.5032157e+001  9.0153074e+000  3.1925700e+000
C036-003  1.4834314e+001  9.0885973e+000  3.2930195e+000
C036-004  1.4600933e+001  9.1684427e+000  3.3836675e+000
C036-005  1.4335646e+001  9.2435322e+000  3.4823654e+000
C036-006  1.4031548e+001  9.3374949e+000  3.5517871e+000
C036-007  1.3694266e+001  9.4306087e+000  3.6230490e+000
C036-008  1.3321134e+001  9.5326290e+000  3.6799257e+000
C036-009  1.2917166e+001  9.6247616e+000  3.7560086e+000
C037-001  1.2780402e+001  9.8676662e+000  3.8641016e+000
C037-002  1.2655798e+001  1.0138531e+001  3.8912451e+000
C037-003  1.2544240e+001  1.0393599e+001  3.9337239e+000
C037-004  1.2438977e+001  1.0633976e+001  4.0010839e+000
C037-005  1.2347010e+001  1.0873160e+001  4.0509043e+000
C037-006  1.2265486e+001  1.1109007e+001  4.0885239e+000
C037-007  1.2188917e+001  1.1340486e+001  4.1186414e+000
C037-008  1.2130624e+001  1.1561628e+001  4.1636419e+000
