# Supplementary material for: Disentangling biological variability and taphonomy: shape analysis of the limb long bones of the sauropodomorph dinosaur Plateosaurus
Source: PeerJ. 2020 Jul 23;8:e9359. doi: 10.7717/peerj.9359 (PMC7382942; doi:10.7717/peerj.9359)
Supplement: Supplemental Information 15 — The format (.pts) is readable by the packages used in the study and can be opened like a ".txt" file. [file peerj-08-9359-s015.zip › raw_data/landmark coordinates femur/Femur_R_F48_Plateo.pts]

Version 1.0
344
S000  1.5431989e+001 -3.8250511e+001  7.6513386e-001
S001  1.7581060e+001 -4.5240211e+001  2.2662954e+000
S002  1.0481581e+001 -4.5635616e+001  3.6602211e+000
S003  9.3121138e+000 -4.7805180e+001  2.5572033e+000
S004  3.8075957e+000 -4.6249855e+001 -5.6504297e-001
S005  5.2556510e+000 -4.7266369e+001 -3.9653511e+000
S006  1.1544056e+001 -4.9079803e+001 -4.1991081e+000
S007  4.7605805e+000 -2.9576973e+001  3.0223179e+000
S008  1.1446977e+000 -1.6485346e+001  5.1339350e+000
S009  3.8198075e+000 -1.4423070e+001  3.6765366e+000
S010  6.8936768e+000 -3.6907719e+001 -5.3251114e+000
S011  3.8406181e+000 -2.9234879e+001 -5.1560764e+000
S012 -1.2279510e+000  2.3114168e+001  7.4811840e+000
S013 -2.3853192e+000  2.2812113e+001  6.9265251e+000
S014 -9.5537500e+000  1.6374540e+001  6.1203051e+000
S015 -6.4609890e+000  2.0892447e+001  3.7515068e+000
S016 -6.3630381e+000  2.1770699e+001  1.3837814e-001
S017  2.9370465e+000  2.4795496e+001  8.0634809e-001
S018  4.7763948e+000  2.4763777e+001  9.4202261e+000
S019 -1.9373045e+000  1.7610678e+001  1.0710588e+001
C000-001  1.5281134e+001 -3.8360249e+001  9.4457805e-001
C000-002  1.5209070e+001 -3.8534382e+001  1.1101015e+000
C000-003  1.5119049e+001 -3.8659378e+001  1.3171309e+000
C000-004  1.5091693e+001 -3.8829491e+001  1.5563735e+000
C000-005  1.5147760e+001 -3.9068886e+001  1.7969822e+000
C000-006  1.5267501e+001 -3.9354931e+001  2.0510876e+000
C000-007  1.5442162e+001 -3.9679688e+001  2.3339427e+000
C000-008  1.5678170e+001 -4.0051586e+001  2.6365559e+000
C000-009  1.6008682e+001 -4.0488941e+001  2.8689480e+000
C001-001  1.6327690e+001 -4.0907097e+001  3.0430250e+000
C001-002  1.6604095e+001 -4.1350906e+001  3.1725144e+000
C001-003  1.6836187e+001 -4.1828640e+001  3.2562952e+000
C001-004  1.7040731e+001 -4.2333740e+001  3.2639012e+000
C001-005  1.7233133e+001 -4.2845936e+001  3.1556716e+000
C001-006  1.7373079e+001 -4.3398136e+001  3.0171578e+000
C001-007  1.7483244e+001 -4.3953316e+001  2.7466140e+000
C001-008  1.7535757e+001 -4.4570728e+001  2.4877567e+000
C002-001  1.7324144e+001 -4.5589569e+001  2.2394209e+000
C002-002  1.7000366e+001 -4.5906570e+001  2.1801131e+000
C002-003  1.6661018e+001 -4.6215565e+001  2.2071445e+000
C002-004  1.6301825e+001 -4.6511711e+001  2.2993600e+000
C002-005  1.5929401e+001 -4.6797691e+001  2.4735887e+000
C002-006  1.5517828e+001 -4.7067383e+001  2.6992455e+000
C002-007  1.5000414e+001 -4.7294498e+001  2.8275740e+000
C002-008  1.4460924e+001 -4.7509827e+001  3.0276577e+000
C002-009  1.3873289e+001 -4.7688564e+001  3.1559896e+000
C003-001  1.3598457e+001 -4.7320267e+001  3.1809096e+000
C003-002  1.3264685e+001 -4.6990654e+001  3.1458466e+000
C003-003  1.2938972e+001 -4.6698414e+001  3.2086985e+000
C003-004  1.2607789e+001 -4.6434078e+001  3.3003662e+000
C003-005  1.2289662e+001 -4.6191231e+001  3.4580159e+000
C003-006  1.1923535e+001 -4.5986248e+001  3.5993552e+000
C003-007  1.1493841e+001 -4.5826969e+001  3.7070556e+000
C003-008  1.0990502e+001 -4.5717602e+001  3.7006781e+000
C004-001  1.0403131e+001 -4.5842327e+001  3.6444356e+000
C004-002  1.0316244e+001 -4.6058201e+001  3.5811627e+000
C004-003  1.0241592e+001 -4.6284237e+001  3.4670608e+000
C004-004  1.0105879e+001 -4.6515133e+001  3.3967648e+000
C004-005  9.9767151e+000 -4.6755760e+001  3.2745368e+000
C004-006  9.8441229e+000 -4.7003731e+001  3.1188257e+000
C004-007  9.7180643e+000 -4.7254040e+001  2.9187591e+000
C004-008  9.5081129e+000 -4.7526196e+001  2.7612014e+000
C005-001  9.1565847e+000 -4.7832741e+001  2.4165521e+000
C005-002  8.9648552e+000 -4.7839439e+001  2.2800159e+000
C005-003  8.7708282e+000 -4.7802872e+001  2.1054645e+000
C005-004  8.5251579e+000 -4.7755184e+001  1.9553208e+000
C005-005  8.2569923e+000 -4.7677616e+001  1.7922852e+000
C005-006  7.9459410e+000 -4.7583252e+001  1.6424319e+000
C005-007  7.5922399e+000 -4.7470737e+001  1.5079597e+000
C005-008  7.2151799e+000 -4.7328560e+001  1.3624390e+000
C005-009  6.8212109e+000 -4.7155899e+001  1.1906074e+000
C006-001  6.3743057e+000 -4.7066769e+001  9.7628522e-001
C006-002  5.9186978e+000 -4.6992321e+001  8.3404744e-001
C006-003  5.5242376e+000 -4.6896713e+001  6.3568938e-001
C006-004  5.1463203e+000 -4.6807583e+001  4.6311277e-001
C006-005  4.7963867e+000 -4.6717812e+001  2.9633665e-001
C006-006  4.5183020e+000 -4.6595634e+001  5.0484572e-002
C006-007  4.2452850e+000 -4.6488518e+001 -1.4541137e-001
C006-008  4.0341616e+000 -4.6360794e+001 -4.0607637e-001
C007-001  3.4785919e+000 -4.6346611e+001 -8.2296461e-001
C007-002  3.3554046e+000 -4.6425087e+001 -1.2125521e+000
C007-003  3.3560934e+000 -4.6506706e+001 -1.5843961e+000
C007-004  3.4134817e+000 -4.6609074e+001 -1.9417695e+000
C007-005  3.5128701e+000 -4.6743725e+001 -2.3224728e+000
C007-006  3.7256947e+000 -4.6894424e+001 -2.7396908e+000
C007-007  4.0514851e+000 -4.7070198e+001 -3.1987367e+000
C007-008  4.5639334e+000 -4.7222916e+001 -3.6459365e+000
C008-001  5.5012240e+000 -4.7227386e+001 -4.1016541e+000
C008-002  5.7631345e+000 -4.7196079e+001 -4.1920938e+000
C008-003  6.0236416e+000 -4.7199806e+001 -4.2769122e+000
C008-004  6.2694836e+000 -4.7242603e+001 -4.3885107e+000
C008-005  6.5184774e+000 -4.7306374e+001 -4.4866157e+000
C008-006  6.7982678e+000 -4.7381149e+001 -4.4900293e+000
C008-007  7.0523205e+000 -4.7493256e+001 -4.5579114e+000
C008-008  7.3000417e+000 -4.7632130e+001 -4.6534805e+000
C008-009  7.5674744e+000 -4.7789730e+001 -4.6745462e+000
C009-001  7.8309259e+000 -4.7994099e+001 -4.7309198e+000
C009-002  8.0912094e+000 -4.8168972e+001 -4.7547302e+000
C009-003  8.3465014e+000 -4.8314857e+001 -4.7628388e+000
C009-004  8.5762215e+000 -4.8437847e+001 -4.8114519e+000
C009-005  8.7899952e+000 -4.8538204e+001 -4.8711786e+000
C009-006  8.9991560e+000 -4.8612717e+001 -4.9148726e+000
C009-007  9.2088566e+000 -4.8653217e+001 -4.9251070e+000
C009-008  9.4143543e+000 -4.8648693e+001 -4.8983698e+000
C009-009  9.5973377e+000 -4.8635220e+001 -4.9144068e+000
C010-001  9.8271074e+000 -4.8710781e+001 -4.8745999e+000
C010-002  1.0049016e+001 -4.8803272e+001 -4.8596601e+000
C010-003  1.0272512e+001 -4.8894890e+001 -4.8479986e+000
C010-004  1.0498044e+001 -4.8974350e+001 -4.8228574e+000
C010-005  1.0716002e+001 -4.9026756e+001 -4.7501745e+000
C010-006  1.0920435e+001 -4.9052044e+001 -4.6198134e+000
C010-007  1.1133140e+001 -4.9077766e+001 -4.5067387e+000
C010-008  1.1342783e+001 -4.9088364e+001 -4.3724380e+000
C011-001  1.2222787e+001 -4.8708763e+001 -4.6831522e+000
C011-002  1.2917676e+001 -4.8330120e+001 -5.0889482e+000
C011-003  1.3447800e+001 -4.7877316e+001 -5.0773292e+000
C011-004  1.3964753e+001 -4.7424606e+001 -5.0335526e+000
C011-005  1.4469336e+001 -4.6962318e+001 -4.9309134e+000
C011-006  1.5061260e+001 -4.6538422e+001 -4.9527493e+000
C011-007  1.5569142e+001 -4.6049961e+001 -4.7274766e+000
C011-008  1.6177406e+001 -4.5627132e+001 -4.6746883e+000
C011-009  1.6805399e+001 -4.5267574e+001 -4.7091823e+000
C012-001  1.7480200e+001 -4.4555973e+001 -4.5648856e+000
C012-002  1.8137714e+001 -4.3947613e+001 -4.5446410e+000
C012-003  1.8718441e+001 -4.3338093e+001 -4.3851547e+000
C012-004  1.9192911e+001 -4.2749439e+001 -4.0348229e+000
C012-005  1.9547123e+001 -4.2211517e+001 -3.4972610e+000
C012-006  1.9761034e+001 -4.1760357e+001 -2.7797995e+000
C012-007  2.0124889e+001 -4.1092117e+001 -2.1600530e+000
C012-008  2.0222456e+001 -4.0631622e+001 -1.2161536e+000
C012-009  2.0190042e+001 -4.0258858e+001 -1.3686202e-001
C013-001  1.9548061e+001 -3.9772491e+001 -3.1540114e-001
C013-002  1.8965849e+001 -3.9320187e+001 -4.1701570e-001
C013-003  1.8430887e+001 -3.8909035e+001 -4.6345311e-001
C013-004  1.7946203e+001 -3.8494259e+001 -4.9019912e-001
C013-005  1.7420000e+001 -3.8267464e+001 -3.9188591e-001
C013-006  1.6903709e+001 -3.8168350e+001 -1.9632737e-001
C013-007  1.6416094e+001 -3.8148415e+001  6.6329747e-002
C013-008  1.5924679e+001 -3.8148445e+001  3.7156460e-001
C014-001  4.4603748e+000 -2.9105400e+001  3.2132697e+000
C014-002  4.1818981e+000 -2.8606380e+001  3.3859603e+000
C014-003  3.8990388e+000 -2.8083250e+001  3.5569277e+000
C014-004  3.6215489e+000 -2.7687628e+001  3.8579640e+000
C014-005  3.3720901e+000 -2.7377159e+001  4.2487235e+000
C014-006  3.1237588e+000 -2.7013449e+001  4.6095071e+000
C014-007  2.8830764e+000 -2.6670099e+001  5.0107069e+000
C014-008  2.6435554e+000 -2.6323473e+001  5.4246492e+000
C014-009  2.4094050e+000 -2.5954750e+001  5.7911081e+000
C015-001  2.2165365e+000 -2.5123482e+001  6.1065459e+000
C015-002  2.0862799e+000 -2.4214453e+001  6.2765322e+000
C015-003  1.8141924e+000 -2.3412386e+001  6.6798606e+000
C015-004  1.6439639e+000 -2.2431042e+001  6.7404675e+000
C015-005  1.4628071e+000 -2.1383623e+001  6.7060823e+000
C015-006  1.1861583e+000 -2.0239069e+001  6.6265655e+000
C015-007  7.6241773e-001 -1.8840336e+001  6.4422145e+000
C015-008  7.3482597e-001 -1.7362339e+001  5.8212276e+000
C016-001  1.6294103e+000 -1.6493935e+001  4.8274570e+000
C016-002  2.0698276e+000 -1.6447823e+001  4.5414605e+000
C016-003  2.4359868e+000 -1.6292780e+001  4.3033166e+000
C016-004  2.7470644e+000 -1.6064032e+001  4.1236424e+000
C016-005  3.0270145e+000 -1.5804957e+001  3.9827566e+000
C016-006  3.2635515e+000 -1.5495170e+001  3.8934994e+000
C016-007  3.4732690e+000 -1.5162579e+001  3.8259120e+000
C016-008  3.6580706e+000 -1.4806849e+001  3.7619033e+000
C017-001  6.6446424e+000 -3.6848873e+001 -5.5198917e+000
C017-002  6.3802819e+000 -3.6651382e+001 -5.6370778e+000
C017-003  6.1378279e+000 -3.6377239e+001 -5.7198358e+000
C017-004  5.8898897e+000 -3.6099907e+001 -5.8357773e+000
C017-005  5.6212001e+000 -3.5795238e+001 -5.9704723e+000
C017-006  5.3367596e+000 -3.5438946e+001 -6.1046143e+000
C017-007  5.0901380e+000 -3.4986851e+001 -6.1823902e+000
C017-008  4.8763914e+000 -3.4463974e+001 -6.2222433e+000
C017-009  4.6837783e+000 -3.3887489e+001 -6.2389770e+000
C018-001  4.5087967e+000 -3.3312405e+001 -6.2530327e+000
C018-002  4.3845105e+000 -3.2742271e+001 -6.2081742e+000
C018-003  4.2664442e+000 -3.2192249e+001 -6.1418710e+000
C018-004  4.1423273e+000 -3.1660048e+001 -6.0625720e+000
C018-005  4.0358896e+000 -3.1141672e+001 -5.9522257e+000
C018-006  3.9738035e+000 -3.0640778e+001 -5.7900643e+000
C018-007  3.9307251e+000 -3.0158865e+001 -5.5944400e+000
C018-008  3.8690503e+000 -2.9686974e+001 -5.3977070e+000
C019-001 -1.3915514e+000  2.3161716e+001  7.3860765e+000
C019-002 -1.5195837e+000  2.3182299e+001  7.2945971e+000
C019-003 -1.6302515e+000  2.3173483e+001  7.2025161e+000
C019-004 -1.7439716e+000  2.3145479e+001  7.1179061e+000
C019-005 -1.8652078e+000  2.3104170e+001  7.0465593e+000
C019-006 -1.9878657e+000  2.3045250e+001  6.9824882e+000
C019-007 -2.1171696e+000  2.2976696e+001  6.9366555e+000
C019-008 -2.2512593e+000  2.2900051e+001  6.9164238e+000
C020-001 -3.0786357e+000  2.2159473e+001  7.4096150e+000
C020-002 -3.7508442e+000  2.1594057e+001  7.8530073e+000
C020-003 -4.3920317e+000  2.1102995e+001  8.2298470e+000
C020-004 -5.0056300e+000  2.0678495e+001  8.5123596e+000
C020-005 -5.5998139e+000  2.0309290e+001  8.6404362e+000
C020-006 -6.1681919e+000  2.0031065e+001  8.7917032e+000
C020-007 -6.7178950e+000  1.9794043e+001  8.7068911e+000
C020-008 -7.2243266e+000  1.9616976e+001  8.4867611e+000
C020-009 -7.7199454e+000  1.9522346e+001  8.2442703e+000
C021-001 -8.1823063e+000  1.9332932e+001  7.9428492e+000
C021-002 -8.5768614e+000  1.9109804e+001  7.6717525e+000
C021-003 -8.9667797e+000  1.8860510e+001  7.4911213e+000
C021-004 -9.2723360e+000  1.8561054e+001  7.2891102e+000
C021-005 -9.5010052e+000  1.8212492e+001  7.0765033e+000
C021-006 -9.6804218e+000  1.7807564e+001  6.8688426e+000
C021-007 -9.7898426e+000  1.7338825e+001  6.6406837e+000
C021-008 -9.7604904e+000  1.6837456e+001  6.3742332e+000
C022-001 -9.5271521e+000  1.6652164e+001  5.7345834e+000
C022-002 -9.3749228e+000  1.6994247e+001  5.4335518e+000
C022-003 -9.2414427e+000  1.7296852e+001  5.1666803e+000
C022-004 -9.0679131e+000  1.7579308e+001  4.9895954e+000
C022-005 -8.8917913e+000  1.7832100e+001  4.8661547e+000
C022-006 -8.7178068e+000  1.8061632e+001  4.7806373e+000
C022-007 -8.5426941e+000  1.8272779e+001  4.7301507e+000
C022-008 -8.3778124e+000  1.8470669e+001  4.6808462e+000
C022-009 -8.2173519e+000  1.8651024e+001  4.6355553e+000
C023-001 -8.0969162e+000  1.9095594e+001  4.6042070e+000
C023-002 -7.9538050e+000  1.9490921e+001  4.5672874e+000
C023-003 -7.7935305e+000  1.9837734e+001  4.5114546e+000
C023-004 -7.6133480e+000  2.0139854e+001  4.4520912e+000
C023-005 -7.4184813e+000  2.0388472e+001  4.3520565e+000
C023-006 -7.2012253e+000  2.0590637e+001  4.2426410e+000
C023-007 -6.9578118e+000  2.0742867e+001  4.1135087e+000
C023-008 -6.6421466e+000  2.0842138e+001  3.9782097e+000
C024-001 -6.6019750e+000  2.0705492e+001  3.4988289e+000
C024-002 -6.7558174e+000  2.0577755e+001  3.2510588e+000
C024-003 -6.9995089e+000  2.0465242e+001  3.0169888e+000
C024-004 -7.1077113e+000  2.0420515e+001  2.7940629e+000
C024-005 -7.1177344e+000  2.0455036e+001  2.5837221e+000
C024-006 -7.1024799e+000  2.0541109e+001  2.3911192e+000
C024-007 -7.0865436e+000  2.0660835e+001  2.2138503e+000
C024-008 -7.0843568e+000  2.0803062e+001  2.0371923e+000
C024-009 -7.0728507e+000  2.0982409e+001  1.8483398e+000
C025-001 -7.0472970e+000  2.1195320e+001  1.6351923e+000
C025-002 -7.0166492e+000  2.1373434e+001  1.4201245e+000
C025-003 -6.9899268e+000  2.1511198e+001  1.2047691e+000
C025-004 -6.9749269e+000  2.1603661e+001  9.8773098e-001
C025-005 -6.9297552e+000  2.1673002e+001  7.8352135e-001
C025-006 -6.8189697e+000  2.1738974e+001  6.0738194e-001
C025-007 -6.6723685e+000  2.1785709e+001  4.5057261e-001
C025-008 -6.5232387e+000  2.1794754e+001  2.9465306e-001
C026-001 -6.0976877e+000  2.1956837e+001 -1.5688798e-001
C026-002 -5.8297467e+000  2.2125502e+001 -4.4984794e-001
C026-003 -5.5028286e+000  2.2299761e+001 -6.6404241e-001
C026-004 -5.1708374e+000  2.2452621e+001 -8.6157757e-001
C026-005 -4.8554668e+000  2.2580038e+001 -1.0811111e+000
C026-006 -4.5281215e+000  2.2692232e+001 -1.2812072e+000
C026-007 -4.1936073e+000  2.2788544e+001 -1.4700215e+000
C026-008 -3.8236997e+000  2.2866455e+001 -1.5908546e+000
C026-009 -3.4710777e+000  2.2929239e+001 -1.7480649e+000
C027-001 -2.9776762e+000  2.3014807e+001 -1.9574332e+000
C027-002 -2.5206237e+000  2.3161793e+001 -2.1301956e+000
C027-003 -2.0976295e+000  2.3283630e+001 -2.0603924e+000
C027-004 -1.7555300e+000  2.3435001e+001 -1.9428786e+000
C027-005 -1.4796085e+000  2.3639807e+001 -1.8124804e+000
C027-006 -1.2865816e+000  2.3834061e+001 -1.5263355e+000
C027-007 -1.1325448e+000  2.4124054e+001 -1.2923023e+000
C027-008 -1.0093950e+000  2.4508287e+001 -1.1197739e+000
C027-009 -9.4797999e-001  2.4924088e+001 -8.9382327e-001
C028-001 -4.7790691e-001  2.4975471e+001 -7.6523823e-001
C028-002 -1.0711225e-003  2.5044468e+001 -7.2364432e-001
C028-003  4.5336661e-001  2.5072649e+001 -5.9645677e-001
C028-004  9.0293306e-001  2.5089571e+001 -4.6724167e-001
C028-005  1.3419015e+000  2.5085230e+001 -3.0168882e-001
C028-006  1.8155304e+000  2.5116182e+001 -1.9269873e-001
C028-007  2.2338920e+000  2.5069008e+001  7.6461866e-002
C028-008  2.5864725e+000  2.4936501e+001  4.4621202e-001
C029-001  3.4853578e+000  2.4915836e+001  9.9010557e-001
C029-002  3.9095929e+000  2.4888199e+001  1.2088131e+000
C029-003  4.3062711e+000  2.4827168e+001  1.3852617e+000
C029-004  4.6768303e+000  2.4734701e+001  1.5106212e+000
C029-005  4.9980831e+000  2.4587790e+001  1.6188128e+000
C029-006  5.2972703e+000  2.4414839e+001  1.6593866e+000
C029-007  5.6443791e+000  2.4266548e+001  1.5178292e+000
C029-008  5.8972344e+000  2.4023689e+001  1.4353949e+000
C029-009  6.0737190e+000  2.3713306e+001  1.3617406e+000
C030-001  6.5924416e+000  2.3073490e+001  1.3110280e+000
C030-002  7.0824723e+000  2.2590820e+001  1.2917296e+000
C030-003  7.4717722e+000  2.2217623e+001  1.3880016e+000
C030-004  7.8653293e+000  2.2040586e+001  1.4952490e+000
C030-005  8.1585064e+000  2.1971205e+001  1.7297305e+000
C030-006  8.3721676e+000  2.2023396e+001  2.0712178e+000
C030-007  8.4354343e+000  2.2147951e+001  2.5526240e+000
C030-008  8.3881359e+000  2.2385448e+001  3.1278119e+000
C030-009  8.3754225e+000  2.2815365e+001  3.7610066e+000
C031-001  8.1832600e+000  2.3150211e+001  4.2610536e+000
C031-002  7.9860430e+000  2.3478153e+001  4.7855582e+000
C031-003  7.6710401e+000  2.3740910e+001  5.3254905e+000
C031-004  7.4202957e+000  2.4040939e+001  5.9489079e+000
C031-005  6.9940104e+000  2.4242825e+001  6.5577230e+000
C031-006  6.6050568e+000  2.4464663e+001  7.2741442e+000
C031-007  6.0915408e+000  2.4615068e+001  7.9894295e+000
C031-008  5.5146341e+000  2.4726612e+001  8.7451029e+000
C032-001  4.5450511e+000  2.4589096e+001  9.8281765e+000
C032-002  4.2777028e+000  2.4384945e+001  1.0159836e+001
C032-003  3.9963672e+000  2.4160589e+001  1.0452235e+001
C032-004  3.7984622e+000  2.3940155e+001  1.0773955e+001
C032-005  3.6275532e+000  2.3708040e+001  1.1079161e+001
C032-006  3.4640305e+000  2.3459856e+001  1.1357523e+001
C032-007  3.2963257e+000  2.3193506e+001  1.1602289e+001
C032-008  3.0655375e+000  2.2897013e+001  1.1753929e+001
C032-009  2.9383900e+000  2.2605482e+001  1.1959147e+001
C033-001  2.8016515e+000  2.2397366e+001  1.2054311e+001
C033-002  2.5579293e+000  2.2156034e+001  1.2101015e+001
C033-003  2.3046918e+000  2.1897093e+001  1.2176840e+001
C033-004  2.2545588e+000  2.1613405e+001  1.2382784e+001
C033-005  2.1623864e+000  2.1291161e+001  1.2586223e+001
C033-006  1.9346454e+000  2.0947010e+001  1.2733132e+001
C033-007  1.7170627e+000  2.0569864e+001  1.2917611e+001
C033-008  1.4809107e+000  2.0156881e+001  1.3139266e+001
C033-009  1.1829659e+000  1.9760740e+001  1.3234504e+001
C034-001  8.0796814e-001  1.9419783e+001  1.3120766e+001
C034-002  4.2851046e-001  1.9102390e+001  1.2955177e+001
C034-003  6.0801074e-002  1.8833221e+001  1.2691460e+001
C034-004 -2.8062195e-001  1.8610958e+001  1.2358727e+001
C034-005 -6.3298702e-001  1.8363895e+001  1.2089567e+001
C034-006 -1.0364441e+000  1.8057148e+001  1.1890333e+001
C034-007 -1.3803476e+000  1.7849796e+001  1.1542233e+001
C034-008 -1.6818507e+000  1.7701462e+001  1.1138713e+001
C035-001 -2.0320263e+000  1.7663177e+001  1.0571229e+001
C035-002 -2.1125124e+000  1.7747066e+001  1.0428840e+001
C035-003 -2.1777434e+000  1.7861839e+001  1.0284773e+001
C035-004 -2.2446873e+000  1.7996635e+001  1.0138887e+001
C035-005 -2.3134177e+000  1.8154396e+001  9.9876223e+000
C035-006 -2.3743756e+000  1.8341431e+001  9.8306942e+000
C035-007 -2.4067836e+000  1.8566124e+001  9.6742573e+000
C035-008 -2.4114299e+000  1.8825548e+001  9.5215635e+000
C035-009 -2.4105268e+000  1.9110573e+001  9.3661900e+000
C036-001 -2.4065392e+000  1.9361912e+001  9.1852036e+000
C036-002 -2.3852544e+000  1.9603199e+001  8.9997864e+000
C036-003 -2.3202157e+000  1.9843349e+001  8.8309822e+000
C036-004 -2.2355342e+000  2.0074100e+001  8.6612616e+000
C036-005 -2.1282394e+000  2.0296412e+001  8.4916525e+000
C036-006 -1.9863044e+000  2.0513256e+001  8.3313398e+000
C036-007 -1.8256215e+000  2.0720201e+001  8.1648922e+000
C036-008 -1.6375275e+000  2.0919325e+001  7.9982238e+000
C036-009 -1.4751438e+000  2.1103741e+001  7.8131189e+000
C037-001 -1.5266790e+000  2.1394995e+001  7.8517032e+000
C037-002 -1.5143316e+000  2.1675222e+001  7.8868704e+000
C037-003 -1.4647697e+000  2.1938179e+001  7.9206924e+000
C037-004 -1.4367449e+000  2.2180267e+001  7.9137120e+000
C037-005 -1.4006660e+000  2.2403301e+001  7.8822069e+000
C037-006 -1.3533067e+000  2.2606579e+001  7.8257537e+000
C037-007 -1.2998304e+000  2.2790142e+001  7.7387843e+000
C037-008 -1.2578259e+000  2.2958187e+001  7.6191440e+000
