# Supplementary material for: Disentangling biological variability and taphonomy: shape analysis of the limb long bones of the sauropodomorph dinosaur Plateosaurus
Source: PeerJ. 2020 Jul 23;8:e9359. doi: 10.7717/peerj.9359 (PMC7382942; doi:10.7717/peerj.9359)
Supplement: Supplemental Information 15 — The format (.pts) is readable by the packages used in the study and can be opened like a ".txt" file. [file peerj-08-9359-s015.zip › raw_data/landmark coordinates femur/Femur_R_GPIT_I_Plateo.pts]

Version 1.0
344
S000  1.5705527e+001 -1.8756483e+001 -5.4089840e+001
S001  1.6473604e+001 -1.8945555e+001 -5.8886379e+001
S002  1.1485269e+001 -2.1023617e+001 -5.9303501e+001
S003  9.5891762e+000 -2.0322407e+001 -6.0086761e+001
S004  3.6265421e+000 -1.9254196e+001 -5.8128006e+001
S005  3.1518373e+000 -1.7617872e+001 -5.8379524e+001
S006  1.0542088e+001 -1.3493993e+001 -6.0671677e+001
S007  7.3592429e+000 -2.0903837e+001 -4.4587917e+001
S008  6.0008144e+000 -2.1819323e+001 -3.5076286e+001
S009  6.9699917e+000 -1.9659246e+001 -3.4213196e+001
S010  6.5472836e+000 -1.4563875e+001 -5.3433395e+001
S011  3.3553629e+000 -1.4232810e+001 -4.7420364e+001
S012  1.0783268e+001 -2.1945131e+001 -7.3480611e+000
S013  8.2255163e+000 -2.1534294e+001 -7.6355224e+000
S014  3.3308792e+000 -2.0841679e+001 -1.2424828e+001
S015  4.0161180e+000 -1.9740463e+001 -8.2794046e+000
S016  2.8872337e+000 -1.6510979e+001 -6.8178163e+000
S017  9.4559021e+000 -1.6375362e+001 -5.3086524e+000
S018  1.6918217e+001 -2.2539791e+001 -7.0818110e+000
S019  1.1962319e+001 -2.5654646e+001 -1.0920053e+001
C000-001  1.5828951e+001 -1.8905949e+001 -5.4258678e+001
C000-002  1.5953076e+001 -1.8999107e+001 -5.4504642e+001
C000-003  1.6056902e+001 -1.9044897e+001 -5.4778282e+001
C000-004  1.6133286e+001 -1.9046177e+001 -5.5060028e+001
C000-005  1.6224882e+001 -1.9115290e+001 -5.5303608e+001
C000-006  1.6311911e+001 -1.9185179e+001 -5.5549545e+001
C000-007  1.6394112e+001 -1.9256321e+001 -5.5798351e+001
C000-008  1.6457190e+001 -1.9295774e+001 -5.6055092e+001
C000-009  1.6498426e+001 -1.9292894e+001 -5.6317741e+001
C001-001  1.6600435e+001 -1.9350920e+001 -5.6669918e+001
C001-002  1.6674395e+001 -1.9391985e+001 -5.7009552e+001
C001-003  1.6715406e+001 -1.9356127e+001 -5.7325325e+001
C001-004  1.6737801e+001 -1.9342331e+001 -5.7629280e+001
C001-005  1.6732883e+001 -1.9268799e+001 -5.7904049e+001
C001-006  1.6700470e+001 -1.9155972e+001 -5.8150620e+001
C001-007  1.6643625e+001 -1.9074669e+001 -5.8397316e+001
C001-008  1.6565697e+001 -1.9008671e+001 -5.8643620e+001
C002-001  1.6204481e+001 -1.8971775e+001 -5.9039616e+001
C002-002  1.5950345e+001 -1.9086246e+001 -5.9210861e+001
C002-003  1.5682866e+001 -1.9200270e+001 -5.9363018e+001
C002-004  1.5403718e+001 -1.9319906e+001 -5.9500732e+001
C002-005  1.5108268e+001 -1.9435467e+001 -5.9625793e+001
C002-006  1.4806380e+001 -1.9570879e+001 -5.9739632e+001
C002-007  1.4489014e+001 -1.9706556e+001 -5.9842655e+001
C002-008  1.4160406e+001 -1.9852596e+001 -5.9934589e+001
C002-009  1.3835557e+001 -2.0034681e+001 -6.0012970e+001
C003-001  1.3493920e+001 -2.0241310e+001 -6.0003189e+001
C003-002  1.3174492e+001 -2.0427137e+001 -5.9975876e+001
C003-003  1.2874430e+001 -2.0587339e+001 -5.9931416e+001
C003-004  1.2594738e+001 -2.0723917e+001 -5.9869675e+001
C003-005  1.2337102e+001 -2.0841444e+001 -5.9790253e+001
C003-006  1.2094321e+001 -2.0923647e+001 -5.9694427e+001
C003-007  1.1873411e+001 -2.0987803e+001 -5.9580765e+001
C003-008  1.1668917e+001 -2.1016232e+001 -5.9450912e+001
C004-001  1.1287256e+001 -2.1039194e+001 -5.9519066e+001
C004-002  1.1078944e+001 -2.1020874e+001 -5.9712917e+001
C004-003  1.0868153e+001 -2.0970097e+001 -5.9873692e+001
C004-004  1.0668330e+001 -2.0864321e+001 -5.9977737e+001
C004-005  1.0471054e+001 -2.0748405e+001 -6.0039532e+001
C004-006  1.0266041e+001 -2.0638988e+001 -6.0076836e+001
C004-007  1.0050843e+001 -2.0532232e+001 -6.0094707e+001
C004-008  9.8261433e+000 -2.0423624e+001 -6.0093826e+001
C005-001  9.1681538e+000 -2.0220959e+001 -6.0075260e+001
C005-002  8.7650471e+000 -2.0120443e+001 -6.0049053e+001
C005-003  8.3763628e+000 -2.0028921e+001 -6.0018169e+001
C005-004  8.0039959e+000 -1.9940571e+001 -5.9978283e+001
C005-005  7.6478696e+000 -1.9855724e+001 -5.9928688e+001
C005-006  7.2990203e+000 -1.9801065e+001 -5.9891155e+001
C005-007  6.9681058e+000 -1.9745838e+001 -5.9838272e+001
C005-008  6.6472735e+000 -1.9712032e+001 -5.9792233e+001
C005-009  6.3392868e+000 -1.9690836e+001 -5.9747307e+001
C006-001  6.0063157e+000 -1.9626360e+001 -5.9675415e+001
C006-002  5.6832881e+000 -1.9563196e+001 -5.9572235e+001
C006-003  5.3628244e+000 -1.9511105e+001 -5.9453480e+001
C006-004  5.0521317e+000 -1.9460266e+001 -5.9302547e+001
C006-005  4.7521143e+000 -1.9410072e+001 -5.9120403e+001
C006-006  4.4508867e+000 -1.9375072e+001 -5.8921017e+001
C006-007  4.1296921e+000 -1.9381645e+001 -5.8713604e+001
C006-008  3.8390141e+000 -1.9368126e+001 -5.8450623e+001
C007-001  3.4739180e+000 -1.9135195e+001 -5.8185307e+001
C007-002  3.3408043e+000 -1.9007488e+001 -5.8237835e+001
C007-003  3.2370758e+000 -1.8859171e+001 -5.8280834e+001
C007-004  3.1571383e+000 -1.8695368e+001 -5.8317322e+001
C007-005  3.1004519e+000 -1.8515053e+001 -5.8347507e+001
C007-006  3.0692611e+000 -1.8316561e+001 -5.8369823e+001
C007-007  3.0641212e+000 -1.8099701e+001 -5.8383682e+001
C007-008  3.0885756e+000 -1.7865107e+001 -5.8387520e+001
C008-001  3.3422194e+000 -1.7295683e+001 -5.8570019e+001
C008-002  3.5781305e+000 -1.7005817e+001 -5.8755474e+001
C008-003  3.8046732e+000 -1.6718212e+001 -5.8949310e+001
C008-004  4.0365214e+000 -1.6435474e+001 -5.9147133e+001
C008-005  4.3072906e+000 -1.6185057e+001 -5.9341976e+001
C008-006  4.6201301e+000 -1.5975997e+001 -5.9533394e+001
C008-007  4.9152250e+000 -1.5748118e+001 -5.9733318e+001
C008-008  5.2243028e+000 -1.5530296e+001 -5.9935600e+001
C008-009  5.5396333e+000 -1.5313496e+001 -6.0142742e+001
C009-001  5.7511640e+000 -1.5143921e+001 -6.0199173e+001
C009-002  5.9813910e+000 -1.4975200e+001 -6.0254745e+001
C009-003  6.2289925e+000 -1.4804819e+001 -6.0308926e+001
C009-004  6.5012941e+000 -1.4643982e+001 -6.0362450e+001
C009-005  6.7898722e+000 -1.4479192e+001 -6.0414566e+001
C009-006  7.0850153e+000 -1.4286840e+001 -6.0466167e+001
C009-007  7.4050789e+000 -1.4098792e+001 -6.0522640e+001
C009-008  7.7580776e+000 -1.3939670e+001 -6.0581234e+001
C009-009  8.1527071e+000 -1.3861128e+001 -6.0613281e+001
C010-001  8.4931812e+000 -1.3810268e+001 -6.0705723e+001
C010-002  8.8021278e+000 -1.3685651e+001 -6.0807816e+001
C010-003  9.1040239e+000 -1.3620230e+001 -6.0866913e+001
C010-004  9.3935108e+000 -1.3622328e+001 -6.0875107e+001
C010-005  9.6611128e+000 -1.3604249e+001 -6.0870598e+001
C010-006  9.9091444e+000 -1.3574514e+001 -6.0851143e+001
C010-007  1.0140862e+001 -1.3561491e+001 -6.0801968e+001
C010-008  1.0355535e+001 -1.3550973e+001 -6.0730427e+001
C011-001  1.0932581e+001 -1.3303991e+001 -6.0553513e+001
C011-002  1.1325873e+001 -1.3225806e+001 -6.0351559e+001
C011-003  1.1702057e+001 -1.3173577e+001 -6.0127956e+001
C011-004  1.2060278e+001 -1.3047150e+001 -5.9913902e+001
C011-005  1.2407048e+001 -1.3004185e+001 -5.9651310e+001
C011-006  1.2739336e+001 -1.2979817e+001 -5.9365406e+001
C011-007  1.3065421e+001 -1.2883004e+001 -5.9060635e+001
C011-008  1.3374778e+001 -1.2867834e+001 -5.8719776e+001
C011-009  1.3664041e+001 -1.2922984e+001 -5.8357719e+001
C012-001  1.3914854e+001 -1.2968413e+001 -5.8018822e+001
C012-002  1.4165343e+001 -1.3065002e+001 -5.7696571e+001
C012-003  1.4422085e+001 -1.3219871e+001 -5.7390312e+001
C012-004  1.4673544e+001 -1.3281261e+001 -5.7092514e+001
C012-005  1.4920233e+001 -1.3296532e+001 -5.6799679e+001
C012-006  1.5176706e+001 -1.3422686e+001 -5.6528336e+001
C012-007  1.5434857e+001 -1.3535434e+001 -5.6263386e+001
C012-008  1.5693918e+001 -1.3697574e+001 -5.6023033e+001
C012-009  1.5947603e+001 -1.3881227e+001 -5.5808472e+001
C013-001  1.6360342e+001 -1.4362303e+001 -5.5313225e+001
C013-002  1.6651443e+001 -1.4898391e+001 -5.4919243e+001
C013-003  1.6820734e+001 -1.5448553e+001 -5.4612022e+001
C013-004  1.6898430e+001 -1.5988266e+001 -5.4353127e+001
C013-005  1.6852057e+001 -1.6536703e+001 -5.4189487e+001
C013-006  1.6729166e+001 -1.7082682e+001 -5.4052731e+001
C013-007  1.6505428e+001 -1.7644356e+001 -5.3964180e+001
C013-008  1.6159842e+001 -1.8217024e+001 -5.3959778e+001
C014-001  7.3043470e+000 -2.1145885e+001 -4.4236778e+001
C014-002  7.2362809e+000 -2.1462585e+001 -4.3879906e+001
C014-003  7.1310539e+000 -2.1783228e+001 -4.3478062e+001
C014-004  6.9693828e+000 -2.2024967e+001 -4.2952785e+001
C014-005  6.8026433e+000 -2.2408327e+001 -4.2491199e+001
C014-006  6.5762267e+000 -2.2625031e+001 -4.1849133e+001
C014-007  6.3361897e+000 -2.3063089e+001 -4.1299751e+001
C014-008  6.0489192e+000 -2.3487404e+001 -4.0655300e+001
C014-009  5.7395020e+000 -2.3733543e+001 -3.9920486e+001
C015-001  5.4032049e+000 -2.3688610e+001 -3.9356651e+001
C015-002  5.1730409e+000 -2.3553886e+001 -3.8802547e+001
C015-003  5.0354595e+000 -2.3389826e+001 -3.8260899e+001
C015-004  4.9716568e+000 -2.3232244e+001 -3.7722641e+001
C015-005  4.9737830e+000 -2.3084610e+001 -3.7167923e+001
C015-006  5.1117587e+000 -2.2793293e+001 -3.6665493e+001
C015-007  5.3105927e+000 -2.2523855e+001 -3.6128971e+001
C015-008  5.5994873e+000 -2.2215769e+001 -3.5535156e+001
C016-001  6.2126479e+000 -2.1649548e+001 -3.5136448e+001
C016-002  6.3952641e+000 -2.1451347e+001 -3.5290642e+001
C016-003  6.5556865e+000 -2.1237558e+001 -3.5322357e+001
C016-004  6.6886225e+000 -2.1019714e+001 -3.5252735e+001
C016-005  6.7959461e+000 -2.0782125e+001 -3.5147919e+001
C016-006  6.8875751e+000 -2.0500853e+001 -3.5042458e+001
C016-007  6.9412479e+000 -2.0238232e+001 -3.4812511e+001
C016-008  6.9672132e+000 -1.9960480e+001 -3.4533451e+001
C017-001  6.3229647e+000 -1.4513434e+001 -5.3071800e+001
C017-002  6.1195421e+000 -1.4519940e+001 -5.2733891e+001
C017-003  5.9121227e+000 -1.4518015e+001 -5.2440582e+001
C017-004  5.7126484e+000 -1.4528562e+001 -5.2183044e+001
C017-005  5.5168324e+000 -1.4539990e+001 -5.1961170e+001
C017-006  5.3179178e+000 -1.4539706e+001 -5.1775990e+001
C017-007  5.0777302e+000 -1.4472502e+001 -5.1663891e+001
C017-008  4.7890525e+000 -1.4339088e+001 -5.1653271e+001
C017-009  4.5677648e+000 -1.4296757e+001 -5.1599483e+001
C018-001  4.3137307e+000 -1.4041471e+001 -5.1132359e+001
C018-002  4.1118207e+000 -1.3876304e+001 -5.0634048e+001
C018-003  3.9665523e+000 -1.3805776e+001 -5.0123875e+001
C018-004  3.8134289e+000 -1.3749946e+001 -4.9653744e+001
C018-005  3.6540244e+000 -1.3713178e+001 -4.9202877e+001
C018-006  3.5593951e+000 -1.3778673e+001 -4.8743931e+001
C018-007  3.4545722e+000 -1.3860881e+001 -4.8297630e+001
C018-008  3.3764110e+000 -1.4002636e+001 -4.7853271e+001
C019-001  1.0581063e+001 -2.1712528e+001 -7.3207083e+000
C019-002  1.0356285e+001 -2.1491480e+001 -7.2822976e+000
C019-003  1.0073694e+001 -2.1362755e+001 -7.2773175e+000
C019-004  9.7767057e+000 -2.1350243e+001 -7.3349085e+000
C019-005  9.4905529e+000 -2.1325020e+001 -7.3785186e+000
C019-006  9.1923876e+000 -2.1307690e+001 -7.4179740e+000
C019-007  8.8846827e+000 -2.1356722e+001 -7.4831476e+000
C019-008  8.5650978e+000 -2.1446005e+001 -7.5574036e+000
C020-001  7.8230510e+000 -2.1779167e+001 -8.1564589e+000
C020-002  7.4746084e+000 -2.2218950e+001 -8.6390829e+000
C020-003  7.0518017e+000 -2.2394655e+001 -8.9915514e+000
C020-004  6.6162391e+000 -2.2530205e+001 -9.2573147e+000
C020-005  6.1715727e+000 -2.2626507e+001 -9.4404049e+000
C020-006  5.6880603e+000 -2.2570913e+001 -9.5178804e+000
C020-007  5.2265677e+000 -2.2540083e+001 -9.5408239e+000
C020-008  4.7709556e+000 -2.2551611e+001 -9.4916592e+000
C020-009  4.2860546e+000 -2.2583082e+001 -9.3350754e+000
C021-001  3.9464383e+000 -2.2507763e+001 -9.6969452e+000
C021-002  3.6703794e+000 -2.2374975e+001 -1.0054484e+001
C021-003  3.4493237e+000 -2.2236319e+001 -1.0406064e+001
C021-004  3.2855566e+000 -2.2072805e+001 -1.0753234e+001
C021-005  3.1663549e+000 -2.1904934e+001 -1.1104589e+001
C021-006  3.1134877e+000 -2.1685184e+001 -1.1447389e+001
C021-007  3.1064715e+000 -2.1442593e+001 -1.1795815e+001
C021-008  3.1603403e+000 -2.1157131e+001 -1.2138926e+001
C022-001  3.1843700e+000 -2.0861067e+001 -1.2087163e+001
C022-002  3.0901918e+000 -2.0879444e+001 -1.1736178e+001
C022-003  3.0303156e+000 -2.0896358e+001 -1.1394385e+001
C022-004  2.9871957e+000 -2.0904127e+001 -1.1066372e+001
C022-005  2.9852698e+000 -2.0913435e+001 -1.0749534e+001
C022-006  2.9962006e+000 -2.0910076e+001 -1.0443701e+001
C022-007  3.0404892e+000 -2.0902994e+001 -1.0149513e+001
C022-008  3.0833116e+000 -2.0876904e+001 -9.8585968e+000
C022-009  3.1362326e+000 -2.0840351e+001 -9.5712605e+000
C023-001  3.2217636e+000 -2.0767803e+001 -9.3575115e+000
C023-002  3.3151793e+000 -2.0683369e+001 -9.1627655e+000
C023-003  3.4176686e+000 -2.0590061e+001 -8.9877453e+000
C023-004  3.5252228e+000 -2.0486807e+001 -8.8306189e+000
C023-005  3.6294594e+000 -2.0368364e+001 -8.6885204e+000
C023-006  3.7238505e+000 -2.0230545e+001 -8.5609512e+000
C023-007  3.8214850e+000 -2.0080959e+001 -8.4505568e+000
C023-008  3.9332318e+000 -1.9923544e+001 -8.3551702e+000
C024-001  4.0008698e+000 -1.9502172e+001 -8.1840801e+000
C024-002  3.9041829e+000 -1.9258228e+001 -8.1070271e+000
C024-003  3.8180990e+000 -1.9031239e+001 -8.0275383e+000
C024-004  3.7260120e+000 -1.8822950e+001 -7.9476700e+000
C024-005  3.6379983e+000 -1.8629333e+001 -7.8654885e+000
C024-006  3.5640788e+000 -1.8442722e+001 -7.7808909e+000
C024-007  3.4874189e+000 -1.8268740e+001 -7.6942306e+000
C024-008  3.4355400e+000 -1.8093515e+001 -7.6076818e+000
C024-009  3.4170134e+000 -1.7918312e+001 -7.5265446e+000
C025-001  3.3693531e+000 -1.7754023e+001 -7.4420314e+000
C025-002  3.2957618e+000 -1.7598970e+001 -7.3529677e+000
C025-003  3.2123399e+000 -1.7449408e+001 -7.2692189e+000
C025-004  3.1278172e+000 -1.7301878e+001 -7.1920424e+000
C025-005  3.0488806e+000 -1.7152910e+001 -7.1188097e+000
C025-006  2.9934924e+000 -1.6995815e+001 -7.0424290e+000
C025-007  2.9629915e+000 -1.6832069e+001 -6.9629178e+000
C025-008  2.9241369e+000 -1.6671831e+001 -6.8893323e+000
C026-001  2.8887966e+000 -1.6170656e+001 -6.7160678e+000
C026-002  2.9564676e+000 -1.5852697e+001 -6.6150126e+000
C026-003  3.0382915e+000 -1.5562642e+001 -6.5168948e+000
C026-004  3.1505694e+000 -1.5307133e+001 -6.4210534e+000
C026-005  3.2701242e+000 -1.5078078e+001 -6.3296061e+000
C026-006  3.4079065e+000 -1.4879925e+001 -6.2426844e+000
C026-007  3.5526259e+000 -1.4704140e+001 -6.1605878e+000
C026-008  3.6913040e+000 -1.4534840e+001 -6.0795598e+000
C026-009  3.8471062e+000 -1.4389011e+001 -5.9993358e+000
C027-001  3.9735520e+000 -1.4379006e+001 -5.7983527e+000
C027-002  4.1706877e+000 -1.4383250e+001 -5.6162062e+000
C027-003  4.4340920e+000 -1.4410756e+001 -5.4651079e+000
C027-004  4.7533073e+000 -1.4515047e+001 -5.3947039e+000
C027-005  5.1135502e+000 -1.4601432e+001 -5.3321295e+000
C027-006  5.5382504e+000 -1.4634174e+001 -5.2433977e+000
C027-007  6.0053463e+000 -1.4728538e+001 -5.2247272e+000
C027-008  6.5216746e+000 -1.4838545e+001 -5.2357349e+000
C027-009  7.0862670e+000 -1.4968465e+001 -5.2758923e+000
C028-001  7.4737730e+000 -1.5062290e+001 -5.4019923e+000
C028-002  7.8383737e+000 -1.5154280e+001 -5.4855247e+000
C028-003  8.1682472e+000 -1.5270411e+001 -5.5436797e+000
C028-004  8.4640436e+000 -1.5408144e+001 -5.5760384e+000
C028-005  8.7298326e+000 -1.5559679e+001 -5.5738244e+000
C028-006  8.9612379e+000 -1.5731783e+001 -5.5452752e+000
C028-007  9.1544886e+000 -1.5946200e+001 -5.5180125e+000
C028-008  9.3237391e+000 -1.6190300e+001 -5.4719548e+000
C029-001  1.0251708e+001 -1.6376261e+001 -5.3097405e+000
C029-002  1.0976860e+001 -1.6325596e+001 -5.2767086e+000
C029-003  1.1652265e+001 -1.6235027e+001 -5.2282233e+000
C029-004  1.2269824e+001 -1.6230230e+001 -5.2869248e+000
C029-005  1.2831083e+001 -1.6237093e+001 -5.3799810e+000
C029-006  1.3325830e+001 -1.6319721e+001 -5.5479159e+000
C029-007  1.3773205e+001 -1.6367960e+001 -5.7159352e+000
C029-008  1.4164984e+001 -1.6432690e+001 -5.9218893e+000
C029-009  1.4505901e+001 -1.6448931e+001 -6.1571383e+000
C030-001  1.4658792e+001 -1.6457441e+001 -6.1730394e+000
C030-002  1.4854509e+001 -1.6487036e+001 -6.2042823e+000
C030-003  1.5098248e+001 -1.6545374e+001 -6.2525659e+000
C030-004  1.5381154e+001 -1.6659859e+001 -6.3208046e+000
C030-005  1.5698519e+001 -1.6832470e+001 -6.4092932e+000
C030-006  1.6056698e+001 -1.7049236e+001 -6.5165510e+000
C030-007  1.6451965e+001 -1.7315027e+001 -6.6436462e+000
C030-008  1.6907410e+001 -1.7605350e+001 -6.7844687e+000
C030-009  1.7390491e+001 -1.7956419e+001 -6.9473357e+000
C031-001  1.7577883e+001 -1.8255091e+001 -6.8591065e+000
C031-002  1.7690544e+001 -1.8617294e+001 -6.8020759e+000
C031-003  1.7726339e+001 -1.9030777e+001 -6.7777810e+000
C031-004  1.7734081e+001 -1.9487423e+001 -6.7665524e+000
C031-005  1.7706955e+001 -1.9998775e+001 -6.7728148e+000
C031-006  1.7636669e+001 -2.0568979e+001 -6.8028336e+000
C031-007  1.7525681e+001 -2.1200626e+001 -6.8607912e+000
C031-008  1.7265570e+001 -2.1854334e+001 -6.9633336e+000
C032-001  1.6725185e+001 -2.2947374e+001 -7.1285410e+000
C032-002  1.6564960e+001 -2.3335575e+001 -7.2044649e+000
C032-003  1.6430914e+001 -2.3706236e+001 -7.3035817e+000
C032-004  1.6283028e+001 -2.4036301e+001 -7.4322104e+000
C032-005  1.6114159e+001 -2.4317316e+001 -7.5944414e+000
C032-006  1.5921452e+001 -2.4542858e+001 -7.7906961e+000
C032-007  1.5814918e+001 -2.4803761e+001 -7.9956098e+000
C032-008  1.5674412e+001 -2.5003475e+001 -8.2374887e+000
C032-009  1.5537084e+001 -2.5172075e+001 -8.5084972e+000
C033-001  1.5351707e+001 -2.5360415e+001 -8.6196680e+000
C033-002  1.5191669e+001 -2.5542337e+001 -8.7474604e+000
C033-003  1.5024227e+001 -2.5681223e+001 -8.8974857e+000
C033-004  1.4863462e+001 -2.5789915e+001 -9.0685377e+000
C033-005  1.4738443e+001 -2.5909557e+001 -9.2526598e+000
C033-006  1.4615272e+001 -2.5994410e+001 -9.4587545e+000
C033-007  1.4501040e+001 -2.6052942e+001 -9.6848612e+000
C033-008  1.4410966e+001 -2.6113865e+001 -9.9304876e+000
C033-009  1.4303459e+001 -2.6093376e+001 -1.0193201e+001
C034-001  1.4131462e+001 -2.6154577e+001 -1.0439543e+001
C034-002  1.3922529e+001 -2.6135592e+001 -1.0631975e+001
C034-003  1.3704098e+001 -2.6119154e+001 -1.0787856e+001
C034-004  1.3467007e+001 -2.6117481e+001 -1.0917468e+001
C034-005  1.3207407e+001 -2.6068754e+001 -1.0998080e+001
C034-006  1.2928295e+001 -2.5993919e+001 -1.1036775e+001
C034-007  1.2626063e+001 -2.5906826e+001 -1.1039809e+001
C034-008  1.2302166e+001 -2.5797041e+001 -1.1002339e+001
C035-001  1.1772275e+001 -2.5578730e+001 -1.0815448e+001
C035-002  1.1585001e+001 -2.5482782e+001 -1.0717510e+001
C035-003  1.1400791e+001 -2.5366751e+001 -1.0626309e+001
C035-004  1.1212835e+001 -2.5239935e+001 -1.0545562e+001
C035-005  1.1011907e+001 -2.5109541e+001 -1.0477473e+001
C035-006  1.0821972e+001 -2.4943552e+001 -1.0409397e+001
C035-007  1.0634415e+001 -2.4753077e+001 -1.0345585e+001
C035-008  1.0463009e+001 -2.4529469e+001 -1.0283990e+001
C035-009  1.0324039e+001 -2.4271931e+001 -1.0227452e+001
C036-001  1.0219739e+001 -2.3953348e+001 -1.0161778e+001
C036-002  1.0201221e+001 -2.3643385e+001 -1.0062908e+001
C036-003  1.0236360e+001 -2.3394598e+001 -9.9300299e+000
C036-004  1.0304082e+001 -2.3216570e+001 -9.7670708e+000
C036-005  1.0373606e+001 -2.3087570e+001 -9.5791540e+000
C036-006  1.0425011e+001 -2.2984158e+001 -9.3655987e+000
C036-007  1.0491641e+001 -2.2924864e+001 -9.1243725e+000
C036-008  1.0550800e+001 -2.2899967e+001 -8.8504505e+000
C036-009  1.0646117e+001 -2.2931009e+001 -8.5518169e+000
C037-001  1.0712436e+001 -2.2845371e+001 -8.3835087e+000
C037-002  1.0776697e+001 -2.2753307e+001 -8.2269115e+000
C037-003  1.0802197e+001 -2.2655037e+001 -8.0710964e+000
C037-004  1.0826493e+001 -2.2551428e+001 -7.9275813e+000
C037-005  1.0834617e+001 -2.2443342e+001 -7.7922049e+000
C037-006  1.0822564e+001 -2.2333055e+001 -7.6646481e+000
C037-007  1.0836754e+001 -2.2204790e+001 -7.5530400e+000
C037-008  1.0832161e+001 -2.2070082e+001 -7.4479079e+000
