# Supplementary material for: Disentangling biological variability and taphonomy: shape analysis of the limb long bones of the sauropodomorph dinosaur Plateosaurus
Source: PeerJ. 2020 Jul 23;8:e9359. doi: 10.7717/peerj.9359 (PMC7382942; doi:10.7717/peerj.9359)
Supplement: Supplemental Information 15 — The format (.pts) is readable by the packages used in the study and can be opened like a ".txt" file. [file peerj-08-9359-s015.zip › raw_data/landmark coordinates femur/Femur_R_MB.R.4753_Ruehl.pts]

Version 1.0
344
S000  1.6491133e+001 -4.0713593e-001  1.8125580e+001
S001  2.1808290e+001  1.0251619e+000  1.5175879e+001
S002  2.2272125e+001  3.2818601e+000  2.2429737e+001
S003  2.3674868e+001  2.5730669e+000  2.3840929e+001
S004  2.2271263e+001 -1.0293189e-001  3.1853979e+001
S005  2.2752842e+001 -3.1314642e+000  3.2136215e+001
S006  2.3581009e+001 -7.3620076e+000  1.9634874e+001
S007  2.8540130e+000  1.3280241e+000  2.5790199e+001
S008 -1.0841144e+001  3.9514549e+000  2.6111588e+001
S009 -1.1906056e+001  1.1307474e+000  2.5835648e+001
S010  1.5217497e+001 -5.8824406e+000  2.8825857e+001
S011  5.5050402e+000 -6.8557172e+000  3.2282475e+001
S012 -5.3323498e+001 -1.4902031e+000  2.1493784e+001
S013 -5.3698013e+001 -1.7208742e+000  2.4561481e+001
S014 -4.9965908e+001  1.2860119e+000  3.0898575e+001
S015 -5.2253090e+001 -1.9018546e+000  3.0623602e+001
S016 -5.3325066e+001 -6.8269091e+000  3.3344696e+001
S017 -5.2859489e+001 -1.1030959e+001  2.1507406e+001
S018 -5.3586861e+001 -3.7857165e+000  1.2559603e+001
S019 -4.8925621e+001  3.4209731e+000  1.7213543e+001
C000-001  1.6636490e+001 -1.7774795e-001  1.8290127e+001
C000-002  1.6828543e+001  3.1504720e-002  1.8319836e+001
C000-003  1.7003277e+001  2.2081667e-001  1.8283306e+001
C000-004  1.7141058e+001  4.5592132e-001  1.8222363e+001
C000-005  1.7300440e+001  6.8273544e-001  1.8054174e+001
C000-006  1.7458912e+001  9.3474323e-001  1.7806158e+001
C000-007  1.7642166e+001  1.1299525e+000  1.7436541e+001
C000-008  1.7839777e+001  1.2767307e+000  1.6969032e+001
C000-009  1.8049122e+001  1.3838043e+000  1.6422142e+001
C001-001  1.8419691e+001  1.4831177e+000  1.6272259e+001
C001-002  1.8792747e+001  1.5492370e+000  1.6118750e+001
C001-003  1.9177620e+001  1.6233277e+000  1.5982515e+001
C001-004  1.9586470e+001  1.6850716e+000  1.5860785e+001
C001-005  2.0003559e+001  1.6422049e+000  1.5721452e+001
C001-006  2.0431980e+001  1.5479547e+000  1.5582698e+001
C001-007  2.0853659e+001  1.3521568e+000  1.5449068e+001
C001-008  2.1315720e+001  1.1922743e+000  1.5325790e+001
C002-001  2.2108822e+001  1.0195732e+000  1.5495450e+001
C002-002  2.2391924e+001  1.0354880e+000  1.5811319e+001
C002-003  2.2657175e+001  1.0741795e+000  1.6127483e+001
C002-004  2.2897877e+001  1.1181784e+000  1.6448742e+001
C002-005  2.3101156e+001  1.1153678e+000  1.6780863e+001
C002-006  2.3294756e+001  1.1624705e+000  1.7109697e+001
C002-007  2.3468550e+001  1.2318799e+000  1.7439983e+001
C002-008  2.3618862e+001  1.3078140e+000  1.7773491e+001
C002-009  2.3745705e+001  1.4072324e+000  1.8105066e+001
C003-001  2.4013597e+001  1.6006923e+000  1.8514908e+001
C003-002  2.4169645e+001  1.8181040e+000  1.8959291e+001
C003-003  2.4224346e+001  2.1271586e+000  1.9349379e+001
C003-004  2.4172279e+001  2.4056733e+000  1.9761751e+001
C003-005  2.4010904e+001  2.7355354e+000  2.0146667e+001
C003-006  2.3726374e+001  3.0850711e+000  2.0568844e+001
C003-007  2.3319582e+001  3.3276939e+000  2.1131567e+001
C003-008  2.2807337e+001  3.4615521e+000  2.1789476e+001
C004-001  2.2418430e+001  3.3151138e+000  2.2628139e+001
C004-002  2.2580252e+001  3.2767038e+000  2.2808395e+001
C004-003  2.2740492e+001  3.2158072e+000  2.2976089e+001
C004-004  2.2897301e+001  3.1342380e+000  2.3130491e+001
C004-005  2.3046820e+001  3.0160306e+000  2.3260302e+001
C004-006  2.3199957e+001  2.9143813e+000  2.3404922e+001
C004-007  2.3359303e+001  2.8210673e+000  2.3560724e+001
C004-008  2.3516634e+001  2.7027860e+000  2.3703148e+001
C005-001  2.3819302e+001  2.3631213e+000  2.4255363e+001
C005-002  2.3919357e+001  2.1687310e+000  2.4680538e+001
C005-003  2.3965219e+001  1.9683815e+000  2.5109070e+001
C005-004  2.3960302e+001  1.7755766e+000  2.5549038e+001
C005-005  2.3919968e+001  1.6269847e+000  2.6013218e+001
C005-006  2.3846170e+001  1.5278164e+000  2.6500982e+001
C005-007  2.3707951e+001  1.3983018e+000  2.6988224e+001
C005-008  2.3533459e+001  1.3114810e+000  2.7497057e+001
C005-009  2.3311707e+001  1.2353841e+000  2.8018150e+001
C006-001  2.3198523e+001  1.1781704e+000  2.8556957e+001
C006-002  2.3084883e+001  1.1034355e+000  2.9069248e+001
C006-003  2.2970715e+001  1.0061917e+000  2.9551855e+001
C006-004  2.2873732e+001  9.3973821e-001  3.0020353e+001
C006-005  2.2770718e+001  8.3039296e-001  3.0460085e+001
C006-006  2.2665144e+001  6.9236112e-001  3.0879656e+001
C006-007  2.2544052e+001  4.8619139e-001  3.1260260e+001
C006-008  2.2414572e+001  2.3280682e-001  3.1604345e+001
C007-001  2.2185097e+001 -3.2354540e-001  3.2072514e+001
C007-002  2.2127874e+001 -5.8354664e-001  3.2224369e+001
C007-003  2.2108690e+001 -8.6222708e-001  3.2342632e+001
C007-004  2.2134258e+001 -1.1601630e+000  3.2442242e+001
C007-005  2.2193268e+001 -1.4935828e+000  3.2490135e+001
C007-006  2.2293547e+001 -1.8623047e+000  3.2515202e+001
C007-007  2.2413036e+001 -2.2658010e+000  3.2447929e+001
C007-008  2.2566101e+001 -2.6963174e+000  3.2329659e+001
C008-001  2.3019945e+001 -3.3742223e+000  3.1921240e+001
C008-002  2.3268263e+001 -3.6258466e+000  3.1698584e+001
C008-003  2.3495867e+001 -3.8377416e+000  3.1424316e+001
C008-004  2.3703054e+001 -4.0186129e+000  3.1115582e+001
C008-005  2.3891718e+001 -4.2140427e+000  3.0802973e+001
C008-006  2.4062393e+001 -4.4187760e+000  3.0477053e+001
C008-007  2.4208664e+001 -4.5609326e+000  3.0104176e+001
C008-008  2.4340044e+001 -4.7410593e+000  2.9729691e+001
C008-009  2.4452539e+001 -4.9099469e+000  2.9330490e+001
C009-001  2.4502218e+001 -4.6986480e+000  2.8113064e+001
C009-002  2.4658077e+001 -5.1501536e+000  2.7208752e+001
C009-003  2.4786837e+001 -5.5351725e+000  2.6386490e+001
C009-004  2.4929037e+001 -5.9867053e+000  2.5691717e+001
C009-005  2.4990454e+001 -6.2052097e+000  2.5000425e+001
C009-006  2.5010977e+001 -6.3515491e+000  2.4376173e+001
C009-007  2.4973431e+001 -6.4018826e+000  2.3815651e+001
C009-008  2.4942532e+001 -6.4999123e+000  2.3365942e+001
C009-009  2.4909101e+001 -6.6060076e+000  2.3005056e+001
C010-001  2.4733046e+001 -6.7078776e+000  2.2560711e+001
C010-002  2.4615747e+001 -6.9017653e+000  2.2147345e+001
C010-003  2.4468645e+001 -7.0228691e+000  2.1741526e+001
C010-004  2.4311941e+001 -7.1056294e+000  2.1349609e+001
C010-005  2.4164701e+001 -7.1903338e+000  2.0975235e+001
C010-006  2.4018734e+001 -7.2598691e+000  2.0616606e+001
C010-007  2.3872553e+001 -7.3110843e+000  2.0273605e+001
C010-008  2.3716604e+001 -7.3271303e+000  1.9947018e+001
C011-001  2.3378012e+001 -7.5293617e+000  1.9036396e+001
C011-002  2.3085243e+001 -7.5957799e+000  1.8478785e+001
C011-003  2.2728306e+001 -7.5678973e+000  1.7961210e+001
C011-004  2.2337557e+001 -7.5391078e+000  1.7479179e+001
C011-005  2.1901146e+001 -7.5038457e+000  1.7032831e+001
C011-006  2.1402992e+001 -7.5241532e+000  1.6613495e+001
C011-007  2.0859831e+001 -7.3805847e+000  1.6245134e+001
C011-008  2.0210562e+001 -7.3723755e+000  1.5883207e+001
C011-009  1.9584862e+001 -7.1081686e+000  1.5600586e+001
C012-001  1.9344324e+001 -6.8227124e+000  1.5344591e+001
C012-002  1.9100477e+001 -6.4896512e+000  1.5125521e+001
C012-003  1.8764807e+001 -6.1632142e+000  1.4898531e+001
C012-004  1.8483128e+001 -5.7284288e+000  1.4736318e+001
C012-005  1.8261948e+001 -5.2120214e+000  1.4646722e+001
C012-006  1.7916126e+001 -4.6884875e+000  1.4525805e+001
C012-007  1.7589985e+001 -4.0965862e+000  1.4452570e+001
C012-008  1.7266472e+001 -3.4462500e+000  1.4417888e+001
C012-009  1.7002056e+001 -2.7217226e+000  1.4467384e+001
C013-001  1.6728765e+001 -2.4652708e+000  1.4778834e+001
C013-002  1.6463348e+001 -2.2341206e+000  1.5064589e+001
C013-003  1.6219103e+001 -1.9957755e+000  1.5353521e+001
C013-004  1.5943683e+001 -1.7361845e+000  1.5647396e+001
C013-005  1.5833833e+001 -1.4747082e+000  1.6038847e+001
C013-006  1.5661197e+001 -1.2062901e+000  1.6486456e+001
C013-007  1.5758870e+001 -9.5946133e-001  1.7037140e+001
C013-008  1.6036402e+001 -7.0917553e-001  1.7615644e+001
C014-001  2.4101539e+000  1.4890027e+000  2.5709658e+001
C014-002  1.9133283e+000  1.7088088e+000  2.5646172e+001
C014-003  1.4016975e+000  2.0332811e+000  2.5605053e+001
C014-004  9.2509216e-001  2.5025036e+000  2.5590767e+001
C014-005  3.4831735e-001  2.9269941e+000  2.5613132e+001
C014-006 -3.3374158e-001  3.3237371e+000  2.5670055e+001
C014-007 -1.1562032e+000  3.6773720e+000  2.5778534e+001
C014-008 -1.9287817e+000  4.1706104e+000  2.5902962e+001
C014-009 -2.6947844e+000  4.7427063e+000  2.6029531e+001
C015-001 -3.1557279e+000  5.1310287e+000  2.6067814e+001
C015-002 -3.9219649e+000  5.1968093e+000  2.6210392e+001
C015-003 -4.7226939e+000  5.1724572e+000  2.6319389e+001
C015-004 -5.5522285e+000  5.1426859e+000  2.6365286e+001
C015-005 -6.4560375e+000  5.1410851e+000  2.6339035e+001
C015-006 -7.4703603e+000  5.0330000e+000  2.6294527e+001
C015-007 -8.5998516e+000  4.8264971e+000  2.6225405e+001
C015-008 -9.9819679e+000  4.5931520e+000  2.6087528e+001
C016-001 -1.0819930e+001  3.5040159e+000  2.6090542e+001
C016-002 -1.0793338e+001  3.0820048e+000  2.6076427e+001
C016-003 -1.0751108e+001  2.6762753e+000  2.6064987e+001
C016-004 -1.0799035e+001  2.3176873e+000  2.6041647e+001
C016-005 -1.0932641e+001  2.0120456e+000  2.6009823e+001
C016-006 -1.1121704e+001  1.7523634e+000  2.5973373e+001
C016-007 -1.1350949e+001  1.5309896e+000  2.5933039e+001
C016-008 -1.1608215e+001  1.3276109e+000  2.5887842e+001
C017-001  1.4838955e+001 -5.9347453e+000  2.9052584e+001
C017-002  1.4451462e+001 -5.9971037e+000  2.9283188e+001
C017-003  1.4041426e+001 -6.0557728e+000  2.9506208e+001
C017-004  1.3736979e+001 -6.2359986e+000  2.9800322e+001
C017-005  1.3424397e+001 -6.4123149e+000  3.0102245e+001
C017-006  1.3092561e+001 -6.5814009e+000  3.0403263e+001
C017-007  1.2828560e+001 -6.8246489e+000  3.0800644e+001
C017-008  1.2471257e+001 -7.0029445e+000  3.1122656e+001
C017-009  1.2057634e+001 -7.1318288e+000  3.1321564e+001
C018-001  1.1409027e+001 -7.2247343e+000  3.1415506e+001
C018-002  1.0728315e+001 -7.2980461e+000  3.1494942e+001
C018-003  1.0024287e+001 -7.3063207e+000  3.1556847e+001
C018-004  9.3084803e+000 -7.2771077e+000  3.1634138e+001
C018-005  8.5816393e+000 -7.1882520e+000  3.1713310e+001
C018-006  7.8433404e+000 -7.0185494e+000  3.1770576e+001
C018-007  7.0784273e+000 -6.9819317e+000  3.1911587e+001
C018-008  6.2954507e+000 -6.8886099e+000  3.2035130e+001
C019-001 -5.3333797e+001 -1.6434156e+000  2.1790152e+001
C019-002 -5.3405041e+001 -1.6765447e+000  2.2127975e+001
C019-003 -5.3416340e+001 -1.7913427e+000  2.2437599e+001
C019-004 -5.3444233e+001 -1.8662468e+000  2.2765018e+001
C019-005 -5.3489132e+001 -1.8819801e+000  2.3105576e+001
C019-006 -5.3562508e+001 -1.8072693e+000  2.3447882e+001
C019-007 -5.3618572e+001 -1.7817792e+000  2.3799618e+001
C019-008 -5.3641781e+001 -1.7990236e+000  2.4181530e+001
C020-001 -5.3159008e+001 -1.2187482e+000  2.4451330e+001
C020-002 -5.2719448e+001 -7.4272931e-001  2.4489330e+001
C020-003 -5.2419445e+001 -2.3669347e-001  2.4496693e+001
C020-004 -5.2199364e+001  2.4985984e-001  2.4477509e+001
C020-005 -5.2004784e+001  6.3072628e-001  2.4654964e+001
C020-006 -5.1847145e+001  8.6899114e-001  2.5092726e+001
C020-007 -5.1769360e+001  1.0792581e+000  2.5547970e+001
C020-008 -5.1765598e+001  1.2809473e+000  2.6056046e+001
C020-009 -5.1830982e+001  1.4568385e+000  2.6686552e+001
C021-001 -5.2074295e+001  1.4734091e+000  2.7187975e+001
C021-002 -5.2203209e+001  1.4805506e+000  2.7679924e+001
C021-003 -5.2209648e+001  1.4597088e+000  2.8161783e+001
C021-004 -5.2126362e+001  1.4748298e+000  2.8637314e+001
C021-005 -5.1932827e+001  1.4809227e+000  2.9110142e+001
C021-006 -5.1637764e+001  1.4996493e+000  2.9590277e+001
C021-007 -5.1227131e+001  1.5176584e+000  3.0081762e+001
C021-008 -5.0637512e+001  1.3815188e+000  3.0485758e+001
C022-001 -4.9937340e+001  1.0466214e+000  3.1065390e+001
C022-002 -4.9938042e+001  7.5499684e-001  3.1143473e+001
C022-003 -4.9981819e+001  4.7234404e-001  3.1117142e+001
C022-004 -5.0069740e+001  2.3720784e-001  3.1145807e+001
C022-005 -5.0199024e+001  2.0682711e-002  3.1151804e+001
C022-006 -5.0369667e+001 -1.7665380e-001  3.1132860e+001
C022-007 -5.0581486e+001 -3.5390419e-001  3.1086609e+001
C022-008 -5.0833614e+001 -5.1700050e-001  3.1035376e+001
C022-009 -5.1127483e+001 -6.7087722e-001  3.0991743e+001
C023-001 -5.1357826e+001 -6.9582301e-001  3.0976707e+001
C023-002 -5.1564247e+001 -7.4866116e-001  3.0959244e+001
C023-003 -5.1744026e+001 -8.2829714e-001  3.0930864e+001
C023-004 -5.1892101e+001 -9.3482029e-001  3.0882769e+001
C023-005 -5.2009186e+001 -1.0698495e+000  3.0821421e+001
C023-006 -5.2106606e+001 -1.2349451e+000  3.0772663e+001
C023-007 -5.2181553e+001 -1.4288483e+000  3.0727428e+001
C023-008 -5.2227524e+001 -1.6506016e+000  3.0670227e+001
C024-001 -5.2202305e+001 -2.2677393e+000  3.0757879e+001
C024-002 -5.2241249e+001 -2.6009729e+000  3.1155777e+001
C024-003 -5.2270763e+001 -2.8742335e+000  3.1526348e+001
C024-004 -5.2296803e+001 -3.0920703e+000  3.1868975e+001
C024-005 -5.2347179e+001 -3.3307691e+000  3.2118111e+001
C024-006 -5.2418713e+001 -3.5650129e+000  3.2321819e+001
C024-007 -5.2509552e+001 -3.7946212e+000  3.2481609e+001
C024-008 -5.2615421e+001 -3.9869020e+000  3.2631054e+001
C024-009 -5.2738297e+001 -4.1740022e+000  3.2734688e+001
C025-001 -5.2826611e+001 -4.4126439e+000  3.2876236e+001
C025-002 -5.2909378e+001 -4.6653271e+000  3.2996582e+001
C025-003 -5.2985973e+001 -4.9319429e+000  3.3095169e+001
C025-004 -5.3063972e+001 -5.1912775e+000  3.3220928e+001
C025-005 -5.3133507e+001 -5.4755750e+000  3.3315472e+001
C025-006 -5.3191608e+001 -5.7888827e+000  3.3357697e+001
C025-007 -5.3243835e+001 -6.1179981e+000  3.3381645e+001
C025-008 -5.3292057e+001 -6.4645734e+000  3.3395718e+001
C026-001 -5.3253986e+001 -7.5884809e+000  3.3071445e+001
C026-002 -5.3161022e+001 -8.2767258e+000  3.2742691e+001
C026-003 -5.3065166e+001 -8.9139967e+000  3.2436302e+001
C026-004 -5.2954334e+001 -9.4782104e+000  3.2107727e+001
C026-005 -5.2831902e+001 -9.9711485e+000  3.1768978e+001
C026-006 -5.2701210e+001 -1.0400542e+001  3.1430397e+001
C026-007 -5.2561329e+001 -1.0760066e+001  3.1086002e+001
C026-008 -5.2414333e+001 -1.1055786e+001  3.0741154e+001
C026-009 -5.2262390e+001 -1.1347271e+001  3.0430462e+001
C027-001 -5.2133121e+001 -1.1555595e+001  3.0098227e+001
C027-002 -5.2028507e+001 -1.1779637e+001  2.9753477e+001
C027-003 -5.1949783e+001 -1.1962416e+001  2.9364298e+001
C027-004 -5.1895111e+001 -1.2132857e+001  2.8945091e+001
C027-005 -5.1863739e+001 -1.2295478e+001  2.8494802e+001
C027-006 -5.1856560e+001 -1.2447426e+001  2.8008392e+001
C027-007 -5.1879200e+001 -1.2543424e+001  2.7475122e+001
C027-008 -5.1929466e+001 -1.2594566e+001  2.6904491e+001
C027-009 -5.2005550e+001 -1.2589423e+001  2.6304592e+001
C028-001 -5.2054447e+001 -1.2525549e+001  2.5747662e+001
C028-002 -5.2112926e+001 -1.2462514e+001  2.5193031e+001
C028-003 -5.2185272e+001 -1.2335192e+001  2.4648796e+001
C028-004 -5.2273907e+001 -1.2123897e+001  2.4121378e+001
C028-005 -5.2363850e+001 -1.2012690e+001  2.3576647e+001
C028-006 -5.2474449e+001 -1.1749293e+001  2.3064079e+001
C028-007 -5.2593868e+001 -1.1468037e+001  2.2558359e+001
C028-008 -5.2721214e+001 -1.1183048e+001  2.2054661e+001
C029-001 -5.2970943e+001 -1.0902459e+001  2.1190567e+001
C029-002 -5.3002274e+001 -1.0761879e+001  2.0873682e+001
C029-003 -5.2964542e+001 -1.0680273e+001  2.0539471e+001
C029-004 -5.2849724e+001 -1.0612203e+001  2.0198650e+001
C029-005 -5.2670395e+001 -1.0600372e+001  1.9842783e+001
C029-006 -5.2432190e+001 -1.0663378e+001  1.9465628e+001
C029-007 -5.2103027e+001 -1.0709286e+001  1.9084028e+001
C029-008 -5.1684269e+001 -1.0737439e+001  1.8702044e+001
C029-009 -5.1176083e+001 -1.0699354e+001  1.8347828e+001
C030-001 -5.1098869e+001 -1.0539602e+001  1.7926571e+001
C030-002 -5.1059120e+001 -1.0430751e+001  1.7463087e+001
C030-003 -5.1055561e+001 -1.0232082e+001  1.7019032e+001
C030-004 -5.1094898e+001 -9.9809885e+000  1.6581879e+001
C030-005 -5.1170914e+001 -9.7257156e+000  1.6127249e+001
C030-006 -5.1280403e+001 -9.4756289e+000  1.5645069e+001
C030-007 -5.1431126e+001 -9.1818132e+000  1.5166000e+001
C030-008 -5.1618988e+001 -8.8884325e+000  1.4655211e+001
C030-009 -5.1846672e+001 -8.5014362e+000  1.4201563e+001
C031-001 -5.2068699e+001 -7.8460002e+000  1.3564077e+001
C031-002 -5.2283134e+001 -7.1149187e+000  1.3188474e+001
C031-003 -5.2489384e+001 -6.4802780e+000  1.2828798e+001
C031-004 -5.2692020e+001 -5.8918290e+000  1.2588081e+001
C031-005 -5.2894535e+001 -5.3541903e+000  1.2500987e+001
C031-006 -5.3087627e+001 -4.8795176e+000  1.2496344e+001
C031-007 -5.3264515e+001 -4.4627829e+000  1.2513286e+001
C031-008 -5.3429527e+001 -4.0957932e+000  1.2596408e+001
C032-001 -5.3626259e+001 -3.3322761e+000  1.2588261e+001
C032-002 -5.3627556e+001 -2.8878114e+000  1.2652524e+001
C032-003 -5.3590267e+001 -2.4528694e+000  1.2702526e+001
C032-004 -5.3512920e+001 -2.0253739e+000  1.2722950e+001
C032-005 -5.3396931e+001 -1.6065906e+000  1.2753568e+001
C032-006 -5.3242851e+001 -1.1976599e+000  1.2803541e+001
C032-007 -5.3051048e+001 -8.0056888e-001  1.2894517e+001
C032-008 -5.2817200e+001 -4.0503478e-001  1.2897017e+001
C032-009 -5.2545731e+001 -1.8619483e-002  1.2904412e+001
C033-001 -5.2416622e+001  2.1917039e-001  1.2953711e+001
C033-002 -5.2256153e+001  4.6376482e-001  1.2988280e+001
C033-003 -5.2064640e+001  7.1099412e-001  1.3048422e+001
C033-004 -5.1847836e+001  9.5398772e-001  1.3175817e+001
C033-005 -5.1595707e+001  1.2066363e+000  1.3270476e+001
C033-006 -5.1310738e+001  1.4627804e+000  1.3375097e+001
C033-007 -5.1011372e+001  1.7131052e+000  1.3560624e+001
C033-008 -5.0676144e+001  1.9714031e+000  1.3728294e+001
C033-009 -5.0309353e+001  2.2339268e+000  1.3903536e+001
C034-001 -5.0016716e+001  2.4397151e+000  1.4026970e+001
C034-002 -4.9746517e+001  2.6129725e+000  1.4180319e+001
C034-003 -4.9493561e+001  2.7908394e+000  1.4351695e+001
C034-004 -4.9275326e+001  2.9732938e+000  1.4587498e+001
C034-005 -4.9094112e+001  3.1659219e+000  1.4900635e+001
C034-006 -4.8988026e+001  3.2673995e+000  1.5361366e+001
C034-007 -4.8916145e+001  3.3715148e+000  1.5891758e+001
C034-008 -4.8892422e+001  3.4378788e+000  1.6513384e+001
C035-001 -4.9115063e+001  3.3560731e+000  1.7882090e+001
C035-002 -4.9319931e+001  3.2443998e+000  1.8465010e+001
C035-003 -4.9523930e+001  3.1435421e+000  1.8977188e+001
C035-004 -4.9715481e+001  3.0871463e+000  1.9448565e+001
C035-005 -4.9942501e+001  2.9191360e+000  1.9783550e+001
C035-006 -5.0177490e+001  2.7111113e+000  2.0006693e+001
C035-007 -5.0392155e+001  2.5739083e+000  2.0219275e+001
C035-008 -5.0607353e+001  2.4700456e+000  2.0410681e+001
C035-009 -5.0838615e+001  2.3516045e+000  2.0537741e+001
C036-001 -5.1044514e+001  2.1625409e+000  2.0644670e+001
C036-002 -5.1261032e+001  1.9575117e+000  2.0715570e+001
C036-003 -5.1476612e+001  1.7540559e+000  2.0799467e+001
C036-004 -5.1677086e+001  1.5482550e+000  2.0930462e+001
C036-005 -5.1882301e+001  1.3165133e+000  2.1031380e+001
C036-006 -5.2102295e+001  1.0581570e+000  2.1064644e+001
C036-007 -5.2327251e+001  7.7863169e-001  2.1049637e+001
C036-008 -5.2547932e+001  4.9238339e-001  2.1075527e+001
C036-009 -5.2774349e+001  1.8760698e-001  2.1067987e+001
C037-001 -5.2985424e+001 -3.4511145e-002  2.1101978e+001
C037-002 -5.3156136e+001 -2.5218859e-001  2.1120968e+001
C037-003 -5.3298843e+001 -4.5611152e-001  2.1170679e+001
C037-004 -5.3386066e+001 -6.5637636e-001  2.1179178e+001
C037-005 -5.3427868e+001 -8.4997237e-001  2.1189383e+001
C037-006 -5.3411297e+001 -1.0470095e+000  2.1189873e+001
C037-007 -5.3368507e+001 -1.2382369e+000  2.1235985e+001
C037-008 -5.3338421e+001 -1.3940347e+000  2.1350281e+001
