# Supplementary material for: Disentangling biological variability and taphonomy: shape analysis of the limb long bones of the sauropodomorph dinosaur Plateosaurus
Source: PeerJ. 2020 Jul 23;8:e9359. doi: 10.7717/peerj.9359 (PMC7382942; doi:10.7717/peerj.9359)
Supplement: Supplemental Information 15 — The format (.pts) is readable by the packages used in the study and can be opened like a ".txt" file. [file peerj-08-9359-s015.zip › raw_data/landmark coordinates femur/Femur_R_SMNS12684_Efraa.pts]

Version 1.0
344
S000 -5.8951654e+000  1.4262857e+001  5.1558075e+000
S001 -4.5032749e+000  1.7137939e+001  5.5057020e+000
S002 -1.9405217e+000  1.6842506e+001  4.7881012e+000
S003 -1.7589035e+000  1.8321594e+001  4.5237617e+000
S004  4.1419172e-001  1.8462801e+001  2.6142793e+000
S005 -1.1389006e+000  2.0455866e+001  1.5658765e+000
S006 -4.8192339e+000  2.0000004e+001  2.0830286e+000
S007  7.2447538e-002  1.1642172e+001  3.5172021e+000
S008  2.2751694e+000  5.4895258e+000  3.9810791e+000
S009  3.2369137e-001  4.7101302e+000  3.5476241e+000
S010 -3.4229631e+000  1.6564232e+001  1.0857706e+000
S011 -2.1995449e+000  1.3967649e+001 -3.6991119e-001
S012  4.6960516e+000 -1.2957544e+001  3.6244314e+000
S013  4.7688866e+000 -1.2799748e+001  2.8519900e+000
S014  6.3655510e+000 -8.8433714e+000  1.4164581e+000
S015  5.7704391e+000 -9.8504410e+000  8.5180104e-001
S016  5.5107274e+000 -9.9051781e+000  1.5929222e-002
S017  1.8033195e-001 -1.2693469e+001  1.1741161e+000
S018  3.4837143e+000 -1.5757262e+001  4.9381495e+000
S019  5.9728365e+000 -1.2116236e+001  5.3603849e+000
C000-001 -5.7351856e+000  1.4430623e+001  5.1614003e+000
C000-002 -5.5894704e+000  1.4449600e+001  5.1928697e+000
C000-003 -5.4495473e+000  1.4527854e+001  5.2110944e+000
C000-004 -5.3070664e+000  1.4535310e+001  5.2388282e+000
C000-005 -5.1592093e+000  1.4563582e+001  5.2634254e+000
C000-006 -5.0195780e+000  1.4652090e+001  5.2766905e+000
C000-007 -4.9004974e+000  1.4781249e+001  5.2775359e+000
C000-008 -4.7729950e+000  1.4897035e+001  5.2821498e+000
C000-009 -4.6621251e+000  1.5030313e+001  5.2781363e+000
C001-001 -4.6362014e+000  1.5237589e+001  5.2858200e+000
C001-002 -4.6852851e+000  1.5472816e+001  5.2520933e+000
C001-003 -4.6577196e+000  1.5692688e+001  5.2745342e+000
C001-004 -4.6331820e+000  1.5920248e+001  5.3035116e+000
C001-005 -4.6191096e+000  1.6155130e+001  5.3256412e+000
C001-006 -4.5826526e+000  1.6392374e+001  5.3798256e+000
C001-007 -4.5658698e+000  1.6636877e+001  5.4078631e+000
C001-008 -4.5334859e+000  1.6884583e+001  5.4594674e+000
C002-001 -4.4534907e+000  1.7268091e+001  5.4945579e+000
C002-002 -4.3940358e+000  1.7379778e+001  5.4692960e+000
C002-003 -4.3168330e+000  1.7470978e+001  5.4332876e+000
C002-004 -4.2172103e+000  1.7541695e+001  5.4110937e+000
C002-005 -4.0977912e+000  1.7592695e+001  5.4070816e+000
C002-006 -3.9598303e+000  1.7623724e+001  5.4104457e+000
C002-007 -3.8026094e+000  1.7634386e+001  5.4146218e+000
C002-008 -3.6251540e+000  1.7624582e+001  5.4121609e+000
C002-009 -3.4285367e+000  1.7594961e+001  5.4143934e+000
C003-001 -3.2144313e+000  1.7557903e+001  5.4068823e+000
C003-002 -3.0134311e+000  1.7512575e+001  5.3725772e+000
C003-003 -2.8256197e+000  1.7454374e+001  5.3373375e+000
C003-004 -2.6470053e+000  1.7377064e+001  5.3076940e+000
C003-005 -2.4801719e+000  1.7290510e+001  5.2462411e+000
C003-006 -2.3228190e+000  1.7190622e+001  5.1664557e+000
C003-007 -2.1715863e+000  1.7075378e+001  5.0685368e+000
C003-008 -2.0228918e+000  1.6944260e+001  4.9476056e+000
C004-001 -1.8696638e+000  1.6989449e+001  4.7874599e+000
C004-002 -1.8370233e+000  1.7152996e+001  4.7766213e+000
C004-003 -1.8092401e+000  1.7314711e+001  4.7596278e+000
C004-004 -1.7737052e+000  1.7475069e+001  4.7376852e+000
C004-005 -1.7514430e+000  1.7639164e+001  4.7085557e+000
C004-006 -1.7518637e+000  1.7807076e+001  4.6709127e+000
C004-007 -1.7584263e+000  1.7977440e+001  4.6265030e+000
C004-008 -1.7712696e+000  1.8150925e+001  4.5752769e+000
C005-001 -1.6689017e+000  1.8411005e+001  4.3775153e+000
C005-002 -1.5377620e+000  1.8494234e+001  4.2332735e+000
C005-003 -1.4259430e+000  1.8575527e+001  4.0733409e+000
C005-004 -1.3316398e+000  1.8650526e+001  3.8924146e+000
C005-005 -1.2123768e+000  1.8723303e+001  3.7120197e+000
C005-006 -1.1467453e+000  1.8785812e+001  3.4738982e+000
C005-007 -1.0137118e+000  1.8854132e+001  3.2705860e+000
C005-008 -8.6615849e-001  1.8919651e+001  3.0725019e+000
C005-009 -7.0244342e-001  1.8975542e+001  2.8961871e+000
C006-001 -5.5858368e-001  1.8803881e+001  2.8561232e+000
C006-002 -4.1082877e-001  1.8658710e+001  2.8350370e+000
C006-003 -2.7081391e-001  1.8543489e+001  2.7931516e+000
C006-004 -1.4059062e-001  1.8456207e+001  2.7886987e+000
C006-005 -1.8063789e-002  1.8398716e+001  2.7955391e+000
C006-006  1.0530350e-001  1.8371138e+001  2.7871571e+000
C006-007  2.3382716e-001  1.8372900e+001  2.7600195e+000
C006-008  3.5513151e-001  1.8403461e+001  2.7012825e+000
C007-001  4.3962047e-001  1.8874903e+001  2.4416058e+000
C007-002  3.7894744e-001  1.9250372e+001  2.2361856e+000
C007-003  1.8547890e-001  1.9555590e+001  2.0766389e+000
C007-004 -2.2925468e-002  1.9805391e+001  1.9651833e+000
C007-005 -2.2581208e-001  2.0012728e+001  1.8727001e+000
C007-006 -4.4226474e-001  2.0174353e+001  1.7990102e+000
C007-007 -6.7129302e-001  2.0293884e+001  1.7352511e+000
C007-008 -9.0115321e-001  2.0386362e+001  1.6570874e+000
C008-001 -1.2977983e+000  2.0484121e+001  1.4963350e+000
C008-002 -1.4490213e+000  2.0514679e+001  1.4514617e+000
C008-003 -1.5899884e+000  2.0551937e+001  1.4194982e+000
C008-004 -1.7237420e+000  2.0594713e+001  1.4019344e+000
C008-005 -1.8530817e+000  2.0638336e+001  1.4111060e+000
C008-006 -1.9771392e+000  2.0681246e+001  1.4501262e+000
C008-007 -2.0939300e+000  2.0718452e+001  1.5219475e+000
C008-008 -2.2059267e+000  2.0770800e+001  1.6025724e+000
C008-009 -2.3090949e+000  2.0812630e+001  1.7165114e+000
C009-001 -2.4189656e+000  2.0787643e+001  1.7202365e+000
C009-002 -2.5335047e+000  2.0768515e+001  1.7210890e+000
C009-003 -2.6535294e+000  2.0752937e+001  1.7190855e+000
C009-004 -2.7691410e+000  2.0717419e+001  1.7278006e+000
C009-005 -2.8837440e+000  2.0672827e+001  1.7419666e+000
C009-006 -3.0019469e+000  2.0628328e+001  1.7556845e+000
C009-007 -3.1289768e+000  2.0592062e+001  1.7623106e+000
C009-008 -3.2544394e+000  2.0545073e+001  1.7751912e+000
C009-009 -3.3783543e+000  2.0488043e+001  1.7944859e+000
C010-001 -3.5917165e+000  2.0433144e+001  1.7758402e+000
C010-002 -3.8158481e+000  2.0406305e+001  1.7390213e+000
C010-003 -4.0017133e+000  2.0345760e+001  1.7467294e+000
C010-004 -4.1486344e+000  2.0260347e+001  1.8001103e+000
C010-005 -4.2911029e+000  2.0187796e+001  1.8558799e+000
C010-006 -4.4224424e+000  2.0118488e+001  1.9241048e+000
C010-007 -4.5524387e+000  2.0060822e+001  1.9908966e+000
C010-008 -4.6877642e+000  2.0023054e+001  2.0414827e+000
C011-001 -5.0206094e+000  1.9869162e+001  2.1243796e+000
C011-002 -5.2246919e+000  1.9740330e+001  2.1517289e+000
C011-003 -5.4247041e+000  1.9603279e+001  2.1794820e+000
C011-004 -5.6154537e+000  1.9454226e+001  2.2202349e+000
C011-005 -5.7995405e+000  1.9296276e+001  2.2673614e+000
C011-006 -5.9696841e+000  1.9127367e+001  2.3323860e+000
C011-007 -6.1461391e+000  1.8954424e+001  2.3793271e+000
C011-008 -6.3374763e+000  1.8776773e+001  2.4074078e+000
C011-009 -6.4895239e+000  1.8583094e+001  2.4825416e+000
C012-001 -6.6038032e+000  1.8366570e+001  2.6061800e+000
C012-002 -6.7007408e+000  1.8130285e+001  2.7453012e+000
C012-003 -6.8331437e+000  1.7884195e+001  2.8403380e+000
C012-004 -6.9305916e+000  1.7614872e+001  2.9704368e+000
C012-005 -7.0297165e+000  1.7328455e+001  3.0947223e+000
C012-006 -7.1295719e+000  1.7023117e+001  3.2155838e+000
C012-007 -7.2162519e+000  1.6698921e+001  3.3481748e+000
C012-008 -7.3144097e+000  1.6351572e+001  3.4708230e+000
C012-009 -7.3372002e+000  1.6008209e+001  3.6473587e+000
C013-001 -7.2963324e+000  1.5714392e+001  3.8321047e+000
C013-002 -7.2151098e+000  1.5452847e+001  4.0177860e+000
C013-003 -7.1291585e+000  1.5199688e+001  4.1863236e+000
C013-004 -6.9955249e+000  1.4984300e+001  4.3593612e+000
C013-005 -6.8453479e+000  1.4778928e+001  4.5235195e+000
C013-006 -6.6460347e+000  1.4622138e+001  4.6895585e+000
C013-007 -6.4145861e+000  1.4504825e+001  4.8489852e+000
C013-008 -6.1741934e+000  1.4365916e+001  5.0032291e+000
C014-001  4.2692879e-001  1.1244187e+001  3.6204503e+000
C014-002  7.7606207e-001  1.0868129e+001  3.7802360e+000
C014-003  1.1141475e+000  1.0526874e+001  3.9360642e+000
C014-004  1.5581203e+000  1.0355392e+001  3.9782238e+000
C014-005  1.8869518e+000  1.0125386e+001  4.0228138e+000
C014-006  2.1316171e+000  9.8589668e+000  4.0870805e+000
C014-007  2.1930084e+000  9.4605455e+000  4.2009587e+000
C014-008  2.2569921e+000  9.1242924e+000  4.2585526e+000
C014-009  2.3619554e+000  8.8663445e+000  4.3185563e+000
C015-001  2.4818137e+000  8.5437355e+000  4.2463789e+000
C015-002  2.7088299e+000  8.2636318e+000  4.2306614e+000
C015-003  2.7172420e+000  7.8958244e+000  4.1603079e+000
C015-004  2.7375889e+000  7.5317297e+000  4.1137567e+000
C015-005  2.6567814e+000  7.1648011e+000  4.0528774e+000
C015-006  2.6283159e+000  6.7745242e+000  4.0273333e+000
C015-007  2.5569966e+000  6.3624659e+000  4.0077457e+000
C015-008  2.5248649e+000  5.8569894e+000  4.0396638e+000
C016-001  2.0957499e+000  5.3553715e+000  3.9454100e+000
C016-002  1.8689419e+000  5.2712030e+000  3.8709528e+000
C016-003  1.6282675e+000  5.2326708e+000  3.8073292e+000
C016-004  1.3887603e+000  5.2184105e+000  3.7665887e+000
C016-005  1.1630204e+000  5.1650558e+000  3.7272205e+000
C016-006  9.2947137e-001  5.1281652e+000  3.6957297e+000
C016-007  7.3640114e-001  4.9621844e+000  3.6351504e+000
C016-008  5.2332079e-001  4.8504753e+000  3.5904572e+000
C017-001 -3.2721584e+000  1.6648079e+001  1.1015967e+000
C017-002 -3.1526198e+000  1.6715500e+001  1.0759863e+000
C017-003 -3.0490623e+000  1.6750200e+001  1.0169072e+000
C017-004 -2.9622819e+000  1.6792442e+001  9.0808511e-001
C017-005 -2.8880639e+000  1.6746597e+001  7.8710818e-001
C017-006 -2.8282533e+000  1.6706959e+001  6.1181051e-001
C017-007 -2.7765548e+000  1.6704329e+001  3.3715844e-001
C017-008 -2.7539952e+000  1.6588989e+001  5.6066170e-002
C017-009 -2.7536571e+000  1.6309454e+001 -7.2743796e-002
C018-001 -2.7734988e+000  1.6024229e+001 -1.9651584e-001
C018-002 -2.7640457e+000  1.5746878e+001 -2.8613004e-001
C018-003 -2.7546225e+000  1.5518163e+001 -4.4425002e-001
C018-004 -2.7275808e+000  1.5283550e+001 -5.7224858e-001
C018-005 -2.6691654e+000  1.5028422e+001 -6.1874276e-001
C018-006 -2.5846202e+000  1.4766351e+001 -5.8642918e-001
C018-007 -2.4843113e+000  1.4509986e+001 -5.2640533e-001
C018-008 -2.3534067e+000  1.4239527e+001 -4.8505008e-001
C019-001  4.7023010e+000 -1.2999221e+001  3.5307827e+000
C019-002  4.7192073e+000 -1.3016770e+001  3.4331086e+000
C019-003  4.7296844e+000 -1.3024337e+001  3.3391824e+000
C019-004  4.7539597e+000 -1.3011713e+001  3.2504492e+000
C019-005  4.7634954e+000 -1.2993531e+001  3.1648402e+000
C019-006  4.7682896e+000 -1.2963788e+001  3.0818419e+000
C019-007  4.7653799e+000 -1.2922430e+001  2.9996393e+000
C019-008  4.7556372e+000 -1.2867894e+001  2.9176652e+000
C020-001  4.9618497e+000 -1.2658983e+001  2.8167295e+000
C020-002  5.1647310e+000 -1.2487625e+001  2.7930605e+000
C020-003  5.3123646e+000 -1.2204000e+001  2.6742575e+000
C020-004  5.5402427e+000 -1.1902911e+001  2.6116977e+000
C020-005  5.8493352e+000 -1.1629262e+001  2.6669781e+000
C020-006  6.2051926e+000 -1.1329084e+001  2.7977462e+000
C020-007  6.5530930e+000 -1.0897371e+001  2.8421865e+000
C020-008  6.8775721e+000 -1.0359256e+001  2.7466116e+000
C020-009  7.1713080e+000 -9.8135738e+000  2.5422959e+000
C021-001  7.2550206e+000 -9.7771473e+000  2.4574068e+000
C021-002  7.2543883e+000 -9.7329264e+000  2.2907636e+000
C021-003  7.2172256e+000 -9.6738834e+000  2.1375093e+000
C021-004  7.1397147e+000 -9.6046028e+000  1.9970994e+000
C021-005  7.0367775e+000 -9.5105743e+000  1.8706923e+000
C021-006  6.9351869e+000 -9.3533001e+000  1.7435670e+000
C021-007  6.8308010e+000 -9.1208076e+000  1.5972618e+000
C021-008  6.6381617e+000 -8.9399366e+000  1.4766656e+000
C022-001  6.2378874e+000 -8.8343134e+000  1.3591393e+000
C022-002  6.1242294e+000 -8.8637962e+000  1.3188301e+000
C022-003  6.0334611e+000 -8.9107332e+000  1.2902460e+000
C022-004  5.9670081e+000 -8.9710588e+000  1.2694637e+000
C022-005  5.9261117e+000 -9.0429506e+000  1.2445054e+000
C022-006  5.9102898e+000 -9.1289396e+000  1.2148025e+000
C022-007  5.9193249e+000 -9.2303019e+000  1.1843041e+000
C022-008  5.9488049e+000 -9.3492899e+000  1.1729600e+000
C022-009  6.0028238e+000 -9.4833269e+000  1.1596197e+000
C023-001  5.9860806e+000 -9.5299892e+000  1.1461281e+000
C023-002  5.9684296e+000 -9.5745001e+000  1.1236573e+000
C023-003  5.9486208e+000 -9.6174889e+000  1.0962085e+000
C023-004  5.9271321e+000 -9.6586990e+000  1.0634884e+000
C023-005  5.9024839e+000 -9.6988783e+000  1.0277528e+000
C023-006  5.8726068e+000 -9.7391338e+000  9.9099922e-001
C023-007  5.8406067e+000 -9.7778463e+000  9.4929606e-001
C023-008  5.8019876e+000 -9.8174944e+000  9.0696061e-001
C024-001  5.7537131e+000 -9.8767567e+000  8.1257826e-001
C024-002  5.7365336e+000 -9.9005995e+000  7.7313811e-001
C024-003  5.7230501e+000 -9.9201336e+000  7.3192304e-001
C024-004  5.7203455e+000 -9.9322815e+000  6.8868035e-001
C024-005  5.7191420e+000 -9.9410868e+000  6.4629853e-001
C024-006  5.7162180e+000 -9.9479332e+000  6.0449362e-001
C024-007  5.7118859e+000 -9.9528685e+000  5.6269854e-001
C024-008  5.7073765e+000 -9.9556208e+000  5.2074891e-001
C024-009  5.7030921e+000 -9.9564953e+000  4.7888514e-001
C025-001  5.6931505e+000 -9.9537420e+000  4.2785183e-001
C025-002  5.6800485e+000 -9.9504995e+000  3.7666851e-001
C025-003  5.6640377e+000 -9.9465275e+000  3.2548705e-001
C025-004  5.6478677e+000 -9.9396791e+000  2.7404577e-001
C025-005  5.6323538e+000 -9.9295368e+000  2.2157466e-001
C025-006  5.6142912e+000 -9.9188433e+000  1.6754609e-001
C025-007  5.5886579e+000 -9.9112558e+000  1.1328971e-001
C025-008  5.5546851e+000 -9.9067583e+000  6.0991496e-002
C026-001  5.3352265e+000 -9.7868986e+000 -5.6915924e-002
C026-002  5.1367650e+000 -9.7034998e+000 -1.1261418e-001
C026-003  4.9457355e+000 -9.6386738e+000 -1.8587649e-001
C026-004  4.7554741e+000 -9.5959902e+000 -2.7352437e-001
C026-005  4.5591164e+000 -9.5793571e+000 -3.6982620e-001
C026-006  4.3380156e+000 -9.5982237e+000 -4.3776920e-001
C026-007  4.1173391e+000 -9.6398735e+000 -5.2540064e-001
C026-008  3.8833394e+000 -9.7107124e+000 -5.9950739e-001
C026-009  3.6435604e+000 -9.8074894e+000 -6.8150061e-001
C027-001  3.5590312e+000 -1.0042481e+001 -6.9351184e-001
C027-002  3.4399946e+000 -1.0229362e+001 -6.7013735e-001
C027-003  3.2883110e+000 -1.0363952e+001 -6.3348234e-001
C027-004  3.1193221e+000 -1.0455311e+001 -6.4517480e-001
C027-005  2.9266744e+000 -1.0502115e+001 -6.7975092e-001
C027-006  2.7068682e+000 -1.0502255e+001 -7.2556323e-001
C027-007  2.4607880e+000 -1.0462891e+001 -8.0968034e-001
C027-008  2.1826630e+000 -1.0364693e+001 -8.6262292e-001
C027-009  1.8862818e+000 -1.0204464e+001 -8.7855810e-001
C028-001  1.7246447e+000 -1.0628689e+001 -6.4447796e-001
C028-002  1.5515858e+000 -1.1033199e+001 -4.7259906e-001
C028-003  1.3003002e+000 -1.1415191e+001 -3.5791153e-001
C028-004  1.0822263e+000 -1.1740589e+001 -1.6860358e-001
C028-005  9.1788751e-001 -1.2010987e+001  7.9673305e-002
C028-006  7.4747550e-001 -1.2239971e+001  3.3800328e-001
C028-007  5.7588977e-001 -1.2424617e+001  6.1404693e-001
C028-008  4.1441849e-001 -1.2556008e+001  9.2193580e-001
C029-001  1.4478631e-001 -1.2926258e+001  1.3906168e+000
C029-002  5.9701853e-002 -1.3138970e+001  1.5847310e+000
C029-003 -3.5958815e-002 -1.3377323e+001  1.6800574e+000
C029-004 -1.2107524e-001 -1.3594972e+001  1.7480689e+000
C029-005 -2.1301021e-001 -1.3758374e+001  1.8431314e+000
C029-006 -3.1857869e-001 -1.3862562e+001  1.9716022e+000
C029-007 -4.3214679e-001 -1.3922319e+001  2.1091878e+000
C029-008 -5.5997908e-001 -1.3955462e+001  2.2332001e+000
C029-009 -6.7812675e-001 -1.3936682e+001  2.3706052e+000
C030-001 -5.8364522e-001 -1.4178072e+001  2.6092918e+000
C030-002 -4.3027183e-001 -1.4375265e+001  2.8496985e+000
C030-003 -2.7026838e-001 -1.4567110e+001  3.0722127e+000
C030-004 -1.4830486e-001 -1.4804682e+001  3.2834191e+000
C030-005  1.8862624e-002 -1.5014762e+001  3.5012386e+000
C030-006  2.0186056e-001 -1.5225849e+001  3.7308695e+000
C030-007  5.0615531e-001 -1.5314058e+001  3.9161718e+000
C030-008  8.1049752e-001 -1.5414895e+001  4.0918303e+000
C030-009  1.0810901e+000 -1.5575399e+001  4.3312545e+000
C031-001  1.3609080e+000 -1.5696429e+001  4.4124527e+000
C031-002  1.6675406e+000 -1.5818397e+001  4.4817367e+000
C031-003  1.9815915e+000 -1.5815187e+001  4.4818211e+000
C031-004  2.2624123e+000 -1.5756632e+001  4.4844241e+000
C031-005  2.5240602e+000 -1.5732829e+001  4.5304675e+000
C031-006  2.7837906e+000 -1.5764943e+001  4.6192188e+000
C031-007  3.0289247e+000 -1.5773191e+001  4.7140961e+000
C031-008  3.2609932e+000 -1.5765315e+001  4.8182173e+000
C032-001  3.6434424e+000 -1.5708705e+001  4.9505920e+000
C032-002  3.7921844e+000 -1.5618563e+001  4.9604330e+000
C032-003  3.9433968e+000 -1.5553018e+001  4.9841542e+000
C032-004  4.0893416e+000 -1.5471778e+001  5.0105948e+000
C032-005  4.2393708e+000 -1.5398479e+001  5.0430551e+000
C032-006  4.3797016e+000 -1.5297758e+001  5.0793390e+000
C032-007  4.4945545e+000 -1.5153168e+001  5.1121526e+000
C032-008  4.6322117e+000 -1.5041991e+001  5.1599941e+000
C032-009  4.7613573e+000 -1.4911288e+001  5.2123694e+000
C033-001  4.8445883e+000 -1.4824214e+001  5.2371097e+000
C033-002  4.9472365e+000 -1.4751248e+001  5.2796555e+000
C033-003  5.0376163e+000 -1.4664137e+001  5.3111491e+000
C033-004  5.1043901e+000 -1.4555190e+001  5.3212786e+000
C033-005  5.1722746e+000 -1.4445418e+001  5.3336210e+000
C033-006  5.2377100e+000 -1.4332142e+001  5.3457417e+000
C033-007  5.3129525e+000 -1.4222191e+001  5.3650422e+000
C033-008  5.3992939e+000 -1.4113564e+001  5.3876758e+000
C033-009  5.4591846e+000 -1.3987898e+001  5.3966331e+000
C034-001  5.5006313e+000 -1.3840592e+001  5.3497109e+000
C034-002  5.5426507e+000 -1.3664210e+001  5.2967958e+000
C034-003  5.5986514e+000 -1.3480888e+001  5.2581215e+000
C034-004  5.6936779e+000 -1.3330417e+001  5.2851973e+000
C034-005  5.7984152e+000 -1.3169477e+001  5.3474612e+000
C034-006  5.9037380e+000 -1.2961192e+001  5.4114976e+000
C034-007  5.9589920e+000 -1.2680414e+001  5.4043350e+000
C034-008  6.0150418e+000 -1.2376202e+001  5.3999605e+000
C035-001  5.9572473e+000 -1.2052194e+001  5.2477860e+000
C035-002  5.9392095e+000 -1.1998558e+001  5.1414781e+000
C035-003  5.9286380e+000 -1.1953085e+001  5.0408206e+000
C035-004  5.9149671e+000 -1.1920621e+001  4.9435730e+000
C035-005  5.8975720e+000 -1.1900907e+001  4.8499937e+000
C035-006  5.8671718e+000 -1.1896054e+001  4.7624602e+000
C035-007  5.8394551e+000 -1.1901935e+001  4.6783047e+000
C035-008  5.8007822e+000 -1.1922817e+001  4.6013684e+000
C035-009  5.7742128e+000 -1.1950236e+001  4.5229836e+000
C036-001  5.7502570e+000 -1.1994208e+001  4.4307022e+000
C036-002  5.7032480e+000 -1.2050550e+001  4.3542953e+000
C036-003  5.6422691e+000 -1.2112869e+001  4.2972136e+000
C036-004  5.5793204e+000 -1.2177643e+001  4.2461448e+000
C036-005  5.5089231e+000 -1.2246046e+001  4.2072392e+000
C036-006  5.4335423e+000 -1.2318378e+001  4.1744418e+000
C036-007  5.3455338e+000 -1.2393745e+001  4.1605353e+000
C036-008  5.2611113e+000 -1.2476085e+001  4.1330018e+000
C036-009  5.1836219e+000 -1.2566461e+001  4.0941935e+000
C037-001  5.0924716e+000 -1.2634822e+001  4.0406613e+000
C037-002  5.0028563e+000 -1.2696769e+001  3.9988759e+000
C037-003  4.9292340e+000 -1.2752556e+001  3.9473932e+000
C037-004  4.8644743e+000 -1.2802438e+001  3.8967972e+000
C037-005  4.8122559e+000 -1.2844913e+001  3.8419054e+000
C037-006  4.7694235e+000 -1.2881251e+001  3.7874374e+000
C037-007  4.7392244e+000 -1.2909260e+001  3.7298710e+000
C037-008  4.7142992e+000 -1.2934758e+001  3.6767950e+000
