# Supplementary material for: Disentangling biological variability and taphonomy: shape analysis of the limb long bones of the sauropodomorph dinosaur Plateosaurus
Source: PeerJ. 2020 Jul 23;8:e9359. doi: 10.7717/peerj.9359 (PMC7382942; doi:10.7717/peerj.9359)
Supplement: Supplemental Information 15 — The format (.pts) is readable by the packages used in the study and can be opened like a ".txt" file. [file peerj-08-9359-s015.zip › raw_data/landmark coordinates femur/Femur_R_SMNS13200_Plateo.pts]

Version 1.0
344
S000  1.7918354e+001  5.0762768e+000  1.2368299e+001
S001  2.3024895e+001  3.6344342e+000  1.2930228e+001
S002  2.2656662e+001  2.1727915e-001  9.0294218e+000
S003  2.3577908e+001  4.7799054e-001  7.0306864e+000
S004  2.0409002e+001  1.2197095e+000  4.6980095e-001
S005  2.0663029e+001  4.2707767e+000 -4.5280457e-001
S006  2.4004353e+001  9.4280100e+000  6.7042608e+000
S007  5.6107793e+000  2.6427397e-001  5.8690805e+000
S008 -4.9284735e+000 -1.4808106e+000  5.4114294e+000
S009 -5.7638102e+000  1.1936233e+000  5.1351624e+000
S010  1.4771387e+001  7.5985303e+000  1.1678329e+000
S011  7.5272589e+000  7.8264847e+000 -1.8891182e+000
S012 -3.6242916e+001 -2.4239018e+000  5.8429441e+000
S013 -3.6515957e+001 -2.0069618e+000  4.0324464e+000
S014 -3.3420517e+001 -4.2546906e+000 -9.6701908e-001
S015 -3.5952888e+001 -1.1562197e+000 -7.4801731e-001
S016 -3.7972343e+001  2.8186948e+000 -2.3476553e+000
S017 -3.7250256e+001  5.5915031e+000  6.6562672e+000
S018 -3.5026035e+001 -3.1929245e+000  1.3361019e+001
S019 -3.0031338e+001 -7.8433008e+000  1.1031240e+001
C000-001  1.8033577e+001  4.8731589e+000  1.2453781e+001
C000-002  1.8114948e+001  4.6425261e+000  1.2530583e+001
C000-003  1.8207003e+001  4.3967896e+000  1.2599874e+001
C000-004  1.8316395e+001  4.1307163e+000  1.2663271e+001
C000-005  1.8501333e+001  3.8878570e+000  1.2708704e+001
C000-006  1.8711227e+001  3.6222837e+000  1.2746782e+001
C000-007  1.8971672e+001  3.3526719e+000  1.2771420e+001
C000-008  1.9304924e+001  3.1236260e+000  1.2773859e+001
C000-009  1.9709589e+001  3.0032933e+000  1.2748690e+001
C001-001  2.0099174e+001  2.9062760e+000  1.2846472e+001
C001-002  2.0478569e+001  2.8137207e+000  1.2921273e+001
C001-003  2.0857952e+001  2.8233387e+000  1.2985366e+001
C001-004  2.1229923e+001  2.8545928e+000  1.3026196e+001
C001-005  2.1601120e+001  2.8920054e+000  1.3039728e+001
C001-006  2.1962223e+001  3.0255289e+000  1.3043406e+001
C001-007  2.2322124e+001  3.1791308e+000  1.3024960e+001
C001-008  2.2693386e+001  3.3196464e+000  1.3012994e+001
C002-001  2.3235445e+001  3.5472231e+000  1.2834342e+001
C002-002  2.3472477e+001  3.3582611e+000  1.2777398e+001
C002-003  2.3642570e+001  3.2246904e+000  1.2619850e+001
C002-004  2.3769861e+001  3.0892618e+000  1.2408727e+001
C002-005  2.3885260e+001  2.9158940e+000  1.2179420e+001
C002-006  2.3982008e+001  2.7175367e+000  1.1920572e+001
C002-007  2.4059217e+001  2.4998901e+000  1.1627595e+001
C002-008  2.4126801e+001  2.2368250e+000  1.1323884e+001
C002-009  2.4169846e+001  1.9393504e+000  1.0996967e+001
C003-001  2.4137703e+001  1.7527833e+000  1.0816830e+001
C003-002  2.4070538e+001  1.5599842e+000  1.0612711e+001
C003-003  2.3971149e+001  1.3514979e+000  1.0420389e+001
C003-004  2.3839865e+001  1.1147165e+000  1.0283328e+001
C003-005  2.3671368e+001  8.7689042e-001  1.0146130e+001
C003-006  2.3465265e+001  6.7393780e-001  9.9296408e+000
C003-007  2.3217751e+001  4.5368433e-001  9.7048531e+000
C003-008  2.2946032e+001  3.0638883e-001  9.3797798e+000
C004-001  2.2796856e+001  1.4344105e-001  8.8837729e+000
C004-002  2.2939751e+001  1.3170302e-001  8.7009649e+000
C004-003  2.3070856e+001  1.6415402e-001  8.5056839e+000
C004-004  2.3185534e+001  2.1972789e-001  8.3023319e+000
C004-005  2.3286638e+001  2.6526502e-001  8.0828457e+000
C004-006  2.3375324e+001  3.1826815e-001  7.8462887e+000
C004-007  2.3450842e+001  3.9129680e-001  7.5922694e+000
C004-008  2.3514385e+001  4.8010114e-001  7.3163061e+000
C005-001  2.3442238e+001  5.3601855e-001  6.5838923e+000
C005-002  2.3333021e+001  4.2145717e-001  6.1840982e+000
C005-003  2.3215616e+001  3.6139759e-001  5.8072004e+000
C005-004  2.3083071e+001  3.6712757e-001  5.4629402e+000
C005-005  2.2948668e+001  3.8130480e-001  5.1516838e+000
C005-006  2.2812567e+001  4.2307088e-001  4.8742576e+000
C005-007  2.2683580e+001  4.1383076e-001  4.6223216e+000
C005-008  2.2549620e+001  3.9099371e-001  4.4001474e+000
C005-009  2.2407900e+001  3.8075006e-001  4.2110629e+000
C006-001  2.2370674e+001  4.9014321e-001  3.7910552e+000
C006-002  2.2279547e+001  6.0755742e-001  3.3756752e+000
C006-003  2.2145216e+001  6.8979985e-001  2.9588473e+000
C006-004  2.1969627e+001  7.6897901e-001  2.5416608e+000
C006-005  2.1764969e+001  8.1265879e-001  2.1113899e+000
C006-006  2.1511448e+001  8.7018096e-001  1.6782992e+000
C006-007  2.1195610e+001  9.6512485e-001  1.2577871e+000
C006-008  2.0827812e+001  1.0722097e+000  8.4469956e-001
C007-001  2.0446953e+001  1.5228956e+000  2.2509494e-001
C007-002  2.0481127e+001  1.8419867e+000  2.4139581e-002
C007-003  2.0515415e+001  2.1627378e+000 -1.5395311e-001
C007-004  2.0546831e+001  2.4940317e+000 -2.9441571e-001
C007-005  2.0566587e+001  2.8408930e+000 -3.6128902e-001
C007-006  2.0596804e+001  3.1841238e+000 -4.4710490e-001
C007-007  2.0611637e+001  3.5411279e+000 -4.4129404e-001
C007-008  2.0635931e+001  3.9017620e+000 -4.5052648e-001
C008-001  2.1060669e+001  4.5761857e+000 -3.9640906e-001
C008-002  2.1450090e+001  4.9058022e+000 -3.2508478e-001
C008-003  2.1827576e+001  5.2143841e+000 -1.5067197e-001
C008-004  2.2199629e+001  5.5196133e+000  6.1560921e-002
C008-005  2.2565235e+001  5.8116074e+000  3.2517707e-001
C008-006  2.2921631e+001  6.1268210e+000  6.0805762e-001
C008-007  2.3268013e+001  6.4368000e+000  9.4327092e-001
C008-008  2.3608877e+001  6.8264885e+000  1.2499533e+000
C008-009  2.3943853e+001  7.1929889e+000  1.6205791e+000
C009-001  2.4057611e+001  7.4246411e+000  1.8309011e+000
C009-002  2.4140907e+001  7.5951910e+000  2.0951903e+000
C009-003  2.4197809e+001  7.7737474e+000  2.3527095e+000
C009-004  2.4222260e+001  8.1537180e+000  2.4789627e+000
C009-005  2.4204897e+001  8.3900156e+000  2.7449787e+000
C009-006  2.4151636e+001  8.5826435e+000  3.0652153e+000
C009-007  2.4067766e+001  8.6245098e+000  3.4965770e+000
C009-008  2.3945908e+001  8.7293711e+000  3.9125617e+000
C009-009  2.3787319e+001  8.8703918e+000  4.3343720e+000
C010-001  2.3745831e+001  8.9398689e+000  4.4716806e+000
C010-002  2.3720396e+001  9.0292187e+000  4.6365852e+000
C010-003  2.3712051e+001  9.1364422e+000  4.8355746e+000
C010-004  2.3720770e+001  9.1789770e+000  5.0715957e+000
C010-005  2.3743368e+001  9.1890688e+000  5.3361530e+000
C010-006  2.3784922e+001  9.2640400e+000  5.6307497e+000
C010-007  2.3853983e+001  9.4030066e+000  5.9502254e+000
C010-008  2.3895004e+001  9.2802219e+000  6.3315344e+000
C011-001  2.4020273e+001  9.7256479e+000  7.1562538e+000
C011-002  2.3982422e+001  9.9653769e+000  7.5961442e+000
C011-003  2.3903622e+001  1.0179402e+001  8.0080309e+000
C011-004  2.3795429e+001  1.0426008e+001  8.3557024e+000
C011-005  2.3626741e+001  1.0622511e+001  8.6809940e+000
C011-006  2.3392988e+001  1.0760441e+001  8.9915981e+000
C011-007  2.3112856e+001  1.0773574e+001  9.3280363e+000
C011-008  2.2800409e+001  1.0740695e+001  9.6426458e+000
C011-009  2.2419470e+001  1.0711293e+001  9.9082565e+000
C012-001  2.2182983e+001  1.0586348e+001  1.0642645e+001
C012-002  2.2169909e+001  1.0149200e+001  1.1349865e+001
C012-003  2.2108608e+001  9.6887579e+000  1.1874037e+001
C012-004  2.1928314e+001  9.4416981e+000  1.2312268e+001
C012-005  2.1710247e+001  9.2454510e+000  1.2649992e+001
C012-006  2.1454271e+001  9.0900555e+000  1.2881974e+001
C012-007  2.1163578e+001  8.9554024e+000  1.2993727e+001
C012-008  2.0850771e+001  8.8190937e+000  1.2970095e+001
C012-009  2.0551998e+001  8.6576405e+000  1.2804722e+001
C013-001  1.9953665e+001  8.1301870e+000  1.2988817e+001
C013-002  1.9442717e+001  7.6079969e+000  1.3107396e+001
C013-003  1.9094099e+001  7.0395613e+000  1.3116810e+001
C013-004  1.8783861e+001  6.5563774e+000  1.3093088e+001
C013-005  1.8515474e+001  6.1475272e+000  1.3033844e+001
C013-006  1.8318821e+001  5.7958531e+000  1.2925600e+001
C013-007  1.8170755e+001  5.5116134e+000  1.2779190e+001
C013-008  1.8024872e+001  5.2807598e+000  1.2600792e+001
C014-001  4.8282652e+000 -1.6573001e-001  6.1070704e+000
C014-002  4.1663594e+000 -7.3823279e-001  6.3326392e+000
C014-003  3.5752888e+000 -1.3298811e+000  6.5265598e+000
C014-004  2.9963024e+000 -1.8548592e+000  6.6627517e+000
C014-005  2.3804152e+000 -2.2464485e+000  6.7114058e+000
C014-006  1.7674179e+000 -2.5631440e+000  6.6925321e+000
C014-007  1.1535511e+000 -2.7889962e+000  6.5986829e+000
C014-008  5.8345556e-001 -3.0291822e+000  6.4758120e+000
C014-009  7.9874350e-003 -3.1769435e+000  6.2771854e+000
C015-001 -5.8066249e-001 -3.2238326e+000  6.1024976e+000
C015-002 -1.1421802e+000 -3.2903721e+000  5.9811134e+000
C015-003 -1.6947742e+000 -3.2710371e+000  5.8694863e+000
C015-004 -2.2433739e+000 -3.2477927e+000  5.7758737e+000
C015-005 -2.8152752e+000 -3.1961482e+000  5.6878839e+000
C015-006 -3.3531501e+000 -2.8644924e+000  5.5987973e+000
C015-007 -3.9146695e+000 -2.5077984e+000  5.5214572e+000
C015-008 -4.5037770e+000 -2.0460629e+000  5.4509411e+000
C016-001 -4.8515987e+000 -1.2405959e+000  5.4122572e+000
C016-002 -4.7602701e+000 -1.0005014e+000  5.4132080e+000
C016-003 -4.6654525e+000 -7.4351507e-001  5.4051313e+000
C016-004 -4.6340127e+000 -4.6025687e-001  5.3850045e+000
C016-005 -4.7007699e+000 -1.5621740e-001  5.3544078e+000
C016-006 -4.8383164e+000  1.7161882e-001  5.3146844e+000
C016-007 -5.0612402e+000  5.1574200e-001  5.2661886e+000
C016-008 -5.3415327e+000  8.9641392e-001  5.2108645e+000
C017-001  1.4455340e+001  7.6223822e+000  9.2007482e-001
C017-002  1.4135178e+001  7.6165414e+000  6.9185942e-001
C017-003  1.3815448e+001  7.5887775e+000  4.8894995e-001
C017-004  1.3541488e+001  7.5741801e+000  2.4993056e-001
C017-005  1.3260990e+001  7.5396051e+000  4.8898973e-002
C017-006  1.2982367e+001  7.4982619e+000 -1.2997954e-001
C017-007  1.2709210e+001  7.4584503e+000 -3.0105191e-001
C017-008  1.2524220e+001  7.4482732e+000 -5.8024871e-001
C017-009  1.2557850e+001  7.4771109e+000 -1.0973927e+000
C018-001  1.2094471e+001  7.5805106e+000 -1.3312690e+000
C018-002  1.1645480e+001  7.6740494e+000 -1.5651443e+000
C018-003  1.1164580e+001  7.7486701e+000 -1.7477808e+000
C018-004  1.0673595e+001  7.8223629e+000 -1.9749252e+000
C018-005  1.0120381e+001  7.8697810e+000 -2.1075571e+000
C018-006  9.5189857e+000  7.9060059e+000 -2.2235522e+000
C018-007  8.8655767e+000  7.9160848e+000 -2.2457669e+000
C018-008  8.2007265e+000  7.8821340e+000 -2.0960677e+000
C019-001 -3.6296501e+001 -2.2629921e+000  5.7442822e+000
C019-002 -3.6398880e+001 -2.1636305e+000  5.5158753e+000
C019-003 -3.6494617e+001 -2.2425957e+000  5.1889000e+000
C019-004 -3.6546021e+001 -2.2476370e+000  4.9519224e+000
C019-005 -3.6576962e+001 -2.1881695e+000  4.7534366e+000
C019-006 -3.6592949e+001 -2.0566156e+000  4.5669651e+000
C019-007 -3.6585312e+001 -1.9710994e+000  4.3707910e+000
C019-008 -3.6555706e+001 -1.9733797e+000  4.1869473e+000
C020-001 -3.6246311e+001 -2.1675127e+000  3.9382014e+000
C020-002 -3.6017597e+001 -2.6080248e+000  3.8521061e+000
C020-003 -3.5845093e+001 -3.1669843e+000  3.9550967e+000
C020-004 -3.5665615e+001 -3.5929511e+000  3.9824133e+000
C020-005 -3.5454800e+001 -3.8590825e+000  3.7597640e+000
C020-006 -3.5228947e+001 -3.9967966e+000  3.3256118e+000
C020-007 -3.5038311e+001 -4.1918621e+000  3.0404551e+000
C020-008 -3.4848221e+001 -4.3450027e+000  2.6843245e+000
C020-009 -3.4656258e+001 -4.5288181e+000  2.2839253e+000
C021-001 -3.4633877e+001 -4.7614269e+000  1.8135567e+000
C021-002 -3.4584923e+001 -4.8215585e+000  1.3265468e+000
C021-003 -3.4507523e+001 -4.8572488e+000  8.9525843e-001
C021-004 -3.4397350e+001 -4.9306135e+000  5.1367891e-001
C021-005 -3.4258862e+001 -4.9211130e+000  1.5355490e-001
C021-006 -3.4089870e+001 -4.8670654e+000 -1.8284440e-001
C021-007 -3.3893993e+001 -4.7273479e+000 -4.8580846e-001
C021-008 -3.3668121e+001 -4.5390701e+000 -7.6235861e-001
C022-001 -3.3522518e+001 -4.0550880e+000 -1.0774977e+000
C022-002 -3.3651787e+001 -3.8297124e+000 -1.1155171e+000
C022-003 -3.3799465e+001 -3.6234980e+000 -1.1336244e+000
C022-004 -3.3964321e+001 -3.4332435e+000 -1.1546386e+000
C022-005 -3.4148724e+001 -3.2559891e+000 -1.1500051e+000
C022-006 -3.4351421e+001 -3.0877023e+000 -1.1437702e+000
C022-007 -3.4572968e+001 -2.9280808e+000 -1.1282823e+000
C022-008 -3.4813984e+001 -2.7802963e+000 -1.0903915e+000
C022-009 -3.5073406e+001 -2.6402526e+000 -1.0497676e+000
C023-001 -3.5202866e+001 -2.5202296e+000 -1.0502295e+000
C023-002 -3.5325012e+001 -2.3882711e+000 -1.0449171e+000
C023-003 -3.5438408e+001 -2.2479908e+000 -1.0182372e+000
C023-004 -3.5543816e+001 -2.0954087e+000 -9.8824233e-001
C023-005 -3.5641434e+001 -1.9307703e+000 -9.5368582e-001
C023-006 -3.5731205e+001 -1.7543819e+000 -9.1363454e-001
C023-007 -3.5812874e+001 -1.5671449e+000 -8.5300320e-001
C023-008 -3.5888840e+001 -1.3658490e+000 -7.7462101e-001
C024-001 -3.6034378e+001 -7.8651947e-001 -9.0586293e-001
C024-002 -3.6113224e+001 -4.6311277e-001 -1.1701057e+000
C024-003 -3.6211414e+001 -1.5422569e-001 -1.3946197e+000
C024-004 -3.6319508e+001  9.7168908e-002 -1.6272863e+000
C024-005 -3.6445148e+001  2.9833218e-001 -1.8541640e+000
C024-006 -3.6600136e+001  5.6776905e-001 -1.9825628e+000
C024-007 -3.6769241e+001  7.9379284e-001 -2.1080520e+000
C024-008 -3.6960987e+001  9.7305322e-001 -2.2424870e+000
C024-009 -3.7170486e+001  1.1580650e+000 -2.3336625e+000
C025-001 -3.7298477e+001  1.4091759e+000 -2.3814712e+000
C025-002 -3.7401600e+001  1.6876190e+000 -2.3396442e+000
C025-003 -3.7507195e+001  1.9183816e+000 -2.3371148e+000
C025-004 -3.7607967e+001  2.1102397e+000 -2.3653922e+000
C025-005 -3.7701149e+001  2.2745538e+000 -2.4200754e+000
C025-006 -3.7782299e+001  2.4404335e+000 -2.4252326e+000
C025-007 -3.7855129e+001  2.5898659e+000 -2.4194708e+000
C025-008 -3.7918880e+001  2.7191253e+000 -2.3936825e+000
C026-001 -3.8014858e+001  3.2569602e+000 -2.1665621e+000
C026-002 -3.8068878e+001  3.6807594e+000 -1.9933599e+000
C026-003 -3.8132122e+001  4.0842910e+000 -1.8056924e+000
C026-004 -3.8206345e+001  4.4700027e+000 -1.6031572e+000
C026-005 -3.8285656e+001  4.8160095e+000 -1.3520130e+000
C026-006 -3.8378155e+001  5.1445060e+000 -1.0852801e+000
C026-007 -3.8488148e+001  5.4562697e+000 -7.9970980e-001
C026-008 -3.8602318e+001  5.7264223e+000 -4.6798897e-001
C026-009 -3.8683296e+001  5.9216537e+000 -6.9277480e-002
C027-001 -3.8710327e+001  6.2986369e+000  4.2066103e-001
C027-002 -3.8660145e+001  6.5548024e+000  9.3928730e-001
C027-003 -3.8561600e+001  6.6817360e+000  1.4615216e+000
C027-004 -3.8470531e+001  6.7622366e+000  1.9330014e+000
C027-005 -3.8416847e+001  6.8702803e+000  2.3354948e+000
C027-006 -3.8348228e+001  6.9064307e+000  2.7020662e+000
C027-007 -3.8299397e+001  6.9451251e+000  3.0220633e+000
C027-008 -3.8247581e+001  6.9375715e+000  3.3046451e+000
C027-009 -3.8203205e+001  6.9017138e+000  3.5537744e+000
C028-001 -3.8113995e+001  6.8288631e+000  3.7703121e+000
C028-002 -3.8016186e+001  6.7067485e+000  4.0135322e+000
C028-003 -3.7987324e+001  6.7197857e+000  4.3274565e+000
C028-004 -3.7964092e+001  6.7619772e+000  4.6889172e+000
C028-005 -3.7877735e+001  6.6649575e+000  5.0513406e+000
C028-006 -3.7758675e+001  6.4904046e+000  5.4311686e+000
C028-007 -3.7616459e+001  6.2595263e+000  5.8352981e+000
C028-008 -3.7447945e+001  5.9622769e+000  6.2523942e+000
C029-001 -3.6571705e+001  5.6447592e+000  6.9755921e+000
C029-002 -3.6056126e+001  5.6845784e+000  7.3823972e+000
C029-003 -3.5681480e+001  5.6480675e+000  7.8026199e+000
C029-004 -3.5454445e+001  5.5543146e+000  8.2488556e+000
C029-005 -3.5376686e+001  5.4026604e+000  8.7207642e+000
C029-006 -3.5450726e+001  5.1907225e+000  9.2210512e+000
C029-007 -3.5646164e+001  4.8453078e+000  9.7226315e+000
C029-008 -3.5991600e+001  4.4385748e+000  1.0255753e+001
C029-009 -3.6437290e+001  3.8998597e+000  1.0768379e+001
C030-001 -3.6326931e+001  3.8012528e+000  1.0920909e+001
C030-002 -3.6236404e+001  3.6512868e+000  1.1076864e+001
C030-003 -3.6177422e+001  3.4645233e+000  1.1256474e+001
C030-004 -3.6135372e+001  3.2225764e+000  1.1437586e+001
C030-005 -3.6109093e+001  2.9247029e+000  1.1615065e+001
C030-006 -3.6125523e+001  2.5994625e+000  1.1848269e+001
C030-007 -3.6149845e+001  2.2087471e+000  1.2060182e+001
C030-008 -3.6181408e+001  1.7557321e+000  1.2246223e+001
C030-009 -3.6233761e+001  1.2544444e+000  1.2439031e+001
C031-001 -3.6078236e+001  1.0585330e+000  1.2580155e+001
C031-002 -3.5950180e+001  8.0371863e-001  1.2760406e+001
C031-003 -3.5827866e+001  4.7465467e-001  1.2934369e+001
C031-004 -3.5707005e+001  6.8036407e-002  1.3094825e+001
C031-005 -3.5585930e+001 -4.1773674e-001  1.3240997e+001
C031-006 -3.5449360e+001 -9.9233228e-001  1.3319671e+001
C031-007 -3.5305172e+001 -1.6494548e+000  1.3344315e+001
C031-008 -3.5170929e+001 -2.3800912e+000  1.3394620e+001
C032-001 -3.4869770e+001 -3.3807993e+000  1.3377327e+001
C032-002 -3.4710384e+001 -3.5765488e+000  1.3341673e+001
C032-003 -3.4553631e+001 -3.7652762e+000  1.3278604e+001
C032-004 -3.4400372e+001 -3.9425910e+000  1.3195191e+001
C032-005 -3.4250130e+001 -4.1199684e+000  1.3110539e+001
C032-006 -3.4103760e+001 -4.3183198e+000  1.3052729e+001
C032-007 -3.3960583e+001 -4.5273290e+000  1.3001110e+001
C032-008 -3.3824436e+001 -4.7507219e+000  1.2971068e+001
C032-009 -3.3691113e+001 -4.9721632e+000  1.2929641e+001
C033-001 -3.3516758e+001 -5.1920090e+000  1.2878696e+001
C033-002 -3.3337288e+001 -5.4158850e+000  1.2842427e+001
C033-003 -3.3148605e+001 -5.6415644e+000  1.2806405e+001
C033-004 -3.2950844e+001 -5.8705983e+000  1.2776864e+001
C033-005 -3.2741756e+001 -6.0965466e+000  1.2726768e+001
C033-006 -3.2523079e+001 -6.3310637e+000  1.2704751e+001
C033-007 -3.2292480e+001 -6.5652590e+000  1.2674717e+001
C033-008 -3.2051895e+001 -6.7970099e+000  1.2628619e+001
C033-009 -3.1810940e+001 -7.0188518e+000  1.2532809e+001
C034-001 -3.1654545e+001 -7.1736465e+000  1.2473141e+001
C034-002 -3.1484415e+001 -7.3163414e+000  1.2405001e+001
C034-003 -3.1310759e+001 -7.4340930e+000  1.2288807e+001
C034-004 -3.1119390e+001 -7.5474610e+000  1.2168713e+001
C034-005 -3.0914455e+001 -7.6493964e+000  1.2021070e+001
C034-006 -3.0700914e+001 -7.7320585e+000  1.1832590e+001
C034-007 -3.0496435e+001 -7.7755618e+000  1.1587182e+001
C034-008 -3.0266222e+001 -7.8207726e+000  1.1328261e+001
C035-001 -2.9983305e+001 -7.8536291e+000  1.0654216e+001
C035-002 -2.9936823e+001 -7.8943882e+000  1.0289958e+001
C035-003 -3.0001358e+001 -7.8392825e+000  9.9605093e+000
C035-004 -3.0098433e+001 -7.7638564e+000  9.6778383e+000
C035-005 -3.0203503e+001 -7.7035851e+000  9.4226208e+000
C035-006 -3.0333942e+001 -7.6356802e+000  9.1997309e+000
C035-007 -3.0484825e+001 -7.5720053e+000  8.9995689e+000
C035-008 -3.0652838e+001 -7.5369573e+000  8.8045912e+000
C035-009 -3.0855257e+001 -7.4934988e+000  8.6394348e+000
C036-001 -3.1051466e+001 -7.4346581e+000  8.4322596e+000
C036-002 -3.1261335e+001 -7.3383989e+000  8.2341166e+000
C036-003 -3.1485619e+001 -7.2368402e+000  8.0134888e+000
C036-004 -3.1722334e+001 -7.0824122e+000  7.8189540e+000
C036-005 -3.1964468e+001 -6.8655915e+000  7.6736884e+000
C036-006 -3.2232121e+001 -6.6811795e+000  7.4481950e+000
C036-007 -3.2511574e+001 -6.4576359e+000  7.2375731e+000
C036-008 -3.2790771e+001 -6.1590199e+000  7.0986009e+000
C036-009 -3.3089127e+001 -5.8529420e+000  6.9298043e+000
C037-001 -3.3517769e+001 -5.3710341e+000  6.7232389e+000
C037-002 -3.3920761e+001 -4.7919312e+000  6.7178302e+000
C037-003 -3.4281479e+001 -4.3658500e+000  6.5338254e+000
C037-004 -3.4661316e+001 -3.9044659e+000  6.4744582e+000
C037-005 -3.5026703e+001 -3.4969523e+000  6.3969226e+000
C037-006 -3.5334888e+001 -3.2604582e+000  6.0857358e+000
C037-007 -3.5679974e+001 -3.0741088e+000  5.7535534e+000
C037-008 -3.6040047e+001 -2.7809103e+000  5.6983113e+000
