# Supplementary material for: Disentangling biological variability and taphonomy: shape analysis of the limb long bones of the sauropodomorph dinosaur Plateosaurus
Source: PeerJ. 2020 Jul 23;8:e9359. doi: 10.7717/peerj.9359 (PMC7382942; doi:10.7717/peerj.9359)
Supplement: Supplemental Information 15 — The format (.pts) is readable by the packages used in the study and can be opened like a ".txt" file. [file peerj-08-9359-s015.zip › raw_data/landmark coordinates femur/Femur_R_SMNS53537_Plateo.pts]

Version 1.0
344
S000  4.4711018e+000  2.7089102e+001  1.5636826e-001
S001  4.9047976e+000  2.9105148e+001  4.0668259e+000
S002  1.0170969e+001  2.7604750e+001  7.7660370e+000
S003  1.5085137e+001  2.8026596e+001  6.5253935e+000
S004  1.9513683e+001  2.6192862e+001  5.1899977e+000
S005  1.9540390e+001  2.6774065e+001  2.1809177e+000
S006  1.3818977e+001  2.9891933e+001  3.5980225e-002
S007  9.8208637e+000  1.1611272e+001  7.0323315e+000
S008  3.5692616e+000  2.1573796e+000  8.0836649e+000
S009  2.7343016e+000  8.8604516e-001  4.6580276e+000
S010  1.6143814e+001  1.8625517e+001  1.1018806e+000
S011  1.7665405e+001  1.1822228e+001  1.7572784e-001
S012 -8.9981136e+000 -2.7351496e+001  8.9259071e+000
S013 -7.1971912e+000 -2.8100561e+001  8.6376934e+000
S014 -1.8625259e+000 -2.7133953e+001  1.3865131e+001
S015 -1.4593253e+000 -2.9062326e+001  1.0497041e+001
S016  1.5751872e+000 -3.0422611e+001  7.8325357e+000
S017 -6.0629473e+000 -2.7524057e+001  8.3084106e-002
S018 -1.5614605e+001 -2.3998514e+001  3.8957210e+000
S019 -1.1696981e+001 -2.2925758e+001  1.2210632e+001
C000-001  4.3696866e+000  2.6946772e+001  4.6525234e-001
C000-002  4.2791262e+000  2.6858820e+001  7.5600135e-001
C000-003  4.1680269e+000  2.6806929e+001  1.0280014e+000
C000-004  4.0728526e+000  2.6817675e+001  1.2925355e+000
C000-005  4.0424008e+000  2.6912348e+001  1.5413419e+000
C000-006  4.0395932e+000  2.7065729e+001  1.7699748e+000
C000-007  3.9866209e+000  2.7248514e+001  1.9948293e+000
C000-008  3.9163651e+000  2.7481159e+001  2.2152870e+000
C000-009  3.8395405e+000  2.7771364e+001  2.4287717e+000
C001-001  3.8576727e+000  2.7989262e+001  2.6108420e+000
C001-002  3.9375656e+000  2.8191505e+001  2.7828481e+000
C001-003  4.0035219e+000  2.8375755e+001  2.9661400e+000
C001-004  4.1069903e+000  2.8540764e+001  3.1446018e+000
C001-005  4.2341580e+000  2.8687103e+001  3.3216715e+000
C001-006  4.3718762e+000  2.8817951e+001  3.5044401e+000
C001-007  4.5268540e+000  2.8931961e+001  3.6912017e+000
C001-008  4.6709452e+000  2.9030033e+001  3.9103184e+000
C002-001  5.2603655e+000  2.9111784e+001  4.4875708e+000
C002-002  5.5685043e+000  2.9134501e+001  4.9152913e+000
C002-003  5.9050164e+000  2.9182659e+001  5.2686267e+000
C002-004  6.2596173e+000  2.9255762e+001  5.5586038e+000
C002-005  6.5994425e+000  2.9348349e+001  5.8193431e+000
C002-006  6.9856715e+000  2.9467922e+001  5.9732127e+000
C002-007  7.3199296e+000  2.9600695e+001  6.1400924e+000
C002-008  7.6247649e+000  2.9754610e+001  6.3136401e+000
C002-009  7.9376421e+000  2.9935619e+001  6.4496055e+000
C003-001  8.3643742e+000  2.9957882e+001  6.6571364e+000
C003-002  8.7641134e+000  2.9902189e+001  6.8101902e+000
C003-003  9.1035929e+000  2.9783062e+001  6.9827628e+000
C003-004  9.3932695e+000  2.9596109e+001  7.1500564e+000
C003-005  9.6257143e+000  2.9341969e+001  7.3274555e+000
C003-006  9.7710438e+000  2.9014332e+001  7.5826283e+000
C003-007  9.9002848e+000  2.8581799e+001  7.7836828e+000
C003-008  1.0067179e+001  2.8104818e+001  7.7785053e+000
C004-001  1.0626010e+001  2.7521105e+001  7.7562160e+000
C004-002  1.1102963e+001  2.7471619e+001  7.7113929e+000
C004-003  1.1612270e+001  2.7420412e+001  7.7014475e+000
C004-004  1.2132642e+001  2.7452261e+001  7.5644541e+000
C004-005  1.2669374e+001  2.7511730e+001  7.3935118e+000
C004-006  1.3210688e+001  2.7599974e+001  7.1561146e+000
C004-007  1.3816841e+001  2.7699821e+001  6.9937110e+000
C004-008  1.4476600e+001  2.7864485e+001  6.8523102e+000
C005-001  1.5347126e+001  2.7877510e+001  6.4939151e+000
C005-002  1.5604581e+001  2.7755375e+001  6.4714594e+000
C005-003  1.5839467e+001  2.7630520e+001  6.4217482e+000
C005-004  1.6063601e+001  2.7521048e+001  6.3680129e+000
C005-005  1.6283138e+001  2.7438070e+001  6.3234940e+000
C005-006  1.6486712e+001  2.7363310e+001  6.2641501e+000
C005-007  1.6675137e+001  2.7302197e+001  6.1913891e+000
C005-008  1.6862305e+001  2.7269075e+001  6.1357455e+000
C005-009  1.7042274e+001  2.7251314e+001  6.0843987e+000
C006-001  1.7271120e+001  2.7141779e+001  6.0129299e+000
C006-002  1.7512123e+001  2.7010309e+001  5.8956194e+000
C006-003  1.7777285e+001  2.6892246e+001  5.8294330e+000
C006-004  1.8056755e+001  2.6810982e+001  5.8372769e+000
C006-005  1.8345947e+001  2.6735283e+001  5.8397737e+000
C006-006  1.8653038e+001  2.6643780e+001  5.8060679e+000
C006-007  1.8937685e+001  2.6484947e+001  5.5987859e+000
C006-008  1.9231050e+001  2.6337555e+001  5.4065714e+000
C007-001  1.9810022e+001  2.6200359e+001  4.8444848e+000
C007-002  2.0008457e+001  2.6220629e+001  4.4717774e+000
C007-003  2.0139900e+001  2.6255905e+001  4.1098647e+000
C007-004  2.0171827e+001  2.6303179e+001  3.7584791e+000
C007-005  2.0168257e+001  2.6367088e+001  3.4245219e+000
C007-006  2.0132036e+001  2.6450190e+001  3.0928338e+000
C007-007  2.0014965e+001  2.6547318e+001  2.7700200e+000
C007-008  1.9817196e+001  2.6656511e+001  2.4632323e+000
C008-001  1.9313461e+001  2.6895430e+001  2.1330581e+000
C008-002  1.9113884e+001  2.7040043e+001  2.0502400e+000
C008-003  1.8920143e+001  2.7201406e+001  1.9498124e+000
C008-004  1.8714699e+001  2.7369251e+001  1.8497139e+000
C008-005  1.8489475e+001  2.7537123e+001  1.7597238e+000
C008-006  1.8211493e+001  2.7683889e+001  1.7163290e+000
C008-007  1.7883192e+001  2.7816195e+001  1.7146649e+000
C008-008  1.7713543e+001  2.8059149e+001  1.5293792e+000
C008-009  1.7557621e+001  2.8313272e+001  1.3231983e+000
C009-001  1.7307577e+001  2.8512272e+001  1.2365156e+000
C009-002  1.7024185e+001  2.8671930e+001  1.1751254e+000
C009-003  1.6773298e+001  2.8822472e+001  1.0886339e+000
C009-004  1.6595482e+001  2.8984924e+001  9.5295644e-001
C009-005  1.6423332e+001  2.9128786e+001  8.1262267e-001
C009-006  1.6196936e+001  2.9220337e+001  7.1559173e-001
C009-007  1.5999823e+001  2.9305084e+001  5.9366465e-001
C009-008  1.5794333e+001  2.9359940e+001  4.8388249e-001
C009-009  1.5596674e+001  2.9394539e+001  3.7147585e-001
C010-001  1.5403662e+001  2.9443296e+001  3.2107249e-001
C010-002  1.5239376e+001  2.9520506e+001  2.1905960e-001
C010-003  1.5051151e+001  2.9580259e+001  1.5943384e-001
C010-004  1.4863849e+001  2.9641653e+001  1.0458349e-001
C010-005  1.4691427e+001  2.9712446e+001  3.4049638e-002
C010-006  1.4489883e+001  2.9766048e+001  1.9791238e-003
C010-007  1.4263023e+001  2.9805241e+001  1.8044656e-002
C010-008  1.4047759e+001  2.9852592e+001  7.5027728e-003
C011-001  1.3502488e+001  2.9953053e+001 -1.1911857e-001
C011-002  1.3179951e+001  2.9983755e+001 -1.6075656e-001
C011-003  1.2841795e+001  2.9979042e+001 -1.8841508e-001
C011-004  1.2508364e+001  2.9962286e+001 -2.7572805e-001
C011-005  1.2193854e+001  2.9949274e+001 -4.4038069e-001
C011-006  1.1908774e+001  2.9954008e+001 -7.0199889e-001
C011-007  1.1575971e+001  2.9884325e+001 -8.7096298e-001
C011-008  1.1225675e+001  2.9771029e+001 -1.0072111e+000
C011-009  1.0908268e+001  2.9680208e+001 -1.2512573e+000
C012-001  1.0600219e+001  2.9534813e+001 -1.3758001e+000
C012-002  1.0277435e+001  2.9373148e+001 -1.4567670e+000
C012-003  9.9371738e+000  2.9207100e+001 -1.3879372e+000
C012-004  9.6097097e+000  2.9050579e+001 -1.4989789e+000
C012-005  9.2693758e+000  2.8895517e+001 -1.5159755e+000
C012-006  8.9325981e+000  2.8727278e+001 -1.6163137e+000
C012-007  8.5785704e+000  2.8575628e+001 -1.5974959e+000
C012-008  8.2333908e+000  2.8408680e+001 -1.6532456e+000
C012-009  7.8636122e+000  2.8257938e+001 -1.6181409e+000
C013-001  7.5143671e+000  2.8065235e+001 -1.6491909e+000
C013-002  7.1582851e+000  2.7890892e+001 -1.6034811e+000
C013-003  6.7361283e+000  2.7714220e+001 -1.6586275e+000
C013-004  6.3993626e+000  2.7578773e+001 -1.4179038e+000
C013-005  6.0558443e+000  2.7456966e+001 -1.1693313e+000
C013-006  5.5950522e+000  2.7316910e+001 -1.0005864e+000
C013-007  5.1630063e+000  2.7190779e+001 -7.2196078e-001
C013-008  4.8262973e+000  2.7126314e+001 -2.9980209e-001
C014-001  9.3250685e+000  1.1098912e+001  7.4446678e+000
C014-002  8.8563709e+000  1.0623583e+001  7.8881664e+000
C014-003  8.4445381e+000  1.0110890e+001  8.2126169e+000
C014-004  8.1424446e+000  9.5348835e+000  8.3910074e+000
C014-005  7.8788691e+000  9.0057697e+000  8.6308498e+000
C014-006  7.6744008e+000  8.4693289e+000  8.8306894e+000
C014-007  7.4958067e+000  7.9572115e+000  9.0418549e+000
C014-008  7.2836671e+000  7.6439972e+000  9.5376596e+000
C014-009  7.1973429e+000  7.2027235e+000  9.7944603e+000
C015-001  6.7657247e+000  6.4825554e+000  1.0305491e+001
C015-002  6.3423834e+000  5.5888915e+000  1.0314857e+001
C015-003  5.9578657e+000  4.8148360e+000  1.0001972e+001
C015-004  5.5738411e+000  4.1827788e+000  9.7396269e+000
C015-005  5.1962476e+000  3.6564188e+000  9.4492235e+000
C015-006  4.8275542e+000  3.2239451e+000  9.1160622e+000
C015-007  4.4299173e+000  2.8213227e+000  8.8152819e+000
C015-008  3.9178982e+000  2.3404188e+000  8.6123161e+000
C016-001  3.3550117e+000  2.0950153e+000  7.6836724e+000
C016-002  3.2214386e+000  2.0661027e+000  7.2379208e+000
C016-003  3.1198585e+000  2.0108979e+000  6.7954354e+000
C016-004  3.0258410e+000  1.9118450e+000  6.3811355e+000
C016-005  2.8645148e+000  1.7245396e+000  6.0676861e+000
C016-006  2.7977519e+000  1.5579216e+000  5.6957850e+000
C016-007  2.7565200e+000  1.3639451e+000  5.3341284e+000
C016-008  2.7236753e+000  1.1322397e+000  4.9985700e+000
C017-001  1.6525879e+001  1.8411352e+001  8.9979160e-001
C017-002  1.6804581e+001  1.8115023e+001  7.4098712e-001
C017-003  1.7133942e+001  1.7925810e+001  5.8996838e-001
C017-004  1.7489758e+001  1.7788553e+001  4.0287888e-001
C017-005  1.7725761e+001  1.7536352e+001  2.3187001e-001
C017-006  1.7823103e+001  1.7177582e+001  1.0484865e-001
C017-007  1.7873106e+001  1.6793257e+001 -1.9526418e-002
C017-008  1.7888048e+001  1.6375534e+001 -1.4732566e-001
C017-009  1.7802412e+001  1.5903085e+001 -2.4579853e-001
C018-001  1.7886826e+001  1.5423182e+001 -3.4493336e-001
C018-002  1.8036638e+001  1.4946672e+001 -4.5793533e-001
C018-003  1.8095591e+001  1.4478627e+001 -4.9789405e-001
C018-004  1.8137909e+001  1.4013639e+001 -5.0713730e-001
C018-005  1.8091175e+001  1.3566310e+001 -4.4015867e-001
C018-006  1.8033720e+001  1.3121359e+001 -3.4791225e-001
C018-007  1.7907251e+001  1.2692873e+001 -2.0577700e-001
C018-008  1.7813967e+001  1.2251521e+001 -4.1565601e-002
C019-001 -8.7827854e+000 -2.7435175e+001  8.7987690e+000
C019-002 -8.5691547e+000 -2.7519035e+001  8.6980524e+000
C019-003 -8.3536797e+000 -2.7606493e+001  8.6349068e+000
C019-004 -8.1472473e+000 -2.7691740e+001  8.5877571e+000
C019-005 -7.9525113e+000 -2.7769634e+001  8.5294962e+000
C019-006 -7.7536316e+000 -2.7848198e+001  8.4685440e+000
C019-007 -7.5288525e+000 -2.7939331e+001  8.3986921e+000
C019-008 -7.3302345e+000 -2.8036077e+001  8.4919510e+000
C020-001 -7.0155621e+000 -2.8078520e+001  8.9016085e+000
C020-002 -6.8635135e+000 -2.8062298e+001  9.1957331e+000
C020-003 -6.7647324e+000 -2.8047022e+001  9.5323877e+000
C020-004 -6.6823545e+000 -2.8043919e+001  9.8863115e+000
C020-005 -6.5194798e+000 -2.8067356e+001  1.0210080e+001
C020-006 -6.8408909e+000 -2.8031424e+001  1.0797032e+001
C020-007 -6.7854509e+000 -2.8066595e+001  1.1207129e+001
C020-008 -6.7265739e+000 -2.8109558e+001  1.1630170e+001
C020-009 -6.5591254e+000 -2.8165791e+001  1.1988685e+001
C021-001 -6.3959379e+000 -2.8125519e+001  1.2342722e+001
C021-002 -6.2226653e+000 -2.8059765e+001  1.2723693e+001
C021-003 -5.8079758e+000 -2.7991129e+001  1.2928308e+001
C021-004 -5.3817348e+000 -2.7896746e+001  1.3159533e+001
C021-005 -4.9207830e+000 -2.7772964e+001  1.3447124e+001
C021-006 -4.4180875e+000 -2.7600075e+001  1.3971650e+001
C021-007 -3.6115980e+000 -2.7453430e+001  1.4070896e+001
C021-008 -2.7053776e+000 -2.7286863e+001  1.4149068e+001
C022-001 -1.6625890e+000 -2.7315582e+001  1.3781537e+001
C022-002 -1.4354703e+000 -2.7502848e+001  1.3690536e+001
C022-003 -1.2974545e+000 -2.7706314e+001  1.3522235e+001
C022-004 -1.2957174e+000 -2.7916563e+001  1.3319052e+001
C022-005 -1.2542353e+000 -2.8125723e+001  1.3160640e+001
C022-006 -1.1465783e+000 -2.8345221e+001  1.3021707e+001
C022-007 -1.1441724e+000 -2.8559338e+001  1.2874953e+001
C022-008 -1.0847913e+000 -2.8791821e+001  1.2734108e+001
C022-009 -1.1315700e+000 -2.9001703e+001  1.2596475e+001
C023-001 -1.2315688e+000 -2.9026335e+001  1.2221143e+001
C023-002 -1.4019542e+000 -2.8990311e+001  1.1897900e+001
C023-003 -1.4704444e+000 -2.9012266e+001  1.1590972e+001
C023-004 -1.5378296e+000 -2.9012726e+001  1.1325631e+001
C023-005 -1.5906490e+000 -2.8998980e+001  1.1096588e+001
C023-006 -1.6150810e+000 -2.8990486e+001  1.0895593e+001
C023-007 -1.5944360e+000 -2.9009539e+001  1.0723761e+001
C023-008 -1.5324748e+000 -2.9044071e+001  1.0593863e+001
C024-001 -1.3697472e+000 -2.9153078e+001  1.0282156e+001
C024-002 -1.2011415e+000 -2.9288256e+001  1.0129562e+001
C024-003 -1.0093825e+000 -2.9428663e+001  1.0020171e+001
C024-004 -8.0811661e-001 -2.9566507e+001  9.9372082e+000
C024-005 -5.9788913e-001 -2.9703402e+001  9.8672848e+000
C024-006 -3.8112924e-001 -2.9842495e+001  9.7852974e+000
C024-007 -1.3123196e-001 -2.9991379e+001  9.7440882e+000
C024-008  1.1089653e-001 -3.0143944e+001  9.6393280e+000
C024-009  2.8195405e-001 -3.0269857e+001  9.4335012e+000
C025-001  4.8002025e-001 -3.0034464e+001  9.3271751e+000
C025-002  6.9570059e-001 -2.9873770e+001  9.2394905e+000
C025-003  9.0038764e-001 -2.9776779e+001  9.1341286e+000
C025-004  1.0755527e+000 -2.9737282e+001  8.9915609e+000
C025-005  1.2045560e+000 -2.9748594e+001  8.8018999e+000
C025-006  1.3093592e+000 -2.9818016e+001  8.5880308e+000
C025-007  1.3767853e+000 -2.9938593e+001  8.3461218e+000
C025-008  1.5662415e+000 -3.0190516e+001  8.1295528e+000
C026-001  1.4581523e+000 -3.0609337e+001  7.6241326e+000
C026-002  1.3317952e+000 -3.0740976e+001  7.3845530e+000
C026-003  1.2293566e+000 -3.0836010e+001  7.1177588e+000
C026-004  1.1647346e+000 -3.0903042e+001  6.8246131e+000
C026-005  1.1463926e+000 -3.0948812e+001  6.5049567e+000
C026-006  1.2071453e+000 -3.1001040e+001  6.1583056e+000
C026-007  1.2545265e+000 -3.0991215e+001  5.7831559e+000
C026-008  1.3018448e+000 -3.0923763e+001  5.3812461e+000
C026-009  1.3431870e+000 -3.0785429e+001  4.9542670e+000
C027-001  1.5602106e+000 -3.0781313e+001  4.1871037e+000
C027-002  1.6889899e+000 -3.0779285e+001  3.5019882e+000
C027-003  1.6175512e+000 -3.0687540e+001  2.9197600e+000
C027-004  1.5967464e+000 -3.0721529e+001  2.4031243e+000
C027-005  1.4524646e+000 -3.0731617e+001  1.9820265e+000
C027-006  1.1612608e+000 -3.0695967e+001  1.6792579e+000
C027-007  8.7554526e-001 -3.0741730e+001  1.4396329e+000
C027-008  5.5591822e-001 -3.0839922e+001  1.2620351e+000
C027-009  2.3379987e-001 -3.1035248e+001  1.0937101e+000
C028-001 -3.9360130e-001 -3.0974495e+001  5.9421879e-001
C028-002 -1.0130045e+000 -3.0880320e+001  1.3589686e-001
C028-003 -1.6719041e+000 -3.0737406e+001 -2.9123271e-001
C028-004 -2.3591404e+000 -3.0389935e+001 -4.4453496e-001
C028-005 -3.0370784e+000 -2.9926483e+001 -4.3074602e-001
C028-006 -3.6184852e+000 -2.9157455e+001  1.0075921e-001
C028-007 -4.3456202e+000 -2.8565800e+001  2.4749202e-001
C028-008 -5.1824665e+000 -2.8029161e+001  2.1593606e-001
C029-001 -6.4324412e+000 -2.7332458e+001  2.3928173e-002
C029-002 -6.7753119e+000 -2.7131790e+001 -2.5017742e-002
C029-003 -7.1018429e+000 -2.6941189e+001 -9.3914293e-002
C029-004 -7.4189315e+000 -2.6772713e+001 -2.0001231e-001
C029-005 -7.6980801e+000 -2.6566439e+001 -2.4930640e-001
C029-006 -7.9450898e+000 -2.6322855e+001 -2.4310875e-001
C029-007 -8.1850300e+000 -2.6107473e+001 -2.8308523e-001
C029-008 -8.4048214e+000 -2.5908339e+001 -3.5165435e-001
C029-009 -8.5929708e+000 -2.5714346e+001 -4.3321466e-001
C030-001 -8.4093723e+000 -2.5321110e+001 -6.4115876e-001
C030-002 -8.3052845e+000 -2.4932732e+001 -8.0898714e-001
C030-003 -8.2921009e+000 -2.4564734e+001 -9.3105048e-001
C030-004 -8.3608942e+000 -2.4230215e+001 -1.0394050e+000
C030-005 -8.5269098e+000 -2.3935926e+001 -1.0956028e+000
C030-006 -8.7444429e+000 -2.3665396e+001 -1.2030056e+000
C030-007 -9.0232296e+000 -2.3403463e+001 -1.3469151e+000
C030-008 -9.4027195e+000 -2.3184853e+001 -1.4272929e+000
C030-009 -9.8694954e+000 -2.3019421e+001 -1.4531518e+000
C031-001 -1.0480137e+001 -2.3494980e+001 -1.6331434e+000
C031-002 -1.1019499e+001 -2.3840681e+001 -1.6175113e+000
C031-003 -1.1666711e+001 -2.4050167e+001 -1.6287905e+000
C031-004 -1.2386878e+001 -2.4209265e+001 -1.4087483e+000
C031-005 -1.3029218e+001 -2.4317142e+001 -8.2223946e-001
C031-006 -1.3839064e+001 -2.4325420e+001 -1.1452950e-001
C031-007 -1.4574795e+001 -2.4250048e+001  9.1924399e-001
C031-008 -1.5047998e+001 -2.4162302e+001  2.3256700e+000
C032-001 -1.5807528e+001 -2.3987894e+001  4.6398396e+000
C032-002 -1.5965564e+001 -2.3944197e+001  5.3331804e+000
C032-003 -1.6189512e+001 -2.3847153e+001  5.9657545e+000
C032-004 -1.6415741e+001 -2.3734592e+001  6.5631456e+000
C032-005 -1.6439907e+001 -2.3652822e+001  7.1427464e+000
C032-006 -1.6386461e+001 -2.3563780e+001  7.6836386e+000
C032-007 -1.6301527e+001 -2.3460205e+001  8.1857586e+000
C032-008 -1.6169392e+001 -2.3346479e+001  8.6514397e+000
C032-009 -1.6082294e+001 -2.3210375e+001  9.0999146e+000
C033-001 -1.5968048e+001 -2.2998173e+001  9.3857899e+000
C033-002 -1.5848543e+001 -2.2782026e+001  9.6392870e+000
C033-003 -1.5694448e+001 -2.2570362e+001  9.8428564e+000
C033-004 -1.5560007e+001 -2.2345480e+001  1.0033171e+001
C033-005 -1.5369252e+001 -2.2138657e+001  1.0145944e+001
C033-006 -1.5156523e+001 -2.1941759e+001  1.0202848e+001
C033-007 -1.4946936e+001 -2.1739992e+001  1.0235626e+001
C033-008 -1.4787127e+001 -2.1487930e+001  1.0314288e+001
C033-009 -1.4604151e+001 -2.1235287e+001  1.0345307e+001
C034-001 -1.4172906e+001 -2.1432396e+001  1.0668861e+001
C034-002 -1.3797506e+001 -2.1598909e+001  1.1012274e+001
C034-003 -1.3396421e+001 -2.1814247e+001  1.1209048e+001
C034-004 -1.3085136e+001 -2.1966999e+001  1.1541001e+001
C034-005 -1.2753587e+001 -2.2162794e+001  1.1721169e+001
C034-006 -1.2443082e+001 -2.2361795e+001  1.1857180e+001
C034-007 -1.2156698e+001 -2.2561209e+001  1.1964298e+001
C034-008 -1.1907221e+001 -2.2749769e+001  1.2084568e+001
C035-001 -1.1497052e+001 -2.3068829e+001  1.2326649e+001
C035-002 -1.1281127e+001 -2.3241779e+001  1.2355227e+001
C035-003 -1.1073833e+001 -2.3420521e+001  1.2367633e+001
C035-004 -1.0873075e+001 -2.3600500e+001  1.2390992e+001
C035-005 -1.0670810e+001 -2.3788473e+001  1.2413894e+001
C035-006 -1.0465572e+001 -2.3990685e+001  1.2410286e+001
C035-007 -1.0267870e+001 -2.4205957e+001  1.2347031e+001
C035-008 -1.0074755e+001 -2.4429415e+001  1.2260115e+001
C035-009 -9.8937435e+000 -2.4656595e+001  1.2137896e+001
C036-001 -9.8077574e+000 -2.4809706e+001  1.1959482e+001
C036-002 -9.7090349e+000 -2.4962755e+001  1.1816445e+001
C036-003 -9.5703030e+000 -2.5138479e+001  1.1696597e+001
C036-004 -9.4081459e+000 -2.5329578e+001  1.1558860e+001
C036-005 -9.2931070e+000 -2.5489071e+001  1.1354241e+001
C036-006 -9.2853775e+000 -2.5574743e+001  1.1066350e+001
C036-007 -9.2499132e+000 -2.5677929e+001  1.0770653e+001
C036-008 -9.1506338e+000 -2.5822935e+001  1.0474121e+001
C036-009 -9.0535688e+000 -2.5963997e+001  1.0146781e+001
C037-001 -9.0573559e+000 -2.6055597e+001  9.9783173e+000
C037-002 -9.0544214e+000 -2.6165531e+001  9.8210239e+000
C037-003 -9.0541067e+000 -2.6287811e+001  9.6686792e+000
C037-004 -9.0586042e+000 -2.6421539e+001  9.5166788e+000
C037-005 -9.0329714e+000 -2.6586409e+001  9.4032097e+000
C037-006 -9.0272169e+000 -2.6754087e+001  9.2739038e+000
C037-007 -9.0584040e+000 -2.6920942e+001  9.0948515e+000
C037-008 -9.0307150e+000 -2.7129177e+001  9.0025826e+000
