# Supplementary material for: Disentangling biological variability and taphonomy: shape analysis of the limb long bones of the sauropodomorph dinosaur Plateosaurus
Source: PeerJ. 2020 Jul 23;8:e9359. doi: 10.7717/peerj.9359 (PMC7382942; doi:10.7717/peerj.9359)
Supplement: Supplemental Information 15 — The format (.pts) is readable by the packages used in the study and can be opened like a ".txt" file. [file peerj-08-9359-s015.zip › raw_data/landmark coordinates femur/Template_Femur.pts]

Version 1.0
805
S000  1.7918354e+001  5.0762768e+000  1.2368299e+001
S001  2.3024895e+001  3.6344342e+000  1.2930228e+001
S002  2.2656662e+001  2.1727915e-001  9.0294218e+000
S003  2.3577908e+001  4.7799054e-001  7.0306864e+000
S004  2.0409002e+001  1.2197095e+000  4.6980095e-001
S005  2.0663029e+001  4.2707767e+000 -4.5280457e-001
S006  2.4004353e+001  9.4280100e+000  6.7042608e+000
S007  5.6107793e+000  2.6427397e-001  5.8690805e+000
S008 -4.9284735e+000 -1.4808106e+000  5.4114294e+000
S009 -5.7638102e+000  1.1936233e+000  5.1351624e+000
S010  1.4771387e+001  7.5985303e+000  1.1678329e+000
S011  7.5272589e+000  7.8264847e+000 -1.8891182e+000
S012 -3.6242916e+001 -2.4239018e+000  5.8429441e+000
S013 -3.6515957e+001 -2.0069618e+000  4.0324464e+000
S014 -3.3420517e+001 -4.2546906e+000 -9.6701908e-001
S015 -3.5952888e+001 -1.1562197e+000 -7.4801731e-001
S016 -3.7972343e+001  2.8186948e+000 -2.3476553e+000
S017 -3.7250256e+001  5.5915031e+000  6.6562672e+000
S018 -3.5026035e+001 -3.1929245e+000  1.3361019e+001
S019 -3.0031338e+001 -7.8433008e+000  1.1031240e+001
C000-001  1.8033577e+001  4.8731589e+000  1.2453781e+001
C000-002  1.8114948e+001  4.6425261e+000  1.2530583e+001
C000-003  1.8207003e+001  4.3967896e+000  1.2599874e+001
C000-004  1.8316395e+001  4.1307163e+000  1.2663271e+001
C000-005  1.8501333e+001  3.8878570e+000  1.2708704e+001
C000-006  1.8711227e+001  3.6222837e+000  1.2746782e+001
C000-007  1.8971672e+001  3.3526719e+000  1.2771420e+001
C000-008  1.9304924e+001  3.1236260e+000  1.2773859e+001
C000-009  1.9709589e+001  3.0032933e+000  1.2748690e+001
C001-001  2.0099174e+001  2.9062760e+000  1.2846472e+001
C001-002  2.0478569e+001  2.8137207e+000  1.2921273e+001
C001-003  2.0857952e+001  2.8233387e+000  1.2985366e+001
C001-004  2.1229923e+001  2.8545928e+000  1.3026196e+001
C001-005  2.1601120e+001  2.8920054e+000  1.3039728e+001
C001-006  2.1962223e+001  3.0255289e+000  1.3043406e+001
C001-007  2.2322124e+001  3.1791308e+000  1.3024960e+001
C001-008  2.2693386e+001  3.3196464e+000  1.3012994e+001
C002-001  2.3235445e+001  3.5472231e+000  1.2834342e+001
C002-002  2.3472477e+001  3.3582611e+000  1.2777398e+001
C002-003  2.3642570e+001  3.2246904e+000  1.2619850e+001
C002-004  2.3769861e+001  3.0892618e+000  1.2408727e+001
C002-005  2.3885260e+001  2.9158940e+000  1.2179420e+001
C002-006  2.3982008e+001  2.7175367e+000  1.1920572e+001
C002-007  2.4059217e+001  2.4998901e+000  1.1627595e+001
C002-008  2.4126801e+001  2.2368250e+000  1.1323884e+001
C002-009  2.4169846e+001  1.9393504e+000  1.0996967e+001
C003-001  2.4137703e+001  1.7527833e+000  1.0816830e+001
C003-002  2.4070538e+001  1.5599842e+000  1.0612711e+001
C003-003  2.3971149e+001  1.3514979e+000  1.0420389e+001
C003-004  2.3839865e+001  1.1147165e+000  1.0283328e+001
C003-005  2.3671368e+001  8.7689042e-001  1.0146130e+001
C003-006  2.3465265e+001  6.7393780e-001  9.9296408e+000
C003-007  2.3217751e+001  4.5368433e-001  9.7048531e+000
C003-008  2.2946032e+001  3.0638883e-001  9.3797798e+000
C004-001  2.2796856e+001  1.4344105e-001  8.8837729e+000
C004-002  2.2939751e+001  1.3170302e-001  8.7009649e+000
C004-003  2.3070856e+001  1.6415402e-001  8.5056839e+000
C004-004  2.3185534e+001  2.1972789e-001  8.3023319e+000
C004-005  2.3286638e+001  2.6526502e-001  8.0828457e+000
C004-006  2.3375324e+001  3.1826815e-001  7.8462887e+000
C004-007  2.3450842e+001  3.9129680e-001  7.5922694e+000
C004-008  2.3514385e+001  4.8010114e-001  7.3163061e+000
C005-001  2.3442238e+001  5.3601855e-001  6.5838923e+000
C005-002  2.3333021e+001  4.2145717e-001  6.1840982e+000
C005-003  2.3215616e+001  3.6139759e-001  5.8072004e+000
C005-004  2.3083071e+001  3.6712757e-001  5.4629402e+000
C005-005  2.2948668e+001  3.8130480e-001  5.1516838e+000
C005-006  2.2812567e+001  4.2307088e-001  4.8742576e+000
C005-007  2.2683580e+001  4.1383076e-001  4.6223216e+000
C005-008  2.2549620e+001  3.9099371e-001  4.4001474e+000
C005-009  2.2407900e+001  3.8075006e-001  4.2110629e+000
C006-001  2.2370674e+001  4.9014321e-001  3.7910552e+000
C006-002  2.2279547e+001  6.0755742e-001  3.3756752e+000
C006-003  2.2145216e+001  6.8979985e-001  2.9588473e+000
C006-004  2.1969627e+001  7.6897901e-001  2.5416608e+000
C006-005  2.1764969e+001  8.1265879e-001  2.1113899e+000
C006-006  2.1511448e+001  8.7018096e-001  1.6782992e+000
C006-007  2.1195610e+001  9.6512485e-001  1.2577871e+000
C006-008  2.0827812e+001  1.0722097e+000  8.4469956e-001
C007-001  2.0446953e+001  1.5228956e+000  2.2509494e-001
C007-002  2.0481127e+001  1.8419867e+000  2.4139581e-002
C007-003  2.0515415e+001  2.1627378e+000 -1.5395311e-001
C007-004  2.0546831e+001  2.4940317e+000 -2.9441571e-001
C007-005  2.0566587e+001  2.8408930e+000 -3.6128902e-001
C007-006  2.0596804e+001  3.1841238e+000 -4.4710490e-001
C007-007  2.0611637e+001  3.5411279e+000 -4.4129404e-001
C007-008  2.0635931e+001  3.9017620e+000 -4.5052648e-001
C008-001  2.1060669e+001  4.5761857e+000 -3.9640906e-001
C008-002  2.1450090e+001  4.9058022e+000 -3.2508478e-001
C008-003  2.1827576e+001  5.2143841e+000 -1.5067197e-001
C008-004  2.2199629e+001  5.5196133e+000  6.1560921e-002
C008-005  2.2565235e+001  5.8116074e+000  3.2517707e-001
C008-006  2.2921631e+001  6.1268210e+000  6.0805762e-001
C008-007  2.3268013e+001  6.4368000e+000  9.4327092e-001
C008-008  2.3608877e+001  6.8264885e+000  1.2499533e+000
C008-009  2.3943853e+001  7.1929889e+000  1.6205791e+000
C009-001  2.4057611e+001  7.4246411e+000  1.8309011e+000
C009-002  2.4140907e+001  7.5951910e+000  2.0951903e+000
C009-003  2.4197809e+001  7.7737474e+000  2.3527095e+000
C009-004  2.4222260e+001  8.1537180e+000  2.4789627e+000
C009-005  2.4204897e+001  8.3900156e+000  2.7449787e+000
C009-006  2.4151636e+001  8.5826435e+000  3.0652153e+000
C009-007  2.4067766e+001  8.6245098e+000  3.4965770e+000
C009-008  2.3945908e+001  8.7293711e+000  3.9125617e+000
C009-009  2.3787319e+001  8.8703918e+000  4.3343720e+000
C010-001  2.3745831e+001  8.9398689e+000  4.4716806e+000
C010-002  2.3720396e+001  9.0292187e+000  4.6365852e+000
C010-003  2.3712051e+001  9.1364422e+000  4.8355746e+000
C010-004  2.3720770e+001  9.1789770e+000  5.0715957e+000
C010-005  2.3743368e+001  9.1890688e+000  5.3361530e+000
C010-006  2.3784922e+001  9.2640400e+000  5.6307497e+000
C010-007  2.3853983e+001  9.4030066e+000  5.9502254e+000
C010-008  2.3895004e+001  9.2802219e+000  6.3315344e+000
C011-001  2.4020273e+001  9.7256479e+000  7.1562538e+000
C011-002  2.3982422e+001  9.9653769e+000  7.5961442e+000
C011-003  2.3903622e+001  1.0179402e+001  8.0080309e+000
C011-004  2.3795429e+001  1.0426008e+001  8.3557024e+000
C011-005  2.3626741e+001  1.0622511e+001  8.6809940e+000
C011-006  2.3392988e+001  1.0760441e+001  8.9915981e+000
C011-007  2.3112856e+001  1.0773574e+001  9.3280363e+000
C011-008  2.2800409e+001  1.0740695e+001  9.6426458e+000
C011-009  2.2419470e+001  1.0711293e+001  9.9082565e+000
C012-001  2.2182983e+001  1.0586348e+001  1.0642645e+001
C012-002  2.2169909e+001  1.0149200e+001  1.1349865e+001
C012-003  2.2108608e+001  9.6887579e+000  1.1874037e+001
C012-004  2.1928314e+001  9.4416981e+000  1.2312268e+001
C012-005  2.1710247e+001  9.2454510e+000  1.2649992e+001
C012-006  2.1454271e+001  9.0900555e+000  1.2881974e+001
C012-007  2.1163578e+001  8.9554024e+000  1.2993727e+001
C012-008  2.0850771e+001  8.8190937e+000  1.2970095e+001
C012-009  2.0551998e+001  8.6576405e+000  1.2804722e+001
C013-001  1.9953665e+001  8.1301870e+000  1.2988817e+001
C013-002  1.9442717e+001  7.6079969e+000  1.3107396e+001
C013-003  1.9094099e+001  7.0395613e+000  1.3116810e+001
C013-004  1.8783861e+001  6.5563774e+000  1.3093088e+001
C013-005  1.8515474e+001  6.1475272e+000  1.3033844e+001
C013-006  1.8318821e+001  5.7958531e+000  1.2925600e+001
C013-007  1.8170755e+001  5.5116134e+000  1.2779190e+001
C013-008  1.8024872e+001  5.2807598e+000  1.2600792e+001
C014-001  4.8282652e+000 -1.6573001e-001  6.1070704e+000
C014-002  4.1663594e+000 -7.3823279e-001  6.3326392e+000
C014-003  3.5752888e+000 -1.3298811e+000  6.5265598e+000
C014-004  2.9963024e+000 -1.8548592e+000  6.6627517e+000
C014-005  2.3804152e+000 -2.2464485e+000  6.7114058e+000
C014-006  1.7674179e+000 -2.5631440e+000  6.6925321e+000
C014-007  1.1535511e+000 -2.7889962e+000  6.5986829e+000
C014-008  5.8345556e-001 -3.0291822e+000  6.4758120e+000
C014-009  7.9874350e-003 -3.1769435e+000  6.2771854e+000
C015-001 -5.8066249e-001 -3.2238326e+000  6.1024976e+000
C015-002 -1.1421802e+000 -3.2903721e+000  5.9811134e+000
C015-003 -1.6947742e+000 -3.2710371e+000  5.8694863e+000
C015-004 -2.2433739e+000 -3.2477927e+000  5.7758737e+000
C015-005 -2.8152752e+000 -3.1961482e+000  5.6878839e+000
C015-006 -3.3531501e+000 -2.8644924e+000  5.5987973e+000
C015-007 -3.9146695e+000 -2.5077984e+000  5.5214572e+000
C015-008 -4.5037770e+000 -2.0460629e+000  5.4509411e+000
C016-001 -4.8515987e+000 -1.2405959e+000  5.4122572e+000
C016-002 -4.7602701e+000 -1.0005014e+000  5.4132080e+000
C016-003 -4.6654525e+000 -7.4351507e-001  5.4051313e+000
C016-004 -4.6340127e+000 -4.6025687e-001  5.3850045e+000
C016-005 -4.7007699e+000 -1.5621740e-001  5.3544078e+000
C016-006 -4.8383164e+000  1.7161882e-001  5.3146844e+000
C016-007 -5.0612402e+000  5.1574200e-001  5.2661886e+000
C016-008 -5.3415327e+000  8.9641392e-001  5.2108645e+000
C017-001  1.4455340e+001  7.6223822e+000  9.2007482e-001
C017-002  1.4135178e+001  7.6165414e+000  6.9185942e-001
C017-003  1.3815448e+001  7.5887775e+000  4.8894995e-001
C017-004  1.3541488e+001  7.5741801e+000  2.4993056e-001
C017-005  1.3260990e+001  7.5396051e+000  4.8898973e-002
C017-006  1.2982367e+001  7.4982619e+000 -1.2997954e-001
C017-007  1.2709210e+001  7.4584503e+000 -3.0105191e-001
C017-008  1.2524220e+001  7.4482732e+000 -5.8024871e-001
C017-009  1.2557850e+001  7.4771109e+000 -1.0973927e+000
C018-001  1.2094471e+001  7.5805106e+000 -1.3312690e+000
C018-002  1.1645480e+001  7.6740494e+000 -1.5651443e+000
C018-003  1.1164580e+001  7.7486701e+000 -1.7477808e+000
C018-004  1.0673595e+001  7.8223629e+000 -1.9749252e+000
C018-005  1.0120381e+001  7.8697810e+000 -2.1075571e+000
C018-006  9.5189857e+000  7.9060059e+000 -2.2235522e+000
C018-007  8.8655767e+000  7.9160848e+000 -2.2457669e+000
C018-008  8.2007265e+000  7.8821340e+000 -2.0960677e+000
C019-001 -3.6296501e+001 -2.2629921e+000  5.7442822e+000
C019-002 -3.6398880e+001 -2.1636305e+000  5.5158753e+000
C019-003 -3.6494617e+001 -2.2425957e+000  5.1889000e+000
C019-004 -3.6546021e+001 -2.2476370e+000  4.9519224e+000
C019-005 -3.6576962e+001 -2.1881695e+000  4.7534366e+000
C019-006 -3.6592949e+001 -2.0566156e+000  4.5669651e+000
C019-007 -3.6585312e+001 -1.9710994e+000  4.3707910e+000
C019-008 -3.6555706e+001 -1.9733797e+000  4.1869473e+000
C020-001 -3.6246311e+001 -2.1675127e+000  3.9382014e+000
C020-002 -3.6017597e+001 -2.6080248e+000  3.8521061e+000
C020-003 -3.5845093e+001 -3.1669843e+000  3.9550967e+000
C020-004 -3.5665615e+001 -3.5929511e+000  3.9824133e+000
C020-005 -3.5454800e+001 -3.8590825e+000  3.7597640e+000
C020-006 -3.5228947e+001 -3.9967966e+000  3.3256118e+000
C020-007 -3.5038311e+001 -4.1918621e+000  3.0404551e+000
C020-008 -3.4848221e+001 -4.3450027e+000  2.6843245e+000
C020-009 -3.4656258e+001 -4.5288181e+000  2.2839253e+000
C021-001 -3.4633877e+001 -4.7614269e+000  1.8135567e+000
C021-002 -3.4584923e+001 -4.8215585e+000  1.3265468e+000
C021-003 -3.4507523e+001 -4.8572488e+000  8.9525843e-001
C021-004 -3.4397350e+001 -4.9306135e+000  5.1367891e-001
C021-005 -3.4258862e+001 -4.9211130e+000  1.5355490e-001
C021-006 -3.4089870e+001 -4.8670654e+000 -1.8284440e-001
C021-007 -3.3893993e+001 -4.7273479e+000 -4.8580846e-001
C021-008 -3.3668121e+001 -4.5390701e+000 -7.6235861e-001
C022-001 -3.3522518e+001 -4.0550880e+000 -1.0774977e+000
C022-002 -3.3651787e+001 -3.8297124e+000 -1.1155171e+000
C022-003 -3.3799465e+001 -3.6234980e+000 -1.1336244e+000
C022-004 -3.3964321e+001 -3.4332435e+000 -1.1546386e+000
C022-005 -3.4148724e+001 -3.2559891e+000 -1.1500051e+000
C022-006 -3.4351421e+001 -3.0877023e+000 -1.1437702e+000
C022-007 -3.4572968e+001 -2.9280808e+000 -1.1282823e+000
C022-008 -3.4813984e+001 -2.7802963e+000 -1.0903915e+000
C022-009 -3.5073406e+001 -2.6402526e+000 -1.0497676e+000
C023-001 -3.5202866e+001 -2.5202296e+000 -1.0502295e+000
C023-002 -3.5325012e+001 -2.3882711e+000 -1.0449171e+000
C023-003 -3.5438408e+001 -2.2479908e+000 -1.0182372e+000
C023-004 -3.5543816e+001 -2.0954087e+000 -9.8824233e-001
C023-005 -3.5641434e+001 -1.9307703e+000 -9.5368582e-001
C023-006 -3.5731205e+001 -1.7543819e+000 -9.1363454e-001
C023-007 -3.5812874e+001 -1.5671449e+000 -8.5300320e-001
C023-008 -3.5888840e+001 -1.3658490e+000 -7.7462101e-001
C024-001 -3.6034378e+001 -7.8651947e-001 -9.0586293e-001
C024-002 -3.6113224e+001 -4.6311277e-001 -1.1701057e+000
C024-003 -3.6211414e+001 -1.5422569e-001 -1.3946197e+000
C024-004 -3.6319508e+001  9.7168908e-002 -1.6272863e+000
C024-005 -3.6445148e+001  2.9833218e-001 -1.8541640e+000
C024-006 -3.6600136e+001  5.6776905e-001 -1.9825628e+000
C024-007 -3.6769241e+001  7.9379284e-001 -2.1080520e+000
C024-008 -3.6960987e+001  9.7305322e-001 -2.2424870e+000
C024-009 -3.7170486e+001  1.1580650e+000 -2.3336625e+000
C025-001 -3.7298477e+001  1.4091759e+000 -2.3814712e+000
C025-002 -3.7401600e+001  1.6876190e+000 -2.3396442e+000
C025-003 -3.7507195e+001  1.9183816e+000 -2.3371148e+000
C025-004 -3.7607967e+001  2.1102397e+000 -2.3653922e+000
C025-005 -3.7701149e+001  2.2745538e+000 -2.4200754e+000
C025-006 -3.7782299e+001  2.4404335e+000 -2.4252326e+000
C025-007 -3.7855129e+001  2.5898659e+000 -2.4194708e+000
C025-008 -3.7918880e+001  2.7191253e+000 -2.3936825e+000
C026-001 -3.8014858e+001  3.2569602e+000 -2.1665621e+000
C026-002 -3.8068878e+001  3.6807594e+000 -1.9933599e+000
C026-003 -3.8132122e+001  4.0842910e+000 -1.8056924e+000
C026-004 -3.8206345e+001  4.4700027e+000 -1.6031572e+000
C026-005 -3.8285656e+001  4.8160095e+000 -1.3520130e+000
C026-006 -3.8378155e+001  5.1445060e+000 -1.0852801e+000
C026-007 -3.8488148e+001  5.4562697e+000 -7.9970980e-001
C026-008 -3.8602318e+001  5.7264223e+000 -4.6798897e-001
C026-009 -3.8683296e+001  5.9216537e+000 -6.9277480e-002
C027-001 -3.8710327e+001  6.2986369e+000  4.2066103e-001
C027-002 -3.8660145e+001  6.5548024e+000  9.3928730e-001
C027-003 -3.8561600e+001  6.6817360e+000  1.4615216e+000
C027-004 -3.8470531e+001  6.7622366e+000  1.9330014e+000
C027-005 -3.8416847e+001  6.8702803e+000  2.3354948e+000
C027-006 -3.8348228e+001  6.9064307e+000  2.7020662e+000
C027-007 -3.8299397e+001  6.9451251e+000  3.0220633e+000
C027-008 -3.8247581e+001  6.9375715e+000  3.3046451e+000
C027-009 -3.8203205e+001  6.9017138e+000  3.5537744e+000
C028-001 -3.8113995e+001  6.8288631e+000  3.7703121e+000
C028-002 -3.8016186e+001  6.7067485e+000  4.0135322e+000
C028-003 -3.7987324e+001  6.7197857e+000  4.3274565e+000
C028-004 -3.7964092e+001  6.7619772e+000  4.6889172e+000
C028-005 -3.7877735e+001  6.6649575e+000  5.0513406e+000
C028-006 -3.7758675e+001  6.4904046e+000  5.4311686e+000
C028-007 -3.7616459e+001  6.2595263e+000  5.8352981e+000
C028-008 -3.7447945e+001  5.9622769e+000  6.2523942e+000
C029-001 -3.6571705e+001  5.6447592e+000  6.9755921e+000
C029-002 -3.6056126e+001  5.6845784e+000  7.3823972e+000
C029-003 -3.5681480e+001  5.6480675e+000  7.8026199e+000
C029-004 -3.5454445e+001  5.5543146e+000  8.2488556e+000
C029-005 -3.5376686e+001  5.4026604e+000  8.7207642e+000
C029-006 -3.5450726e+001  5.1907225e+000  9.2210512e+000
C029-007 -3.5646164e+001  4.8453078e+000  9.7226315e+000
C029-008 -3.5991600e+001  4.4385748e+000  1.0255753e+001
C029-009 -3.6437290e+001  3.8998597e+000  1.0768379e+001
C030-001 -3.6326931e+001  3.8012528e+000  1.0920909e+001
C030-002 -3.6236404e+001  3.6512868e+000  1.1076864e+001
C030-003 -3.6177422e+001  3.4645233e+000  1.1256474e+001
C030-004 -3.6135372e+001  3.2225764e+000  1.1437586e+001
C030-005 -3.6109093e+001  2.9247029e+000  1.1615065e+001
C030-006 -3.6125523e+001  2.5994625e+000  1.1848269e+001
C030-007 -3.6149845e+001  2.2087471e+000  1.2060182e+001
C030-008 -3.6181408e+001  1.7557321e+000  1.2246223e+001
C030-009 -3.6233761e+001  1.2544444e+000  1.2439031e+001
C031-001 -3.6078236e+001  1.0585330e+000  1.2580155e+001
C031-002 -3.5950180e+001  8.0371863e-001  1.2760406e+001
C031-003 -3.5827866e+001  4.7465467e-001  1.2934369e+001
C031-004 -3.5707005e+001  6.8036407e-002  1.3094825e+001
C031-005 -3.5585930e+001 -4.1773674e-001  1.3240997e+001
C031-006 -3.5449360e+001 -9.9233228e-001  1.3319671e+001
C031-007 -3.5305172e+001 -1.6494548e+000  1.3344315e+001
C031-008 -3.5170929e+001 -2.3800912e+000  1.3394620e+001
C032-001 -3.4869770e+001 -3.3807993e+000  1.3377327e+001
C032-002 -3.4710384e+001 -3.5765488e+000  1.3341673e+001
C032-003 -3.4553631e+001 -3.7652762e+000  1.3278604e+001
C032-004 -3.4400372e+001 -3.9425910e+000  1.3195191e+001
C032-005 -3.4250130e+001 -4.1199684e+000  1.3110539e+001
C032-006 -3.4103760e+001 -4.3183198e+000  1.3052729e+001
C032-007 -3.3960583e+001 -4.5273290e+000  1.3001110e+001
C032-008 -3.3824436e+001 -4.7507219e+000  1.2971068e+001
C032-009 -3.3691113e+001 -4.9721632e+000  1.2929641e+001
C033-001 -3.3516758e+001 -5.1920090e+000  1.2878696e+001
C033-002 -3.3337288e+001 -5.4158850e+000  1.2842427e+001
C033-003 -3.3148605e+001 -5.6415644e+000  1.2806405e+001
C033-004 -3.2950844e+001 -5.8705983e+000  1.2776864e+001
C033-005 -3.2741756e+001 -6.0965466e+000  1.2726768e+001
C033-006 -3.2523079e+001 -6.3310637e+000  1.2704751e+001
C033-007 -3.2292480e+001 -6.5652590e+000  1.2674717e+001
C033-008 -3.2051895e+001 -6.7970099e+000  1.2628619e+001
C033-009 -3.1810940e+001 -7.0188518e+000  1.2532809e+001
C034-001 -3.1654545e+001 -7.1736465e+000  1.2473141e+001
C034-002 -3.1484415e+001 -7.3163414e+000  1.2405001e+001
C034-003 -3.1310759e+001 -7.4340930e+000  1.2288807e+001
C034-004 -3.1119390e+001 -7.5474610e+000  1.2168713e+001
C034-005 -3.0914455e+001 -7.6493964e+000  1.2021070e+001
C034-006 -3.0700914e+001 -7.7320585e+000  1.1832590e+001
C034-007 -3.0496435e+001 -7.7755618e+000  1.1587182e+001
C034-008 -3.0266222e+001 -7.8207726e+000  1.1328261e+001
C035-001 -2.9983305e+001 -7.8536291e+000  1.0654216e+001
C035-002 -2.9936823e+001 -7.8943882e+000  1.0289958e+001
C035-003 -3.0001358e+001 -7.8392825e+000  9.9605093e+000
C035-004 -3.0098433e+001 -7.7638564e+000  9.6778383e+000
C035-005 -3.0203503e+001 -7.7035851e+000  9.4226208e+000
C035-006 -3.0333942e+001 -7.6356802e+000  9.1997309e+000
C035-007 -3.0484825e+001 -7.5720053e+000  8.9995689e+000
C035-008 -3.0652838e+001 -7.5369573e+000  8.8045912e+000
C035-009 -3.0855257e+001 -7.4934988e+000  8.6394348e+000
C036-001 -3.1051466e+001 -7.4346581e+000  8.4322596e+000
C036-002 -3.1261335e+001 -7.3383989e+000  8.2341166e+000
C036-003 -3.1485619e+001 -7.2368402e+000  8.0134888e+000
C036-004 -3.1722334e+001 -7.0824122e+000  7.8189540e+000
C036-005 -3.1964468e+001 -6.8655915e+000  7.6736884e+000
C036-006 -3.2232121e+001 -6.6811795e+000  7.4481950e+000
C036-007 -3.2511574e+001 -6.4576359e+000  7.2375731e+000
C036-008 -3.2790771e+001 -6.1590199e+000  7.0986009e+000
C036-009 -3.3089127e+001 -5.8529420e+000  6.9298043e+000
C037-001 -3.3517769e+001 -5.3710341e+000  6.7232389e+000
C037-002 -3.3920761e+001 -4.7919312e+000  6.7178302e+000
C037-003 -3.4281479e+001 -4.3658500e+000  6.5338254e+000
C037-004 -3.4661316e+001 -3.9044659e+000  6.4744582e+000
C037-005 -3.5026703e+001 -3.4969523e+000  6.3969226e+000
C037-006 -3.5334888e+001 -3.2604582e+000  6.0857358e+000
C037-007 -3.5679974e+001 -3.0741088e+000  5.7535534e+000
C037-008 -3.6040047e+001 -2.7809103e+000  5.6983113e+000
S020  1.8455280e+001  4.9744983e+000  1.3161978e+001
S021  1.9264130e+001  6.2152767e+000  1.3719913e+001
S022  1.9317017e+001  3.8364885e+000  1.3346619e+001
S023  2.0122414e+001  4.9668589e+000  1.3947479e+001
S024  2.0883104e+001  6.3156691e+000  1.4020237e+001
S025  2.0677719e+001  3.6872263e+000  1.3781567e+001
S026  2.1782532e+001  4.9585114e+000  1.4061483e+001
S027  2.0448982e+001  7.5350490e+000  1.3724749e+001
S028  2.2067827e+001  7.4378300e+000  1.3775343e+001
S029  2.1545830e+001  8.6610022e+000  1.3274523e+001
S030  2.2924068e+001  6.0464330e+000  1.3861998e+001
S031  2.2621162e+001  3.8032882e+000  1.3855654e+001
S032  2.3041597e+001  8.3068037e+000  1.3176657e+001
S033  2.3490585e+001  9.3632421e+000  1.1984485e+001
S034  2.3829956e+001  6.9852600e+000  1.3116060e+001
S035  2.3555195e+001  4.8778510e+000  1.3431713e+001
S036  2.3949406e+001  1.0265292e+001  1.0669767e+001
S037  2.4538298e+001  8.0885611e+000  1.1667236e+001
S038  2.4594860e+001  5.6072912e+000  1.2382982e+001
S039  2.4257710e+001  3.7924290e+000  1.2524649e+001
S040  2.4805948e+001  9.0350847e+000  1.0326336e+001
S041  2.4916000e+001  6.5491624e+000  1.1066517e+001
S042  2.5208481e+001  4.2906895e+000  1.1403798e+001
S043  2.4558376e+001  9.8669071e+000  8.7906294e+000
S044  2.5425051e+001  7.5102143e+000  9.6406765e+000
S045  2.5592407e+001  5.0037384e+000  1.0023841e+001
S046  2.5167088e+001  2.9829869e+000  1.0528267e+001
S047  2.5012897e+001  8.7032738e+000  8.0189037e+000
S048  2.5660572e+001  6.1858482e+000  8.3217068e+000
S049  2.5614338e+001  3.3748827e+000  8.7478886e+000
S050  2.4723251e+001  1.0220292e+000  9.4281340e+000
S051  2.4676502e+001  8.7656336e+000  6.4508314e+000
S052  2.5822710e+001  7.4456601e+000  6.8406687e+000
S053  2.5819357e+001  4.3279347e+000  7.2588215e+000
S054  2.5274908e+001  1.9056907e+000  7.9427834e+000
S055  2.5192263e+001  7.7921524e+000  5.3083839e+000
S056  2.5803995e+001  5.4429145e+000  5.7165961e+000
S057  2.5325207e+001  2.9459150e+000  6.3182850e+000
S058  2.4263065e+001  8.6645502e-001  6.8878345e+000
S059  2.4481047e+001  8.1593685e+000  3.9941833e+000
S060  2.5291403e+001  6.5864735e+000  3.9211428e+000
S061  2.5268286e+001  4.2927904e+000  4.3920140e+000
S062  2.4445637e+001  1.7385134e+000  5.2960811e+000
S063  2.4658379e+001  7.2296720e+000  2.6855888e+000
S064  2.4765514e+001  5.1216598e+000  2.8095837e+000
S065  2.4028452e+001  2.6061974e+000  3.3285999e+000
S066  2.3101925e+001  7.9144400e-001  4.1135325e+000
S067  2.4340588e+001  6.0036125e+000  1.5500460e+000
S068  2.3815428e+001  3.4504344e+000  1.9557934e+000
S069  2.2747448e+001  1.3783041e+000  2.6978803e+000
S070  2.3438902e+001  4.8793406e+000  8.0518818e-001
S071  2.2789942e+001  2.4109476e+000  1.2609673e+000
S072  2.2238026e+001  3.2814984e+000  3.7495708e-001
S073  2.1875090e+001  4.6339626e+000 -2.3924541e-001
S074  2.1247078e+001  1.8876446e+000  2.8947449e-001
S075  2.3156740e+001  7.0869899e+000  1.4932361e+000
S076  2.3260538e+001  8.4606371e+000  2.9817510e+000
S077  2.1967459e+001  8.9824247e+000  4.7293186e+000
S078  2.3030594e+001  9.4140072e+000  5.9235253e+000
S079  2.1498692e+001  9.6867161e+000  6.9573312e+000
S080  2.2795223e+001  1.0298864e+001  8.3376579e+000
S081  2.0982075e+001  9.9125080e+000  9.3949327e+000
S082  2.1458839e+001  9.8542604e+000  1.1284065e+001
S083  2.0305210e+001  8.5569706e+000  1.1983090e+001
S084  2.1872028e+001  6.0782247e+000  6.4628124e-001
S085  2.1390320e+001  7.9438128e+000  2.8479977e+000
S086  2.0597038e+001  9.1525841e+000  5.3524599e+000
S087  2.0015078e+001  9.6813431e+000  7.9135432e+000
S088  1.9641270e+001  8.8344078e+000  1.0281723e+001
S089  1.8921383e+001  7.2290697e+000  1.2299294e+001
S090  2.0049854e+001  6.8638797e+000  1.2589722e+000
S091  2.0613819e+001  5.2123122e+000 -2.4042511e-001
S092  1.9556496e+001  8.2129498e+000  3.5488012e+000
S093  1.8957153e+001  9.1664467e+000  6.0987377e+000
S094  1.8755714e+001  8.2213221e+000  8.3980913e+000
S095  1.8214951e+001  7.1109076e+000  1.0376941e+001
S096  1.8086351e+001  5.7102022e+000  1.1482575e+001
S097  1.8702984e+001  5.9394870e+000  2.0139980e-001
S098  1.8140041e+001  7.2847176e+000  2.0777712e+000
S099  1.7567837e+001  8.4295139e+000  4.1151838e+000
S100  1.7416664e+001  7.5523782e+000  6.4043145e+000
S101  1.6862913e+001  6.4783640e+000  8.2993937e+000
S102  1.6729267e+001  5.0730991e+000  9.6487474e+000
S103  1.7269133e+001  4.6295071e+000 -1.0898571e+000
S104  1.6745461e+001  6.4228959e+000  7.9243851e-001
S105  1.5872988e+001  8.1008244e+000  3.1925440e+000
S106  1.5412045e+001  6.8916526e+000  5.8323827e+000
S107  1.5154272e+001  5.4748659e+000  7.9739418e+000
S108  1.5421699e+001  5.6024113e+000 -4.3984604e-001
S109  1.4274078e+001  4.9440827e+000 -1.9250793e+000
S110  1.3677299e+001  6.6912851e+000 -1.1312866e-001
S111  1.2350707e+001  5.7784519e+000 -1.2575264e+000
S112  1.1420881e+001  4.2686362e+000 -2.3725929e+000
S113  1.1005536e+001  6.5043755e+000 -1.3705349e+000
S114  9.9474993e+000  5.6031780e+000 -1.7129078e+000
S115  9.0484562e+000  4.0040150e+000 -2.0325050e+000
S116  8.7020864e+000  6.3730822e+000 -1.7322521e+000
S117  6.7649627e+000  5.4781322e+000 -2.1521530e+000
S118  1.3924614e+001  7.6008863e+000  3.6257224e+000
S119  1.2895123e+001  6.0832906e+000  5.7630939e+000
S120  1.2596527e+001  3.8066993e+000  7.5810690e+000
S121  1.2590423e+001  8.1950073e+000  7.0428878e-001
S122  1.1429705e+001  7.5245547e+000  3.7028155e+000
S123  1.0146465e+001  4.9961929e+000  6.5788059e+000
S124  1.1131278e+001  8.3098173e+000 -7.0823669e-001
S125  1.0210575e+001  8.7318935e+000  1.3453367e+000
S126  9.1494427e+000  7.0347185e+000  4.8735495e+000
S127  8.0288038e+000  3.7400615e+000  7.2848377e+000
S128  8.6585407e+000  8.8628902e+000 -3.7481689e-001
S129  8.2254648e+000  8.4375687e+000  2.9966178e+000
S130  7.1899519e+000  5.6764121e+000  6.2632179e+000
S131  6.0084963e+000  8.3493786e+000 -1.3334637e+000
S132  6.4473648e+000  9.5828991e+000  8.5436487e-001
S133  5.9562984e+000  7.6033831e+000  4.6827145e+000
S134  5.5313540e+000  4.3516917e+000  7.0666275e+000
S135  5.2269707e+000  3.9437270e+000 -1.9680424e+000
S136  5.1736565e+000  6.6561317e+000 -1.7842712e+000
S137  4.9247084e+000  9.4675074e+000 -2.2011518e-001
S138  4.8917108e+000  9.2877541e+000  2.7426653e+000
S139  4.2651138e+000  6.2630944e+000  6.1308537e+000
S140  3.8666010e+000  3.0976658e+000  7.5027151e+000
S141  5.6674175e+000  1.7328063e+000  7.2161331e+000
S142  3.6584072e+000  1.7051343e-002  6.7215900e+000
S143  3.3349957e+000  5.2195420e+000 -1.7615356e+000
S144  3.3939159e+000  8.2887049e+000 -1.0399475e+000
S145  3.3543718e+000  1.0040884e+001  1.1710675e+000
S146  3.2061281e+000  8.4042950e+000  4.5303974e+000
S147  2.2923930e+000  5.0070839e+000  7.1876392e+000
S148  1.9263680e+000  1.6202168e+000  7.2595463e+000
S149  1.4758770e+000 -1.6862217e+000  6.7997093e+000
S150  1.1033607e+000  3.8497717e+000 -1.2572041e+000
S151  1.4455552e+000  6.5432224e+000 -1.3984375e+000
S152  1.5314060e+000  9.1938705e+000 -1.6224480e-001
S153  1.8570242e+000  9.8195200e+000  2.8910599e+000
S154  1.3388789e+000  7.0677309e+000  5.9836950e+000
S155  4.6956944e-001  3.7532218e+000  7.6348553e+000
S156  1.3847315e-001  1.7142123e-002  6.6532421e+000
S157  3.5912752e-002 -2.4567640e+000  6.7365437e+000
S158 -6.5526533e-001  5.1468196e+000 -1.1965866e+000
S159 -2.4219704e-001  8.1799707e+000 -7.7172470e-001
S160 -7.1975797e-002  1.0298604e+001  1.4461589e+000
S161  4.3201864e-002  9.3121843e+000  4.2952871e+000
S162 -6.2324983e-001  6.3149509e+000  6.8564081e+000
S163 -1.4370978e+000  2.4940312e+000  7.3980732e+000
S164 -1.7976526e+000 -6.9508564e-001  6.4876480e+000
S165 -2.6673565e+000  4.1334643e+000 -4.0039635e-001
S166 -2.4432993e+000  6.7259326e+000 -1.0616188e+000
S167 -1.7561536e+000  9.4218149e+000  1.6428280e-001
S168 -1.4733139e+000  1.0489220e+001  2.9214315e+000
S169 -2.0378151e+000  8.6321592e+000  5.3330002e+000
S170 -2.6495094e+000  4.8250718e+000  7.2213593e+000
S171 -3.1479769e+000  1.2659898e+000  6.7250023e+000
S172 -3.5950499e+000 -1.7114074e+000  6.4647675e+000
S173 -4.4830103e+000  5.4274349e+000 -4.7666931e-001
S174 -4.1325951e+000  8.5621185e+000 -2.7528954e-001
S175 -3.7189870e+000  1.0305932e+001  1.5050597e+000
S176 -3.5344880e+000  9.9731026e+000  4.2508583e+000
S177 -3.7490287e+000  7.1752076e+000  6.6150475e+000
S178 -4.3720040e+000  3.5436676e+000  7.0927372e+000
S179 -5.1580629e+000  1.4568528e+000  6.0952244e+000
S180 -6.5855126e+000  4.2553687e+000  7.2060585e-001
S181 -6.4845729e+000  6.8450475e+000 -1.7448616e-001
S182 -6.4361629e+000  9.5983686e+000  8.1703758e-001
S183 -6.1860914e+000  1.0732542e+001  3.3920321e+000
S184 -5.6904840e+000  9.0848913e+000  5.6012917e+000
S185 -5.6067009e+000  5.7500491e+000  7.1756649e+000
S186 -6.7792788e+000  2.9694102e+000  6.8467770e+000
S187  2.3290520e+001  2.4860616e+000  1.1331690e+001
S188  2.1813564e+001  3.1221504e+000  1.2164847e+001
S189  2.2452690e+001  1.8291725e+000  1.0159948e+001
S190  2.1000059e+001  2.6406035e+000  1.0923496e+001
S191  1.9649267e+001  3.1730471e+000  1.1825548e+001
S192  2.0702999e+001  1.9166448e+000  9.6086273e+000
S193  1.8902632e+001  2.7263570e+000  1.0068512e+001
S194  1.8160564e+001  4.3666635e+000  1.0911198e+001
S195  1.7404448e+001  3.4429793e+000  9.7425938e+000
S196  1.8649822e+001  1.6772723e+000  8.4763832e+000
S197  2.0196838e+001  9.9937892e-001  8.3679447e+000
S198  2.1744717e+001  8.0107868e-001  8.9032478e+000
S199  2.2380093e+001  4.0626329e-001  7.5813990e+000
S200  2.1983667e+001  4.8565927e-001  5.5613441e+000
S201  2.1272606e+001  6.6015631e-001  3.4040165e+000
S202  2.0393553e+001  9.1132182e-001  1.5013685e+000
S203  2.0892376e+001  4.6180877e-001  6.8719859e+000
S204  2.0369194e+001  5.9732980e-001  4.8790679e+000
S205  1.9547483e+001  7.6985806e-001  2.8986397e+000
S206  1.8517151e+001  9.4634163e-001  7.8302431e-001
S207  1.9247950e+001  4.9666390e-001  7.0801945e+000
S208  1.8971563e+001  6.6922826e-001  5.2861800e+000
S209  1.8041954e+001  7.9347879e-001  2.9368763e+000
S210  1.6885828e+001  8.9244443e-001  6.8711185e-001
S211  1.9395302e+001  1.4977109e+000  1.2281418e-002
S212  1.9295183e+001  3.0124531e+000 -6.6453457e-001
S213  1.9182762e+001  4.5327978e+000 -7.9522133e-001
S214  1.7753490e+001  1.7169594e+000 -2.9711151e-001
S215  1.7427025e+001  3.2412360e+000 -1.1541986e+000
S216  1.5382620e+001  3.7878122e+000  8.6996231e+000
S217  1.6405308e+001  2.1425188e+000  8.0506639e+000
S218  1.6970987e+001  9.6033734e-001  6.4264965e+000
S219  1.7107944e+001  6.6377920e-001  4.3280077e+000
S220  1.5832249e+001  8.2163739e-001  2.0269463e+000
S221  1.4652438e+001  9.5486414e-001  1.1641359e-001
S222  1.6162983e+001  1.8726850e+000 -6.9277954e-001
S223  1.5732288e+001  3.8118229e+000 -1.6963921e+000
S224  1.4958193e+001  2.7808590e+000 -1.3534565e+000
S225  1.4173655e+001  1.8523370e+000 -9.1229248e-001
S226  1.3605146e+001  3.6745653e+000 -2.0597038e+000
S227  1.4141767e+001  2.7340772e+000  7.8375273e+000
S228  1.5054286e+001  1.4333253e+000  6.5888824e+000
S229  1.5311920e+001  7.1621615e-001  4.7005162e+000
S230  1.4160669e+001  6.8550068e-001  2.1550188e+000
S231  1.2822359e+001  8.4475958e-001  1.9100189e-002
S232  1.2344051e+001  2.0710144e+000 -1.3457785e+000
S233  1.1784250e+001  3.5364017e+000 -2.2702312e+000
S234  1.2557668e+001  1.8368636e+000  6.8681030e+000
S235  1.2246241e+001  6.2274081e-001  4.3518023e+000
S236  1.1309039e+001  5.5960035e-001  1.5256567e+000
S237  9.6184177e+000  1.1429338e+000 -5.4075575e-001
S238  1.1144434e+001  1.0034041e+000 -3.1081343e-001
S239  1.0315852e+001  2.7872477e+000 -1.8333769e+000
S240  1.1069895e+001  2.8312833e+000  7.4545441e+000
S241  1.0331756e+001  1.2115299e+000  5.3472238e+000
S242  9.8796082e+000  5.9150189e-001  3.0370798e+000
S243  8.4867239e+000  6.8220472e-001  9.1259670e-001
S244  7.5088592e+000  1.4415694e+000 -1.0690818e+000
S245  7.8055439e+000  2.7699559e+000 -2.0612707e+000
S246  7.8889151e+000  1.8710525e+000  6.8136902e+000
S247  7.7784505e+000  9.2909467e-001  4.5004158e+000
S248  6.7098103e+000  5.5093038e-001  2.4200916e+000
S249  5.4616737e+000  1.1928228e+000  9.3460083e-003
S250  4.3415146e+000  2.0158455e+000 -1.2713900e+000
S251  5.2747746e+000  1.8894355e-001  4.2680120e+000
S252  3.9168832e+000  6.1578488e-001  1.7598290e+000
S253  2.2146063e+000  2.2004216e+000 -5.9232330e-001
S254  3.5578737e+000 -8.2519770e-001  5.8381367e+000
S255  2.4355340e+000 -1.1485831e-001  3.6751533e+000
S256  1.4775844e+000  1.0979499e+000  1.6185436e+000
S257 -3.3586335e-001  2.8381252e+000 -2.0850945e-001
S258  1.5321188e+000 -1.5301895e+000  5.1328106e+000
S259  5.9049487e-002  1.2449090e-001  3.3632040e+000
S260 -1.4086585e+000  2.0351069e+000  1.3993998e+000
S261  3.8391003e-001 -2.6976962e+000  5.6497059e+000
S262 -5.1030409e-001 -1.4221492e+000  4.1517401e+000
S263 -2.3687470e+000  9.6125233e-001  3.0844641e+000
S264 -4.0138993e+000  3.1512933e+000  9.5102787e-001
S265 -1.7186599e+000 -2.7733080e+000  5.0613174e+000
S266 -2.6409810e+000 -8.4514731e-001  4.0718613e+000
S267 -4.7547626e+000  2.3869472e+000  2.5449359e+000
S268 -3.6235633e+000 -2.0436091e+000  4.8081675e+000
S269 -4.7181349e+000  1.1741366e+000  4.0131578e+000
S270 -6.6768126e+000  2.3342104e+000  3.5380883e+000
S271 -8.8311272e+000  5.8195705e+000  3.1137848e-001
S272 -8.5951014e+000  8.3510685e+000  6.8414116e-001
S273 -8.5419168e+000  1.0119952e+001  2.3999586e+000
S274 -8.2353220e+000  1.0058117e+001  5.0179400e+000
S275 -8.1509047e+000  7.2532215e+000  7.0913887e+000
S276 -8.3177872e+000  4.2622294e+000  7.2898922e+000
S277 -8.1051664e+000  2.0921135e+000  5.3865442e+000
S278 -8.4847107e+000  3.3210216e+000  2.3398209e+000
S279 -1.0547400e+001  4.6510592e+000  1.2973499e+000
S280 -1.0967847e+001  6.8731084e+000  3.9513016e-001
S281 -1.0715962e+001  9.3885860e+000  1.6315184e+000
S282 -1.0392990e+001  1.0374480e+001  3.7805018e+000
S283 -1.0390890e+001  9.0592461e+000  6.2383785e+000
S284 -1.0468490e+001  5.8526187e+000  7.5988045e+000
S285 -1.0316833e+001  2.7255249e+000  6.6046877e+000
S286 -1.0625984e+001  2.8451338e+000  3.8543322e+000
S287 -1.2071000e+001  4.1810288e+000  7.4641647e+000
S288 -1.2525795e+001  2.4543967e+000  5.2694554e+000
S289 -1.2597212e+001  3.7138762e+000  2.6114979e+000
S290 -1.2951675e+001  5.9013786e+000  7.4149704e-001
S291 -1.2735291e+001  8.4268665e+000  1.1106339e+000
S292 -1.2727504e+001  1.0072669e+001  2.9761033e+000
S293 -1.2679582e+001  9.7849340e+000  5.7265768e+000
S294 -1.3008276e+001  7.0403318e+000  7.7873211e+000
S295 -1.4480333e+001  3.4605675e+000  7.5557117e+000
S296 -1.4799326e+001  2.9075704e+000  3.7962027e+000
S297 -1.5327940e+001  4.8866711e+000  1.4085164e+000
S298 -1.5069195e+001  7.8486328e+000  1.0978413e+000
S299 -1.5334272e+001  9.8778648e+000  2.8171883e+000
S300 -1.5188175e+001  9.4780617e+000  6.2878428e+000
S301 -1.5489745e+001  6.9146461e+000  8.3621616e+000
S302 -1.8018719e+001  8.9093227e+000  1.7994461e+000
S303 -1.7778555e+001  9.6761093e+000  4.7331896e+000
S304 -1.8005783e+001  8.2321529e+000  7.8940201e+000
S305 -1.7190197e+001  4.1623573e+000  8.6026220e+000
S306 -1.6766237e+001  2.1780710e+000  5.9328260e+000
S307 -1.7605803e+001  3.4334669e+000  2.2324438e+000
S308 -1.7954334e+001  6.5896258e+000  6.6782188e-001
S309 -2.0209526e+001  9.2490635e+000  3.0895228e+000
S310 -2.0332222e+001  8.4084911e+000  6.8197494e+000
S311 -1.9707008e+001  6.3865790e+000  9.2087688e+000
S312 -1.9614723e+001  2.8100338e+000  8.8434792e+000
S313 -1.9965570e+001  1.7986261e+000  5.0729356e+000
S314 -2.0174292e+001  3.3802364e+000  1.5804014e+000
S315 -2.0498985e+001  7.2882352e+000  1.0510654e+000
S316 -2.2011364e+001  8.7951469e+000  4.7796168e+000
S317 -2.1965862e+001  7.4969487e+000  8.5297813e+000
S318 -2.1576569e+001  4.4314494e+000  9.9848595e+000
S319 -2.1378765e+001  1.3543755e+000  7.5133324e+000
S320 -2.2187252e+001  1.2674609e+000  4.0222898e+000
S321 -2.2515364e+001  2.3950038e+000  1.7658585e+000
S322 -2.2539497e+001  5.1475158e+000  4.7666740e-001
S323 -2.3443642e+001  7.1678009e+000  1.0499468e+000
S324 -2.4150520e+001  8.8571749e+000  3.5494468e+000
S325 -2.4046257e+001  7.9391713e+000  6.9960384e+000
S326 -2.3748358e+001  5.5465999e+000  1.0048277e+001
S327 -2.3147915e+001  1.8600099e+000  1.0180851e+001
S328 -2.3562456e+001  5.3612000e-001  6.7340145e+000
S329 -2.4103844e+001  4.5715547e-001  2.9106560e+000
S330 -2.4889900e+001  3.2319686e+000  5.8195210e-001
S331 -2.5885334e+001  6.4566016e+000  7.2815418e-001
S332 -2.6741064e+001  8.4149466e+000  3.1806974e+000
S333 -2.6430910e+001  7.7584167e+000  6.2051368e+000
S334 -2.5595583e+001  6.7546568e+000  9.0818672e+000
S335 -2.5122879e+001  3.9865651e+000  1.0863802e+001
S336 -2.4052971e+001 -3.3195619e-002  9.2562122e+000
S337 -2.5740694e+001  2.4815969e-001  5.5183549e+000
S338 -2.6326468e+001  1.0545259e+000  1.0512533e+000
S339 -2.7297443e+001  4.1081643e+000 -1.8186569e-003
S340 -2.8215240e+001  6.6095405e+000  6.2632275e-001
S341 -2.8768059e+001  8.0558586e+000  4.3604202e+000
S342 -2.8750109e+001  6.8838196e+000  7.7537756e+000
S343 -2.8039829e+001  5.3293324e+000  1.0457983e+001
S344 -2.6968784e+001  2.6577578e+000  1.1506657e+001
S345 -2.5608990e+001 -9.1524559e-001  7.6949983e+000
S346 -2.8225992e+001 -1.8636635e-001  4.2054529e+000
S347 -2.6547035e+001 -1.7198648e-001  2.8823290e+000
S348 -2.9046175e+001 -1.2119030e+000  2.5079472e+000
S349 -3.0561810e+001 -6.9071519e-001  4.2328200e+000
S350 -3.1332466e+001 -2.6981781e+000  1.9483581e+000
S351 -3.2950829e+001 -1.3081405e+000  4.4356046e+000
S352 -3.3592072e+001 -2.9167874e+000  2.9260705e+000
S353 -3.2964184e+001 -4.2454419e+000  8.0648029e-001
S354 -3.3728424e+001 -4.1398072e+000  2.1599407e+000
S355 -3.4821762e+001 -2.1579762e+000  4.0244036e+000
S356 -2.8115513e+001 -2.6080692e+000  8.5067005e+000
S357 -2.9065817e+001 -1.1086912e+000  6.7955623e+000
S358 -2.9932926e+001 -2.9068379e+000  7.8641267e+000
S359 -2.9516750e+001 -5.6687808e+000  8.0575085e+000
S360 -3.1663471e+001 -3.1095057e+000  7.2508903e+000
S361 -3.3445934e+001 -2.5382345e+000  6.6375051e+000
S362 -3.1843132e+001 -5.4906034e+000  7.0683780e+000
S363 -2.7200798e+001 -4.4572166e-001  6.4488258e+000
S364 -3.0735031e+001 -4.3406531e-001  5.5134549e+000
S365 -3.2878353e+001 -1.0730577e+000  5.4875641e+000
S366 -3.5182377e+001 -1.8389468e+000  5.1273785e+000
S367 -2.6254566e+001 -1.6724145e+000  9.6605415e+000
S368 -2.7812187e+001 -3.5329819e+000  1.0343217e+001
S369 -2.8796541e+001 -5.9018908e+000  1.0779460e+001
S370 -2.9450882e+001 -6.7539239e+000  9.1635628e+000
S371 -2.5348827e+001  2.5467837e-001  1.0708263e+001
S372 -2.7389469e+001 -1.5460845e+000  1.1349913e+001
S373 -2.8318888e+001  5.2186227e-001  1.1843067e+001
S374 -2.9578669e+001  3.5102921e+000  1.1537748e+001
S375 -3.1172258e+001  1.4001428e+000  1.2511053e+001
S376 -2.9488949e+001 -1.5928081e+000  1.2095488e+001
S377 -2.9212660e+001 -4.0181961e+000  1.1972355e+001
S378 -3.0308762e+001 -6.1670680e+000  1.2212511e+001
S379 -3.1202116e+001 -3.5864847e+000  1.2401423e+001
S380 -3.3289043e+001 -3.5128295e+000  1.2911150e+001
S381 -3.1507763e+001 -1.5118393e+000  1.2606407e+001
S382 -3.3516579e+001 -9.8188460e-001  1.2972271e+001
S383 -3.1944420e+001  4.1390347e+000  1.1090774e+001
S384 -3.3338009e+001  1.0861857e+000  1.2673517e+001
S385 -3.4767769e+001  2.9854002e+000  1.1787296e+001
S386 -3.0373915e+001  5.8663054e+000  9.5552721e+000
S387 -3.3739433e+001  5.1122355e+000  9.8447628e+000
S388 -3.2630123e+001  5.9350815e+000  8.1464787e+000
S389 -3.0431013e+001  7.0219665e+000  6.2366462e+000
S390 -3.4565350e+001  6.0409260e+000  6.9396839e+000
S391 -3.3250534e+001  7.3263392e+000  4.9825311e+000
S392 -3.0887341e+001  8.0424137e+000  3.1301703e+000
S393 -3.5920940e+001  7.1711335e+000  4.5306382e+000
S394 -3.3863297e+001  7.6442289e+000  2.5157104e+000
S395 -3.6535851e+001  7.2285357e+000  2.1795135e+000
S396 -2.2415392e+001  8.5703897e+000  1.9094009e+000
S397 -2.5441380e+001  7.9657536e+000  1.8185139e+000
S398 -2.8547901e+001  7.8913770e+000  1.9089718e+000
S399 -3.1949089e+001  7.5403471e+000  1.0096626e+000
S400 -3.5688377e+001  6.8829598e+000  3.9574623e-001
S401 -3.0499792e+001  6.2016959e+000  3.0868530e-002
S402 -3.3418880e+001  5.6842499e+000 -6.7163086e-001
S403 -3.7040230e+001  5.7425451e+000 -7.2874451e-001
S404 -3.0121469e+001  3.7017527e+000 -5.8735657e-001
S405 -3.3372734e+001  3.3279319e+000 -1.4091835e+000
S406 -3.5681114e+001  4.0206351e+000 -1.6830025e+000
S407 -2.8028193e+001  2.3131578e+000 -6.1340332e-003
S408 -3.1725607e+001  1.6773280e+000 -6.9518280e-001
S409 -3.4970352e+001  1.6597530e+000 -1.6802864e+000
S410 -2.9753622e+001  3.4215903e-001  2.1776199e-001
S411 -3.3397751e+001 -4.9627104e-001 -2.8040695e-001
S412 -2.4473383e+001  1.1633493e+000  1.7490788e+000
S413 -2.7908478e+001 -3.6673418e-001  8.6969852e-001
S414 -3.0843649e+001 -1.5711805e+000 -1.2731552e-003
S415 -3.3959759e+001 -2.2212701e+000 -6.1290646e-001
S416 -3.1924299e+001 -3.6091571e+000 -6.6665077e-001
S417 -2.9203482e+001 -1.3333784e+000  9.0015125e-001
S418 -2.5972837e+001  4.3035287e-002  1.8003578e+000
S419 -3.1053646e+001 -8.1647406e+000  1.1093398e+001
S420 -3.1131920e+001 -8.0445528e+000  9.6744461e+000
S421 -3.2309719e+001 -8.1242695e+000  1.0338218e+001
S422 -3.2893475e+001 -7.5942707e+000  1.1719984e+001
S423 -3.2958527e+001 -7.3400636e+000  8.9573622e+000
S424 -3.4027267e+001 -7.2165413e+000  1.0543550e+001
S425 -3.3989864e+001 -6.0857987e+000  1.2257509e+001
S426 -3.4684795e+001 -6.4222727e+000  9.4491415e+000
S427 -3.4140358e+001 -5.4833922e+000  7.3694835e+000
S428 -3.5339073e+001 -5.4406457e+000  1.1228322e+001
S429 -3.5410698e+001 -5.3591971e+000  8.8738642e+000
S430 -3.5504314e+001 -4.1287160e+000  1.2660734e+001
S431 -3.6250156e+001 -4.4459429e+000  1.0165663e+001
S432 -3.6085941e+001 -3.7767777e+000  7.7076464e+000
S433 -3.6710442e+001 -3.1385784e+000  1.1511729e+001
S434 -3.6930889e+001 -3.1493437e+000  9.2631578e+000
S435 -3.6593197e+001 -2.8406837e+000  6.6561441e+000
S436 -3.6337158e+001 -1.8004166e+000  1.2719642e+001
S437 -3.7409187e+001 -1.8821114e+000  1.0482821e+001
S438 -3.7358315e+001 -1.7885525e+000  7.8946743e+000
S439 -3.7178261e+001  1.5970524e-002  1.1690198e+001
S440 -3.7947731e+001 -2.1464337e-001  9.1153994e+000
S441 -3.7735359e+001 -3.8778204e-001  6.5576792e+000
S442 -3.6961319e+001  1.7115717e+000  1.1747872e+001
S443 -3.7952553e+001  1.5786998e+000  1.0016616e+001
S444 -3.8502209e+001  1.5020856e+000  7.5611620e+000
S445 -3.7177578e+001  3.2170460e+000  1.0476497e+001
S446 -3.7733932e+001  3.0836034e+000  8.4509125e+000
S447 -3.6594761e+001  4.3497829e+000  8.9706097e+000
S448 -3.7198784e+001  4.7324386e+000  7.1516304e+000
S449 -3.7361748e+001 -1.1297075e+000  5.2440104e+000
S450 -3.8610374e+001  1.0718371e+000  5.6829557e+000
S451 -3.8822647e+001  2.6312468e+000  5.6254482e+000
S452 -3.8329948e+001  5.6746621e+000  5.5642033e+000
S453 -3.8715412e+001  4.0784788e+000  6.1833663e+000
S454 -3.7685116e+001 -1.1247297e-001  4.2893467e+000
S455 -3.8477089e+001  1.9530441e+000  4.1881380e+000
S456 -3.8977493e+001  3.9164762e+000  4.4621973e+000
S457 -3.9093224e+001  5.6453609e+000  3.7705603e+000
S458 -3.9236790e+001  2.8864138e+000  2.9442928e+000
S459 -3.7937298e+001  9.1178936e-001  3.1162031e+000
S460 -3.7494347e+001 -8.4916592e-001  3.0953269e+000
S461 -3.6749023e+001 -2.8261776e+000  2.9831011e+000
S462 -3.6018623e+001 -4.1803656e+000  2.1033771e+000
S463 -3.7225700e+001 -1.9912183e+000  1.7243853e+000
S464 -3.7753643e+001 -1.8337164e-002  1.5668961e+000
S465 -3.8998135e+001  1.5568225e+000  1.7004050e+000
S466 -3.9546013e+001  4.5829120e+000  2.0874522e+000
S467 -3.9347420e+001  5.7516384e+000  1.1995919e+000
S468 -3.9892548e+001  3.0711143e+000  6.1020446e-001
S469 -3.8748959e+001  1.0203896e+000  4.3729162e-001
S470 -3.7229958e+001 -9.1050744e-001  5.6703353e-001
S471 -3.6772797e+001 -3.1326663e+000  6.6719079e-001
S472 -3.5444912e+001 -4.6178393e+000  3.5869288e-001
S473 -3.6024605e+001 -3.4508412e+000 -4.7770119e-001
S474 -3.6625145e+001 -1.5085894e+000 -3.7161112e-001
S475 -3.7878036e+001  1.4722070e-001 -9.4127417e-001
S476 -3.9068665e+001  2.1656098e+000 -1.0801020e+000
S477 -3.9458469e+001  4.2304778e+000 -3.2084656e-001
S478 -3.8573189e+001  3.6364422e+000 -1.4345303e+000
S479 -3.7828365e+001  1.4346472e+000 -1.8888111e+000
S480 -3.4989632e+001 -3.9956157e+000 -9.6837330e-001
