# Supplementary material for: Disentangling biological variability and taphonomy: shape analysis of the limb long bones of the sauropodomorph dinosaur Plateosaurus
Source: PeerJ. 2020 Jul 23;8:e9359. doi: 10.7717/peerj.9359 (PMC7382942; doi:10.7717/peerj.9359)
Supplement: Supplemental Information 15 — The format (.pts) is readable by the packages used in the study and can be opened like a ".txt" file. [file peerj-08-9359-s015.zip › raw_data/landmark coordinates fibula/Fibula_L_F10_15_Plateo.pts]

Version 1.0
226
S000  3.7620026e+001  1.6465201e+000 -5.2898393e+000
S001  3.5409409e+001 -4.7517452e+000 -4.6726799e-001
S002  3.8200592e+001  1.9059254e+000 -2.8870831e+000
S003  3.5702549e+001  7.0393600e+000 -1.9678545e-001
S004 -1.2942547e+001  5.8939891e+000 -9.6564865e-001
S005 -1.5987944e+001  4.7681832e-001 -1.4814210e+000
S006 -1.6364124e+001 -5.1228720e-001 -5.3685417e+000
S007 -1.5674599e+001  3.2381670e+000 -4.8615446e+000
S008 -1.5388487e+001  5.5063815e+000 -4.1990314e+000
S009 -1.3837889e+001  5.9812837e+000 -4.9258661e-001
C000-001  3.7553307e+001  1.3252548e+000 -5.2956567e+000
C000-002  3.7477688e+001  1.0039674e+000 -5.2679482e+000
C000-003  3.7419636e+001  6.5834689e-001 -5.3019500e+000
C000-004  3.7335766e+001  3.2914469e-001 -5.2401924e+000
C000-005  3.7247025e+001  8.2339766e-003 -5.1394367e+000
C000-006  3.7159229e+001 -3.2215172e-001 -5.0407128e+000
C000-007  3.7068554e+001 -6.5842098e-001 -4.9299803e+000
C000-008  3.6976158e+001 -1.0160543e+000 -4.8371630e+000
C000-009  3.6880001e+001 -1.3836039e+000 -4.7400985e+000
C001-001  3.6886597e+001 -1.5733473e+000 -4.6162877e+000
C001-002  3.6883968e+001 -1.7548369e+000 -4.4326324e+000
C001-003  3.6870838e+001 -1.9340032e+000 -4.2193251e+000
C001-004  3.6851860e+001 -2.1277525e+000 -3.9969559e+000
C001-005  3.6826206e+001 -2.3319933e+000 -3.7591629e+000
C001-006  3.6791641e+001 -2.5381513e+000 -3.4976175e+000
C001-007  3.6753685e+001 -2.7626860e+000 -3.2232981e+000
C001-008  3.6722286e+001 -3.0417912e+000 -2.9653516e+000
C001-009  3.6688389e+001 -3.3506417e+000 -2.7095025e+000
C002-001  3.6568241e+001 -3.5196745e+000 -2.5495598e+000
C002-002  3.6445759e+001 -3.6976054e+000 -2.3804781e+000
C002-003  3.6321575e+001 -3.8942528e+000 -2.2064610e+000
C002-004  3.6185986e+001 -4.0583725e+000 -1.9841391e+000
C002-005  3.6044056e+001 -4.2175312e+000 -1.7364527e+000
C002-006  3.5895752e+001 -4.3876786e+000 -1.4672860e+000
C002-007  3.5737247e+001 -4.5748196e+000 -1.1664011e+000
C002-008  3.5567093e+001 -4.7354341e+000 -8.1841624e-001
C003-001  3.5433590e+001 -4.6697373e+000 -2.7677920e-001
C003-002  3.5471962e+001 -4.5526986e+000 -1.3491063e-001
C003-003  3.5522121e+001 -4.4207606e+000 -2.0055305e-002
C003-004  3.5588295e+001 -4.2693558e+000  8.2648702e-002
C003-005  3.5673031e+001 -4.0786247e+000  1.5112430e-001
C003-006  3.5764545e+001 -3.8368900e+000  1.3162987e-001
C003-007  3.5866184e+001 -3.5691869e+000  7.8070514e-002
C003-008  3.6003891e+001 -3.2754812e+000  4.7648944e-002
C003-009  3.6158978e+001 -2.9422584e+000 -3.1730853e-002
C004-001  3.6297482e+001 -2.7508333e+000 -1.4507781e-001
C004-002  3.6420048e+001 -2.5480607e+000 -2.7079281e-001
C004-003  3.6524738e+001 -2.3368101e+000 -4.1865432e-001
C004-004  3.6633099e+001 -2.1067123e+000 -5.3471982e-001
C004-005  3.6732552e+001 -1.8609116e+000 -6.4610088e-001
C004-006  3.6817421e+001 -1.6040899e+000 -7.7106655e-001
C004-007  3.6894432e+001 -1.3310367e+000 -8.9320254e-001
C004-008  3.6958462e+001 -1.0474603e+000 -1.0279448e+000
C004-009  3.6990936e+001 -7.7538645e-001 -1.2093056e+000
C005-001  3.7113056e+001 -4.3831813e-001 -1.4485646e+000
C005-002  3.7252743e+001 -9.6980728e-002 -1.6479394e+000
C005-003  3.7375340e+001  2.2060037e-001 -1.8674588e+000
C005-004  3.7518051e+001  5.3646123e-001 -2.0478573e+000
C005-005  3.7664124e+001  8.3818340e-001 -2.2181756e+000
C005-006  3.7800278e+001  1.1235445e+000 -2.3951392e+000
C005-007  3.7941547e+001  1.3964430e+000 -2.5591497e+000
C005-008  3.8072067e+001  1.6567305e+000 -2.7268205e+000
C006-001  3.8196587e+001  2.1383340e+000 -2.8276489e+000
C006-002  3.8174297e+001  2.3723731e+000 -2.7699845e+000
C006-003  3.8161297e+001  2.5974655e+000 -2.6849778e+000
C006-004  3.8154213e+001  2.8098478e+000 -2.5723398e+000
C006-005  3.8142437e+001  3.0148177e+000 -2.4450676e+000
C006-006  3.8118973e+001  3.2194672e+000 -2.3136058e+000
C006-007  3.8095581e+001  3.4153705e+000 -2.1644607e+000
C006-008  3.8035374e+001  3.6334808e+000 -2.0369043e+000
C006-009  3.7993454e+001  3.8272722e+000 -1.8702312e+000
C007-001  3.7984108e+001  3.9816911e+000 -1.7549162e+000
C007-002  3.7981949e+001  4.1378140e+000 -1.6102962e+000
C007-003  3.7975441e+001  4.2989097e+000 -1.4383998e+000
C007-004  3.7934441e+001  4.4954600e+000 -1.2755781e+000
C007-005  3.7883083e+001  4.7038393e+000 -1.0918670e+000
C007-006  3.7795292e+001  4.9521680e+000 -9.2456490e-001
C007-007  3.7691246e+001  5.2195745e+000 -7.4596995e-001
C007-008  3.7550114e+001  5.5224409e+000 -5.8250654e-001
C007-009  3.7406036e+001  5.8343506e+000 -3.9088857e-001
C008-001  3.6983196e+001  5.8613086e+000 -8.0850184e-002
C008-002  3.6616638e+001  5.9159594e+000  1.6083047e-001
C008-003  3.6285854e+001  6.0117817e+000  2.6802373e-001
C008-004  3.6041328e+001  6.1163001e+000  3.6830080e-001
C008-005  3.5856331e+001  6.2487345e+000  4.1035640e-001
C008-006  3.5727306e+001  6.4141345e+000  3.8598570e-001
C008-007  3.5654091e+001  6.6104474e+000  2.7676371e-001
C008-008  3.5638813e+001  6.8370857e+000  9.0150639e-002
C009-001  3.5829735e+001  7.1361589e+000 -4.8727575e-001
C009-002  3.6002174e+001  7.1188812e+000 -7.9349530e-001
C009-003  3.6184326e+001  7.0095696e+000 -1.0204687e+000
C009-004  3.6354950e+001  6.8971415e+000 -1.1773022e+000
C009-005  3.6518864e+001  6.7994876e+000 -1.2942481e+000
C009-006  3.6679058e+001  6.6949167e+000 -1.3703092e+000
C009-007  3.6843872e+001  6.6135197e+000 -1.4375551e+000
C009-008  3.7017933e+001  6.5547876e+000 -1.4921998e+000
C009-009  3.7204613e+001  6.5245318e+000 -1.5203415e+000
C010-001  3.7373394e+001  6.2867737e+000 -1.7710750e+000
C010-002  3.7524036e+001  6.0800986e+000 -2.0207591e+000
C010-003  3.7647095e+001  5.8680401e+000 -2.2551880e+000
C010-004  3.7767479e+001  5.7033410e+000 -2.5286639e+000
C010-005  3.7832985e+001  5.4682674e+000 -2.7288237e+000
C010-006  3.7872272e+001  5.2312493e+000 -2.9171464e+000
C010-007  3.7895508e+001  5.0055003e+000 -3.1148274e+000
C010-008  3.7881714e+001  4.7581892e+000 -3.2781129e+000
C010-009  3.7857727e+001  4.5244565e+000 -3.4590318e+000
C011-001  3.7863693e+001  4.2599325e+000 -3.6115794e+000
C011-002  3.7857998e+001  3.9732742e+000 -3.7626703e+000
C011-003  3.7869328e+001  3.7106261e+000 -3.9853961e+000
C011-004  3.7875389e+001  3.4398413e+000 -4.2353206e+000
C011-005  3.7864246e+001  3.1385188e+000 -4.4786506e+000
C011-006  3.7878731e+001  2.8482912e+000 -4.8198843e+000
C011-007  3.7812805e+001  2.4580476e+000 -4.9853220e+000
C011-008  3.7715309e+001  2.0499265e+000 -5.1142435e+000
C012-001 -1.6027313e+001  4.2366612e-001 -1.6544359e+000
C012-002 -1.6064899e+001  3.5385799e-001 -1.8093948e+000
C012-003 -1.6092567e+001  2.7842376e-001 -1.9516008e+000
C012-004 -1.6116854e+001  1.9078255e-001 -2.0725377e+000
C012-005 -1.6139925e+001  8.8684611e-002 -2.1683962e+000
C012-006 -1.6148954e+001 -1.6027860e-002 -2.2574341e+000
C012-007 -1.6141254e+001 -1.2076037e-001 -2.3444190e+000
C012-008 -1.6118057e+001 -2.2545944e-001 -2.4268272e+000
C012-009 -1.6071150e+001 -3.1523150e-001 -2.5094476e+000
C013-001 -1.6043962e+001 -4.2571941e-001 -2.6288059e+000
C013-002 -1.6038614e+001 -5.0572062e-001 -2.7499070e+000
C013-003 -1.6055166e+001 -5.5592453e-001 -2.8726046e+000
C013-004 -1.6107788e+001 -5.9865654e-001 -2.9892750e+000
C013-005 -1.6174080e+001 -5.9794337e-001 -3.1132584e+000
C013-006 -1.6257788e+001 -5.6187457e-001 -3.2413738e+000
C013-007 -1.6356598e+001 -4.9119172e-001 -3.3743613e+000
C013-008 -1.6506760e+001 -4.1948345e-001 -3.4965973e+000
C013-009 -1.6663816e+001 -3.0278435e-001 -3.6274455e+000
C014-001 -1.6578562e+001 -4.7257653e-001 -3.7220025e+000
C014-002 -1.6513746e+001 -5.9706306e-001 -3.8411090e+000
C014-003 -1.6484264e+001 -7.0963079e-001 -3.9685607e+000
C014-004 -1.6477114e+001 -8.1570983e-001 -4.1121855e+000
C014-005 -1.6465305e+001 -8.7806338e-001 -4.2946649e+000
C014-006 -1.6447001e+001 -8.8420957e-001 -4.5196710e+000
C014-007 -1.6432919e+001 -8.5083622e-001 -4.7874565e+000
C014-008 -1.6408743e+001 -7.3740065e-001 -5.0892882e+000
C015-001 -1.6387753e+001 -3.6096874e-001 -5.5259857e+000
C015-002 -1.6390141e+001 -1.9147888e-001 -5.6516623e+000
C015-003 -1.6377157e+001 -1.4149205e-002 -5.7585492e+000
C015-004 -1.6345446e+001  1.7523204e-001 -5.8391337e+000
C015-005 -1.6293962e+001  3.7560695e-001 -5.8898444e+000
C015-006 -1.6233360e+001  5.8745134e-001 -5.9423757e+000
C015-007 -1.6148880e+001  8.1155312e-001 -5.9551454e+000
C015-008 -1.6043715e+001  1.0428559e+000 -5.9303684e+000
C015-009 -1.5922470e+001  1.2818096e+000 -5.8801455e+000
C016-001 -1.5895553e+001  1.4367355e+000 -5.8088350e+000
C016-002 -1.5866380e+001  1.6007893e+000 -5.7135725e+000
C016-003 -1.5841702e+001  1.7920743e+000 -5.6314993e+000
C016-004 -1.5812473e+001  1.9895658e+000 -5.5201955e+000
C016-005 -1.5786301e+001  2.2095942e+000 -5.4124823e+000
C016-006 -1.5755116e+001  2.4358873e+000 -5.2749753e+000
C016-007 -1.5717821e+001  2.6618953e+000 -5.0897541e+000
C016-008 -1.5696926e+001  2.9394519e+000 -4.9718986e+000
C017-001 -1.5782198e+001  3.3607438e+000 -4.7932720e+000
C017-002 -1.5864249e+001  3.4658084e+000 -4.6756997e+000
C017-003 -1.5936646e+001  3.5768149e+000 -4.5785480e+000
C017-004 -1.6002151e+001  3.6905951e+000 -4.4931693e+000
C017-005 -1.6048374e+001  3.8015373e+000 -4.4037604e+000
C017-006 -1.6107204e+001  3.9243598e+000 -4.3402715e+000
C017-007 -1.6135012e+001  4.0403905e+000 -4.2629619e+000
C017-008 -1.6153397e+001  4.1606488e+000 -4.1920910e+000
C017-009 -1.6136086e+001  4.2551236e+000 -4.1054969e+000
C018-001 -1.6092554e+001  4.3362846e+000 -4.0558143e+000
C018-002 -1.6059935e+001  4.4641109e+000 -4.0364585e+000
C018-003 -1.6032352e+001  4.6046867e+000 -4.0481372e+000
C018-004 -1.5990615e+001  4.7449532e+000 -4.0759072e+000
C018-005 -1.5925834e+001  4.8870182e+000 -4.1123724e+000
C018-006 -1.5844513e+001  5.0375156e+000 -4.1751480e+000
C018-007 -1.5716343e+001  5.1951728e+000 -4.2080121e+000
C018-008 -1.5561790e+001  5.3627911e+000 -4.2393260e+000
C019-001 -1.5290114e+001  5.6366858e+000 -4.1030598e+000
C019-002 -1.5213797e+001  5.7522125e+000 -4.0022774e+000
C019-003 -1.5158472e+001  5.8573117e+000 -3.8922582e+000
C019-004 -1.5123086e+001  5.9677987e+000 -3.7761543e+000
C019-005 -1.5113041e+001  6.0457120e+000 -3.6304336e+000
C019-006 -1.5126788e+001  6.1178813e+000 -3.4696243e+000
C019-007 -1.5164097e+001  6.1495371e+000 -3.2843447e+000
C019-008 -1.5222956e+001  6.1598592e+000 -3.0826693e+000
C019-009 -1.5300489e+001  6.1456337e+000 -2.8650918e+000
C020-001 -1.5305745e+001  6.1428885e+000 -2.6616197e+000
C020-002 -1.5283260e+001  6.1402516e+000 -2.4820254e+000
C020-003 -1.5237597e+001  6.1544185e+000 -2.3253815e+000
C020-004 -1.5159961e+001  6.1456637e+000 -2.1962245e+000
C020-005 -1.5060115e+001  6.1567850e+000 -2.0896564e+000
C020-006 -1.4935159e+001  6.1760731e+000 -2.0068567e+000
C020-007 -1.4786043e+001  6.2134018e+000 -1.9475598e+000
C020-008 -1.4609652e+001  6.2435203e+000 -1.9133741e+000
C020-009 -1.4407391e+001  6.2746210e+000 -1.9025238e+000
C021-001 -1.4389647e+001  6.2921362e+000 -1.7307117e+000
C021-002 -1.4361456e+001  6.3073559e+000 -1.5637548e+000
C021-003 -1.4320814e+001  6.2982702e+000 -1.4000831e+000
C021-004 -1.4269655e+001  6.2847090e+000 -1.2403052e+000
C021-005 -1.4207648e+001  6.2718334e+000 -1.0818859e+000
C021-006 -1.4132453e+001  6.2350821e+000 -9.2553723e-001
C021-007 -1.4045113e+001  6.1633792e+000 -7.7653897e-001
C021-008 -1.3947690e+001  6.0718374e+000 -6.3542348e-001
C022-001 -1.3503057e+001  5.8825345e+000 -4.6865329e-001
C022-002 -1.3236999e+001  5.7510333e+000 -4.2298594e-001
C022-003 -1.3036153e+001  5.5889602e+000 -3.5475355e-001
C022-004 -1.2898294e+001  5.3960414e+000 -2.6355314e-001
C022-005 -1.2804304e+001  5.1902661e+000 -1.3010211e-001
C022-006 -1.2790922e+001  4.9299455e+000  1.4999822e-002
C022-007 -1.2873462e+001  4.6076570e+000  1.4739071e-001
C022-008 -1.3000907e+001  4.2692652e+000  3.3313009e-001
C022-009 -1.3215303e+001  3.8806162e+000  4.9333444e-001
C023-001 -1.3327152e+001  3.6299477e+000  5.7052141e-001
C023-002 -1.3458606e+001  3.3734784e+000  6.2151575e-001
C023-003 -1.3603313e+001  3.1106534e+000  6.7217088e-001
C023-004 -1.3769949e+001  2.8444858e+000  6.8603373e-001
C023-005 -1.3956209e+001  2.5797994e+000  6.6306686e-001
C023-006 -1.4154776e+001  2.3024895e+000  6.5410942e-001
C023-007 -1.4371759e+001  2.0172250e+000  6.3213331e-001
C023-008 -1.4611117e+001  1.7083791e+000  6.2710363e-001
C023-009 -1.4856743e+001  1.4539946e+000  4.8725766e-001
C024-001 -1.5197083e+001  1.2682487e+000  3.0175725e-001
C024-002 -1.5456298e+001  1.1600143e+000  2.3384005e-002
C024-003 -1.5680175e+001  1.0278050e+000 -1.9484052e-001
C024-004 -1.5877227e+001  8.7043357e-001 -3.7219670e-001
C024-005 -1.6004135e+001  7.6002216e-001 -5.8928293e-001
C024-006 -1.6045437e+001  7.1344721e-001 -8.4646952e-001
C024-007 -1.6049845e+001  6.5824485e-001 -1.0791811e+000
C024-008 -1.6029720e+001  5.8009577e-001 -1.2874349e+000
