# Supplementary material for: Disentangling biological variability and taphonomy: shape analysis of the limb long bones of the sauropodomorph dinosaur Plateosaurus
Source: PeerJ. 2020 Jul 23;8:e9359. doi: 10.7717/peerj.9359 (PMC7382942; doi:10.7717/peerj.9359)
Supplement: Supplemental Information 15 — The format (.pts) is readable by the packages used in the study and can be opened like a ".txt" file. [file peerj-08-9359-s015.zip › raw_data/landmark coordinates fibula/Fibula_L_F48_Plateo.pts]

Version 1.0
226
S000  9.8268538e+000 -2.6231068e+001 -4.7622862e+000
S001  4.0580430e+000 -2.4709915e+001  9.3018150e-001
S002  1.0562142e+001 -2.5159180e+001  4.0295982e-001
S003  1.5545658e+001 -2.4687872e+001 -9.6369743e-001
S004  4.4708719e+000  2.8683760e+001 -1.2378076e+000
S005 -1.0462132e+000  3.1452625e+001 -7.2859764e-002
S006 -4.3497915e+000  3.1128450e+001 -4.1684618e+000
S007 -1.0489607e+000  3.2369438e+001 -4.4142895e+000
S008  2.6598532e+000  3.1412472e+001 -4.2321367e+000
S009  4.4784884e+000  2.9858414e+001  2.8301144e-001
C000-001  9.5641689e+000 -2.6258102e+001 -4.7511263e+000
C000-002  9.2820444e+000 -2.6276335e+001 -4.6800466e+000
C000-003  8.9654293e+000 -2.6312819e+001 -4.6108994e+000
C000-004  8.6288042e+000 -2.6346029e+001 -4.4959216e+000
C000-005  8.2947788e+000 -2.6352690e+001 -4.3057208e+000
C000-006  7.8906264e+000 -2.6414103e+001 -4.1648202e+000
C000-007  7.4586711e+000 -2.6484135e+001 -3.9894159e+000
C000-008  7.0214529e+000 -2.6536812e+001 -3.7571292e+000
C000-009  6.5868516e+000 -2.6555695e+001 -3.4728119e+000
C001-001  6.2186980e+000 -2.6426500e+001 -3.3474655e+000
C001-002  5.8987231e+000 -2.6261566e+001 -3.1514218e+000
C001-003  5.5229001e+000 -2.6220434e+001 -3.0475023e+000
C001-004  5.1899400e+000 -2.6151382e+001 -2.8954804e+000
C001-005  4.8808961e+000 -2.6081152e+001 -2.7165771e+000
C001-006  4.6118135e+000 -2.5994247e+001 -2.4876313e+000
C001-007  4.3500462e+000 -2.5926647e+001 -2.2538648e+000
C001-008  4.1096363e+000 -2.5862381e+001 -1.9939083e+000
C001-009  3.9055305e+000 -2.5794207e+001 -1.7023547e+000
C002-001  3.8080256e+000 -2.5825579e+001 -1.2763815e+000
C002-002  3.7748659e+000 -2.5800375e+001 -8.6505085e-001
C002-003  3.8027382e+000 -2.5720606e+001 -4.9491876e-001
C002-004  3.8258181e+000 -2.5620167e+001 -1.6766295e-001
C002-005  3.8626413e+000 -2.5489456e+001  1.1725478e-001
C002-006  3.9104223e+000 -2.5329851e+001  3.6131227e-001
C002-007  3.9494472e+000 -2.5151564e+001  5.8095425e-001
C002-008  4.0008307e+000 -2.4943741e+001  7.6727158e-001
C003-001  4.2186599e+000 -2.4493870e+001  1.1206461e+000
C003-002  4.4076285e+000 -2.4320644e+001  1.2504132e+000
C003-003  4.6055927e+000 -2.4204134e+001  1.3304927e+000
C003-004  4.8071752e+000 -2.4145164e+001  1.3713037e+000
C003-005  5.0104399e+000 -2.4145561e+001  1.3600620e+000
C003-006  5.2176981e+000 -2.4197416e+001  1.3163408e+000
C003-007  5.4352655e+000 -2.4295008e+001  1.2542784e+000
C003-008  5.6698594e+000 -2.4439713e+001  1.1888847e+000
C003-009  5.9185414e+000 -2.4643934e+001  1.1095027e+000
C004-001  6.1388149e+000 -2.4764654e+001  1.0202657e+000
C004-002  6.3567100e+000 -2.4865131e+001  8.9912242e-001
C004-003  6.5828743e+000 -2.4953709e+001  8.0156559e-001
C004-004  6.8151746e+000 -2.5030432e+001  7.2595799e-001
C004-005  7.0535140e+000 -2.5100533e+001  7.0590460e-001
C004-006  7.2976232e+000 -2.5154715e+001  6.8730652e-001
C004-007  7.5493202e+000 -2.5194637e+001  6.8283355e-001
C004-008  7.8052893e+000 -2.5216600e+001  6.5800858e-001
C004-009  8.0557489e+000 -2.5222712e+001  6.0020953e-001
C005-001  8.4197645e+000 -2.5311558e+001  5.3618491e-001
C005-002  8.7808056e+000 -2.5393229e+001  5.6693995e-001
C005-003  9.1063881e+000 -2.5437801e+001  5.4375374e-001
C005-004  9.4081392e+000 -2.5455761e+001  5.1971465e-001
C005-005  9.6856365e+000 -2.5446333e+001  4.9247864e-001
C005-006  9.9419909e+000 -2.5417200e+001  4.7913170e-001
C005-007  1.0169284e+001 -2.5349873e+001  4.3484205e-001
C005-008  1.0376048e+001 -2.5265032e+001  4.0819171e-001
C006-001  1.0922172e+001 -2.5140305e+001  3.5852045e-001
C006-002  1.1268111e+001 -2.5124426e+001  3.3523029e-001
C006-003  1.1593489e+001 -2.5116983e+001  3.7459007e-001
C006-004  1.1895593e+001 -2.5108873e+001  4.1924554e-001
C006-005  1.2178048e+001 -2.5097286e+001  4.4897655e-001
C006-006  1.2441602e+001 -2.5083775e+001  4.7399411e-001
C006-007  1.2686725e+001 -2.5068186e+001  4.9585831e-001
C006-008  1.2912336e+001 -2.5051619e+001  5.2175909e-001
C006-009  1.3117119e+001 -2.5036055e+001  5.5882734e-001
C007-001  1.3495387e+001 -2.4613703e+001  7.2402543e-001
C007-002  1.3845199e+001 -2.4277872e+001  8.2379520e-001
C007-003  1.4157146e+001 -2.4015388e+001  8.1985372e-001
C007-004  1.4434026e+001 -2.3854725e+001  7.9723072e-001
C007-005  1.4676873e+001 -2.3787926e+001  7.3177272e-001
C007-006  1.4831063e+001 -2.3794416e+001  5.2763194e-001
C007-007  1.4961324e+001 -2.3918455e+001  3.4517458e-001
C007-008  1.5129992e+001 -2.4144009e+001  1.9571480e-001
C007-009  1.5319629e+001 -2.4441261e+001 -1.4720657e-003
C008-001  1.5372731e+001 -2.4519468e+001 -9.1383114e-002
C008-002  1.5417660e+001 -2.4585211e+001 -1.8601197e-001
C008-003  1.5458752e+001 -2.4637632e+001 -2.8360167e-001
C008-004  1.5491119e+001 -2.4677687e+001 -3.8618603e-001
C008-005  1.5520568e+001 -2.4704357e+001 -4.9232709e-001
C008-006  1.5557853e+001 -2.4716375e+001 -6.0278112e-001
C008-007  1.5602890e+001 -2.4715281e+001 -7.2413635e-001
C008-008  1.5595395e+001 -2.4707811e+001 -8.5082930e-001
C009-001  1.5429049e+001 -2.4872915e+001 -1.0678607e+000
C009-002  1.5273835e+001 -2.5039122e+001 -1.1894311e+000
C009-003  1.5064507e+001 -2.5187643e+001 -1.3168190e+000
C009-004  1.4921421e+001 -2.5312428e+001 -1.5132163e+000
C009-005  1.4777654e+001 -2.5417143e+001 -1.7493677e+000
C009-006  1.4654040e+001 -2.5502888e+001 -2.0477824e+000
C009-007  1.4459347e+001 -2.5571560e+001 -2.3384390e+000
C009-008  1.4238835e+001 -2.5620749e+001 -2.6472452e+000
C009-009  1.3963323e+001 -2.5642944e+001 -2.9178371e+000
C010-001  1.3838271e+001 -2.5641829e+001 -3.0255651e+000
C010-002  1.3728809e+001 -2.5653280e+001 -3.1977172e+000
C010-003  1.3610380e+001 -2.5668936e+001 -3.3871703e+000
C010-004  1.3443922e+001 -2.5692625e+001 -3.5559554e+000
C010-005  1.3252565e+001 -2.5723761e+001 -3.7309122e+000
C010-006  1.3012838e+001 -2.5764980e+001 -3.8887074e+000
C010-007  1.2762576e+001 -2.5816048e+001 -4.0780735e+000
C010-008  1.2451572e+001 -2.5876656e+001 -4.2317224e+000
C010-009  1.2097746e+001 -2.5936049e+001 -4.3430772e+000
C011-001  1.1891142e+001 -2.5982588e+001 -4.4217243e+000
C011-002  1.1675064e+001 -2.6026575e+001 -4.4984722e+000
C011-003  1.1442166e+001 -2.6064552e+001 -4.5501566e+000
C011-004  1.1200765e+001 -2.6100475e+001 -4.6028314e+000
C011-005  1.0953161e+001 -2.6136204e+001 -4.6678352e+000
C011-006  1.0694864e+001 -2.6172474e+001 -4.7390094e+000
C011-007  1.0415028e+001 -2.6197956e+001 -4.7586136e+000
C011-008  1.0124898e+001 -2.6216501e+001 -4.7615209e+000
C012-001 -1.2652749e+000  3.1490232e+001 -1.8868843e-001
C012-002 -1.4863130e+000  3.1524132e+001 -2.9692870e-001
C012-003 -1.6843281e+000  3.1549116e+001 -4.2570257e-001
C012-004 -1.8714886e+000  3.1567751e+001 -5.6244427e-001
C012-005 -2.0541332e+000  3.1581291e+001 -6.9827235e-001
C012-006 -2.2300968e+000  3.1589403e+001 -8.3586574e-001
C012-007 -2.3889973e+000  3.1589531e+001 -9.8831236e-001
C012-008 -2.5440533e+000  3.1584944e+001 -1.1389662e+000
C012-009 -2.6912692e+000  3.1574829e+001 -1.2936269e+000
C013-001 -2.9076571e+000  3.1533567e+001 -1.4944891e+000
C013-002 -3.1301692e+000  3.1501892e+001 -1.6643748e+000
C013-003 -3.3298392e+000  3.1470676e+001 -1.8311703e+000
C013-004 -3.5190291e+000  3.1442738e+001 -1.9816501e+000
C013-005 -3.6872809e+000  3.1415480e+001 -2.1287174e+000
C013-006 -3.8488884e+000  3.1390985e+001 -2.2604156e+000
C013-007 -3.9874332e+000  3.1366674e+001 -2.3947713e+000
C013-008 -4.0869341e+000  3.1341955e+001 -2.5384486e+000
C013-009 -4.1483769e+000  3.1318243e+001 -2.6798351e+000
C014-001 -4.2093196e+000  3.1315035e+001 -2.9021180e+000
C014-002 -4.2452183e+000  3.1305832e+001 -3.1137414e+000
C014-003 -4.2946372e+000  3.1294073e+001 -3.3047888e+000
C014-004 -4.3455887e+000  3.1279566e+001 -3.4807272e+000
C014-005 -4.3676181e+000  3.1258476e+001 -3.6463227e+000
C014-006 -4.3599749e+000  3.1229567e+001 -3.7979479e+000
C014-007 -4.3635092e+000  3.1199442e+001 -3.9341614e+000
C014-008 -4.3637824e+000  3.1166439e+001 -4.0579119e+000
C015-001 -4.2068996e+000  3.1212425e+001 -4.4615011e+000
C015-002 -4.0454650e+000  3.1288315e+001 -4.7108397e+000
C015-003 -3.8513236e+000  3.1351593e+001 -4.9000182e+000
C015-004 -3.6363447e+000  3.1405172e+001 -5.0339842e+000
C015-005 -3.3978963e+000  3.1445843e+001 -5.0938082e+000
C015-006 -3.1487470e+000  3.1481825e+001 -5.1250854e+000
C015-007 -2.8796420e+000  3.1510258e+001 -5.1156869e+000
C015-008 -2.5906191e+000  3.1527559e+001 -5.0439048e+000
C015-009 -2.2776756e+000  3.1538448e+001 -4.9372745e+000
C016-001 -2.1899049e+000  3.1845222e+001 -4.8713722e+000
C016-002 -2.1079476e+000  3.2084904e+001 -4.7595472e+000
C016-003 -1.9967326e+000  3.2287277e+001 -4.6916428e+000
C016-004 -1.8794694e+000  3.2427799e+001 -4.6150141e+000
C016-005 -1.7604008e+000  3.2492813e+001 -4.5190306e+000
C016-006 -1.6212070e+000  3.2503975e+001 -4.4353571e+000
C016-007 -1.4549983e+000  3.2475819e+001 -4.3771100e+000
C016-008 -1.2578965e+000  3.2437904e+001 -4.3771424e+000
C017-001 -8.6208105e-001  3.2314175e+001 -4.4599977e+000
C017-002 -6.6885102e-001  3.2255623e+001 -4.5056672e+000
C017-003 -4.6707138e-001  3.2180805e+001 -4.5346718e+000
C017-004 -2.5998196e-001  3.2116280e+001 -4.5808616e+000
C017-005 -4.8553023e-002  3.2065601e+001 -4.6503234e+000
C017-006  1.7081365e-001  3.2012840e+001 -4.7235165e+000
C017-007  3.9981553e-001  3.1933908e+001 -4.7642007e+000
C017-008  6.3571042e-001  3.1863621e+001 -4.8230448e+000
C017-009  8.7377083e-001  3.1772453e+001 -4.8491640e+000
C018-001  1.1222367e+000  3.1757017e+001 -4.7886972e+000
C018-002  1.3493960e+000  3.1719891e+001 -4.6942334e+000
C018-003  1.5715961e+000  3.1692371e+001 -4.6293998e+000
C018-004  1.7889500e+000  3.1668013e+001 -4.5829887e+000
C018-005  1.9876415e+000  3.1628553e+001 -4.5155501e+000
C018-006  2.1700437e+000  3.1578907e+001 -4.4372582e+000
C018-007  2.3316798e+000  3.1514917e+001 -4.3394761e+000
C018-008  2.4992728e+000  3.1463943e+001 -4.2813573e+000
C019-001  2.7936072e+000  3.1329123e+001 -4.2024426e+000
C019-002  2.9316516e+000  3.1237522e+001 -4.1455927e+000
C019-003  3.0725381e+000  3.1143459e+001 -4.0623674e+000
C019-004  3.1933157e+000  3.1040838e+001 -3.9172249e+000
C019-005  3.3624313e+000  3.0964544e+001 -3.8317516e+000
C019-006  3.5830307e+000  3.0908209e+001 -3.8006423e+000
C019-007  3.8169208e+000  3.0856112e+001 -3.7589850e+000
C019-008  4.0157566e+000  3.0795954e+001 -3.6441312e+000
C019-009  4.2014251e+000  3.0736078e+001 -3.4979038e+000
C020-001  4.3016968e+000  3.0615248e+001 -3.4228759e+000
C020-002  4.3779788e+000  3.0511766e+001 -3.3016338e+000
C020-003  4.4694347e+000  3.0430567e+001 -3.1740489e+000
C020-004  4.5676684e+000  3.0369263e+001 -3.0287704e+000
C020-005  4.6690383e+000  3.0327877e+001 -2.8615873e+000
C020-006  4.7636404e+000  3.0306530e+001 -2.6667717e+000
C020-007  4.8689132e+000  3.0306623e+001 -2.4532597e+000
C020-008  4.9842539e+000  3.0330580e+001 -2.2179458e+000
C020-009  5.0406599e+000  3.0362663e+001 -1.9424685e+000
C021-001  5.0856638e+000  3.0400381e+001 -1.6263851e+000
C021-002  5.0689449e+000  3.0411755e+001 -1.3252052e+000
C021-003  5.0962796e+000  3.0405497e+001 -1.0458028e+000
C021-004  5.0581756e+000  3.0373022e+001 -7.8145456e-001
C021-005  4.9995832e+000  3.0316414e+001 -5.3358507e-001
C021-006  4.9226532e+000  3.0233290e+001 -2.9970568e-001
C021-007  4.8316078e+000  3.0119013e+001 -7.4643575e-002
C021-008  4.6769710e+000  2.9993248e+001  1.2084254e-001
C022-001  4.3630662e+000  2.9913492e+001  4.6281222e-001
C022-002  4.2254233e+000  2.9979057e+001  6.1856073e-001
C022-003  4.0732441e+000  3.0050747e+001  7.5235540e-001
C022-004  3.9214530e+000  3.0115313e+001  8.8526350e-001
C022-005  3.7618740e+000  3.0179415e+001  1.0082250e+000
C022-006  3.5935559e+000  3.0243988e+001  1.1199766e+000
C022-007  3.4060924e+000  3.0318850e+001  1.1954006e+000
C022-008  3.2220104e+000  3.0382706e+001  1.2873282e+000
C022-009  3.0285008e+000  3.0448166e+001  1.3666663e+000
C023-001  2.8319540e+000  3.0565502e+001  1.4517767e+000
C023-002  2.5963538e+000  3.0697714e+001  1.5297955e+000
C023-003  2.3615716e+000  3.0824301e+001  1.5429507e+000
C023-004  2.1597717e+000  3.0928181e+001  1.5080215e+000
C023-005  2.0184057e+000  3.1003082e+001  1.4011486e+000
C023-006  1.8670580e+000  3.1084547e+001  1.3116858e+000
C023-007  1.5282276e+000  3.1211330e+001  1.4879323e+000
C023-008  1.2630154e+000  3.1300842e+001  1.5632367e+000
C023-009  1.0467311e+000  3.1387716e+001  1.5322899e+000
C024-001  7.6287794e-001  3.1448717e+001  1.3964088e+000
C024-002  5.1012009e-001  3.1500231e+001  1.1961237e+000
C024-003  2.3229010e-001  3.1525469e+001  1.1023153e+000
C024-004 -1.8755615e-002  3.1543413e+001  9.5412010e-001
C024-005 -2.7067998e-001  3.1550699e+001  8.1987441e-001
C024-006 -5.0521070e-001  3.1548038e+001  6.5113437e-001
C024-007 -6.9359815e-001  3.1528620e+001  4.1087109e-001
C024-008 -8.6343861e-001  3.1494257e+001  1.5973955e-001
