# Supplementary material for: Disentangling biological variability and taphonomy: shape analysis of the limb long bones of the sauropodomorph dinosaur Plateosaurus
Source: PeerJ. 2020 Jul 23;8:e9359. doi: 10.7717/peerj.9359 (PMC7382942; doi:10.7717/peerj.9359)
Supplement: Supplemental Information 15 — The format (.pts) is readable by the packages used in the study and can be opened like a ".txt" file. [file peerj-08-9359-s015.zip › raw_data/landmark coordinates fibula/Fibula_L_GPIT_I_Plateo.pts]

Version 1.0
226
S000  7.1557026e+000  1.3343148e+001  6.4753128e+001
S001  5.7550621e-001  1.4507797e+001  6.1387833e+001
S002  6.2234488e+000  1.6980043e+001  6.2985184e+001
S003  1.0732257e+001  1.7932512e+001  6.2333843e+001
S004  9.5295143e+000  1.9442240e+001  2.1715683e+001
S005  5.1495304e+000  1.7677881e+001  1.9520061e+001
S006  4.1387272e+000  1.3910193e+001  1.8827038e+001
S007  7.2026854e+000  1.4779774e+001  1.8891247e+001
S008  8.9575014e+000  1.5392712e+001  1.9896135e+001
S009  9.1715412e+000  2.0026676e+001  2.1209991e+001
C000-001  6.9635472e+000  1.3232178e+001  6.4576828e+001
C000-002  6.7466354e+000  1.3117728e+001  6.4424385e+001
C000-003  6.5102048e+000  1.3039580e+001  6.4277260e+001
C000-004  6.2536502e+000  1.2971251e+001  6.4150444e+001
C000-005  5.9951272e+000  1.2981850e+001  6.4020050e+001
C000-006  5.6959047e+000  1.2927958e+001  6.3934666e+001
C000-007  5.3680658e+000  1.2851728e+001  6.3880589e+001
C000-008  5.0327716e+000  1.2841277e+001  6.3825668e+001
C000-009  4.6748047e+000  1.2838691e+001  6.3789871e+001
C001-001  4.3032365e+000  1.2821652e+001  6.3689568e+001
C001-002  3.9492052e+000  1.2763694e+001  6.3616577e+001
C001-003  3.6176291e+000  1.2726310e+001  6.3543480e+001
C001-004  3.3191950e+000  1.2750461e+001  6.3462364e+001
C001-005  3.0477507e+000  1.2788004e+001  6.3389091e+001
C001-006  2.7850251e+000  1.2779497e+001  6.3338242e+001
C001-007  2.5481508e+000  1.2793205e+001  6.3292095e+001
C001-008  2.3417788e+000  1.2835419e+001  6.3247917e+001
C001-009  2.1633961e+000  1.2893803e+001  6.3207314e+001
C002-001  1.8700960e+000  1.2941216e+001  6.2980991e+001
C002-002  1.6005341e+000  1.3003800e+001  6.2768295e+001
C002-003  1.3685005e+000  1.3107534e+001  6.2558559e+001
C002-004  1.1355755e+000  1.3213829e+001  6.2371677e+001
C002-005  9.2548448e-001  1.3361958e+001  6.2184345e+001
C002-006  7.9717630e-001  1.3592740e+001  6.1980385e+001
C002-007  6.7530841e-001  1.3849565e+001  6.1781631e+001
C002-008  5.9253561e-001  1.4155447e+001  6.1579163e+001
C003-001  6.1170059e-001  1.4771492e+001  6.1381435e+001
C003-002  6.9749892e-001  1.5023649e+001  6.1406826e+001
C003-003  8.4257525e-001  1.5232499e+001  6.1450642e+001
C003-004  1.0146288e+000  1.5402166e+001  6.1500957e+001
C003-005  1.2102064e+000  1.5531773e+001  6.1557747e+001
C003-006  1.4184803e+000  1.5637843e+001  6.1625767e+001
C003-007  1.6124461e+000  1.5789780e+001  6.1718895e+001
C003-008  1.8317933e+000  1.5925158e+001  6.1825760e+001
C003-009  2.0835764e+000  1.6018372e+001  6.1942265e+001
C004-001  2.2837675e+000  1.6060736e+001  6.1999260e+001
C004-002  2.4923625e+000  1.6084682e+001  6.2057400e+001
C004-003  2.7022424e+000  1.6117897e+001  6.2117382e+001
C004-004  2.9161975e+000  1.6144140e+001  6.2180073e+001
C004-005  3.1313541e+000  1.6184074e+001  6.2243793e+001
C004-006  3.3495381e+000  1.6225298e+001  6.2309464e+001
C004-007  3.5702860e+000  1.6271439e+001  6.2376678e+001
C004-008  3.7945967e+000  1.6315218e+001  6.2446388e+001
C004-009  4.0212564e+000  1.6365793e+001  6.2517361e+001
C005-001  4.3314037e+000  1.6417206e+001  6.2562954e+001
C005-002  4.6215277e+000  1.6492044e+001  6.2607937e+001
C005-003  4.8936749e+000  1.6578312e+001  6.2653744e+001
C005-004  5.1566806e+000  1.6632601e+001  6.2705135e+001
C005-005  5.4031677e+000  1.6692261e+001  6.2758198e+001
C005-006  5.6306486e+000  1.6768110e+001  6.2811062e+001
C005-007  5.8445306e+000  1.6835285e+001  6.2867489e+001
C005-008  6.0413752e+000  1.6909130e+001  6.2924793e+001
C006-001  6.5167565e+000  1.7037884e+001  6.2999825e+001
C006-002  6.7798214e+000  1.7136126e+001  6.3014553e+001
C006-003  7.0170279e+000  1.7255444e+001  6.3044964e+001
C006-004  7.2430067e+000  1.7339121e+001  6.3089638e+001
C006-005  7.4562845e+000  1.7396065e+001  6.3142471e+001
C006-006  7.6460032e+000  1.7464207e+001  6.3209976e+001
C006-007  7.8071475e+000  1.7553921e+001  6.3298222e+001
C006-008  7.9607606e+000  1.7603683e+001  6.3388554e+001
C006-009  8.1025600e+000  1.7632240e+001  6.3485016e+001
C007-001  8.3354282e+000  1.7746475e+001  6.3476288e+001
C007-002  8.5381145e+000  1.7869526e+001  6.3452492e+001
C007-003  8.7206936e+000  1.7978708e+001  6.3405960e+001
C007-004  8.8828287e+000  1.8074903e+001  6.3337173e+001
C007-005  9.0242529e+000  1.8158764e+001  6.3246487e+001
C007-006  9.1405153e+000  1.8239883e+001  6.3135887e+001
C007-007  9.2392931e+000  1.8301735e+001  6.3002045e+001
C007-008  9.3164434e+000  1.8353220e+001  6.2846893e+001
C007-009  9.3719072e+000  1.8394438e+001  6.2670467e+001
C008-001  9.5097132e+000  1.8456404e+001  6.2489258e+001
C008-002  9.6475468e+000  1.8489489e+001  6.2346012e+001
C008-003  9.7849407e+000  1.8502827e+001  6.2238537e+001
C008-004  9.9254341e+000  1.8506475e+001  6.2164326e+001
C008-005  1.0078325e+001  1.8493034e+001  6.2123142e+001
C008-006  1.0250383e+001  1.8442997e+001  6.2117702e+001
C008-007  1.0438157e+001  1.8337555e+001  6.2151398e+001
C008-008  1.0612955e+001  1.8160479e+001  6.2225662e+001
C009-001  1.0754308e+001  1.7812634e+001  6.2579460e+001
C009-002  1.0713231e+001  1.7670879e+001  6.2811680e+001
C009-003  1.0655075e+001  1.7527290e+001  6.3029728e+001
C009-004  1.0560794e+001  1.7383862e+001  6.3224308e+001
C009-005  1.0484723e+001  1.7238932e+001  6.3416019e+001
C009-006  1.0399838e+001  1.7090904e+001  6.3596519e+001
C009-007  1.0313430e+001  1.6938427e+001  6.3770466e+001
C009-008  1.0213051e+001  1.6782570e+001  6.3931290e+001
C009-009  1.0121634e+001  1.6622360e+001  6.4093803e+001
C010-001  9.9970121e+000  1.6335499e+001  6.4230125e+001
C010-002  9.8701639e+000  1.6067402e+001  6.4348740e+001
C010-003  9.7436504e+000  1.5818387e+001  6.4449326e+001
C010-004  9.6040354e+000  1.5591916e+001  6.4513580e+001
C010-005  9.4773664e+000  1.5384381e+001  6.4570656e+001
C010-006  9.3617811e+000  1.5194771e+001  6.4620903e+001
C010-007  9.2469759e+000  1.5026118e+001  6.4651306e+001
C010-008  9.1416750e+000  1.4874691e+001  6.4673904e+001
C010-009  9.0460119e+000  1.4739168e+001  6.4688148e+001
C011-001  8.7893982e+000  1.4495214e+001  6.4763504e+001
C011-002  8.5289135e+000  1.4282543e+001  6.4803642e+001
C011-003  8.2573185e+000  1.4107844e+001  6.4800453e+001
C011-004  8.0525837e+000  1.3921577e+001  6.4843475e+001
C011-005  7.8728642e+000  1.3742438e+001  6.4887787e+001
C011-006  7.6733303e+000  1.3609458e+001  6.4877266e+001
C011-007  7.4862361e+000  1.3499744e+001  6.4849892e+001
C011-008  7.3127422e+000  1.3413847e+001  6.4806084e+001
C012-001  5.0278039e+000  1.7646919e+001  1.9412563e+001
C012-002  4.8989773e+000  1.7626177e+001  1.9309793e+001
C012-003  4.7837796e+000  1.7573257e+001  1.9213099e+001
C012-004  4.6884012e+000  1.7483997e+001  1.9125954e+001
C012-005  4.6026802e+000  1.7373264e+001  1.9045616e+001
C012-006  4.5333567e+000  1.7234533e+001  1.8975464e+001
C012-007  4.4712467e+000  1.7076572e+001  1.8911051e+001
C012-008  4.4125986e+000  1.6900253e+001  1.8849062e+001
C012-009  4.3569980e+000  1.6703209e+001  1.8787514e+001
C013-001  4.2572656e+000  1.6460112e+001  1.8762114e+001
C013-002  4.1337905e+000  1.6243353e+001  1.8719561e+001
C013-003  3.9942267e+000  1.6050274e+001  1.8674019e+001
C013-004  3.8885937e+000  1.5852427e+001  1.8653131e+001
C013-005  3.7993901e+000  1.5659077e+001  1.8646072e+001
C013-006  3.7246277e+000  1.5470925e+001  1.8651627e+001
C013-007  3.6740148e+000  1.5285220e+001  1.8672077e+001
C013-008  3.6344187e+000  1.5106967e+001  1.8703232e+001
C013-009  3.6160169e+000  1.4935032e+001  1.8747314e+001
C014-001  3.6209512e+000  1.4813067e+001  1.8756742e+001
C014-002  3.6376314e+000  1.4692857e+001  1.8765656e+001
C014-003  3.6696115e+000  1.4575040e+001  1.8774921e+001
C014-004  3.7140543e+000  1.4458985e+001  1.8783813e+001
C014-005  3.7709675e+000  1.4344335e+001  1.8792278e+001
C014-006  3.8379464e+000  1.4228798e+001  1.8799459e+001
C014-007  3.9195106e+000  1.4114748e+001  1.8806911e+001
C014-008  4.0196266e+000  1.4007088e+001  1.8816103e+001
C015-001  4.2920585e+000  1.3868923e+001  1.8682951e+001
C015-002  4.4590797e+000  1.3832803e+001  1.8572784e+001
C015-003  4.6421556e+000  1.3819292e+001  1.8498247e+001
C015-004  4.8306055e+000  1.3810852e+001  1.8455801e+001
C015-005  5.0211620e+000  1.3786337e+001  1.8443262e+001
C015-006  5.2183704e+000  1.3733251e+001  1.8460667e+001
C015-007  5.4277072e+000  1.3676684e+001  1.8510916e+001
C015-008  5.6444383e+000  1.3647406e+001  1.8595287e+001
C015-009  5.8502674e+000  1.3681755e+001  1.8712891e+001
C016-001  6.0417032e+000  1.3749887e+001  1.8686691e+001
C016-002  6.2213264e+000  1.3835707e+001  1.8671965e+001
C016-003  6.3905568e+000  1.3934213e+001  1.8668695e+001
C016-004  6.5511174e+000  1.4042971e+001  1.8677021e+001
C016-005  6.7012482e+000  1.4165091e+001  1.8696846e+001
C016-006  6.8421721e+000  1.4299117e+001  1.8728149e+001
C016-007  6.9769349e+000  1.4443053e+001  1.8770378e+001
C016-008  7.0980811e+000  1.4603344e+001  1.8824207e+001
C017-001  7.2273183e+000  1.4810428e+001  1.8941162e+001
C017-002  7.2586007e+000  1.4842323e+001  1.8994156e+001
C017-003  7.3070245e+000  1.4865630e+001  1.9042585e+001
C017-004  7.3684387e+000  1.4881417e+001  1.9086914e+001
C017-005  7.4436445e+000  1.4885601e+001  1.9124273e+001
C017-006  7.5323286e+000  1.4879364e+001  1.9156948e+001
C017-007  7.6336989e+000  1.4869727e+001  1.9191483e+001
C017-008  7.7424421e+000  1.4870890e+001  1.9236031e+001
C017-009  7.8439417e+000  1.4898072e+001  1.9291069e+001
C018-001  7.9925365e+000  1.4985619e+001  1.9369078e+001
C018-002  8.1444101e+000  1.5052522e+001  1.9441463e+001
C018-003  8.2980089e+000  1.5094721e+001  1.9500700e+001
C018-004  8.4442072e+000  1.5128216e+001  1.9554596e+001
C018-005  8.5759907e+000  1.5168526e+001  1.9613600e+001
C018-006  8.6906490e+000  1.5220819e+001  1.9681049e+001
C018-007  8.7946806e+000  1.5273287e+001  1.9750374e+001
C018-008  8.8846207e+000  1.5330235e+001  1.9822798e+001
C019-001  9.0487156e+000  1.5485960e+001  1.9914534e+001
C019-002  9.1368074e+000  1.5584945e+001  1.9937067e+001
C019-003  9.2181702e+000  1.5692526e+001  1.9963919e+001
C019-004  9.3020506e+000  1.5801230e+001  1.9994600e+001
C019-005  9.3826141e+000  1.5915997e+001  2.0029461e+001
C019-006  9.4602089e+000  1.6036539e+001  2.0068508e+001
C019-007  9.5317717e+000  1.6164667e+001  2.0111713e+001
C019-008  9.5990210e+000  1.6299051e+001  2.0158949e+001
C019-009  9.6677608e+000  1.6436558e+001  2.0210472e+001
C020-001  9.7547369e+000  1.6605732e+001  2.0278072e+001
C020-002  9.8415222e+000  1.6791727e+001  2.0347254e+001
C020-003  9.9298496e+000  1.6990355e+001  2.0418356e+001
C020-004  1.0045027e+001  1.7182047e+001  2.0495564e+001
C020-005  1.0168199e+001  1.7384216e+001  2.0578161e+001
C020-006  1.0271182e+001  1.7619045e+001  2.0661501e+001
C020-007  1.0341420e+001  1.7888147e+001  2.0741276e+001
C020-008  1.0421754e+001  1.8169909e+001  2.0826342e+001
C020-009  1.0454911e+001  1.8471411e+001  2.0901367e+001
C021-001  1.0361853e+001  1.8797647e+001  2.0922825e+001
C021-002  1.0186744e+001  1.9079664e+001  2.0926735e+001
C021-003  1.0009355e+001  1.9316082e+001  2.0935474e+001
C021-004  9.8531332e+000  1.9519659e+001  2.0957865e+001
C021-005  9.7067919e+000  1.9689644e+001  2.0990589e+001
C021-006  9.5649214e+000  1.9823603e+001  2.1031673e+001
C021-007  9.4272518e+000  1.9921444e+001  2.1081009e+001
C021-008  9.2973080e+000  1.9989830e+001  2.1140890e+001
C022-001  9.0659027e+000  1.9997561e+001  2.1389160e+001
C022-002  8.9573574e+000  1.9981850e+001  2.1544558e+001
C022-003  8.8328829e+000  1.9942804e+001  2.1644238e+001
C022-004  8.7047567e+000  1.9911669e+001  2.1709343e+001
C022-005  8.5727949e+000  1.9889874e+001  2.1745279e+001
C022-006  8.4354601e+000  1.9873377e+001  2.1748960e+001
C022-007  8.2916460e+000  1.9864174e+001  2.1723320e+001
C022-008  8.1437120e+000  1.9851830e+001  2.1655209e+001
C022-009  7.9856114e+000  1.9853287e+001  2.1563934e+001
C023-001  7.6685214e+000  1.9794464e+001  2.1405279e+001
C023-002  7.3766513e+000  1.9722300e+001  2.1237856e+001
C023-003  7.1548462e+000  1.9618069e+001  2.1048258e+001
C023-004  6.9894490e+000  1.9506189e+001  2.0862686e+001
C023-005  6.8690653e+000  1.9392509e+001  2.0690294e+001
C023-006  6.7521267e+000  1.9296206e+001  2.0540598e+001
C023-007  6.6295815e+000  1.9221329e+001  2.0407537e+001
C023-008  6.5158620e+000  1.9163954e+001  2.0283127e+001
C023-009  6.4352632e+000  1.9111967e+001  2.0163750e+001
C024-001  6.3213248e+000  1.9015194e+001  1.9978849e+001
C024-002  6.1852765e+000  1.8916239e+001  1.9821884e+001
C024-003  6.0389891e+000  1.8803295e+001  1.9693138e+001
C024-004  5.9083095e+000  1.8655783e+001  1.9593435e+001
C024-005  5.7699776e+000  1.8492504e+001  1.9522047e+001
C024-006  5.6414685e+000  1.8295065e+001  1.9479382e+001
C024-007  5.5362153e+000  1.8035845e+001  1.9465303e+001
C024-008  5.3721428e+000  1.7809433e+001  1.9478167e+001
