# Supplementary material for: Disentangling biological variability and taphonomy: shape analysis of the limb long bones of the sauropodomorph dinosaur Plateosaurus
Source: PeerJ. 2020 Jul 23;8:e9359. doi: 10.7717/peerj.9359 (PMC7382942; doi:10.7717/peerj.9359)
Supplement: Supplemental Information 15 — The format (.pts) is readable by the packages used in the study and can be opened like a ".txt" file. [file peerj-08-9359-s015.zip › raw_data/landmark coordinates fibula/Fibula_L_GPIT_uncat_2_Plateo.pts]

Version 1.0
226
S000 -4.8153582e+000  2.2263792e+001  9.5090866e-002
S001 -1.1379023e+001  1.7016504e+001 -4.1350703e+000
S002 -4.1453743e+000  2.1282347e+001 -4.6790600e+000
S003  2.6343260e+000  1.9586912e+001 -5.7494888e+000
S004  4.9453573e+000 -2.9264433e+001 -6.7551270e+000
S005  8.5940623e-001 -3.3346767e+001 -5.0150309e+000
S006  1.0950253e+000 -3.4061901e+001 -7.2606516e-001
S007  4.5460758e+000 -3.2320148e+001 -2.8357925e+000
S008  5.9551611e+000 -3.1749344e+001 -4.6997838e+000
S009  4.9876366e+000 -2.9972874e+001 -7.5548353e+000
C000-001 -5.3462105e+000  2.2011810e+001  7.0347667e-002
C000-002 -5.8328099e+000  2.1768476e+001  1.3220442e-002
C000-003 -6.2925243e+000  2.1545851e+001 -2.5466183e-002
C000-004 -6.7119284e+000  2.1334654e+001 -8.5503086e-002
C000-005 -7.1036935e+000  2.1143965e+001 -1.3813512e-001
C000-006 -7.4747663e+000  2.0977379e+001 -1.7031822e-001
C000-007 -7.7791309e+000  2.0802280e+001 -2.7203944e-001
C000-008 -8.0253601e+000  2.0628927e+001 -4.2839977e-001
C000-009 -8.2474661e+000  2.0479168e+001 -5.7215893e-001
C001-001 -8.5357971e+000  2.0265577e+001 -6.3113838e-001
C001-002 -8.7942066e+000  2.0044415e+001 -6.9208598e-001
C001-003 -9.0201139e+000  1.9815247e+001 -7.5799036e-001
C001-004 -9.2159643e+000  1.9578644e+001 -8.1197876e-001
C001-005 -9.3817329e+000  1.9331512e+001 -8.5766399e-001
C001-006 -9.5085325e+000  1.9074715e+001 -9.4079059e-001
C001-007 -9.6065645e+000  1.8806808e+001 -1.0187523e+000
C001-008 -9.6665983e+000  1.8532534e+001 -1.1185167e+000
C001-009 -9.6898680e+000  1.8252211e+001 -1.2276875e+000
C002-001 -1.0119756e+001  1.8192501e+001 -1.5455239e+000
C002-002 -1.0560451e+001  1.8062292e+001 -1.7725300e+000
C002-003 -1.0991999e+001  1.7881029e+001 -1.9657241e+000
C002-004 -1.1255743e+001  1.7752373e+001 -2.2692616e+000
C002-005 -1.1416460e+001  1.7629757e+001 -2.6063366e+000
C002-006 -1.1509230e+001  1.7492311e+001 -2.9533753e+000
C002-007 -1.1466377e+001  1.7368557e+001 -3.3201077e+000
C002-008 -1.1386650e+001  1.7213840e+001 -3.6852801e+000
C003-001 -1.1305548e+001  1.7318665e+001 -4.3335228e+000
C003-002 -1.0925721e+001  1.7733643e+001 -4.4646940e+000
C003-003 -1.0379309e+001  1.7883944e+001 -4.2443032e+000
C003-004 -1.0001236e+001  1.7973236e+001 -4.0839634e+000
C003-005 -9.7097530e+000  1.8107559e+001 -4.0442958e+000
C003-006 -9.4039803e+000  1.8541201e+001 -4.4765415e+000
C003-007 -9.1685553e+000  1.8601553e+001 -4.4645181e+000
C003-008 -8.9762306e+000  1.8648893e+001 -4.4421968e+000
C003-009 -8.8105383e+000  1.8721825e+001 -4.4184875e+000
C004-001 -8.6413336e+000  1.8827566e+001 -4.3900967e+000
C004-002 -8.4617910e+000  1.8936346e+001 -4.3787298e+000
C004-003 -8.2728796e+000  1.9047176e+001 -4.3769813e+000
C004-004 -8.0725899e+000  1.9157516e+001 -4.3743973e+000
C004-005 -7.8647575e+000  1.9272606e+001 -4.3926840e+000
C004-006 -7.6451573e+000  1.9387327e+001 -4.4115777e+000
C004-007 -7.4121051e+000  1.9500263e+001 -4.4279680e+000
C004-008 -7.1729145e+000  1.9618971e+001 -4.4668536e+000
C004-009 -6.9222927e+000  1.9737888e+001 -4.5098004e+000
C005-001 -6.6098146e+000  1.9876678e+001 -4.5843482e+000
C005-002 -6.3024025e+000  2.0025513e+001 -4.6590905e+000
C005-003 -5.9828300e+000  2.0176319e+001 -4.6737790e+000
C005-004 -5.6732607e+000  2.0339689e+001 -4.7047553e+000
C005-005 -5.3736219e+000  2.0515533e+001 -4.7667685e+000
C005-006 -5.0675325e+000  2.0699966e+001 -4.7961831e+000
C005-007 -4.7581811e+000  2.0895962e+001 -4.8080544e+000
C005-008 -4.4472003e+000  2.1091953e+001 -4.7610884e+000
C006-001 -3.7247927e+000  2.1384731e+001 -4.6668949e+000
C006-002 -3.3369870e+000  2.1481890e+001 -4.6955733e+000
C006-003 -2.9672689e+000  2.1503704e+001 -4.6492767e+000
C006-004 -2.6258481e+000  2.1538300e+001 -4.6813745e+000
C006-005 -2.3146734e+000  2.1566561e+001 -4.7557883e+000
C006-006 -2.0371561e+000  2.1590059e+001 -4.8760037e+000
C006-007 -1.7850957e+000  2.1591486e+001 -5.0166931e+000
C006-008 -1.5475839e+000  2.1556112e+001 -5.1500344e+000
C006-009 -1.3249743e+000  2.1489115e+001 -5.2731709e+000
C007-001 -1.1737463e+000  2.1348169e+001 -5.3786368e+000
C007-002 -1.0127106e+000  2.1200083e+001 -5.5013065e+000
C007-003 -8.3311254e-001  2.1032658e+001 -5.6133804e+000
C007-004 -6.4041483e-001  2.0853495e+001 -5.7320151e+000
C007-005 -4.3605968e-001  2.0663597e+001 -5.8609953e+000
C007-006 -2.1196653e-001  2.0454367e+001 -5.9768963e+000
C007-007  1.9069277e-002  2.0237291e+001 -6.1157689e+000
C007-008  2.7444878e-001  1.9999355e+001 -6.2298694e+000
C007-009  5.3810322e-001  1.9750881e+001 -6.3625488e+000
C008-001  7.3046571e-001  1.9292728e+001 -6.5594521e+000
C008-002  9.3844533e-001  1.8946817e+001 -6.6715484e+000
C008-003  1.1516701e+000  1.8701546e+001 -6.7473564e+000
C008-004  1.3763032e+000  1.8581968e+001 -6.7247810e+000
C008-005  1.6102515e+000  1.8560738e+001 -6.6614285e+000
C008-006  1.8517559e+000  1.8654459e+001 -6.5261550e+000
C008-007  2.1116538e+000  1.8847620e+001 -6.3427572e+000
C008-008  2.3621516e+000  1.9167686e+001 -6.0698938e+000
C009-001  2.6446900e+000  1.9973598e+001 -5.5692806e+000
C009-002  2.5681362e+000  2.0378220e+001 -5.3284297e+000
C009-003  2.3816955e+000  2.0718588e+001 -5.0876880e+000
C009-004  2.1699531e+000  2.0991014e+001 -4.8859053e+000
C009-005  1.9539199e+000  2.1212479e+001 -4.7181807e+000
C009-006  1.8360659e+000  2.1479568e+001 -4.5392036e+000
C009-007  1.6882761e+000  2.1699903e+001 -4.3792171e+000
C009-008  1.5287554e+000  2.1886810e+001 -4.2341442e+000
C009-009  1.3736867e+000  2.2053654e+001 -4.0974970e+000
C010-001  1.1263336e+000  2.2296427e+001 -3.8207622e+000
C010-002  8.6189437e-001  2.2505787e+001 -3.5359809e+000
C010-003  5.7440686e-001  2.2674585e+001 -3.2450752e+000
C010-004  2.7095065e-001  2.2808001e+001 -2.9461446e+000
C010-005 -3.7971497e-002  2.2917959e+001 -2.6349726e+000
C010-006 -3.1942463e-001  2.3049393e+001 -2.2888041e+000
C010-007 -6.4815873e-001  2.3110006e+001 -1.9462913e+000
C010-008 -1.0487002e+000  2.3053242e+001 -1.6495453e+000
C010-009 -1.4068228e+000  2.3043695e+001 -1.2964606e+000
C011-001 -1.8488766e+000  2.3145735e+001 -1.0941098e+000
C011-002 -2.2899837e+000  2.3170757e+001 -9.3030888e-001
C011-003 -2.7015569e+000  2.3177063e+001 -7.5278616e-001
C011-004 -3.0960088e+000  2.3141071e+001 -5.8133352e-001
C011-005 -3.4748652e+000  2.3056976e+001 -4.2187420e-001
C011-006 -3.8336387e+000  2.2975945e+001 -1.8980503e-001
C011-007 -4.1874661e+000  2.2801779e+001 -1.6843021e-002
C011-008 -4.5212684e+000  2.2554707e+001  8.6811170e-002
C012-001  5.8264047e-001 -3.3438442e+001 -4.8307748e+000
C012-002  3.2992700e-001 -3.3500145e+001 -4.6734838e+000
C012-003  1.6943499e-001 -3.3467564e+001 -4.4993653e+000
C012-004  4.0086061e-002 -3.3399258e+001 -4.3249598e+000
C012-005 -9.7983189e-002 -3.3329323e+001 -4.1815543e+000
C012-006 -2.0508707e-001 -3.3228733e+001 -4.0453057e+000
C012-007 -3.1741515e-001 -3.3113529e+001 -3.9454250e+000
C012-008 -4.1562864e-001 -3.2965687e+001 -3.8662128e+000
C012-009 -4.7436300e-001 -3.2784447e+001 -3.7886961e+000
C013-001 -6.5191287e-001 -3.2700905e+001 -3.3402977e+000
C013-002 -7.9779035e-001 -3.2649685e+001 -2.9402242e+000
C013-003 -8.6736655e-001 -3.2631718e+001 -2.5742033e+000
C013-004 -8.8185722e-001 -3.2646107e+001 -2.2498212e+000
C013-005 -8.3192939e-001 -3.2690495e+001 -1.9689758e+000
C013-006 -7.2969264e-001 -3.2767567e+001 -1.7301778e+000
C013-007 -5.6545138e-001 -3.2873970e+001 -1.5375510e+000
C013-008 -3.5988224e-001 -3.3018688e+001 -1.3787681e+000
C013-009 -1.0577310e-001 -3.3201111e+001 -1.2517577e+000
C014-001  8.5507736e-002 -3.3163815e+001 -1.0673931e+000
C014-002  2.7110225e-001 -3.3155758e+001 -9.2441231e-001
C014-003  4.3849057e-001 -3.3183098e+001 -8.0917019e-001
C014-004  5.8823067e-001 -3.3244862e+001 -7.2196025e-001
C014-005  7.1411991e-001 -3.3342468e+001 -6.5170366e-001
C014-006  8.3544946e-001 -3.3470993e+001 -6.2920707e-001
C014-007  9.4206512e-001 -3.3631783e+001 -6.4242291e-001
C014-008  1.0315731e+000 -3.3823483e+001 -6.9074810e-001
C015-001  1.1749760e+000 -3.4156063e+001 -7.6257914e-001
C015-002  1.2750025e+000 -3.4219086e+001 -8.0039936e-001
C015-003  1.3961798e+000 -3.4251568e+001 -8.3690280e-001
C015-004  1.5380156e+000 -3.4250744e+001 -8.8067347e-001
C015-005  1.7053615e+000 -3.4221897e+001 -9.0996915e-001
C015-006  1.8841927e+000 -3.4152470e+001 -9.7996563e-001
C015-007  2.0927246e+000 -3.4056625e+001 -1.0238986e+000
C015-008  2.3221614e+000 -3.3927139e+001 -1.0741427e+000
C015-009  2.5623562e+000 -3.3763580e+001 -1.1527525e+000
C016-001  2.8478019e+000 -3.3556965e+001 -1.2765505e+000
C016-002  3.1467032e+000 -3.3377018e+001 -1.3868278e+000
C016-003  3.3783762e+000 -3.3187794e+001 -1.5806345e+000
C016-004  3.5868704e+000 -3.3003147e+001 -1.7844081e+000
C016-005  3.8040800e+000 -3.2841122e+001 -1.9750645e+000
C016-006  4.0550938e+000 -3.2714375e+001 -2.1442068e+000
C016-007  4.2507968e+000 -3.2577377e+001 -2.3536623e+000
C016-008  4.3770304e+000 -3.2430172e+001 -2.6068699e+000
C017-001  4.5992961e+000 -3.2298668e+001 -2.9138944e+000
C017-002  4.6536765e+000 -3.2275082e+001 -3.0005798e+000
C017-003  4.7227759e+000 -3.2255302e+001 -3.0879247e+000
C017-004  4.7974024e+000 -3.2235859e+001 -3.1813612e+000
C017-005  4.8668923e+000 -3.2211018e+001 -3.2870724e+000
C017-006  4.9413619e+000 -3.2185753e+001 -3.3993022e+000
C017-007  5.0349040e+000 -3.2167511e+001 -3.5091863e+000
C017-008  5.1251469e+000 -3.2144497e+001 -3.6304040e+000
C017-009  5.2148023e+000 -3.2118542e+001 -3.7618709e+000
C018-001  5.2877579e+000 -3.2099075e+001 -3.8469381e+000
C018-002  5.3592448e+000 -3.2072552e+001 -3.9390712e+000
C018-003  5.4441271e+000 -3.2045528e+001 -4.0291357e+000
C018-004  5.5255599e+000 -3.2010502e+001 -4.1276999e+000
C018-005  5.6031532e+000 -3.1967709e+001 -4.2344446e+000
C018-006  5.6847568e+000 -3.1920429e+001 -4.3449621e+000
C018-007  5.7736688e+000 -3.1869354e+001 -4.4577808e+000
C018-008  5.8664165e+000 -3.1812834e+001 -4.5748062e+000
C019-001  6.0033131e+000 -3.1735891e+001 -4.8088322e+000
C019-002  6.0459862e+000 -3.1715572e+001 -4.9178181e+000
C019-003  6.0847540e+000 -3.1688623e+001 -5.0265460e+000
C019-004  6.1145649e+000 -3.1654324e+001 -5.1368871e+000
C019-005  6.1412225e+000 -3.1613546e+001 -5.2476873e+000
C019-006  6.1610994e+000 -3.1565800e+001 -5.3603454e+000
C019-007  6.1682487e+000 -3.1510107e+001 -5.4747295e+000
C019-008  6.1734886e+000 -3.1448277e+001 -5.5913353e+000
C019-009  6.1585236e+000 -3.1376984e+001 -5.7057219e+000
C020-001  6.1036973e+000 -3.1305466e+001 -5.8578773e+000
C020-002  6.0696554e+000 -3.1240009e+001 -6.0134625e+000
C020-003  6.0443854e+000 -3.1178465e+001 -6.1692872e+000
C020-004  6.0074062e+000 -3.1116468e+001 -6.3155756e+000
C020-005  5.9487405e+000 -3.1051954e+001 -6.4454918e+000
C020-006  5.9084005e+000 -3.0993122e+001 -6.5817180e+000
C020-007  5.8537631e+000 -3.0933355e+001 -6.7052240e+000
C020-008  5.7976913e+000 -3.0875225e+001 -6.8236742e+000
C020-009  5.7349830e+000 -3.0817905e+001 -6.9334731e+000
C021-001  5.6796422e+000 -3.0769186e+001 -7.0138950e+000
C021-002  5.6292772e+000 -3.0711233e+001 -7.0992384e+000
C021-003  5.5785518e+000 -3.0643044e+001 -7.1880860e+000
C021-004  5.5133090e+000 -3.0562307e+001 -7.2687063e+000
C021-005  5.4397826e+000 -3.0468925e+001 -7.3473716e+000
C021-006  5.3438611e+000 -3.0363096e+001 -7.4085059e+000
C021-007  5.2373085e+000 -3.0245100e+001 -7.4643397e+000
C021-008  5.1214643e+000 -3.0113703e+001 -7.5170798e+000
C022-001  4.6496563e+000 -2.9730673e+001 -7.5754628e+000
C022-002  4.3038969e+000 -2.9589014e+001 -7.5396414e+000
C022-003  3.9921856e+000 -2.9511318e+001 -7.5167656e+000
C022-004  3.7079315e+000 -2.9486950e+001 -7.5151205e+000
C022-005  3.4540319e+000 -2.9540438e+001 -7.5042834e+000
C022-006  3.2263567e+000 -2.9653730e+001 -7.5024452e+000
C022-007  3.0267119e+000 -2.9833578e+001 -7.4966574e+000
C022-008  2.8345373e+000 -3.0045094e+001 -7.5410099e+000
C022-009  2.6603670e+000 -3.0312637e+001 -7.6216197e+000
C023-001  2.4814594e+000 -3.0398565e+001 -7.5917706e+000
C023-002  2.3138463e+000 -3.0509583e+001 -7.5562143e+000
C023-003  2.1479611e+000 -3.0638464e+001 -7.5187955e+000
C023-004  1.9684008e+000 -3.0777479e+001 -7.4842982e+000
C023-005  1.8101292e+000 -3.0951925e+001 -7.4252071e+000
C023-006  1.6501912e+000 -3.1147970e+001 -7.3614092e+000
C023-007  1.5142031e+000 -3.1376501e+001 -7.2756662e+000
C023-008  1.3741764e+000 -3.1628929e+001 -7.1908932e+000
C023-009  1.2666299e+000 -3.1903284e+001 -7.0666175e+000
C024-001  1.1370288e+000 -3.2129143e+001 -6.9274240e+000
C024-002  1.0585700e+000 -3.2331253e+001 -6.7408128e+000
C024-003  9.5831048e-001 -3.2527157e+001 -6.5666232e+000
C024-004  8.6698043e-001 -3.2709358e+001 -6.3709464e+000
C024-005  8.3672243e-001 -3.2866707e+001 -6.1359611e+000
C024-006  8.4081429e-001 -3.3001740e+001 -5.8794155e+000
C024-007  7.7627355e-001 -3.3153522e+001 -5.6225672e+000
C024-008  7.7342397e-001 -3.3281082e+001 -5.3335376e+000
