# Supplementary material for: Disentangling biological variability and taphonomy: shape analysis of the limb long bones of the sauropodomorph dinosaur Plateosaurus
Source: PeerJ. 2020 Jul 23;8:e9359. doi: 10.7717/peerj.9359 (PMC7382942; doi:10.7717/peerj.9359)
Supplement: Supplemental Information 15 — The format (.pts) is readable by the packages used in the study and can be opened like a ".txt" file. [file peerj-08-9359-s015.zip › raw_data/landmark coordinates fibula/Fibula_L_SMNS13200_Plateo.pts]

Version 1.0
226
S000  2.3213209e+001  4.3326659e+000 -2.3864741e+000
S001  2.0501028e+001  3.7930472e+000 -8.8384323e+000
S002  2.2416664e+001  9.6878010e-001 -4.6179514e+000
S003  2.0541397e+001 -3.4316640e+000 -7.7086639e-001
S004 -2.5106995e+001 -1.6415415e+000 -1.1581118e+000
S005 -2.8111481e+001  9.1370302e-001 -3.9248037e+000
S006 -2.9127842e+001  6.4064355e+000 -2.6465178e+000
S007 -2.8786278e+001  2.8729410e+000 -1.4608192e-001
S008 -2.8039387e+001  1.7118237e+000  4.9966908e-001
S009 -2.6424055e+001 -2.7334313e+000 -1.2677404e+000
C000-001  2.3163715e+001  4.3746638e+000 -2.6751442e+000
C000-002  2.3121178e+001  4.4601917e+000 -2.9288564e+000
C000-003  2.3073515e+001  4.5780339e+000 -3.1528895e+000
C000-004  2.3022329e+001  4.6735277e+000 -3.3648188e+000
C000-005  2.2971575e+001  4.7243614e+000 -3.5712354e+000
C000-006  2.2919893e+001  4.7210307e+000 -3.7750392e+000
C000-007  2.2862289e+001  4.7055726e+000 -3.9634037e+000
C000-008  2.2803833e+001  4.7122092e+000 -4.1253190e+000
C000-009  2.2760052e+001  4.7454081e+000 -4.2581668e+000
C001-001  2.2579811e+001  4.8230505e+000 -4.4836397e+000
C001-002  2.2393333e+001  4.8348303e+000 -4.7340612e+000
C001-003  2.2227039e+001  4.8796096e+000 -4.9900880e+000
C001-004  2.2077480e+001  4.9703603e+000 -5.2593970e+000
C001-005  2.1934544e+001  4.9987798e+000 -5.5388455e+000
C001-006  2.1807388e+001  5.0798674e+000 -5.8351612e+000
C001-007  2.1691349e+001  5.1603436e+000 -6.1485343e+000
C001-008  2.1588913e+001  5.2872820e+000 -6.4734511e+000
C001-009  2.1503220e+001  5.4657226e+000 -6.7905083e+000
C002-001  2.1442644e+001  5.5853872e+000 -7.1387606e+000
C002-002  2.1355310e+001  5.4769058e+000 -7.5045528e+000
C002-003  2.1261391e+001  5.3038869e+000 -7.8036261e+000
C002-004  2.1161406e+001  5.1119943e+000 -8.0491047e+000
C002-005  2.1050261e+001  4.9224005e+000 -8.2745914e+000
C002-006  2.0929636e+001  4.6928411e+000 -8.4613972e+000
C002-007  2.0795687e+001  4.4361482e+000 -8.6288366e+000
C002-008  2.0657787e+001  4.1274767e+000 -8.7339354e+000
C003-001  2.0671867e+001  3.5385575e+000 -8.9062986e+000
C003-002  2.0841173e+001  3.2965605e+000 -8.8698788e+000
C003-003  2.0987413e+001  3.0881913e+000 -8.7878771e+000
C003-004  2.1106888e+001  2.9285297e+000 -8.6592684e+000
C003-005  2.1198952e+001  2.8200929e+000 -8.4921417e+000
C003-006  2.1269989e+001  2.7302184e+000 -8.3058062e+000
C003-007  2.1325735e+001  2.6260979e+000 -8.1070442e+000
C003-008  2.1364910e+001  2.4938376e+000 -7.8929062e+000
C003-009  2.1379248e+001  2.3802900e+000 -7.6425471e+000
C004-001  2.1444212e+001  2.3290977e+000 -7.4641309e+000
C004-002  2.1499229e+001  2.2640817e+000 -7.2942333e+000
C004-003  2.1548342e+001  2.1798298e+000 -7.1354532e+000
C004-004  2.1588591e+001  2.1032631e+000 -6.9773889e+000
C004-005  2.1616119e+001  2.0512779e+000 -6.8133163e+000
C004-006  2.1632744e+001  2.0159020e+000 -6.6465573e+000
C004-007  2.1647854e+001  1.9343030e+000 -6.5011344e+000
C004-008  2.1650675e+001  1.8713402e+000 -6.3519583e+000
C004-009  2.1643236e+001  1.8182404e+000 -6.2025709e+000
C005-001  2.1725315e+001  1.7447476e+000 -6.0621600e+000
C005-002  2.1808832e+001  1.6536691e+000 -5.9179621e+000
C005-003  2.1892818e+001  1.5717101e+000 -5.7589855e+000
C005-004  2.1979170e+001  1.4700871e+000 -5.5983162e+000
C005-005  2.2063543e+001  1.3906292e+000 -5.4146256e+000
C005-006  2.2152275e+001  1.2797267e+000 -5.2365198e+000
C005-007  2.2241884e+001  1.1673300e+000 -5.0482354e+000
C005-008  2.2333275e+001  1.0472172e+000 -4.8535643e+000
C006-001  2.2385630e+001  8.1959575e-001 -4.4446397e+000
C006-002  2.2363159e+001  6.5364504e-001 -4.2931299e+000
C006-003  2.2345121e+001  5.0238383e-001 -4.1391544e+000
C006-004  2.2329844e+001  3.5508123e-001 -3.9936035e+000
C006-005  2.2316315e+001  2.0599025e-001 -3.8611119e+000
C006-006  2.2312628e+001  8.3725065e-002 -3.7108426e+000
C006-007  2.2314796e+001 -9.0454156e-003 -3.5474324e+000
C006-008  2.2321899e+001 -1.3101226e-001 -3.4117005e+000
C006-009  2.2333031e+001 -2.1805246e-001 -3.2614720e+000
C007-001  2.2593370e+001 -1.6522105e-001 -3.1722515e+000
C007-002  2.2818781e+001 -1.5171593e-001 -3.0671265e+000
C007-003  2.2988848e+001 -1.2929259e-001 -2.9109263e+000
C007-004  2.3129976e+001 -1.6910316e-001 -2.7413898e+000
C007-005  2.3240841e+001 -2.6412645e-001 -2.5593188e+000
C007-006  2.3307196e+001 -3.8545117e-001 -2.3393559e+000
C007-007  2.3347467e+001 -5.6823480e-001 -2.1159940e+000
C007-008  2.3356857e+001 -8.0109733e-001 -1.8801816e+000
C007-009  2.3334469e+001 -1.0814214e+000 -1.6292168e+000
C008-001  2.2945421e+001 -1.2989197e+000 -1.7308804e+000
C008-002  2.2590157e+001 -1.5466312e+000 -1.8034701e+000
C008-003  2.2254198e+001 -1.8023552e+000 -1.8299017e+000
C008-004  2.1938686e+001 -2.0718701e+000 -1.8236456e+000
C008-005  2.1635134e+001 -2.3479469e+000 -1.7583019e+000
C008-006  2.1337818e+001 -2.6026249e+000 -1.5890509e+000
C008-007  2.1058163e+001 -2.8896599e+000 -1.3890841e+000
C008-008  2.0776064e+001 -3.2933886e+000 -1.1312796e+000
C009-001  2.0818314e+001 -3.2961226e+000 -4.4013447e-001
C009-002  2.1112200e+001 -3.0113256e+000 -1.6847517e-001
C009-003  2.1401009e+001 -2.6954970e+000 -4.1060112e-002
C009-004  2.1669653e+001 -2.4334745e+000  1.3337098e-002
C009-005  2.1920416e+001 -2.2157242e+000  3.0555949e-002
C009-006  2.2156725e+001 -2.0267091e+000  1.6968951e-002
C009-007  2.2378366e+001 -1.8504660e+000  2.5497369e-002
C009-008  2.2582329e+001 -1.6765174e+000  7.0776448e-002
C009-009  2.2769379e+001 -1.5165697e+000  7.6694220e-002
C010-001  2.2894999e+001 -1.3661435e+000  8.4153049e-002
C010-002  2.3009472e+001 -1.1786253e+000  6.9246054e-002
C010-003  2.3115032e+001 -9.4935465e-001  5.1667355e-002
C010-004  2.3223803e+001 -6.6397834e-001  8.2160927e-002
C010-005  2.3317430e+001 -3.5562250e-001  2.0637643e-002
C010-006  2.3405449e+001 -5.8325194e-003 -5.3347629e-002
C010-007  2.3499939e+001  3.9607570e-001 -1.0577486e-001
C010-008  2.3566753e+001  8.1695706e-001 -2.4830781e-001
C010-009  2.3648775e+001  1.2962065e+000 -3.5015762e-001
C011-001  2.3422974e+001  1.7116326e+000 -4.6646151e-001
C011-002  2.3238405e+001  2.1090169e+000 -6.0810876e-001
C011-003  2.3096876e+001  2.4677885e+000 -8.2947356e-001
C011-004  2.3004293e+001  2.8204205e+000 -1.0362796e+000
C011-005  2.2952639e+001  3.1821880e+000 -1.2181154e+000
C011-006  2.2949398e+001  3.5060112e+000 -1.4684012e+000
C011-007  2.2992895e+001  3.8046112e+000 -1.7513729e+000
C011-008  2.3081762e+001  4.0887341e+000 -2.0533271e+000
C012-001 -2.8264656e+001  1.1606926e+000 -4.0270753e+000
C012-002 -2.8349487e+001  1.4567397e+000 -4.0259595e+000
C012-003 -2.8383675e+001  1.7498645e+000 -3.9676833e+000
C012-004 -2.8385433e+001  2.0197663e+000 -3.8895996e+000
C012-005 -2.8431480e+001  2.2500589e+000 -3.8973088e+000
C012-006 -2.8473419e+001  2.4613488e+000 -3.9170191e+000
C012-007 -2.8494164e+001  2.6564262e+000 -3.9280989e+000
C012-008 -2.8509439e+001  2.8324654e+000 -3.9497762e+000
C012-009 -2.8511993e+001  2.9908600e+000 -3.9740877e+000
C013-001 -2.8528776e+001  3.1283348e+000 -3.9607334e+000
C013-002 -2.8548414e+001  3.2854671e+000 -3.9351866e+000
C013-003 -2.8583736e+001  3.4544411e+000 -3.9261596e+000
C013-004 -2.8629395e+001  3.6285672e+000 -3.9655485e+000
C013-005 -2.8673050e+001  3.8212745e+000 -4.0020547e+000
C013-006 -2.8719557e+001  4.0322003e+000 -4.0386491e+000
C013-007 -2.8771248e+001  4.2639070e+000 -4.0486784e+000
C013-008 -2.8829052e+001  4.5102916e+000 -4.0748320e+000
C013-009 -2.8888580e+001  4.7712889e+000 -4.0707536e+000
C014-001 -2.8955021e+001  5.0552468e+000 -3.9739516e+000
C014-002 -2.9007437e+001  5.3100719e+000 -3.8465579e+000
C014-003 -2.9054285e+001  5.5430093e+000 -3.7208071e+000
C014-004 -2.9088242e+001  5.7467723e+000 -3.5725157e+000
C014-005 -2.9120697e+001  5.9362798e+000 -3.4265819e+000
C014-006 -2.9145208e+001  6.1058927e+000 -3.2652547e+000
C014-007 -2.9157804e+001  6.2503462e+000 -3.0822651e+000
C014-008 -2.9150915e+001  6.3516445e+000 -2.8720748e+000
C015-001 -2.9287374e+001  6.3991442e+000 -2.4279451e+000
C015-002 -2.9405365e+001  6.3005776e+000 -2.2094710e+000
C015-003 -2.9490437e+001  6.1610494e+000 -2.0095463e+000
C015-004 -2.9564262e+001  6.0209031e+000 -1.8238713e+000
C015-005 -2.9625414e+001  5.8738880e+000 -1.6502841e+000
C015-006 -2.9687395e+001  5.7272677e+000 -1.4792534e+000
C015-007 -2.9721661e+001  5.5566134e+000 -1.3268025e+000
C015-008 -2.9757347e+001  5.3781395e+000 -1.1745107e+000
C015-009 -2.9765594e+001  5.1802707e+000 -1.0414270e+000
C016-001 -2.9700994e+001  4.8729286e+000 -9.5570451e-001
C016-002 -2.9653318e+001  4.5812039e+000 -8.2734245e-001
C016-003 -2.9570055e+001  4.3002210e+000 -7.2673887e-001
C016-004 -2.9473204e+001  4.0313492e+000 -6.2916869e-001
C016-005 -2.9358616e+001  3.7707448e+000 -5.5940843e-001
C016-006 -2.9229509e+001  3.5211856e+000 -4.9253687e-001
C016-007 -2.9102463e+001  3.2984557e+000 -3.4208098e-001
C016-008 -2.8955359e+001  3.0815346e+000 -2.3402014e-001
C017-001 -2.8739943e+001  2.7622247e+000 -6.9958016e-002
C017-002 -2.8703220e+001  2.6637735e+000  1.7021876e-002
C017-003 -2.8665617e+001  2.5741851e+000  9.6063316e-002
C017-004 -2.8634193e+001  2.4988275e+000  1.7577960e-001
C017-005 -2.8598099e+001  2.4306977e+000  2.4501376e-001
C017-006 -2.8546396e+001  2.3609011e+000  2.8943822e-001
C017-007 -2.8484844e+001  2.2928510e+000  3.1097168e-001
C017-008 -2.8429190e+001  2.2393587e+000  3.3779278e-001
C017-009 -2.8370363e+001  2.1934166e+000  3.5981652e-001
C018-001 -2.8323198e+001  2.1402476e+000  3.7617525e-001
C018-002 -2.8280758e+001  2.0891621e+000  4.0396348e-001
C018-003 -2.8240093e+001  2.0372200e+000  4.2716861e-001
C018-004 -2.8201246e+001  1.9843580e+000  4.4585210e-001
C018-005 -2.8164560e+001  1.9309452e+000  4.6194297e-001
C018-006 -2.8130222e+001  1.8771718e+000  4.7658956e-001
C018-007 -2.8097414e+001  1.8222183e+000  4.8461777e-001
C018-008 -2.8067152e+001  1.7671627e+000  4.9235424e-001
C019-001 -2.7926361e+001  1.4553787e+000  5.3139728e-001
C019-002 -2.7828615e+001  1.2113379e+000  5.6856626e-001
C019-003 -2.7745871e+001  9.7475791e-001  5.5668944e-001
C019-004 -2.7681286e+001  7.4962550e-001  5.2029109e-001
C019-005 -2.7632929e+001  5.3769261e-001  5.2953613e-001
C019-006 -2.7601688e+001  3.3529297e-001  5.2762395e-001
C019-007 -2.7587620e+001  1.4667295e-001  4.9402478e-001
C019-008 -2.7590605e+001 -3.3008434e-002  4.7071931e-001
C019-009 -2.7607716e+001 -1.9106364e-001  4.1578344e-001
C020-001 -2.7475616e+001 -2.7098721e-001  3.8481045e-001
C020-002 -2.7367485e+001 -3.6831158e-001  3.4452674e-001
C020-003 -2.7272596e+001 -4.9001607e-001  3.3942398e-001
C020-004 -2.7194849e+001 -6.2051880e-001  3.1313553e-001
C020-005 -2.7136141e+001 -7.6217681e-001  2.6765895e-001
C020-006 -2.7099337e+001 -9.1279185e-001  1.9366542e-001
C020-007 -2.7082853e+001 -1.0712367e+000  9.5406346e-002
C020-008 -2.7082767e+001 -1.2604249e+000  1.8783629e-002
C020-009 -2.7103289e+001 -1.4356365e+000 -1.1689380e-001
C021-001 -2.7070934e+001 -1.6222734e+000 -2.5966987e-001
C021-002 -2.7031424e+001 -1.8131969e+000 -3.8166621e-001
C021-003 -2.6980488e+001 -1.9887975e+000 -5.0600570e-001
C021-004 -2.6916157e+001 -2.1453409e+000 -6.3561189e-001
C021-005 -2.6839497e+001 -2.2855952e+000 -7.6674867e-001
C021-006 -2.6750137e+001 -2.4043586e+000 -9.0223581e-001
C021-007 -2.6654127e+001 -2.5295744e+000 -1.0225042e+000
C021-008 -2.6545345e+001 -2.6551397e+000 -1.1362743e+000
C022-001 -2.6406469e+001 -2.7507019e+000 -1.3965445e+000
C022-002 -2.6359327e+001 -2.7396967e+000 -1.5162970e+000
C022-003 -2.6286974e+001 -2.6759706e+000 -1.6253430e+000
C022-004 -2.6180428e+001 -2.6244478e+000 -1.7151202e+000
C022-005 -2.6034184e+001 -2.5874288e+000 -1.7914413e+000
C022-006 -2.5846479e+001 -2.5441160e+000 -1.8561517e+000
C022-007 -2.5644636e+001 -2.4303105e+000 -1.9042718e+000
C022-008 -2.5420458e+001 -2.2899315e+000 -1.9368089e+000
C022-009 -2.5180437e+001 -2.1260724e+000 -1.9553370e+000
C023-001 -2.5104799e+001 -2.0179057e+000 -2.0855739e+000
C023-002 -2.5057747e+001 -1.9264498e+000 -2.2281244e+000
C023-003 -2.5053373e+001 -1.8311981e+000 -2.3871906e+000
C023-004 -2.5055042e+001 -1.7402754e+000 -2.5853415e+000
C023-005 -2.5137020e+001 -1.6270527e+000 -2.7934935e+000
C023-006 -2.5256115e+001 -1.5088111e+000 -3.0378344e+000
C023-007 -2.5474997e+001 -1.3695233e+000 -3.2667935e+000
C023-008 -2.5743792e+001 -1.2239468e+000 -3.5169618e+000
C023-009 -2.6093395e+001 -1.0522677e+000 -3.7304451e+000
C024-001 -2.6280991e+001 -9.6788824e-001 -3.8165522e+000
C024-002 -2.6473598e+001 -8.5285556e-001 -3.8949778e+000
C024-003 -2.6692982e+001 -6.9375110e-001 -3.9146161e+000
C024-004 -2.6899736e+001 -5.1183939e-001 -3.9652672e+000
C024-005 -2.7098154e+001 -3.1519219e-001 -4.0719132e+000
C024-006 -2.7330626e+001 -8.3245218e-002 -4.1343250e+000
C024-007 -2.7595005e+001  1.7773144e-001 -4.1666145e+000
C024-008 -2.7874855e+001  5.0132811e-001 -4.0951262e+000
