# Supplementary material for: Disentangling biological variability and taphonomy: shape analysis of the limb long bones of the sauropodomorph dinosaur Plateosaurus
Source: PeerJ. 2020 Jul 23;8:e9359. doi: 10.7717/peerj.9359 (PMC7382942; doi:10.7717/peerj.9359)
Supplement: Supplemental Information 15 — The format (.pts) is readable by the packages used in the study and can be opened like a ".txt" file. [file peerj-08-9359-s015.zip › raw_data/landmark coordinates fibula/Fibula_R_F10_14_Plateo.pts]

Version 1.0
226
S000  2.2827547e+001  1.1384562e+000  1.9895439e+000
S001  1.9611004e+001  7.9711146e+000  4.0666294e-001
S002  2.2382528e+001  8.5778725e-001  2.8506184e-001
S003  1.8533216e+001 -5.2668343e+000  3.0610895e-001
S004 -3.0944828e+001 -3.6355543e+000  2.4901795e-001
S005 -3.3957745e+001  1.3798033e+000 -2.5706434e-001
S006 -3.2349106e+001  2.9818454e+000  3.6034360e+000
S007 -3.4599609e+001 -6.6166717e-001  1.8696394e+000
S008 -3.4160950e+001 -2.9706497e+000  1.1159468e+000
S009 -3.2445881e+001 -4.3098946e+000 -2.9718494e-001
C000-001  2.2739317e+001  1.3247638e+000  2.0065873e+000
C000-002  2.2669271e+001  1.5269884e+000  2.0243933e+000
C000-003  2.2615793e+001  1.7432543e+000  2.0378320e+000
C000-004  2.2589985e+001  1.9717793e+000  2.0634601e+000
C000-005  2.2584261e+001  2.2153838e+000  2.0895734e+000
C000-006  2.2578512e+001  2.4774542e+000  2.0858157e+000
C000-007  2.2566214e+001  2.7552111e+000  2.0408220e+000
C000-008  2.2563255e+001  3.0459604e+000  1.9786757e+000
C000-009  2.2572226e+001  3.3484888e+000  1.9026219e+000
C001-001  2.2591787e+001  3.5744891e+000  1.8404331e+000
C001-002  2.2567183e+001  3.8054459e+000  1.7703824e+000
C001-003  2.2498556e+001  4.0424809e+000  1.6979955e+000
C001-004  2.2386276e+001  4.2880878e+000  1.6241542e+000
C001-005  2.2262377e+001  4.5609379e+000  1.6037705e+000
C001-006  2.2111765e+001  4.8528061e+000  1.6087012e+000
C001-007  2.1953691e+001  5.1693363e+000  1.6783700e+000
C001-008  2.1761414e+001  5.5001450e+000  1.7609432e+000
C001-009  2.1545820e+001  5.8472142e+000  1.8812754e+000
C002-001  2.1367432e+001  6.1457205e+000  1.9348301e+000
C002-002  2.1188972e+001  6.4202824e+000  1.9270639e+000
C002-003  2.1002085e+001  6.6821513e+000  1.8957299e+000
C002-004  2.0793812e+001  6.9448652e+000  1.8376878e+000
C002-005  2.0577654e+001  7.1830864e+000  1.6823614e+000
C002-006  2.0348133e+001  7.4116354e+000  1.4672198e+000
C002-007  2.0099602e+001  7.6514001e+000  1.1995816e+000
C002-008  1.9841503e+001  7.8982000e+000  8.5328007e-001
C003-001  1.9819780e+001  7.8775620e+000 -8.0581948e-002
C003-002  2.0049406e+001  7.4982214e+000 -5.0548053e-001
C003-003  2.0271206e+001  7.1225157e+000 -7.5746280e-001
C003-004  2.0473509e+001  6.8175426e+000 -8.3087653e-001
C003-005  2.0640881e+001  6.5703855e+000 -8.2388622e-001
C003-006  2.0771549e+001  6.3420024e+000 -7.8658402e-001
C003-007  2.0867523e+001  6.1112337e+000 -7.3278683e-001
C003-008  2.0928368e+001  5.8688598e+000 -6.9074667e-001
C003-009  2.0954092e+001  5.6291790e+000 -6.8451756e-001
C004-001  2.1038656e+001  5.2812963e+000 -6.4986849e-001
C004-002  2.1114037e+001  4.9545484e+000 -6.1819762e-001
C004-003  2.1181211e+001  4.6494317e+000 -5.8434194e-001
C004-004  2.1242960e+001  4.3652039e+000 -5.7271570e-001
C004-005  2.1297937e+001  4.1023254e+000 -5.6028330e-001
C004-006  2.1343716e+001  3.8612580e+000 -5.3131384e-001
C004-007  2.1378675e+001  3.6436462e+000 -4.7039121e-001
C004-008  2.1407066e+001  3.4476573e+000 -4.1421598e-001
C004-009  2.1428719e+001  3.2713442e+000 -3.7318203e-001
C005-001  2.1567678e+001  3.0310709e+000 -3.3626115e-001
C005-002  2.1697071e+001  2.7879322e+000 -2.5753483e-001
C005-003  2.1816854e+001  2.5366578e+000 -1.7422140e-001
C005-004  2.1926535e+001  2.2776229e+000 -8.4954247e-002
C005-005  2.2037848e+001  2.0076361e+000 -3.0805383e-002
C005-006  2.2146648e+001  1.7264730e+000  6.0244501e-003
C005-007  2.2239672e+001  1.4382932e+000  6.8679109e-002
C005-008  2.2317160e+001  1.1464829e+000  1.6002971e-001
C006-001  2.2431297e+001  5.6957072e-001  3.4100556e-001
C006-002  2.2471394e+001  2.8243673e-001  3.6147231e-001
C006-003  2.2498098e+001  4.5092660e-003  3.7597275e-001
C006-004  2.2512680e+001 -2.6467371e-001  3.7684798e-001
C006-005  2.2513605e+001 -5.2452284e-001  3.7548417e-001
C006-006  2.2497622e+001 -7.7647150e-001  3.8830069e-001
C006-007  2.2469110e+001 -1.0202929e+000  3.8789907e-001
C006-008  2.2431528e+001 -1.2543530e+000  3.6270726e-001
C006-009  2.2381742e+001 -1.4796714e+000  3.3045441e-001
C007-001  2.2134758e+001 -1.7472241e+000  2.6947764e-001
C007-002  2.1925873e+001 -2.0045619e+000  1.8779112e-001
C007-003  2.1742920e+001 -2.2492144e+000  7.8874178e-002
C007-004  2.1580404e+001 -2.4913881e+000  1.1987789e-002
C007-005  2.1442747e+001 -2.7303481e+000 -6.7166453e-003
C007-006  2.1330709e+001 -2.9613962e+000  1.3973612e-002
C007-007  2.1241253e+001 -3.1858857e+000  1.7450187e-002
C007-008  2.1177114e+001 -3.4102955e+000  2.4093408e-002
C007-009  2.1138752e+001 -3.6275797e+000  7.1886025e-002
C008-001  2.0939005e+001 -3.7852762e+000  1.2201583e-001
C008-002  2.0719946e+001 -3.9556086e+000  1.5250631e-001
C008-003  2.0474581e+001 -4.1229644e+000  2.0317847e-001
C008-004  2.0201231e+001 -4.2832046e+000  2.7242747e-001
C008-005  1.9906466e+001 -4.4500546e+000  3.2289037e-001
C008-006  1.9596212e+001 -4.6429253e+000  3.3305463e-001
C008-007  1.9269619e+001 -4.8721881e+000  3.1663546e-001
C008-008  1.8913631e+001 -5.0805626e+000  3.1711188e-001
C009-001  1.8853046e+001 -5.1987214e+000  5.1707888e-001
C009-002  1.9165848e+001 -5.1225581e+000  7.1505326e-001
C009-003  1.9451706e+001 -4.9781494e+000  8.6830115e-001
C009-004  1.9716105e+001 -4.8125057e+000  9.7815692e-001
C009-005  1.9962679e+001 -4.6376147e+000  1.0487506e+000
C009-006  2.0204189e+001 -4.4773521e+000  1.1052303e+000
C009-007  2.0437202e+001 -4.3181500e+000  1.1431088e+000
C009-008  2.0663982e+001 -4.1623178e+000  1.1699251e+000
C009-009  2.0885740e+001 -4.0126638e+000  1.1938194e+000
C010-001  2.1120634e+001 -3.8511655e+000  1.2237660e+000
C010-002  2.1344831e+001 -3.6798298e+000  1.2708365e+000
C010-003  2.1554077e+001 -3.4899454e+000  1.3228465e+000
C010-004  2.1740191e+001 -3.2721136e+000  1.3673643e+000
C010-005  2.1912266e+001 -3.0379844e+000  1.4199488e+000
C010-006  2.2067852e+001 -2.7844956e+000  1.4764464e+000
C010-007  2.2214193e+001 -2.5175841e+000  1.5462587e+000
C010-008  2.2338425e+001 -2.2260063e+000  1.6124630e+000
C010-009  2.2440535e+001 -1.9112188e+000  1.6752871e+000
C011-001  2.2550837e+001 -1.7143587e+000  1.6923019e+000
C011-002  2.2663181e+001 -1.4919643e+000  1.7378308e+000
C011-003  2.2752850e+001 -1.2295125e+000  1.7803941e+000
C011-004  2.2811176e+001 -9.2574227e-001  1.8090638e+000
C011-005  2.2840815e+001 -5.8382910e-001  1.8261465e+000
C011-006  2.2850250e+001 -2.0668606e-001  1.8414416e+000
C011-007  2.2869272e+001  2.0332848e-001  1.8990527e+000
C011-008  2.2870493e+001  6.5203047e-001  1.9637902e+000
C012-001 -3.3889378e+001  1.6007205e+000 -1.6563408e-001
C012-002 -3.3835281e+001  1.8279672e+000 -9.2455871e-002
C012-003 -3.3779137e+001  2.0307343e+000  6.0869581e-003
C012-004 -3.3727123e+001  2.2268875e+000  1.0544155e-001
C012-005 -3.3678120e+001  2.3917565e+000  2.3735507e-001
C012-006 -3.3633957e+001  2.5449052e+000  3.7550688e-001
C012-007 -3.3591106e+001  2.7053020e+000  4.9902624e-001
C012-008 -3.3552040e+001  2.8448997e+000  6.4136583e-001
C012-009 -3.3515854e+001  2.9748774e+000  7.9027605e-001
C013-001 -3.3862579e+001  3.1176088e+000  9.7844315e-001
C013-002 -3.4150570e+001  3.1651874e+000  1.2305504e+000
C013-003 -3.4373238e+001  3.1732595e+000  1.4800655e+000
C013-004 -3.4523224e+001  3.2107804e+000  1.6987100e+000
C013-005 -3.4603539e+001  3.2508233e+000  1.9061068e+000
C013-006 -3.4620434e+001  3.2319188e+000  2.1102488e+000
C013-007 -3.4569439e+001  3.1964486e+000  2.2983305e+000
C013-008 -3.4439949e+001  3.2537851e+000  2.4816539e+000
C013-009 -3.4245262e+001  3.2697771e+000  2.6602545e+000
C014-001 -3.3629780e+001  3.1466558e+000  2.6833153e+000
C014-002 -3.3108608e+001  3.1147292e+000  2.7383831e+000
C014-003 -3.2687508e+001  3.1112826e+000  2.8061647e+000
C014-004 -3.2370613e+001  3.1022410e+000  2.8901112e+000
C014-005 -3.2157780e+001  3.0926249e+000  2.9934986e+000
C014-006 -3.2048714e+001  3.0936091e+000  3.1201794e+000
C014-007 -3.2044815e+001  3.1096499e+000  3.2796490e+000
C014-008 -3.2148083e+001  3.0903473e+000  3.4644222e+000
C015-001 -3.2499466e+001  2.7511811e+000  3.7662101e+000
C015-002 -3.2666775e+001  2.4480033e+000  3.8155093e+000
C015-003 -3.2858219e+001  2.1661725e+000  3.8261662e+000
C015-004 -3.3062248e+001  1.9198494e+000  3.7379196e+000
C015-005 -3.3292122e+001  1.7036563e+000  3.6377587e+000
C015-006 -3.3553085e+001  1.4965079e+000  3.5443983e+000
C015-007 -3.3846733e+001  1.2915852e+000  3.4534624e+000
C015-008 -3.4170094e+001  1.0967119e+000  3.3443909e+000
C015-009 -3.4509624e+001  9.2747563e-001  3.1728733e+000
C016-001 -3.4319588e+001  6.8401396e-001  3.1457779e+000
C016-002 -3.4163773e+001  4.7906756e-001  3.0331113e+000
C016-003 -3.4074116e+001  2.7656755e-001  2.9409809e+000
C016-004 -3.4049477e+001  5.8466103e-002  2.8836474e+000
C016-005 -3.4062653e+001 -1.2503314e-001  2.7524695e+000
C016-006 -3.4112099e+001 -2.4768473e-001  2.5207329e+000
C016-007 -3.4222534e+001 -3.8554168e-001  2.3139491e+000
C016-008 -3.4382801e+001 -5.0739640e-001  2.0782039e+000
C017-001 -3.4546158e+001 -8.0847645e-001  1.7548919e+000
C017-002 -3.4498638e+001 -9.4759381e-001  1.6372123e+000
C017-003 -3.4461231e+001 -1.0923609e+000  1.5428988e+000
C017-004 -3.4439713e+001 -1.2416942e+000  1.4877906e+000
C017-005 -3.4432346e+001 -1.3860668e+000  1.4528117e+000
C017-006 -3.4429535e+001 -1.5211843e+000  1.4079630e+000
C017-007 -3.4431423e+001 -1.6513300e+000  1.3617061e+000
C017-008 -3.4441315e+001 -1.7785430e+000  1.3250697e+000
C017-009 -3.4450661e+001 -1.9008890e+000  1.2874602e+000
C018-001 -3.4479019e+001 -1.9924781e+000  1.2465800e+000
C018-002 -3.4492092e+001 -2.0915024e+000  1.2108533e+000
C018-003 -3.4490871e+001 -2.1970847e+000  1.1811706e+000
C018-004 -3.4482185e+001 -2.3093109e+000  1.1673774e+000
C018-005 -3.4465275e+001 -2.4301276e+000  1.1715196e+000
C018-006 -3.4420238e+001 -2.5584731e+000  1.1646371e+000
C018-007 -3.4347706e+001 -2.6898761e+000  1.1418025e+000
C018-008 -3.4266743e+001 -2.8343475e+000  1.1410904e+000
C019-001 -3.4177025e+001 -3.0732119e+000  1.0167243e+000
C019-002 -3.4179897e+001 -3.1670077e+000  9.3447721e-001
C019-003 -3.4166286e+001 -3.2494884e+000  8.6666286e-001
C019-004 -3.4138607e+001 -3.3238835e+000  8.1723833e-001
C019-005 -3.4104115e+001 -3.3958018e+000  7.9229319e-001
C019-006 -3.4055378e+001 -3.4588516e+000  7.8503370e-001
C019-007 -3.3995419e+001 -3.5162218e+000  8.0017418e-001
C019-008 -3.3915894e+001 -3.5611596e+000  8.2910383e-001
C019-009 -3.3813972e+001 -3.5869544e+000  8.5646969e-001
C020-001 -3.3717697e+001 -3.6667969e+000  8.4345162e-001
C020-002 -3.3623936e+001 -3.7380521e+000  8.0910826e-001
C020-003 -3.3539864e+001 -3.8092132e+000  7.7213657e-001
C020-004 -3.3468021e+001 -3.8827322e+000  7.3794270e-001
C020-005 -3.3412178e+001 -3.9658132e+000  7.1468133e-001
C020-006 -3.3358795e+001 -4.0426226e+000  6.7089021e-001
C020-007 -3.3308212e+001 -4.1100197e+000  6.0789973e-001
C020-008 -3.3265141e+001 -4.1734262e+000  5.3653312e-001
C020-009 -3.3228222e+001 -4.2209139e+000  4.5332164e-001
C021-001 -3.3163853e+001 -4.2635164e+000  3.7660238e-001
C021-002 -3.3091530e+001 -4.2818985e+000  2.9195279e-001
C021-003 -3.3014282e+001 -4.2914524e+000  2.0682150e-001
C021-004 -3.2932732e+001 -4.3088884e+000  1.2452321e-001
C021-005 -3.2845913e+001 -4.3240438e+000  4.1553251e-002
C021-006 -3.2753891e+001 -4.3390803e+000 -4.2709719e-002
C021-007 -3.2656704e+001 -4.3466468e+000 -1.2888460e-001
C021-008 -3.2553864e+001 -4.3249269e+000 -2.1278596e-001
C022-001 -3.2039406e+001 -4.2215657e+000 -3.0510557e-001
C022-002 -3.1688810e+001 -4.1086235e+000 -3.0626628e-001
C022-003 -3.1376448e+001 -3.9924879e+000 -3.2408851e-001
C022-004 -3.1091812e+001 -3.8552241e+000 -3.6025006e-001
C022-005 -3.0877573e+001 -3.6487234e+000 -3.6319837e-001
C022-006 -3.0705420e+001 -3.4115586e+000 -3.6900553e-001
C022-007 -3.0570652e+001 -3.1410403e+000 -3.7854937e-001
C022-008 -3.0510462e+001 -2.8267958e+000 -3.6527023e-001
C022-009 -3.0489895e+001 -2.4809196e+000 -3.5593766e-001
C023-001 -3.0518538e+001 -2.1546791e+000 -4.2682174e-001
C023-002 -3.0587206e+001 -1.8351133e+000 -5.0172698e-001
C023-003 -3.0725740e+001 -1.5374110e+000 -5.6690294e-001
C023-004 -3.0908758e+001 -1.2631915e+000 -6.3159806e-001
C023-005 -3.1100996e+001 -9.9839717e-001 -7.1288866e-001
C023-006 -3.1315191e+001 -7.4554735e-001 -8.0444664e-001
C023-007 -3.1558346e+001 -5.0777304e-001 -9.0072775e-001
C023-008 -3.1800522e+001 -2.6401445e-001 -1.0314270e+000
C023-009 -3.2082642e+001 -4.0573183e-002 -1.1618216e+000
C024-001 -3.2571346e+001  2.2253296e-001 -1.2405950e+000
C024-002 -3.2986950e+001  4.5732763e-001 -1.2742687e+000
C024-003 -3.3331699e+001  6.7289531e-001 -1.2706093e+000
C024-004 -3.3618912e+001  8.9581305e-001 -1.2515767e+000
C024-005 -3.3805386e+001  9.9271196e-001 -1.0954435e+000
C024-006 -3.3913479e+001  1.0724013e+000 -9.0022540e-001
C024-007 -3.3962547e+001  1.1549047e+000 -6.7958975e-001
C024-008 -3.3973953e+001  1.2576615e+000 -4.5640746e-001
