# Supplementary material for: Disentangling biological variability and taphonomy: shape analysis of the limb long bones of the sauropodomorph dinosaur Plateosaurus
Source: PeerJ. 2020 Jul 23;8:e9359. doi: 10.7717/peerj.9359 (PMC7382942; doi:10.7717/peerj.9359)
Supplement: Supplemental Information 15 — The format (.pts) is readable by the packages used in the study and can be opened like a ".txt" file. [file peerj-08-9359-s015.zip › raw_data/landmark coordinates fibula/Fibula_R_F10_16_Plateo.pts]

Version 1.0
226
S000 -2.4046078e+001 -3.1288552e+000  5.1037951e+000
S001 -2.0108206e+001 -8.4368305e+000  3.1936502e-001
S002 -2.3185825e+001 -4.1856747e+000  1.0396414e+000
S003 -2.0612602e+001 -6.0478967e-001 -2.9144669e-001
S004  1.8016321e+001  8.3033113e+000  2.2210312e-001
S005  2.0696697e+001  4.6652770e+000  1.2222309e+000
S006  2.0060820e+001  4.5251064e+000  4.5186768e+000
S007  2.0299351e+001  7.2395091e+000  4.0245523e+000
S008  1.9030910e+001  9.0870628e+000  2.2974575e+000
S009  1.8784996e+001  7.4453015e+000 -6.4485359e-001
C000-001 -2.4107361e+001 -3.3777759e+000  5.1661196e+000
C000-002 -2.4135572e+001 -3.6396668e+000  5.1599526e+000
C000-003 -2.4124014e+001 -3.8932972e+000  5.0904121e+000
C000-004 -2.4088726e+001 -4.1637030e+000  5.0471139e+000
C000-005 -2.4011154e+001 -4.4179406e+000  4.9254303e+000
C000-006 -2.3882021e+001 -4.6121788e+000  4.6726832e+000
C000-007 -2.3749321e+001 -4.8803072e+000  4.5095034e+000
C000-008 -2.3596224e+001 -5.2206163e+000  4.4153380e+000
C000-009 -2.3396179e+001 -5.5312419e+000  4.2382059e+000
C001-001 -2.3254675e+001 -5.7937903e+000  4.0659237e+000
C001-002 -2.3114918e+001 -6.0397491e+000  3.8830705e+000
C001-003 -2.2977585e+001 -6.3041759e+000  3.7302012e+000
C001-004 -2.2840668e+001 -6.5151339e+000  3.5380096e+000
C001-005 -2.2703142e+001 -6.7021246e+000  3.3393764e+000
C001-006 -2.2567144e+001 -6.9040155e+000  3.1638110e+000
C001-007 -2.2435194e+001 -7.1258068e+000  3.0143740e+000
C001-008 -2.2308001e+001 -7.3526335e+000  2.8819358e+000
C001-009 -2.2181807e+001 -7.5607400e+000  2.7458348e+000
C002-001 -2.1931421e+001 -7.7067060e+000  2.6478684e+000
C002-002 -2.1697857e+001 -7.8473911e+000  2.5339084e+000
C002-003 -2.1467220e+001 -8.0332050e+000  2.4165037e+000
C002-004 -2.1231323e+001 -8.2228603e+000  2.2439339e+000
C002-005 -2.1000774e+001 -8.3223858e+000  1.9755354e+000
C002-006 -2.0766827e+001 -8.4517574e+000  1.6598562e+000
C002-007 -2.0535395e+001 -8.5731936e+000  1.2722677e+000
C002-008 -2.0316269e+001 -8.6083717e+000  8.0925715e-001
C003-001 -2.0127762e+001 -8.3707085e+000  1.8146268e-001
C003-002 -2.0171041e+001 -8.1366310e+000  1.2044398e-001
C003-003 -2.0225372e+001 -7.9265275e+000  1.4932401e-001
C003-004 -2.0300451e+001 -7.7710829e+000  1.7416286e-001
C003-005 -2.0396488e+001 -7.6411004e+000  2.0415755e-001
C003-006 -2.0514656e+001 -7.5265980e+000  2.3658997e-001
C003-007 -2.0660223e+001 -7.4206452e+000  2.5425044e-001
C003-008 -2.0830229e+001 -7.3272648e+000  2.7812353e-001
C003-009 -2.1018721e+001 -7.2502341e+000  3.2858855e-001
C004-001 -2.1225788e+001 -7.0952744e+000  3.9796203e-001
C004-002 -2.1427822e+001 -6.9356585e+000  4.3053484e-001
C004-003 -2.1595430e+001 -6.7763820e+000  5.0664812e-001
C004-004 -2.1738890e+001 -6.6179366e+000  5.9852821e-001
C004-005 -2.1870127e+001 -6.4565868e+000  6.7284054e-001
C004-006 -2.1979050e+001 -6.2948084e+000  7.5550234e-001
C004-007 -2.2088625e+001 -6.1250157e+000  7.8896117e-001
C004-008 -2.2180170e+001 -5.9537511e+000  8.2256722e-001
C004-009 -2.2250664e+001 -5.7817488e+000  8.6252153e-001
C005-001 -2.2355307e+001 -5.5911016e+000  9.0802276e-001
C005-002 -2.2469641e+001 -5.4011464e+000  9.2155218e-001
C005-003 -2.2577894e+001 -5.2160296e+000  9.4246674e-001
C005-004 -2.2685369e+001 -5.0346699e+000  9.5659608e-001
C005-005 -2.2784756e+001 -4.8582830e+000  9.9394548e-001
C005-006 -2.2889511e+001 -4.6848760e+000  1.0012808e+000
C005-007 -2.2987879e+001 -4.5142379e+000  1.0242915e+000
C005-008 -2.3083344e+001 -4.3450503e+000  1.0462370e+000
C006-001 -2.3310787e+001 -4.0492239e+000  1.0336658e+000
C006-002 -2.3410767e+001 -3.9022019e+000  1.0034170e+000
C006-003 -2.3477516e+001 -3.7380219e+000  9.6544886e-001
C006-004 -2.3527288e+001 -3.5687201e+000  8.9290029e-001
C006-005 -2.3542646e+001 -3.3819094e+000  8.1364584e-001
C006-006 -2.3528843e+001 -3.1819346e+000  7.1793759e-001
C006-007 -2.3483864e+001 -2.9666550e+000  6.0993099e-001
C006-008 -2.3409624e+001 -2.7402482e+000  4.8126012e-001
C006-009 -2.3306198e+001 -2.4896414e+000  3.5750416e-001
C007-001 -2.3185907e+001 -2.2499828e+000  2.6359171e-001
C007-002 -2.3065405e+001 -2.0368798e+000  1.7720205e-001
C007-003 -2.2947546e+001 -1.8496348e+000  9.3610011e-002
C007-004 -2.2831099e+001 -1.6848148e+000  2.4266025e-002
C007-005 -2.2715647e+001 -1.5430977e+000 -3.1562857e-002
C007-006 -2.2597364e+001 -1.4239018e+000 -6.1041884e-002
C007-007 -2.2486109e+001 -1.3296266e+000 -9.8440506e-002
C007-008 -2.2375401e+001 -1.2586963e+000 -1.2232453e-001
C007-009 -2.2265499e+001 -1.2116054e+000 -1.3580151e-001
C008-001 -2.2041531e+001 -1.1495780e+000 -1.6035232e-001
C008-002 -2.1818197e+001 -1.0878915e+000 -1.5587093e-001
C008-003 -2.1604162e+001 -1.0289155e+000 -1.5806974e-001
C008-004 -2.1423780e+001 -9.5950019e-001 -2.1153456e-001
C008-005 -2.1253460e+001 -8.8322014e-001 -2.5639394e-001
C008-006 -2.1085138e+001 -8.0645877e-001 -2.8202361e-001
C008-007 -2.0925978e+001 -7.2294104e-001 -3.0593637e-001
C008-008 -2.0764502e+001 -6.5586865e-001 -3.0351251e-001
C009-001 -2.0835709e+001 -5.6836778e-001 -1.6878782e-001
C009-002 -2.1050226e+001 -5.9107810e-001 -4.4086911e-002
C009-003 -2.1266125e+001 -6.2124842e-001  5.4624766e-002
C009-004 -2.1480141e+001 -6.7293131e-001  1.3257185e-001
C009-005 -2.1695261e+001 -7.3535347e-001  1.8957207e-001
C009-006 -2.1904959e+001 -8.2870322e-001  2.2633147e-001
C009-007 -2.2115126e+001 -9.3368703e-001  2.4387625e-001
C009-008 -2.2332088e+001 -1.0362872e+000  2.4335235e-001
C009-009 -2.2558796e+001 -1.1353592e+000  2.2220670e-001
C010-001 -2.2820883e+001 -1.2489485e+000  3.1993806e-001
C010-002 -2.3068323e+001 -1.3842099e+000  4.5342866e-001
C010-003 -2.3316341e+001 -1.5007231e+000  6.2225527e-001
C010-004 -2.3559534e+001 -1.6122859e+000  8.2669741e-001
C010-005 -2.3802427e+001 -1.7053663e+000  1.0668199e+000
C010-006 -2.4000471e+001 -1.8823580e+000  1.3485291e+000
C010-007 -2.4208611e+001 -1.9893421e+000  1.6703339e+000
C010-008 -2.4461910e+001 -2.0135791e+000  2.0132239e+000
C010-009 -2.4721264e+001 -2.0479910e+000  2.3819039e+000
C011-001 -2.4790730e+001 -1.9503328e+000  2.8591628e+000
C011-002 -2.4780834e+001 -1.9403399e+000  3.3173506e+000
C011-003 -2.4717535e+001 -2.0007517e+000  3.7194529e+000
C011-004 -2.4632629e+001 -2.1063237e+000  4.0601411e+000
C011-005 -2.4542175e+001 -2.2420077e+000  4.3509316e+000
C011-006 -2.4429348e+001 -2.4261642e+000  4.5778723e+000
C011-007 -2.4315443e+001 -2.6345034e+000  4.7686424e+000
C011-008 -2.4193506e+001 -2.8664999e+000  4.9398222e+000
C012-001  2.0703548e+001  4.6506772e+000  1.3036652e+000
C012-002  2.0709616e+001  4.6422348e+000  1.4060770e+000
C012-003  2.0715412e+001  4.6362357e+000  1.5256419e+000
C012-004  2.0717295e+001  4.6346569e+000  1.6600994e+000
C012-005  2.0697216e+001  4.6540537e+000  1.8064501e+000
C012-006  2.0693846e+001  4.6574278e+000  1.9780771e+000
C012-007  2.0750301e+001  4.6045904e+000  2.1781108e+000
C012-008  2.0805729e+001  4.5534134e+000  2.3933272e+000
C012-009  2.0867821e+001  4.4958029e+000  2.6234119e+000
C013-001  2.0841459e+001  4.4365921e+000  2.7278214e+000
C013-002  2.0820110e+001  4.3740473e+000  2.8274734e+000
C013-003  2.0794600e+001  4.3172755e+000  2.9259319e+000
C013-004  2.0766630e+001  4.2648807e+000  3.0223641e+000
C013-005  2.0754812e+001  4.2011738e+000  3.1075218e+000
C013-006  2.0726118e+001  4.1512804e+000  3.1991396e+000
C013-007  2.0691919e+001  4.1061792e+000  3.2913599e+000
C013-008  2.0648029e+001  4.0734305e+000  3.3842397e+000
C013-009  2.0598267e+001  4.0561852e+000  3.4725828e+000
C014-001  2.0552456e+001  4.0531020e+000  3.6604793e+000
C014-002  2.0501715e+001  4.0649085e+000  3.8339479e+000
C014-003  2.0441366e+001  4.1086969e+000  3.9823475e+000
C014-004  2.0378647e+001  4.1663170e+000  4.1084623e+000
C014-005  2.0315245e+001  4.2324162e+000  4.2143273e+000
C014-006  2.0253248e+001  4.2972469e+000  4.3089557e+000
C014-007  2.0190233e+001  4.3684959e+000  4.3885536e+000
C014-008  2.0126404e+001  4.4434814e+000  4.4584184e+000
C015-001  1.9947857e+001  4.6385322e+000  4.5901418e+000
C015-002  1.9869946e+001  4.7534857e+000  4.6568599e+000
C015-003  1.9827503e+001  4.8732090e+000  4.7148056e+000
C015-004  1.9819927e+001  5.0012698e+000  4.7581515e+000
C015-005  1.9848843e+001  5.1359572e+000  4.7947793e+000
C015-006  1.9909101e+001  5.2848930e+000  4.7997522e+000
C015-007  1.9999540e+001  5.4440508e+000  4.7705798e+000
C015-008  2.0128157e+001  5.6081161e+000  4.7429895e+000
C015-009  2.0292665e+001  5.7815375e+000  4.7059875e+000
C016-001  2.0375078e+001  6.0113835e+000  4.6507268e+000
C016-002  2.0435997e+001  6.2229686e+000  4.5852385e+000
C016-003  2.0476814e+001  6.4174595e+000  4.5158777e+000
C016-004  2.0498613e+001  6.5981498e+000  4.4487362e+000
C016-005  2.0497532e+001  6.7548552e+000  4.3637977e+000
C016-006  2.0474939e+001  6.8908167e+000  4.2703476e+000
C016-007  2.0434168e+001  7.0169535e+000  4.1844292e+000
C016-008  2.0374920e+001  7.1320276e+000  4.1015177e+000
C017-001  2.0237732e+001  7.4077234e+000  3.9476299e+000
C017-002  2.0184641e+001  7.5792270e+000  3.8895950e+000
C017-003  2.0131487e+001  7.7324758e+000  3.8252280e+000
C017-004  2.0066269e+001  7.8335052e+000  3.7217848e+000
C017-005  2.0010141e+001  7.9391646e+000  3.6391199e+000
C017-006  1.9959021e+001  8.0390739e+000  3.5652480e+000
C017-007  1.9912849e+001  8.1332836e+000  3.4991930e+000
C017-008  1.9870317e+001  8.2180357e+000  3.4369900e+000
C017-009  1.9826262e+001  8.2789745e+000  3.3674059e+000
C018-001  1.9749062e+001  8.4405956e+000  3.1641507e+000
C018-002  1.9675911e+001  8.5993967e+000  2.9936807e+000
C018-003  1.9609758e+001  8.7561073e+000  2.8562174e+000
C018-004  1.9514481e+001  8.8467970e+000  2.7033970e+000
C018-005  1.9430717e+001  8.9469242e+000  2.5914273e+000
C018-006  1.9335829e+001  9.0124598e+000  2.4886687e+000
C018-007  1.9236778e+001  9.0535393e+000  2.4032412e+000
C018-008  1.9135878e+001  9.0784626e+000  2.3398824e+000
C019-001  1.9141237e+001  9.1496754e+000  2.0841701e+000
C019-002  1.9250307e+001  9.1263504e+000  1.8619864e+000
C019-003  1.9341299e+001  9.0788097e+000  1.6607231e+000
C019-004  1.9412144e+001  9.0101767e+000  1.4842912e+000
C019-005  1.9470198e+001  8.9371548e+000  1.3279973e+000
C019-006  1.9509634e+001  8.8390131e+000  1.1972339e+000
C019-007  1.9552252e+001  8.7582426e+000  1.0711757e+000
C019-008  1.9601540e+001  8.7040958e+000  9.4105220e-001
C019-009  1.9640781e+001  8.6489248e+000  8.2111144e-001
C020-001  1.9577606e+001  8.6026049e+000  7.0012861e-001
C020-002  1.9520388e+001  8.5535879e+000  5.8386666e-001
C020-003  1.9473114e+001  8.5218382e+000  4.6271589e-001
C020-004  1.9428339e+001  8.4758873e+000  3.5128245e-001
C020-005  1.9387520e+001  8.4209929e+000  2.4729037e-001
C020-006  1.9350658e+001  8.3569431e+000  1.5148047e-001
C020-007  1.9319727e+001  8.2929020e+000  5.7790413e-002
C020-008  1.9292032e+001  8.2172165e+000 -2.4868626e-002
C020-009  1.9271008e+001  8.1434383e+000 -1.0853601e-001
C021-001  1.9198475e+001  8.0668287e+000 -1.7174982e-001
C021-002  1.9130356e+001  7.9867182e+000 -2.3130570e-001
C021-003  1.9068092e+001  7.9115024e+000 -2.9491702e-001
C021-004  1.9010542e+001  7.8393774e+000 -3.6038566e-001
C021-005  1.8956942e+001  7.7742448e+000 -4.3210503e-001
C021-006  1.8906784e+001  7.6960444e+000 -4.9098372e-001
C021-007  1.8860329e+001  7.6197176e+000 -5.5218184e-001
C021-008  1.8819670e+001  7.5334678e+000 -6.0117221e-001
C022-001  1.8691086e+001  7.3706079e+000 -6.4683270e-001
C022-002  1.8608643e+001  7.2919846e+000 -6.5504551e-001
C022-003  1.8533127e+001  7.2087817e+000 -6.7238140e-001
C022-004  1.8465567e+001  7.1134963e+000 -6.8872368e-001
C022-005  1.8411415e+001  6.9995008e+000 -6.9089192e-001
C022-006  1.8364544e+001  6.8675900e+000 -6.8709892e-001
C022-007  1.8334520e+001  6.7141490e+000 -6.6304988e-001
C022-008  1.8338022e+001  6.5458903e+000 -6.0660905e-001
C022-009  1.8381548e+001  6.3778195e+000 -5.2478617e-001
C023-001  1.8461023e+001  6.1121206e+000 -4.7640437e-001
C023-002  1.8589855e+001  5.8869371e+000 -4.0422958e-001
C023-003  1.8725496e+001  5.6789975e+000 -3.3655670e-001
C023-004  1.8886547e+001  5.5111246e+000 -2.5965083e-001
C023-005  1.9050173e+001  5.3581257e+000 -1.8757194e-001
C023-006  1.9209335e+001  5.1982985e+000 -1.3044412e-001
C023-007  1.9380093e+001  5.0513978e+000 -7.9113193e-002
C023-008  1.9573938e+001  4.9580107e+000 -8.1235077e-003
C023-009  1.9773537e+001  4.8702297e+000  5.4036889e-002
C024-001  2.0074009e+001  4.8021154e+000  1.5742533e-001
C024-002  2.0326435e+001  4.7596455e+000  2.7723289e-001
C024-003  2.0528624e+001  4.7233753e+000  3.9914984e-001
C024-004  2.0680609e+001  4.6965022e+000  5.2543736e-001
C024-005  2.0783602e+001  4.6663156e+000  6.5285581e-001
C024-006  2.0835939e+001  4.6553593e+000  7.8830379e-001
C024-007  2.0833433e+001  4.6657157e+000  9.3021202e-001
C024-008  2.0784132e+001  4.6692805e+000  1.0740763e+000
