# Supplementary material for: Disentangling biological variability and taphonomy: shape analysis of the limb long bones of the sauropodomorph dinosaur Plateosaurus
Source: PeerJ. 2020 Jul 23;8:e9359. doi: 10.7717/peerj.9359 (PMC7382942; doi:10.7717/peerj.9359)
Supplement: Supplemental Information 15 — The format (.pts) is readable by the packages used in the study and can be opened like a ".txt" file. [file peerj-08-9359-s015.zip › raw_data/landmark coordinates fibula/Fibula_R_F14_Plateo.pts]

Version 1.0
226
S000  1.9337953e+000 -8.7281656e+000  5.2159138e+000
S001  6.7604027e+000 -1.0739208e+001  1.2740927e+000
S002  2.3193545e+000 -8.2272320e+000  1.0088425e+000
S003 -2.0629930e+000 -2.7504513e+000  6.5974808e-001
S004  2.3471315e+001  3.3691029e+001 -8.8906336e-001
S005  2.8555431e+001  3.2932354e+001 -2.1259384e+000
S006  3.0796738e+001  3.1172386e+001  1.5225887e+000
S007  2.7219284e+001  3.3426357e+001  1.4298487e+000
S008  2.5044880e+001  3.4303020e+001  1.1304655e+000
S009  2.3776844e+001  3.4343880e+001 -1.0857821e+000
C000-001  2.3187373e+000 -8.9980021e+000  5.1558156e+000
C000-002  2.6837225e+000 -9.2765779e+000  5.1417694e+000
C000-003  3.0261705e+000 -9.5224504e+000  5.0777841e+000
C000-004  3.3385229e+000 -9.6460190e+000  4.8616724e+000
C000-005  3.6314056e+000 -9.7873707e+000  4.7210836e+000
C000-006  3.9029930e+000 -9.9112673e+000  4.5885739e+000
C000-007  4.1536040e+000 -1.0002571e+001  4.4417667e+000
C000-008  4.3822465e+000 -1.0129628e+001  4.3582101e+000
C000-009  4.5847349e+000 -1.0248414e+001  4.2886744e+000
C001-001  4.8733101e+000 -1.0321608e+001  4.1598425e+000
C001-002  5.1220956e+000 -1.0316798e+001  3.9456878e+000
C001-003  5.3741531e+000 -1.0416920e+001  3.8773487e+000
C001-004  5.6057534e+000 -1.0488155e+001  3.7841897e+000
C001-005  5.8059044e+000 -1.0526560e+001  3.6635551e+000
C001-006  5.9810638e+000 -1.0551003e+001  3.5399692e+000
C001-007  6.1440158e+000 -1.0582925e+001  3.4338388e+000
C001-008  6.2794948e+000 -1.0596829e+001  3.3203981e+000
C001-009  6.3931770e+000 -1.0602402e+001  3.2090240e+000
C002-001  6.5589395e+000 -1.0592058e+001  3.0815778e+000
C002-002  6.7003474e+000 -1.0610806e+001  2.9459035e+000
C002-003  6.8216047e+000 -1.0648939e+001  2.8002915e+000
C002-004  6.9304204e+000 -1.0707373e+001  2.6423321e+000
C002-005  6.9993253e+000 -1.0753116e+001  2.4444833e+000
C002-006  7.0002809e+000 -1.0760856e+001  2.1964569e+000
C002-007  6.9633765e+000 -1.0763878e+001  1.9180609e+000
C002-008  6.8879342e+000 -1.0761481e+001  1.6084319e+000
C003-001  6.7786093e+000 -1.0515409e+001  1.0435768e+000
C003-002  6.7778220e+000 -1.0333172e+001  8.4523493e-001
C003-003  6.7618618e+000 -1.0192070e+001  6.6019112e-001
C003-004  6.6991987e+000 -1.0065269e+001  5.2550572e-001
C003-005  6.5962543e+000 -9.9589520e+000  4.4237107e-001
C003-006  6.4603491e+000 -9.8784790e+000  4.0220875e-001
C003-007  6.2939191e+000 -9.8257980e+000  3.9681780e-001
C003-008  6.0948238e+000 -9.8024006e+000  4.1488314e-001
C003-009  5.8599114e+000 -9.8041754e+000  4.7431478e-001
C004-001  5.5749288e+000 -9.7459946e+000  5.5075681e-001
C004-002  5.3066759e+000 -9.6857338e+000  6.2658697e-001
C004-003  5.0539813e+000 -9.6243801e+000  6.9723541e-001
C004-004  4.8156800e+000 -9.5624428e+000  7.5537890e-001
C004-005  4.5894189e+000 -9.5011082e+000  7.8387916e-001
C004-006  4.3833122e+000 -9.4358292e+000  8.3649027e-001
C004-007  4.1896415e+000 -9.3711214e+000  8.6174774e-001
C004-008  4.0116138e+000 -9.3051214e+000  8.8139200e-001
C004-009  3.8481505e+000 -9.2389584e+000  8.8893741e-001
C005-001  3.6571310e+000 -9.0996218e+000  8.8405794e-001
C005-002  3.4743125e+000 -8.9605827e+000  9.1622126e-001
C005-003  3.2941544e+000 -8.8325367e+000  9.3307841e-001
C005-004  3.1183095e+000 -8.7159605e+000  9.2901731e-001
C005-005  2.9477611e+000 -8.6068211e+000  9.2245442e-001
C005-006  2.7829323e+000 -8.5013294e+000  9.3892139e-001
C005-007  2.6220644e+000 -8.4043102e+000  9.4393742e-001
C005-008  2.4681520e+000 -8.3117237e+000  9.7811675e-001
C006-001  2.1315296e+000 -8.1478796e+000  9.9556756e-001
C006-002  1.9326735e+000 -8.0581207e+000  9.6185410e-001
C006-003  1.7324040e+000 -7.9502649e+000  9.5737064e-001
C006-004  1.5247068e+000 -7.8290720e+000  9.5101082e-001
C006-005  1.3144448e+000 -7.6879401e+000  9.6522713e-001
C006-006  1.0956171e+000 -7.5354638e+000  9.7287923e-001
C006-007  8.6837792e-001 -7.3721690e+000  9.7533810e-001
C006-008  6.2974048e-001 -7.2029519e+000  9.5920247e-001
C006-009  3.8901040e-001 -7.0127831e+000  9.6562183e-001
C007-001  9.2546180e-002 -6.9173274e+000  1.0067184e+000
C007-002 -2.0481981e-001 -6.8211737e+000  9.7300446e-001
C007-003 -4.8636523e-001 -6.6980605e+000  9.4100785e-001
C007-004 -7.4375308e-001 -6.5368299e+000  9.3711847e-001
C007-005 -9.8341751e-001 -6.3487878e+000  9.2960721e-001
C007-006 -1.2233528e+000 -6.1557446e+000  8.6468345e-001
C007-007 -1.4436136e+000 -5.9332447e+000  8.0371785e-001
C007-008 -1.6597476e+000 -5.6972342e+000  7.0772129e-001
C007-009 -1.8515149e+000 -5.4291902e+000  6.2147403e-001
C008-001 -2.0183580e+000 -5.1745496e+000  6.0738873e-001
C008-002 -2.1543012e+000 -4.9131489e+000  5.8832419e-001
C008-003 -2.2598634e+000 -4.6423678e+000  5.6465536e-001
C008-004 -2.3208239e+000 -4.3560839e+000  5.6170177e-001
C008-005 -2.3443656e+000 -4.0580149e+000  5.6638265e-001
C008-006 -2.3236856e+000 -3.7497225e+000  5.8581686e-001
C008-007 -2.2928727e+000 -3.4211290e+000  5.8740848e-001
C008-008 -2.2312052e+000 -3.0689025e+000  6.0434854e-001
C009-001 -2.1438386e+000 -2.9164691e+000  9.6040511e-001
C009-002 -2.1823361e+000 -3.1170740e+000  1.2438949e+000
C009-003 -2.2185745e+000 -3.3246720e+000  1.5162112e+000
C009-004 -2.2367942e+000 -3.5511119e+000  1.7777991e+000
C009-005 -2.2064109e+000 -3.8109264e+000  2.0052900e+000
C009-006 -2.1846173e+000 -4.0762720e+000  2.2401345e+000
C009-007 -2.1587498e+000 -4.3556457e+000  2.4776597e+000
C009-008 -2.0683677e+000 -4.6717396e+000  2.6596932e+000
C009-009 -1.9502070e+000 -5.0089073e+000  2.8196032e+000
C010-001 -1.8716912e+000 -5.2327309e+000  3.0152597e+000
C010-002 -1.8098462e+000 -5.4399242e+000  3.2471635e+000
C010-003 -1.7003865e+000 -5.6505151e+000  3.4590123e+000
C010-004 -1.5806408e+000 -5.8549781e+000  3.6809332e+000
C010-005 -1.4273741e+000 -6.0593920e+000  3.8975556e+000
C010-006 -1.2362076e+000 -6.2645268e+000  4.1079302e+000
C010-007 -9.9301875e-001 -6.4727173e+000  4.2960749e+000
C010-008 -7.1019292e-001 -6.6810646e+000  4.4685860e+000
C010-009 -3.9024892e-001 -6.8887472e+000  4.6172023e+000
C011-001 -1.2643532e-001 -7.1286244e+000  4.7118177e+000
C011-002  1.3036044e-001 -7.3584251e+000  4.8157315e+000
C011-003  3.8357860e-001 -7.5791626e+000  4.9166021e+000
C011-004  6.2868208e-001 -7.7921214e+000  5.0282650e+000
C011-005  8.8440681e-001 -7.9966226e+000  5.1014953e+000
C011-006  1.1483766e+000 -8.1907616e+000  5.1368203e+000
C011-007  1.4117273e+000 -8.3752279e+000  5.1576929e+000
C011-008  1.6686188e+000 -8.5581656e+000  5.2108498e+000
C012-001  2.8697315e+001  3.2826870e+001 -2.0260458e+000
C012-002  2.8851950e+001  3.2727051e+001 -1.9347059e+000
C012-003  2.9013237e+001  3.2633877e+001 -1.8578421e+000
C012-004  2.9180393e+001  3.2548771e+001 -1.8044312e+000
C012-005  2.9335669e+001  3.2466999e+001 -1.7415159e+000
C012-006  2.9465302e+001  3.2383434e+001 -1.6349741e+000
C012-007  2.9590548e+001  3.2304634e+001 -1.5296828e+000
C012-008  2.9720881e+001  3.2233234e+001 -1.4427630e+000
C012-009  2.9853125e+001  3.2167397e+001 -1.3615185e+000
C013-001  3.0012342e+001  3.2114365e+001 -1.1970001e+000
C013-002  3.0161324e+001  3.2053894e+001 -1.0468584e+000
C013-003  3.0292112e+001  3.1984713e+001 -9.0187871e-001
C013-004  3.0422890e+001  3.1908585e+001 -7.7892047e-001
C013-005  3.0529943e+001  3.1823067e+001 -6.5552449e-001
C013-006  3.0621561e+001  3.1729124e+001 -5.3993696e-001
C013-007  3.0698261e+001  3.1626829e+001 -4.3269694e-001
C013-008  3.0767359e+001  3.1516134e+001 -3.3804706e-001
C013-009  3.0810232e+001  3.1397171e+001 -2.4523874e-001
C014-001  3.0870234e+001  3.1296993e+001 -1.1691470e-001
C014-002  3.0918793e+001  3.1216814e+001  2.4811978e-002
C014-003  3.0968321e+001  3.1151302e+001  1.7880230e-001
C014-004  3.0994696e+001  3.1104853e+001  3.5436103e-001
C014-005  3.1000904e+001  3.1077372e+001  5.5044514e-001
C014-006  3.1014328e+001  3.1059797e+001  7.6996911e-001
C014-007  3.0968346e+001  3.1075418e+001  1.0082783e+000
C014-008  3.0880884e+001  3.1118246e+001  1.2542869e+000
C015-001  3.0654970e+001  3.1286997e+001  1.7254446e+000
C015-002  3.0499561e+001  3.1416159e+001  1.8846390e+000
C015-003  3.0323675e+001  3.1558535e+001  1.9875644e+000
C015-004  3.0185488e+001  3.1713810e+001  2.1219170e+000
C015-005  3.0011677e+001  3.1887104e+001  2.1850822e+000
C015-006  2.9830414e+001  3.2080776e+001  2.2197134e+000
C015-007  2.9638412e+001  3.2299866e+001  2.2227850e+000
C015-008  2.9427872e+001  3.2534229e+001  2.1703672e+000
C015-009  2.9196560e+001  3.2712254e+001  2.0126781e+000
C016-001  2.8938995e+001  3.2858330e+001  1.9805684e+000
C016-002  2.8690380e+001  3.3014950e+001  1.9644568e+000
C016-003  2.8450338e+001  3.3085815e+001  1.8815471e+000
C016-004  2.8220852e+001  3.3148617e+001  1.7953993e+000
C016-005  2.8000881e+001  3.3221256e+001  1.7236542e+000
C016-006  2.7789181e+001  3.3272007e+001  1.6357219e+000
C016-007  2.7584473e+001  3.3310295e+001  1.5393859e+000
C016-008  2.7391836e+001  3.3363186e+001  1.4690237e+000
C017-001  2.7097942e+001  3.3471943e+001  1.4047756e+000
C017-002  2.6979647e+001  3.3535664e+001  1.4162773e+000
C017-003  2.6853191e+001  3.3581547e+001  1.4148897e+000
C017-004  2.6721786e+001  3.3616657e+001  1.4103920e+000
C017-005  2.6586348e+001  3.3642136e+001  1.4023489e+000
C017-006  2.6447847e+001  3.3666840e+001  1.4030770e+000
C017-007  2.6305283e+001  3.3694279e+001  1.4248574e+000
C017-008  2.6157658e+001  3.3714577e+001  1.4552056e+000
C017-009  2.6007505e+001  3.3723083e+001  1.4632701e+000
C018-001  2.5930361e+001  3.3830276e+001  1.4505830e+000
C018-002  2.5846880e+001  3.3925961e+001  1.4195515e+000
C018-003  2.5756031e+001  3.4010529e+001  1.3836458e+000
C018-004  2.5657589e+001  3.4084236e+001  1.3448598e+000
C018-005  2.5551785e+001  3.4146690e+001  1.3022212e+000
C018-006  2.5438026e+001  3.4198956e+001  1.2584146e+000
C018-007  2.5316402e+001  3.4240952e+001  1.2127190e+000
C018-008  2.5183226e+001  3.4279594e+001  1.1779033e+000
C019-001  2.4897701e+001  3.4352852e+001  1.0549607e+000
C019-002  2.4767389e+001  3.4385891e+001  9.6521229e-001
C019-003  2.4652514e+001  3.4407913e+001  8.7334692e-001
C019-004  2.4547976e+001  3.4425121e+001  7.8846580e-001
C019-005  2.4459780e+001  3.4431591e+001  7.0294923e-001
C019-006  2.4381136e+001  3.4433746e+001  6.2463874e-001
C019-007  2.4306152e+001  3.4435631e+001  5.5698371e-001
C019-008  2.4242599e+001  3.4430447e+001  4.9221280e-001
C019-009  2.4188633e+001  3.4419556e+001  4.3169042e-001
C020-001  2.4131876e+001  3.4416794e+001  3.4845236e-001
C020-002  2.4067402e+001  3.4420700e+001  2.7047464e-001
C020-003  2.4025854e+001  3.4407604e+001  1.8245371e-001
C020-004  2.3984434e+001  3.4394585e+001  9.6731029e-002
C020-005  2.3942184e+001  3.4382729e+001  1.3209481e-002
C020-006  2.3899220e+001  3.4372158e+001 -6.8606041e-002
C020-007  2.3853313e+001  3.4364948e+001 -1.4840828e-001
C020-008  2.3814272e+001  3.4352585e+001 -2.2915278e-001
C020-009  2.3781626e+001  3.4335415e+001 -3.1037810e-001
C021-001  2.3762980e+001  3.4325306e+001 -3.6669976e-001
C021-002  2.3742504e+001  3.4323345e+001 -4.2891604e-001
C021-003  2.3724316e+001  3.4325062e+001 -4.9867785e-001
C021-004  2.3714579e+001  3.4326439e+001 -5.7682419e-001
C021-005  2.3714642e+001  3.4327015e+001 -6.6300267e-001
C021-006  2.3719397e+001  3.4329971e+001 -7.5708586e-001
C021-007  2.3731752e+001  3.4333561e+001 -8.5895580e-001
C021-008  2.3749983e+001  3.4338882e+001 -9.6878737e-001
C022-001  2.3769562e+001  3.4252144e+001 -1.2063760e+000
C022-002  2.3759125e+001  3.4148434e+001 -1.3248971e+000
C022-003  2.3762508e+001  3.4025005e+001 -1.4346974e+000
C022-004  2.3783154e+001  3.3884460e+001 -1.5329459e+000
C022-005  2.3786053e+001  3.3740746e+001 -1.6347120e+000
C022-006  2.3770473e+001  3.3590546e+001 -1.7427131e+000
C022-007  2.3760817e+001  3.3426331e+001 -1.8453717e+000
C022-008  2.3770639e+001  3.3247005e+001 -1.9322931e+000
C022-009  2.3784382e+001  3.3056725e+001 -2.0105293e+000
C023-001  2.3908930e+001  3.2903030e+001 -2.1299007e+000
C023-002  2.4050102e+001  3.2787189e+001 -2.2392070e+000
C023-003  2.4211370e+001  3.2712109e+001 -2.3268499e+000
C023-004  2.4378059e+001  3.2676132e+001 -2.4136727e+000
C023-005  2.4560108e+001  3.2681675e+001 -2.4797111e+000
C023-006  2.4760628e+001  3.2730129e+001 -2.5100961e+000
C023-007  2.4960520e+001  3.2811317e+001 -2.5640707e+000
C023-008  2.5154076e+001  3.2925575e+001 -2.6720674e+000
C023-009  2.5365879e+001  3.3084061e+001 -2.7491584e+000
C024-001  2.5649540e+001  3.2911045e+001 -2.8203385e+000
C024-002  2.5951443e+001  3.2786980e+001 -2.8301940e+000
C024-003  2.6253897e+001  3.2690754e+001 -2.8737023e+000
C024-004  2.6577427e+001  3.2622719e+001 -2.9080565e+000
C024-005  2.6934868e+001  3.2588650e+001 -2.9141712e+000
C024-006  2.7346479e+001  3.2589043e+001 -2.9174461e+000
C024-007  2.7808781e+001  3.2651958e+001 -2.8249919e+000
C024-008  2.8238621e+001  3.2782513e+001 -2.5425055e+000
