# Supplementary material for: Disentangling biological variability and taphonomy: shape analysis of the limb long bones of the sauropodomorph dinosaur Plateosaurus
Source: PeerJ. 2020 Jul 23;8:e9359. doi: 10.7717/peerj.9359 (PMC7382942; doi:10.7717/peerj.9359)
Supplement: Supplemental Information 15 — The format (.pts) is readable by the packages used in the study and can be opened like a ".txt" file. [file peerj-08-9359-s015.zip › raw_data/landmark coordinates fibula/Fibula_R_F48_Plateo.pts]

Version 1.0
226
S000 -9.6335335e+000  2.9606119e+001 -8.1130314e-001
S001 -4.1592059e+000  2.8691273e+001  6.2736006e+000
S002 -1.0544962e+001  2.8873991e+001  3.6989555e+000
S003 -1.4559625e+001  2.6189299e+001  1.8768983e+000
S004  4.7573500e+000 -2.1851639e+001  3.5073242e+000
S005  1.0157456e+001 -2.4780527e+001  4.8248129e+000
S006  1.3092670e+001 -2.4052408e+001  9.7108698e-001
S007  9.9029207e+000 -2.5542040e+001  5.2397013e-001
S008  6.0897036e+000 -2.4974878e+001  9.4402122e-001
S009  4.1352615e+000 -2.3900150e+001  4.9354763e+000
C000-001 -9.4153881e+000  2.9651958e+001 -7.7776623e-001
C000-002 -9.1778069e+000  2.9698618e+001 -7.4097526e-001
C000-003 -8.9211607e+000  2.9741962e+001 -6.8338537e-001
C000-004 -8.6648016e+000  2.9777914e+001 -5.5423623e-001
C000-005 -8.3834143e+000  2.9814533e+001 -4.2987695e-001
C000-006 -8.0773420e+000  2.9851910e+001 -2.9851368e-001
C000-007 -7.7715940e+000  2.9882427e+001 -1.1120893e-001
C000-008 -7.4452181e+000  2.9912840e+001  9.0228125e-002
C000-009 -7.1166000e+000  2.9931393e+001  3.3600187e-001
C001-001 -6.8545151e+000  2.9954367e+001  5.8605623e-001
C001-002 -6.6255593e+000  2.9925024e+001  8.5967243e-001
C001-003 -6.3249388e+000  2.9903069e+001  1.0696431e+000
C001-004 -6.0448465e+000  2.9839447e+001  1.2817973e+000
C001-005 -5.8604689e+000  2.9702822e+001  1.5225093e+000
C001-006 -5.6003246e+000  2.9569763e+001  1.7154908e+000
C001-007 -5.2867842e+000  2.9429525e+001  1.8731227e+000
C001-008 -4.9052000e+000  2.9294470e+001  1.9707644e+000
C001-009 -4.5730596e+000  2.9105381e+001  2.0816245e+000
C002-001 -4.3381906e+000  2.9512215e+001  2.5085251e+000
C002-002 -4.1930132e+000  2.9779898e+001  2.9795020e+000
C002-003 -4.0532479e+000  2.9957890e+001  3.4364834e+000
C002-004 -4.0028076e+000  3.0002733e+001  3.9074728e+000
C002-005 -3.9384048e+000  2.9964445e+001  4.3742490e+000
C002-006 -3.9260674e+000  2.9810965e+001  4.8483105e+000
C002-007 -3.9368343e+000  2.9552052e+001  5.3374939e+000
C002-008 -4.0075407e+000  2.9175993e+001  5.8280840e+000
C003-001 -4.4673543e+000  2.8774740e+001  6.3750696e+000
C003-002 -4.8672853e+000  2.8867649e+001  6.3098025e+000
C003-003 -5.1844501e+000  2.8961885e+001  6.0771565e+000
C003-004 -5.4729738e+000  2.9054096e+001  5.9468293e+000
C003-005 -5.7212763e+000  2.9145239e+001  5.7901940e+000
C003-006 -5.9531827e+000  2.9236162e+001  5.6344867e+000
C003-007 -6.1686611e+000  2.9326593e+001  5.4687042e+000
C003-008 -6.4043188e+000  2.9424473e+001  5.3474441e+000
C003-009 -6.6142998e+000  2.9526237e+001  5.2186532e+000
C004-001 -6.8125067e+000  2.9433569e+001  5.1232405e+000
C004-002 -7.0313597e+000  2.9356310e+001  5.0507617e+000
C004-003 -7.2652783e+000  2.9293463e+001  4.9970317e+000
C004-004 -7.5096793e+000  2.9243536e+001  4.9520683e+000
C004-005 -7.7617807e+000  2.9205027e+001  4.9048948e+000
C004-006 -8.0135641e+000  2.9171415e+001  4.8210816e+000
C004-007 -8.2785349e+000  2.9152534e+001  4.7505016e+000
C004-008 -8.5370150e+000  2.9132565e+001  4.6223850e+000
C004-009 -8.8080807e+000  2.9126879e+001  4.5076265e+000
C005-001 -9.0014496e+000  2.9099413e+001  4.4463654e+000
C005-002 -9.1897230e+000  2.9068632e+001  4.3642941e+000
C005-003 -9.3768692e+000  2.9035320e+001  4.2700868e+000
C005-004 -9.5565567e+000  2.8987082e+001  4.1354918e+000
C005-005 -9.7605162e+000  2.8977837e+001  4.0912099e+000
C005-006 -9.9641972e+000  2.8966925e+001  4.0379167e+000
C005-007 -1.0161812e+001  2.8942474e+001  3.9486611e+000
C005-008 -1.0346813e+001  2.8897711e+001  3.8005841e+000
C006-001 -1.0851156e+001  2.8816708e+001  3.7033560e+000
C006-002 -1.1124403e+001  2.8711082e+001  3.6333141e+000
C006-003 -1.1403666e+001  2.8597988e+001  3.6159816e+000
C006-004 -1.1704144e+001  2.8483723e+001  3.6866372e+000
C006-005 -1.1968722e+001  2.8329063e+001  3.6888645e+000
C006-006 -1.2288951e+001  2.8184612e+001  3.8716769e+000
C006-007 -1.2557944e+001  2.7995335e+001  3.9488344e+000
C006-008 -1.2814614e+001  2.7785473e+001  4.0227699e+000
C006-009 -1.3041518e+001  2.7558733e+001  4.0323892e+000
C007-001 -1.3160600e+001  2.7381592e+001  3.9900634e+000
C007-002 -1.3293117e+001  2.7231932e+001  3.9643342e+000
C007-003 -1.3441122e+001  2.7110060e+001  3.9341524e+000
C007-004 -1.3584622e+001  2.7014383e+001  3.8684959e+000
C007-005 -1.3705051e+001  2.6945190e+001  3.7545018e+000
C007-006 -1.3826670e+001  2.6903606e+001  3.6211481e+000
C007-007 -1.3953673e+001  2.6889147e+001  3.4703164e+000
C007-008 -1.4080104e+001  2.6902029e+001  3.2960002e+000
C007-009 -1.4227513e+001  2.6936319e+001  3.1144984e+000
C008-001 -1.4386767e+001  2.6949642e+001  2.9685504e+000
C008-002 -1.4512604e+001  2.6942007e+001  2.8161256e+000
C008-003 -1.4589812e+001  2.6911804e+001  2.6588929e+000
C008-004 -1.4630032e+001  2.6856203e+001  2.5081856e+000
C008-005 -1.4636091e+001  2.6775583e+001  2.3686314e+000
C008-006 -1.4662413e+001  2.6666273e+001  2.2373233e+000
C008-007 -1.4664933e+001  2.6530867e+001  2.1079526e+000
C008-008 -1.4627168e+001  2.6371771e+001  1.9871370e+000
C009-001 -1.4391141e+001  2.6430374e+001  1.7321308e+000
C009-002 -1.4166266e+001  2.6684660e+001  1.6410263e+000
C009-003 -1.3956148e+001  2.6931456e+001  1.5578990e+000
C009-004 -1.3799562e+001  2.7154829e+001  1.4250567e+000
C009-005 -1.3658812e+001  2.7368858e+001  1.2881974e+000
C009-006 -1.3549307e+001  2.7565136e+001  1.1211720e+000
C009-007 -1.3445224e+001  2.7758596e+001  9.7099262e-001
C009-008 -1.3368834e+001  2.7935827e+001  7.9790986e-001
C009-009 -1.3295283e+001  2.8115952e+001  6.4501274e-001
C010-001 -1.3024357e+001  2.8018005e+001  6.1045802e-001
C010-002 -1.2790741e+001  2.7935766e+001  5.3161639e-001
C010-003 -1.2584973e+001  2.7881042e+001  4.3116051e-001
C010-004 -1.2389484e+001  2.7863153e+001  3.2777637e-001
C010-005 -1.2246775e+001  2.7864439e+001  1.8096089e-001
C010-006 -1.2101980e+001  2.7907530e+001  3.9772019e-002
C010-007 -1.1936666e+001  2.7996435e+001 -7.8893363e-002
C010-008 -1.1799874e+001  2.8113476e+001 -2.1973909e-001
C010-009 -1.1675879e+001  2.8264278e+001 -3.6609569e-001
C011-001 -1.1545935e+001  2.8585274e+001 -5.8849776e-001
C011-002 -1.1363517e+001  2.8873308e+001 -7.3801225e-001
C011-003 -1.1159681e+001  2.9116707e+001 -8.4160835e-001
C011-004 -1.0937259e+001  2.9311102e+001 -8.8228673e-001
C011-005 -1.0705609e+001  2.9456156e+001 -8.9212352e-001
C011-006 -1.0462421e+001  2.9552998e+001 -8.7282866e-001
C011-007 -1.0204586e+001  2.9610960e+001 -8.6606514e-001
C011-008 -9.9286404e+000  2.9626976e+001 -8.4018183e-001
C012-001  1.0334450e+001 -2.4801464e+001  4.7144318e+000
C012-002  1.0513746e+001 -2.4816288e+001  4.6023803e+000
C012-003  1.0686245e+001 -2.4817982e+001  4.4777532e+000
C012-004  1.0851224e+001 -2.4802633e+001  4.3386984e+000
C012-005  1.1028571e+001 -2.4783209e+001  4.2076297e+000
C012-006  1.1226365e+001 -2.4765406e+001  4.0925841e+000
C012-007  1.1400680e+001 -2.4722622e+001  3.9482329e+000
C012-008  1.1593725e+001 -2.4680120e+001  3.8177295e+000
C012-009  1.1788511e+001 -2.4628292e+001  3.6840994e+000
C013-001  1.1929303e+001 -2.4786758e+001  3.4320076e+000
C013-002  1.2094240e+001 -2.4909336e+001  3.2299056e+000
C013-003  1.2263935e+001 -2.4997528e+001  3.0699201e+000
C013-004  1.2421861e+001 -2.5044085e+001  2.9337461e+000
C013-005  1.2558966e+001 -2.5041775e+001  2.8082283e+000
C013-006  1.2686146e+001 -2.4995277e+001  2.7036870e+000
C013-007  1.2816877e+001 -2.4908712e+001  2.6277213e+000
C013-008  1.2893230e+001 -2.4760048e+001  2.5414565e+000
C013-009  1.2955607e+001 -2.4570578e+001  2.4831011e+000
C014-001  1.3038720e+001 -2.4486517e+001  2.2674255e+000
C014-002  1.3132647e+001 -2.4410784e+001  2.0666776e+000
C014-003  1.3186029e+001 -2.4338575e+001  1.8715199e+000
C014-004  1.3191600e+001 -2.4272663e+001  1.6883883e+000
C014-005  1.3176261e+001 -2.4215008e+001  1.5223718e+000
C014-006  1.3184482e+001 -2.4164175e+001  1.3658683e+000
C014-007  1.3187257e+001 -2.4119501e+001  1.2167597e+000
C014-008  1.3154719e+001 -2.4082249e+001  1.0840001e+000
C015-001  1.3012551e+001 -2.3940050e+001  8.5633725e-001
C015-002  1.2950100e+001 -2.3868900e+001  7.3450005e-001
C015-003  1.2880752e+001 -2.3840555e+001  6.1983800e-001
C015-004  1.2798089e+001 -2.3856504e+001  5.1907265e-001
C015-005  1.2712911e+001 -2.3915215e+001  4.2379695e-001
C015-006  1.2628671e+001 -2.4016310e+001  3.2950047e-001
C015-007  1.2537906e+001 -2.4160997e+001  2.4389718e-001
C015-008  1.2441588e+001 -2.4349039e+001  1.6644140e-001
C015-009  1.2335678e+001 -2.4579390e+001  1.0396348e-001
C016-001  1.2163040e+001 -2.4776352e+001  3.9665733e-002
C016-002  1.1957264e+001 -2.4949535e+001  1.6687481e-002
C016-003  1.1729221e+001 -2.5096498e+001  3.2898009e-002
C016-004  1.1481576e+001 -2.5223019e+001  6.3491568e-002
C016-005  1.1212768e+001 -2.5319757e+001  1.3614164e-001
C016-006  1.0921726e+001 -2.5352825e+001  3.1949744e-001
C016-007  1.0593476e+001 -2.5406090e+001  4.1429138e-001
C016-008  1.0243481e+001 -2.5466370e+001  4.7987044e-001
C017-001  9.7029152e+000 -2.5563173e+001  4.5678401e-001
C017-002  9.4970751e+000 -2.5559801e+001  4.0161368e-001
C017-003  9.2842302e+000 -2.5528141e+001  3.6802927e-001
C017-004  9.0685034e+000 -2.5478315e+001  3.3368868e-001
C017-005  8.8469248e+000 -2.5406670e+001  3.0554804e-001
C017-006  8.6180105e+000 -2.5314081e+001  2.8192139e-001
C017-007  8.3936052e+000 -2.5171890e+001  3.3678454e-001
C017-008  8.1644993e+000 -2.5017195e+001  3.7068826e-001
C017-009  7.9132471e+000 -2.4862974e+001  3.6183012e-001
C018-001  7.8469172e+000 -2.4930321e+001  4.3910745e-001
C018-002  7.7398915e+000 -2.4987158e+001  5.0143337e-001
C018-003  7.5789156e+000 -2.5073814e+001  4.9163261e-001
C018-004  7.4042311e+000 -2.5110548e+001  5.4102975e-001
C018-005  7.1987834e+000 -2.5129293e+001  5.9572965e-001
C018-006  6.9529715e+000 -2.5146923e+001  6.2596381e-001
C018-007  6.6907244e+000 -2.5114061e+001  7.1287268e-001
C018-008  6.4354029e+000 -2.5014723e+001  9.0537906e-001
C019-001  5.9759326e+000 -2.4984161e+001  1.0399952e+000
C019-002  5.8653321e+000 -2.4974190e+001  1.1609958e+000
C019-003  5.7705312e+000 -2.4944229e+001  1.2936629e+000
C019-004  5.6722755e+000 -2.4905737e+001  1.4155796e+000
C019-005  5.5730214e+000 -2.4856308e+001  1.5312694e+000
C019-006  5.4757619e+000 -2.4792639e+001  1.6462028e+000
C019-007  5.2985044e+000 -2.4758673e+001  1.7127411e+000
C019-008  5.1387115e+000 -2.4704060e+001  1.7867256e+000
C019-009  4.9715047e+000 -2.4642536e+001  1.8518087e+000
C020-001  4.9004111e+000 -2.4595554e+001  1.8955441e+000
C020-002  4.8151140e+000 -2.4552517e+001  1.9458743e+000
C020-003  4.7065201e+000 -2.4516932e+001  1.9968854e+000
C020-004  4.6086426e+000 -2.4467346e+001  2.0804443e+000
C020-005  4.5041466e+000 -2.4414988e+001  2.1800261e+000
C020-006  4.3965259e+000 -2.4358053e+001  2.2981670e+000
C020-007  4.2626753e+000 -2.4307123e+001  2.4216204e+000
C020-008  4.1451368e+000 -2.4242607e+001  2.5754564e+000
C020-009  4.0365973e+000 -2.4168869e+001  2.7512512e+000
C021-001  3.9675658e+000 -2.4197598e+001  2.9397533e+000
C021-002  3.9176040e+000 -2.4213879e+001  3.1396456e+000
C021-003  3.8896980e+000 -2.4215885e+001  3.3521407e+000
C021-004  3.8504748e+000 -2.4209211e+001  3.5734062e+000
C021-005  3.8281715e+000 -2.4184498e+001  3.8135638e+000
C021-006  3.8757277e+000 -2.4136614e+001  4.0721149e+000
C021-007  3.9595811e+000 -2.4073713e+001  4.3406920e+000
C021-008  4.0132346e+000 -2.3994446e+001  4.6368604e+000
C022-001  4.3442364e+000 -2.3785721e+001  5.2409372e+000
C022-002  4.5603104e+000 -2.3707726e+001  5.4949841e+000
C022-003  4.7375231e+000 -2.3654247e+001  5.7468371e+000
C022-004  4.9294944e+000 -2.3635868e+001  5.9539466e+000
C022-005  5.1397076e+000 -2.3655123e+001  6.1050649e+000
C022-006  5.3512616e+000 -2.3706688e+001  6.2234583e+000
C022-007  5.5673289e+000 -2.3791140e+001  6.3077407e+000
C022-008  5.8186831e+000 -2.3927063e+001  6.2648110e+000
C022-009  6.0434203e+000 -2.4078527e+001  6.2737226e+000
C023-001  6.4192185e+000 -2.4266197e+001  6.4131398e+000
C023-002  6.7754035e+000 -2.4442709e+001  6.5013790e+000
C023-003  7.1028728e+000 -2.4601755e+001  6.5369797e+000
C023-004  7.4020953e+000 -2.4743425e+001  6.5336490e+000
C023-005  7.6273994e+000 -2.4834600e+001  6.3814459e+000
C023-006  7.8081155e+000 -2.4891510e+001  6.1035156e+000
C023-007  8.0557022e+000 -2.4998161e+001  5.9596486e+000
C023-008  8.3024788e+000 -2.5111053e+001  5.8677249e+000
C023-009  8.4746876e+000 -2.5188234e+001  5.8770742e+000
C024-001  8.7498274e+000 -2.5041687e+001  5.8955121e+000
C024-002  8.9992695e+000 -2.4912533e+001  5.9538770e+000
C024-003  9.2303190e+000 -2.4813295e+001  5.9325695e+000
C024-004  9.4416981e+000 -2.4740305e+001  5.8673201e+000
C024-005  9.6216278e+000 -2.4697752e+001  5.7337537e+000
C024-006  9.7741909e+000 -2.4681072e+001  5.5530343e+000
C024-007  9.9128532e+000 -2.4687410e+001  5.3443499e+000
C024-008  1.0039792e+001 -2.4719351e+001  5.1025896e+000
