# Supplementary material for: Disentangling biological variability and taphonomy: shape analysis of the limb long bones of the sauropodomorph dinosaur Plateosaurus
Source: PeerJ. 2020 Jul 23;8:e9359. doi: 10.7717/peerj.9359 (PMC7382942; doi:10.7717/peerj.9359)
Supplement: Supplemental Information 15 — The format (.pts) is readable by the packages used in the study and can be opened like a ".txt" file. [file peerj-08-9359-s015.zip › raw_data/landmark coordinates fibula/Fibula_R_GPIT_I_Plateo.pts]

Version 1.0
226
S000 -6.9326000e+000 -1.3735640e+001 -5.9681644e+000
S001 -3.3123975e+000 -2.0320601e+001 -8.6612463e+000
S002 -7.5430126e+000 -1.7716259e+001 -7.5702615e+000
S003 -1.1676330e+001 -1.4497496e+001 -9.9817514e+000
S004 -1.1382690e+001 -1.4593057e+001 -5.0729996e+001
S005 -7.8175869e+000 -1.7471697e+001 -5.3153866e+001
S006 -3.7177081e+000 -1.5449239e+001 -5.3828178e+001
S007 -6.0784211e+000 -1.3710588e+001 -5.3530170e+001
S008 -7.9898119e+000 -1.2903328e+001 -5.2968040e+001
S009 -1.1907638e+001 -1.4738168e+001 -5.1741829e+001
C000-001 -6.4359374e+000 -1.3964178e+001 -5.9258366e+000
C000-002 -5.9993129e+000 -1.4269979e+001 -5.9493570e+000
C000-003 -5.6409235e+000 -1.4597829e+001 -6.0305910e+000
C000-004 -5.3349199e+000 -1.4908745e+001 -6.1306806e+000
C000-005 -5.0891995e+000 -1.5208700e+001 -6.2589211e+000
C000-006 -4.8584466e+000 -1.5489881e+001 -6.3732314e+000
C000-007 -4.6666923e+000 -1.5765164e+001 -6.4996758e+000
C000-008 -4.4843950e+000 -1.6032122e+001 -6.6120286e+000
C000-009 -4.3326993e+000 -1.6293234e+001 -6.7294440e+000
C001-001 -4.1788678e+000 -1.6442307e+001 -6.8770285e+000
C001-002 -3.9941173e+000 -1.6608259e+001 -6.9853287e+000
C001-003 -3.7522981e+000 -1.6756432e+001 -7.0341029e+000
C001-004 -3.5003076e+000 -1.6901031e+001 -7.0718751e+000
C001-005 -3.3217175e+000 -1.7094040e+001 -7.1647577e+000
C001-006 -3.1976123e+000 -1.7324814e+001 -7.2878132e+000
C001-007 -3.0422523e+000 -1.7547850e+001 -7.3852859e+000
C001-008 -2.8632495e+000 -1.7777651e+001 -7.4730148e+000
C001-009 -2.7512774e+000 -1.8045719e+001 -7.5920887e+000
C002-001 -2.7076871e+000 -1.8320753e+001 -7.7486615e+000
C002-002 -2.6348047e+000 -1.8582912e+001 -7.8882866e+000
C002-003 -2.6088057e+000 -1.8847734e+001 -8.0288649e+000
C002-004 -2.7545357e+000 -1.9116264e+001 -8.1671038e+000
C002-005 -2.7617164e+000 -1.9374737e+001 -8.2892132e+000
C002-006 -2.8002784e+000 -1.9642633e+001 -8.4091282e+000
C002-007 -2.9359527e+000 -1.9895901e+001 -8.5125761e+000
C002-008 -3.0996413e+000 -2.0136120e+001 -8.6018887e+000
C003-001 -3.6237454e+000 -2.0409895e+001 -8.7556305e+000
C003-002 -3.9034395e+000 -2.0486506e+001 -8.8281736e+000
C003-003 -4.1556282e+000 -2.0575708e+001 -8.8920927e+000
C003-004 -4.4003682e+000 -2.0620592e+001 -8.9211721e+000
C003-005 -4.6296201e+000 -2.0611280e+001 -8.9106474e+000
C003-006 -4.8405786e+000 -2.0580027e+001 -8.8755531e+000
C003-007 -5.0350037e+000 -2.0523792e+001 -8.8143482e+000
C003-008 -5.2117310e+000 -2.0437618e+001 -8.7249708e+000
C003-009 -5.3822713e+000 -2.0335815e+001 -8.6112137e+000
C004-001 -5.5312605e+000 -2.0198303e+001 -8.5448589e+000
C004-002 -5.6523666e+000 -2.0032921e+001 -8.4717216e+000
C004-003 -5.7564459e+000 -1.9856003e+001 -8.3973417e+000
C004-004 -5.8645129e+000 -1.9687355e+001 -8.3252869e+000
C004-005 -5.9910250e+000 -1.9537270e+001 -8.2547827e+000
C004-006 -6.1105847e+000 -1.9384018e+001 -8.1837187e+000
C004-007 -6.2274256e+000 -1.9231384e+001 -8.1124496e+000
C004-008 -6.3348823e+000 -1.9074390e+001 -8.0420504e+000
C004-009 -6.4318109e+000 -1.8912045e+001 -7.9740558e+000
C005-001 -6.5463252e+000 -1.8775906e+001 -7.9328008e+000
C005-002 -6.6631813e+000 -1.8640753e+001 -7.8908591e+000
C005-003 -6.7666645e+000 -1.8494694e+001 -7.8510046e+000
C005-004 -6.8731780e+000 -1.8349627e+001 -7.8098249e+000
C005-005 -6.9894028e+000 -1.8210506e+001 -7.7661381e+000
C005-006 -7.1121550e+000 -1.8074404e+001 -7.7204995e+000
C005-007 -7.2412467e+000 -1.7940628e+001 -7.6729002e+000
C005-008 -7.3847146e+000 -1.7819172e+001 -7.6225677e+000
C006-001 -7.7424970e+000 -1.7584200e+001 -7.5358610e+000
C006-002 -7.9201670e+000 -1.7420801e+001 -7.4989309e+000
C006-003 -8.0947943e+000 -1.7256510e+001 -7.4599600e+000
C006-004 -8.2845974e+000 -1.7118414e+001 -7.4256177e+000
C006-005 -8.4776201e+000 -1.6987186e+001 -7.3923945e+000
C006-006 -8.6674967e+000 -1.6853168e+001 -7.3569350e+000
C006-007 -8.8416214e+000 -1.6699583e+001 -7.3177581e+000
C006-008 -9.0044212e+000 -1.6534128e+001 -7.2797008e+000
C006-009 -9.1710024e+000 -1.6376797e+001 -7.2431626e+000
C007-001 -9.3285980e+000 -1.6265415e+001 -7.2320223e+000
C007-002 -9.4859581e+000 -1.6166721e+001 -7.2406549e+000
C007-003 -9.6341028e+000 -1.6064470e+001 -7.2745004e+000
C007-004 -9.7864714e+000 -1.5983439e+001 -7.3251553e+000
C007-005 -9.9434271e+000 -1.5927297e+001 -7.3920488e+000
C007-006 -1.0097708e+001 -1.5879277e+001 -7.4813471e+000
C007-007 -1.0248643e+001 -1.5835886e+001 -7.5942426e+000
C007-008 -1.0386950e+001 -1.5779738e+001 -7.7328653e+000
C007-009 -1.0513885e+001 -1.5720209e+001 -7.8916368e+000
C008-001 -1.0697510e+001 -1.5603445e+001 -8.0962868e+000
C008-002 -1.0864189e+001 -1.5476292e+001 -8.3080826e+000
C008-003 -1.1018694e+001 -1.5346774e+001 -8.5266457e+000
C008-004 -1.1157875e+001 -1.5210581e+001 -8.7519770e+000
C008-005 -1.1300799e+001 -1.5090274e+001 -8.9848938e+000
C008-006 -1.1452815e+001 -1.4973821e+001 -9.2278919e+000
C008-007 -1.1625214e+001 -1.4841588e+001 -9.4850101e+000
C008-008 -1.1724527e+001 -1.4653856e+001 -9.7436008e+000
C009-001 -1.1632751e+001 -1.4361774e+001 -9.9227543e+000
C009-002 -1.1563838e+001 -1.4233738e+001 -9.8268280e+000
C009-003 -1.1441753e+001 -1.4144902e+001 -9.7025356e+000
C009-004 -1.1320993e+001 -1.4069159e+001 -9.5544205e+000
C009-005 -1.1213129e+001 -1.3992171e+001 -9.3783560e+000
C009-006 -1.1113875e+001 -1.3911513e+001 -9.1717892e+000
C009-007 -1.0998279e+001 -1.3858028e+001 -8.9416294e+000
C009-008 -1.0875930e+001 -1.3824107e+001 -8.6859589e+000
C009-009 -1.0794394e+001 -1.3720751e+001 -8.3827162e+000
C010-001 -1.0655647e+001 -1.3666948e+001 -8.2812471e+000
C010-002 -1.0499169e+001 -1.3610929e+001 -8.1765280e+000
C010-003 -1.0319704e+001 -1.3572210e+001 -8.0687275e+000
C010-004 -1.0120524e+001 -1.3546876e+001 -7.9560852e+000
C010-005 -9.9070148e+000 -1.3506174e+001 -7.8399367e+000
C010-006 -9.6684151e+000 -1.3508257e+001 -7.7190886e+000
C010-007 -9.4117451e+000 -1.3506199e+001 -7.5972862e+000
C010-008 -9.1427393e+000 -1.3466931e+001 -7.4726291e+000
C010-009 -8.8660650e+000 -1.3390573e+001 -7.3360462e+000
C011-001 -8.7317791e+000 -1.3361757e+001 -7.3861427e+000
C011-002 -8.5721064e+000 -1.3348700e+001 -7.3835254e+000
C011-003 -8.3905926e+000 -1.3372626e+001 -7.3349319e+000
C011-004 -8.1935787e+000 -1.3428406e+001 -7.2419200e+000
C011-005 -7.9802132e+000 -1.3485791e+001 -7.0960884e+000
C011-006 -7.7264061e+000 -1.3434910e+001 -6.8480873e+000
C011-007 -7.4549084e+000 -1.3426779e+001 -6.5526395e+000
C011-008 -7.1963258e+000 -1.3557253e+001 -6.2693381e+000
C012-001 -7.6637025e+000 -1.7543615e+001 -5.3072769e+001
C012-002 -7.5108743e+000 -1.7611080e+001 -5.3008419e+001
C012-003 -7.3540206e+000 -1.7652193e+001 -5.2961361e+001
C012-004 -7.1957259e+000 -1.7673054e+001 -5.2934017e+001
C012-005 -7.0381269e+000 -1.7686880e+001 -5.2923962e+001
C012-006 -6.8802128e+000 -1.7689569e+001 -5.2931271e+001
C012-007 -6.7218156e+000 -1.7675106e+001 -5.2956852e+001
C012-008 -6.5633273e+000 -1.7647171e+001 -5.2999451e+001
C012-009 -6.4027076e+000 -1.7621101e+001 -5.3058929e+001
C013-001 -6.1981664e+000 -1.7557169e+001 -5.3214310e+001
C013-002 -6.0062170e+000 -1.7471674e+001 -5.3348618e+001
C013-003 -5.8231444e+000 -1.7390856e+001 -5.3463783e+001
C013-004 -5.6484632e+000 -1.7316648e+001 -5.3561779e+001
C013-005 -5.4836483e+000 -1.7241360e+001 -5.3639687e+001
C013-006 -5.3284645e+000 -1.7166924e+001 -5.3698181e+001
C013-007 -5.1814427e+000 -1.7099014e+001 -5.3741028e+001
C013-008 -5.0430140e+000 -1.7035019e+001 -5.3767090e+001
C013-009 -4.9110956e+000 -1.6980280e+001 -5.3779995e+001
C014-001 -4.6982479e+000 -1.6880337e+001 -5.3800243e+001
C014-002 -4.5022984e+000 -1.6768755e+001 -5.3820557e+001
C014-003 -4.3274765e+000 -1.6636646e+001 -5.3835232e+001
C014-004 -4.1758018e+000 -1.6483364e+001 -5.3843853e+001
C014-005 -4.0431862e+000 -1.6313265e+001 -5.3849216e+001
C014-006 -3.9293621e+000 -1.6125668e+001 -5.3851105e+001
C014-007 -3.8342483e+000 -1.5919845e+001 -5.3849407e+001
C014-008 -3.7609391e+000 -1.5694386e+001 -5.3842861e+001
C015-001 -3.7548461e+000 -1.5167250e+001 -5.3916668e+001
C015-002 -3.8386879e+000 -1.4903191e+001 -5.3977127e+001
C015-003 -3.9696770e+000 -1.4690048e+001 -5.4007824e+001
C015-004 -4.1151123e+000 -1.4527341e+001 -5.4022125e+001
C015-005 -4.2632442e+000 -1.4404670e+001 -5.4025166e+001
C015-006 -4.4096770e+000 -1.4309178e+001 -5.4019390e+001
C015-007 -4.5515232e+000 -1.4225249e+001 -5.4007229e+001
C015-008 -4.6910334e+000 -1.4146273e+001 -5.3988873e+001
C015-009 -4.8328376e+000 -1.4076205e+001 -5.3963074e+001
C016-001 -4.9830461e+000 -1.4020244e+001 -5.3960224e+001
C016-002 -5.1350160e+000 -1.3973631e+001 -5.3944241e+001
C016-003 -5.2851563e+000 -1.3941420e+001 -5.3913692e+001
C016-004 -5.4314656e+000 -1.3926554e+001 -5.3868767e+001
C016-005 -5.5713716e+000 -1.3899968e+001 -5.3817509e+001
C016-006 -5.7064352e+000 -1.3864799e+001 -5.3758835e+001
C016-007 -5.8363733e+000 -1.3819446e+001 -5.3692287e+001
C016-008 -5.9598732e+000 -1.3764647e+001 -5.3616520e+001
C017-001 -6.2114029e+000 -1.3647026e+001 -5.3533394e+001
C017-002 -6.3367515e+000 -1.3579535e+001 -5.3526714e+001
C017-003 -6.4570994e+000 -1.3514187e+001 -5.3510799e+001
C017-004 -6.5735393e+000 -1.3453640e+001 -5.3484837e+001
C017-005 -6.6857982e+000 -1.3397265e+001 -5.3448734e+001
C017-006 -6.7921925e+000 -1.3340356e+001 -5.3403992e+001
C017-007 -6.8945313e+000 -1.3287634e+001 -5.3348473e+001
C017-008 -6.9952922e+000 -1.3246976e+001 -5.3280304e+001
C017-009 -7.0916953e+000 -1.3210651e+001 -5.3202705e+001
C018-001 -7.1718340e+000 -1.3183702e+001 -5.3170509e+001
C018-002 -7.2549124e+000 -1.3147679e+001 -5.3140648e+001
C018-003 -7.3418012e+000 -1.3108537e+001 -5.3111839e+001
C018-004 -7.4319057e+000 -1.3065387e+001 -5.3083725e+001
C018-005 -7.5285950e+000 -1.3024392e+001 -5.3057083e+001
C018-006 -7.6311908e+000 -1.2982423e+001 -5.3032166e+001
C018-007 -7.7427559e+000 -1.2946085e+001 -5.3009697e+001
C018-008 -7.8630867e+000 -1.2918436e+001 -5.2989067e+001
C019-001 -8.1918745e+000 -1.2889523e+001 -5.2885384e+001
C019-002 -8.3943396e+000 -1.2845569e+001 -5.2805447e+001
C019-003 -8.6012297e+000 -1.2826872e+001 -5.2725231e+001
C019-004 -8.8123331e+000 -1.2831492e+001 -5.2648071e+001
C019-005 -9.0257034e+000 -1.2832133e+001 -5.2571487e+001
C019-006 -9.2419291e+000 -1.2834089e+001 -5.2495361e+001
C019-007 -9.4614315e+000 -1.2832780e+001 -5.2418900e+001
C019-008 -9.6844568e+000 -1.2851442e+001 -5.2346188e+001
C019-009 -9.9092913e+000 -1.2895626e+001 -5.2277172e+001
C020-001 -1.0066927e+001 -1.2903315e+001 -5.2232151e+001
C020-002 -1.0223906e+001 -1.2926852e+001 -5.2189495e+001
C020-003 -1.0374268e+001 -1.2978917e+001 -5.2149673e+001
C020-004 -1.0518514e+001 -1.3048957e+001 -5.2111782e+001
C020-005 -1.0660996e+001 -1.3127340e+001 -5.2075417e+001
C020-006 -1.0805346e+001 -1.3211006e+001 -5.2040264e+001
C020-007 -1.0949934e+001 -1.3305005e+001 -5.2006382e+001
C020-008 -1.1087024e+001 -1.3418815e+001 -5.1975067e+001
C020-009 -1.1219760e+001 -1.3547256e+001 -5.1946117e+001
C021-001 -1.1361787e+001 -1.3698309e+001 -5.1970703e+001
C021-002 -1.1482991e+001 -1.3849165e+001 -5.1984653e+001
C021-003 -1.1587338e+001 -1.3995385e+001 -5.1986870e+001
C021-004 -1.1674130e+001 -1.4136896e+001 -5.1977463e+001
C021-005 -1.1747116e+001 -1.4271119e+001 -5.1955528e+001
C021-006 -1.1808428e+001 -1.4397338e+001 -5.1920643e+001
C021-007 -1.1857357e+001 -1.4516485e+001 -5.1873039e+001
C021-008 -1.1890821e+001 -1.4630038e+001 -5.1813374e+001
C022-001 -1.1878060e+001 -1.4791354e+001 -5.1553890e+001
C022-002 -1.1833321e+001 -1.4862636e+001 -5.1392937e+001
C022-003 -1.1802773e+001 -1.4943450e+001 -5.1244102e+001
C022-004 -1.1775665e+001 -1.5039121e+001 -5.1105953e+001
C022-005 -1.1722795e+001 -1.5157320e+001 -5.0994453e+001
C022-006 -1.1660875e+001 -1.5296597e+001 -5.0900478e+001
C022-007 -1.1571971e+001 -1.5456524e+001 -5.0837997e+001
C022-008 -1.1460495e+001 -1.5632131e+001 -5.0805771e+001
C022-009 -1.1326582e+001 -1.5815425e+001 -5.0804802e+001
C023-001 -1.1209565e+001 -1.5941278e+001 -5.0813801e+001
C023-002 -1.1094210e+001 -1.6073503e+001 -5.0847607e+001
C023-003 -1.0974968e+001 -1.6209959e+001 -5.0909222e+001
C023-004 -1.0848813e+001 -1.6347363e+001 -5.1002598e+001
C023-005 -1.0718140e+001 -1.6491745e+001 -5.1124111e+001
C023-006 -1.0584375e+001 -1.6650026e+001 -5.1273083e+001
C023-007 -1.0437988e+001 -1.6791199e+001 -5.1468472e+001
C023-008 -1.0279853e+001 -1.6911179e+001 -5.1703445e+001
C023-009 -1.0113165e+001 -1.7021301e+001 -5.1966305e+001
C024-001 -9.9972429e+000 -1.7053371e+001 -5.2120865e+001
C024-002 -9.8496332e+000 -1.7111944e+001 -5.2269566e+001
C024-003 -9.6708384e+000 -1.7180590e+001 -5.2410767e+001
C024-004 -9.4707441e+000 -1.7272894e+001 -5.2542965e+001
C024-005 -9.2534399e+000 -1.7395830e+001 -5.2669357e+001
C024-006 -8.9806128e+000 -1.7482231e+001 -5.2798790e+001
C024-007 -8.6262903e+000 -1.7478834e+001 -5.2925175e+001
C024-008 -8.2374020e+000 -1.7472338e+001 -5.3042694e+001
