# Supplementary material for: Disentangling biological variability and taphonomy: shape analysis of the limb long bones of the sauropodomorph dinosaur Plateosaurus
Source: PeerJ. 2020 Jul 23;8:e9359. doi: 10.7717/peerj.9359 (PMC7382942; doi:10.7717/peerj.9359)
Supplement: Supplemental Information 15 — The format (.pts) is readable by the packages used in the study and can be opened like a ".txt" file. [file peerj-08-9359-s015.zip › raw_data/landmark coordinates fibula/Fibula_R_GPIT_uncat_3_Plateo.pts]

Version 1.0
226
S000 -2.0171876e+000 -1.9293941e+001  8.9557791e-001
S001 -5.3105626e+000 -1.5943746e+001  8.2055340e+000
S002  3.0874634e-001 -1.8225935e+001  5.4631748e+000
S003  5.8896408e+000 -1.4704107e+001  2.7381964e+000
S004  3.8486767e+000  3.3782555e+001  4.0411568e+000
S005 -6.4993787e-001  3.7189255e+001  5.4986887e+000
S006 -3.7828445e+000  3.7688301e+001  2.4563322e+000
S007  3.9614701e-001  3.6773010e+001  1.5006161e+000
S008  3.4437981e+000  3.6293793e+001  2.3124199e+000
S009  4.3151703e+000  3.4658440e+001  4.6700916e+000
C000-001 -2.3761208e+000 -1.9190638e+001  1.1178029e+000
C000-002 -2.7109466e+000 -1.9091707e+001  1.3467096e+000
C000-003 -3.0097170e+000 -1.8993649e+001  1.5914142e+000
C000-004 -3.2407694e+000 -1.8889677e+001  1.8753475e+000
C000-005 -3.4755187e+000 -1.8806969e+001  2.1315989e+000
C000-006 -3.6507995e+000 -1.8725992e+001  2.4168482e+000
C000-007 -3.8383975e+000 -1.8663078e+001  2.6734729e+000
C000-008 -4.0105114e+000 -1.8609554e+001  2.9249935e+000
C000-009 -4.1896873e+000 -1.8566610e+001  3.1508422e+000
C001-001 -4.3918295e+000 -1.8514050e+001  3.3968356e+000
C001-002 -4.5511785e+000 -1.8445038e+001  3.6652849e+000
C001-003 -4.6815171e+000 -1.8360247e+001  3.9466856e+000
C001-004 -4.8910670e+000 -1.8281267e+001  4.1045203e+000
C001-005 -5.0893736e+000 -1.8190430e+001  4.2515345e+000
C001-006 -5.2475452e+000 -1.8081772e+001  4.4249101e+000
C001-007 -5.3871169e+000 -1.7959688e+001  4.5970874e+000
C001-008 -5.4944115e+000 -1.7824675e+001  4.7728558e+000
C001-009 -5.5856881e+000 -1.7680002e+001  4.9316378e+000
C002-001 -5.7568150e+000 -1.7444971e+001  5.3300419e+000
C002-002 -5.8315220e+000 -1.7222349e+001  5.7374768e+000
C002-003 -5.8649492e+000 -1.7011536e+001  6.1289902e+000
C002-004 -5.8649344e+000 -1.6811069e+001  6.5042548e+000
C002-005 -5.8366752e+000 -1.6618654e+001  6.8658962e+000
C002-006 -5.7699556e+000 -1.6435127e+001  7.2168164e+000
C002-007 -5.6858106e+000 -1.6251932e+001  7.5653925e+000
C002-008 -5.5431499e+000 -1.6080957e+001  7.9051108e+000
C003-001 -5.1725869e+000 -1.5926769e+001  8.3331509e+000
C003-002 -5.0458765e+000 -1.5950130e+001  8.4244041e+000
C003-003 -4.9216037e+000 -1.5999097e+001  8.5047302e+000
C003-004 -4.7780952e+000 -1.6074026e+001  8.5827217e+000
C003-005 -4.6143603e+000 -1.6201172e+001  8.6156626e+000
C003-006 -4.4465709e+000 -1.6386045e+001  8.5841465e+000
C003-007 -4.2678947e+000 -1.6613634e+001  8.5191383e+000
C003-008 -4.0826921e+000 -1.6885887e+001  8.4125643e+000
C003-009 -3.8869755e+000 -1.7200932e+001  8.2713985e+000
C004-001 -3.6769488e+000 -1.7285467e+001  8.0659475e+000
C004-002 -3.4537876e+000 -1.7371367e+001  7.8920832e+000
C004-003 -3.1029706e+000 -1.7435040e+001  7.8535748e+000
C004-004 -2.8313997e+000 -1.7490908e+001  7.7317252e+000
C004-005 -2.6246669e+000 -1.7549810e+001  7.5483446e+000
C004-006 -2.4219635e+000 -1.7601683e+001  7.3627501e+000
C004-007 -2.2100141e+000 -1.7639349e+001  7.1886415e+000
C004-008 -2.0048859e+000 -1.7666376e+001  7.0109010e+000
C004-009 -1.7890733e+000 -1.7668858e+001  6.8578811e+000
C005-001 -1.5216172e+000 -1.7693430e+001  6.6817250e+000
C005-002 -1.2698666e+000 -1.7730938e+001  6.4993939e+000
C005-003 -1.0189308e+000 -1.7774008e+001  6.3350034e+000
C005-004 -7.7867603e-001 -1.7826923e+001  6.1724219e+000
C005-005 -5.4249460e-001 -1.7888786e+001  6.0224996e+000
C005-006 -3.1209987e-001 -1.7960924e+001  5.8816366e+000
C005-007 -8.8731095e-002 -1.8043650e+001  5.7470298e+000
C005-008  1.3427964e-001 -1.8139950e+001  5.6262388e+000
C006-001  4.7938576e-001 -1.8269348e+001  5.2577882e+000
C006-002  6.6714102e-001 -1.8275719e+001  5.0591135e+000
C006-003  8.7249088e-001 -1.8246338e+001  4.8685870e+000
C006-004  1.1126149e+000 -1.8195866e+001  4.7282076e+000
C006-005  1.3863612e+000 -1.8119854e+001  4.6446118e+000
C006-006  1.6555947e+000 -1.7988350e+001  4.5199285e+000
C006-007  1.9462547e+000 -1.7818558e+001  4.4105778e+000
C006-008  2.2573133e+000 -1.7608210e+001  4.3100939e+000
C006-009  2.5189686e+000 -1.7366249e+001  4.1076717e+000
C007-001  2.7551453e+000 -1.7295660e+001  3.9686303e+000
C007-002  2.9965703e+000 -1.7221039e+001  3.8618159e+000
C007-003  3.2106893e+000 -1.7137445e+001  3.7361538e+000
C007-004  3.4213426e+000 -1.7047716e+001  3.6287379e+000
C007-005  3.6273465e+000 -1.6952778e+001  3.5380857e+000
C007-006  3.8276191e+000 -1.6852814e+001  3.4630027e+000
C007-007  4.0123477e+000 -1.6742298e+001  3.3838973e+000
C007-008  4.1993613e+000 -1.6631536e+001  3.3371470e+000
C007-009  4.3757648e+000 -1.6513025e+001  3.2965817e+000
C008-001  4.7245984e+000 -1.6300032e+001  3.2594087e+000
C008-002  5.0478177e+000 -1.6103619e+001  3.2726517e+000
C008-003  5.3277965e+000 -1.5910566e+001  3.2853866e+000
C008-004  5.5591674e+000 -1.5715102e+001  3.2769852e+000
C008-005  5.7256122e+000 -1.5515279e+001  3.2142324e+000
C008-006  5.8042135e+000 -1.5323078e+001  3.0817947e+000
C008-007  5.8520870e+000 -1.5135044e+001  2.9729655e+000
C008-008  5.9115305e+000 -1.4916804e+001  2.8871305e+000
C009-001  5.8582234e+000 -1.4723952e+001  2.2904170e+000
C009-002  5.6714339e+000 -1.4884482e+001  1.8991219e+000
C009-003  5.5114322e+000 -1.5061651e+001  1.5979693e+000
C009-004  5.3739467e+000 -1.5257764e+001  1.3801359e+000
C009-005  5.2815166e+000 -1.5460715e+001  1.2108210e+000
C009-006  5.1763172e+000 -1.5700701e+001  1.1564821e+000
C009-007  5.0933766e+000 -1.5955873e+001  1.1810908e+000
C009-008  5.0691676e+000 -1.6219940e+001  1.1911353e+000
C009-009  5.0782967e+000 -1.6519522e+001  1.1908467e+000
C010-001  4.8721023e+000 -1.6751404e+001  1.1262037e+000
C010-002  4.6559911e+000 -1.6978521e+001  1.0444901e+000
C010-003  4.4257088e+000 -1.7199543e+001  9.6103644e-001
C010-004  4.1840062e+000 -1.7415384e+001  8.6670345e-001
C010-005  3.9197407e+000 -1.7622271e+001  7.9806226e-001
C010-006  3.6351626e+000 -1.7821743e+001  7.3913467e-001
C010-007  3.3488815e+000 -1.8019108e+001  6.4034873e-001
C010-008  3.0374727e+000 -1.8208191e+001  5.6031299e-001
C010-009  2.7531545e+000 -1.8398849e+001  4.0587890e-001
C011-001  2.3170009e+000 -1.8456179e+001  2.6078081e-001
C011-002  1.8494250e+000 -1.8519306e+001  1.9199246e-001
C011-003  1.3727306e+000 -1.8595778e+001  1.4729209e-001
C011-004  8.7921923e-001 -1.8690149e+001  1.1745126e-001
C011-005  3.5462457e-001 -1.8800442e+001  1.2687226e-001
C011-006 -2.0655669e-001 -1.8927019e+001  1.8279573e-001
C011-007 -8.0277508e-001 -1.9060654e+001  3.1713444e-001
C011-008 -1.4209628e+000 -1.9193016e+001  5.4143047e-001
C012-001 -8.4776545e-001  3.7314465e+001  5.4354129e+000
C012-002 -1.0305849e+000  3.7433250e+001  5.3560524e+000
C012-003 -1.2017769e+000  3.7546440e+001  5.2699394e+000
C012-004 -1.3605341e+000  3.7633713e+001  5.1505733e+000
C012-005 -1.5106004e+000  3.7731705e+001  5.0542002e+000
C012-006 -1.6499327e+000  3.7826679e+001  4.9575801e+000
C012-007 -1.7796928e+000  3.7927750e+001  4.8704405e+000
C012-008 -1.8976725e+000  3.8012409e+001  4.7674155e+000
C012-009 -2.0018671e+000  3.8082104e+001  4.6511860e+000
C013-001 -2.1907425e+000  3.8131920e+001  4.5882587e+000
C013-002 -2.3753660e+000  3.8171261e+001  4.5231395e+000
C013-003 -2.5456650e+000  3.8185661e+001  4.4428792e+000
C013-004 -2.7011952e+000  3.8180458e+001  4.3533521e+000
C013-005 -2.8431931e+000  3.8159206e+001  4.2574053e+000
C013-006 -2.9918253e+000  3.8146381e+001  4.1779547e+000
C013-007 -3.1376305e+000  3.8128159e+001  4.1026115e+000
C013-008 -3.2759619e+000  3.8099144e+001  4.0265741e+000
C013-009 -3.3982077e+000  3.8049149e+001  3.9374275e+000
C014-001 -3.4865546e+000  3.8081650e+001  3.8412728e+000
C014-002 -3.5657601e+000  3.8096992e+001  3.7282190e+000
C014-003 -3.6314323e+000  3.8092308e+001  3.5959711e+000
C014-004 -3.6793633e+000  3.8066299e+001  3.4455330e+000
C014-005 -3.7241194e+000  3.8027111e+001  3.2809079e+000
C014-006 -3.7666683e+000  3.7973923e+001  3.0985007e+000
C014-007 -3.8015394e+000  3.7903790e+001  2.8958466e+000
C014-008 -3.7967227e+000  3.7804241e+001  2.6826394e+000
C015-001 -3.6276925e+000  3.7740517e+001  2.1981804e+000
C015-002 -3.4850519e+000  3.7781647e+001  1.9504579e+000
C015-003 -3.3212419e+000  3.7798237e+001  1.7330067e+000
C015-004 -3.1273448e+000  3.7785007e+001  1.5612876e+000
C015-005 -2.9178751e+000  3.7748577e+001  1.4228568e+000
C015-006 -2.6940858e+000  3.7689659e+001  1.3164179e+000
C015-007 -2.4555097e+000  3.7608006e+001  1.2456346e+000
C015-008 -2.2045598e+000  3.7505234e+001  1.2033750e+000
C015-009 -1.9379859e+000  3.7380440e+001  1.1646345e+000
C016-001 -1.7620186e+000  3.7533142e+001  1.1894437e+000
C016-002 -1.5576732e+000  3.7637180e+001  1.2306091e+000
C016-003 -1.3334099e+000  3.7686661e+001  1.2752063e+000
C016-004 -1.1252550e+000  3.7659225e+001  1.3665937e+000
C016-005 -8.9915466e-001  3.7570522e+001  1.4546475e+000
C016-006 -6.2243879e-001  3.7442116e+001  1.5021489e+000
C016-007 -3.1387404e-001  3.7262375e+001  1.5432010e+000
C016-008  3.3708703e-002  3.7042175e+001  1.5445888e+000
C017-001  6.2161344e-001  3.6774780e+001  1.4685725e+000
C017-002  8.4296852e-001  3.6767563e+001  1.4938493e+000
C017-003  1.0398394e+000  3.6749443e+001  1.5514120e+000
C017-004  1.2105963e+000  3.6724663e+001  1.6199903e+000
C017-005  1.3630091e+000  3.6699234e+001  1.6853049e+000
C017-006  1.5094348e+000  3.6680397e+001  1.7325343e+000
C017-007  1.6640117e+000  3.6676605e+001  1.7383591e+000
C017-008  1.7943090e+000  3.6665348e+001  1.7631490e+000
C017-009  1.9067757e+000  3.6651062e+001  1.7973891e+000
C018-001  2.0742326e+000  3.6630146e+001  1.8436668e+000
C018-002  2.2447684e+000  3.6606564e+001  1.8843277e+000
C018-003  2.4219882e+000  3.6581066e+001  1.9160669e+000
C018-004  2.5941229e+000  3.6547367e+001  1.9651109e+000
C018-005  2.7583191e+000  3.6504017e+001  2.0347481e+000
C018-006  2.8925631e+000  3.6436436e+001  2.1655405e+000
C018-007  3.0515237e+000  3.6374207e+001  2.2569449e+000
C018-008  3.2408690e+000  3.6327374e+001  2.2976117e+000
C019-001  3.5589790e+000  3.6251411e+001  2.3684528e+000
C019-002  3.6556146e+000  3.6201881e+001  2.4504616e+000
C019-003  3.7288733e+000  3.6152794e+001  2.5490310e+000
C019-004  3.8010733e+000  3.6112022e+001  2.6397953e+000
C019-005  3.8708069e+000  3.6076942e+001  2.7277167e+000
C019-006  3.9350204e+000  3.6046387e+001  2.8162794e+000
C019-007  3.9943464e+000  3.6020229e+001  2.9054980e+000
C019-008  4.0465736e+000  3.5998287e+001  2.9967341e+000
C019-009  4.0913091e+000  3.5980568e+001  3.0901127e+000
C020-001  4.1467533e+000  3.5957775e+001  3.1986008e+000
C020-002  4.1996136e+000  3.5931820e+001  3.3020403e+000
C020-003  4.2362237e+000  3.5900970e+001  3.4043152e+000
C020-004  4.2758789e+000  3.5867619e+001  3.4995918e+000
C020-005  4.3007326e+000  3.5829586e+001  3.5921338e+000
C020-006  4.3211865e+000  3.5788288e+001  3.6796699e+000
C020-007  4.3424473e+000  3.5744293e+001  3.7617238e+000
C020-008  4.3716402e+000  3.5697861e+001  3.8372886e+000
C020-009  4.3868985e+000  3.5646988e+001  3.9096031e+000
C021-001  4.3952599e+000  3.5551926e+001  4.0114484e+000
C021-002  4.4008102e+000  3.5453102e+001  4.1087599e+000
C021-003  4.4018168e+000  3.5350441e+001  4.2019320e+000
C021-004  4.3861184e+000  3.5244900e+001  4.2923470e+000
C021-005  4.3830271e+000  3.5134754e+001  4.3762407e+000
C021-006  4.3742924e+000  3.5020771e+001  4.4562950e+000
C021-007  4.3705382e+000  3.4900673e+001  4.5333285e+000
C021-008  4.3548002e+000  3.4777714e+001  4.6068301e+000
C022-001  4.1566277e+000  3.4421993e+001  4.8404469e+000
C022-002  3.9706078e+000  3.4254791e+001  4.9828644e+000
C022-003  3.7965412e+000  3.4143562e+001  5.1090775e+000
C022-004  3.6653440e+000  3.4036865e+001  5.2558794e+000
C022-005  3.5178797e+000  3.4027794e+001  5.3555136e+000
C022-006  3.3877680e+000  3.4074760e+001  5.4370475e+000
C022-007  3.2827246e+000  3.4129826e+001  5.5361419e+000
C022-008  3.1891050e+000  3.4208126e+001  5.6435552e+000
C022-009  3.1003342e+000  3.4316414e+001  5.7569656e+000
C023-001  3.0316782e+000  3.4467125e+001  5.9324584e+000
C023-002  2.9337764e+000  3.4664787e+001  6.0436678e+000
C023-003  2.8022990e+000  3.4853493e+001  6.1452217e+000
C023-004  2.6389320e+000  3.5028931e+001  6.2541294e+000
C023-005  2.4433379e+000  3.5212128e+001  6.3370476e+000
C023-006  2.2158926e+000  3.5393475e+001  6.4169755e+000
C023-007  1.9558921e+000  3.5581329e+001  6.4695897e+000
C023-008  1.6635222e+000  3.5771435e+001  6.5071464e+000
C023-009  1.3400974e+000  3.5964382e+001  6.5072594e+000
C024-001  1.0484582e+000  3.6140232e+001  6.4836302e+000
C024-002  7.5971657e-001  3.6313950e+001  6.4535050e+000
C024-003  4.9201968e-001  3.6477310e+001  6.3831391e+000
C024-004  2.7540526e-001  3.6613258e+001  6.2441425e+000
C024-005  9.1240220e-002  3.6728851e+001  6.0750651e+000
C024-006 -8.5997194e-002  3.6837387e+001  5.9023962e+000
C024-007 -2.5495762e-001  3.6937538e+001  5.7114058e+000
C024-008 -4.4884756e-001  3.7054390e+001  5.5652342e+000
