# Supplementary material for: Disentangling biological variability and taphonomy: shape analysis of the limb long bones of the sauropodomorph dinosaur Plateosaurus
Source: PeerJ. 2020 Jul 23;8:e9359. doi: 10.7717/peerj.9359 (PMC7382942; doi:10.7717/peerj.9359)
Supplement: Supplemental Information 15 — The format (.pts) is readable by the packages used in the study and can be opened like a ".txt" file. [file peerj-08-9359-s015.zip › raw_data/landmark coordinates fibula/Fibula_R_SMNS13200ae_Plateo.pts]

Version 1.0
226
S000 -2.4020006e+001 -8.6864290e+000  3.8037376e+000
S001 -1.9995996e+001 -1.6666931e+001  8.7417650e-001
S002 -2.2040527e+001 -8.9865141e+000  3.7359238e-002
S003 -2.0540665e+001 -4.3295388e+000 -4.3843746e-001
S004  2.7214058e+001  2.1567221e+000  8.6931229e-002
S005  3.1506283e+001 -2.2795594e+000  7.4678421e-002
S006  3.2690479e+001 -3.4826341e+000  4.2478638e+000
S007  3.1686371e+001 -6.4541954e-001  3.6188612e+000
S008  2.9326916e+001  2.9383628e+000  2.2378082e+000
S009  2.8351780e+001  2.2486339e+000 -1.3950138e+000
C000-001 -2.4143282e+001 -9.1721516e+000  3.8330057e+000
C000-002 -2.4197292e+001 -9.6306286e+000  3.7873194e+000
C000-003 -2.4237036e+001 -1.0057951e+001  3.8062232e+000
C000-004 -2.4239744e+001 -1.0461655e+001  3.8267345e+000
C000-005 -2.4169020e+001 -1.0821425e+001  3.7767997e+000
C000-006 -2.4043573e+001 -1.1144658e+001  3.6974468e+000
C000-007 -2.3904058e+001 -1.1456407e+001  3.6659799e+000
C000-008 -2.3737551e+001 -1.1747812e+001  3.6570277e+000
C000-009 -2.3553802e+001 -1.2012563e+001  3.6960778e+000
C001-001 -2.3424936e+001 -1.2558518e+001  3.6842623e+000
C001-002 -2.3245760e+001 -1.3034589e+001  3.5524666e+000
C001-003 -2.3088800e+001 -1.3468106e+001  3.4566147e+000
C001-004 -2.2918755e+001 -1.3823631e+001  3.3197372e+000
C001-005 -2.2761688e+001 -1.4129378e+001  3.1974087e+000
C001-006 -2.2623123e+001 -1.4401382e+001  3.1029122e+000
C001-007 -2.2487343e+001 -1.4615494e+001  3.0002265e+000
C001-008 -2.2367147e+001 -1.4798007e+001  2.9212167e+000
C001-009 -2.2261147e+001 -1.4948794e+001  2.8667064e+000
C002-001 -2.2056566e+001 -1.5320413e+001  2.6798713e+000
C002-002 -2.1860531e+001 -1.5693558e+001  2.5422633e+000
C002-003 -2.1649334e+001 -1.6021034e+001  2.3893754e+000
C002-004 -2.1414591e+001 -1.6272444e+001  2.1929724e+000
C002-005 -2.1162964e+001 -1.6468195e+001  1.9743742e+000
C002-006 -2.0894201e+001 -1.6610571e+001  1.7346467e+000
C002-007 -2.0612812e+001 -1.6663971e+001  1.4594369e+000
C002-008 -2.0305008e+001 -1.6721291e+001  1.1839323e+000
C003-001 -1.9820601e+001 -1.6573204e+001  7.1401858e-001
C003-002 -1.9635481e+001 -1.6450592e+001  5.8535761e-001
C003-003 -1.9426682e+001 -1.6338240e+001  4.8152468e-001
C003-004 -1.9198915e+001 -1.6223803e+001  4.0355924e-001
C003-005 -1.8950171e+001 -1.6112179e+001  3.4886181e-001
C003-006 -1.8683647e+001 -1.5992163e+001  3.2303381e-001
C003-007 -1.8404488e+001 -1.5855598e+001  3.2969239e-001
C003-008 -1.8090975e+001 -1.5739398e+001  3.5489595e-001
C003-009 -1.7782822e+001 -1.5586327e+001  4.1648754e-001
C004-001 -1.8462067e+001 -1.5617180e+001 -7.5007290e-002
C004-002 -1.9273045e+001 -1.5305592e+001 -3.9044082e-001
C004-003 -1.9901310e+001 -1.4985374e+001 -5.6475866e-001
C004-004 -2.0379461e+001 -1.4678035e+001 -6.8550503e-001
C004-005 -2.0706400e+001 -1.4341825e+001 -6.5295434e-001
C004-006 -2.0919495e+001 -1.3993073e+001 -5.5815458e-001
C004-007 -2.1055611e+001 -1.3620917e+001 -4.8316291e-001
C004-008 -2.1104975e+001 -1.3210225e+001 -4.2165720e-001
C004-009 -2.1035841e+001 -1.2751100e+001 -3.9433450e-001
C005-001 -2.1217958e+001 -1.2188257e+001 -3.0457774e-001
C005-002 -2.1380766e+001 -1.1665854e+001 -1.8409681e-001
C005-003 -2.1519804e+001 -1.1181481e+001 -6.3826121e-002
C005-004 -2.1652634e+001 -1.0726146e+001 -1.2701284e-002
C005-005 -2.1759382e+001 -1.0309628e+001  5.2267827e-002
C005-006 -2.1857389e+001 -9.9256353e+000  6.9804177e-002
C005-007 -2.1937901e+001 -9.5776558e+000  6.8759479e-002
C005-008 -2.1996243e+001 -9.2646809e+000  6.7647956e-002
C006-001 -2.2053545e+001 -8.7871943e+000  1.0156112e-002
C006-002 -2.2063343e+001 -8.5837746e+000 -2.2509037e-002
C006-003 -2.2072630e+001 -8.3788223e+000 -6.9634542e-002
C006-004 -2.2081030e+001 -8.1722317e+000 -1.2705901e-001
C006-005 -2.2085964e+001 -7.9616079e+000 -1.8560366e-001
C006-006 -2.2086815e+001 -7.7462320e+000 -2.4404654e-001
C006-007 -2.2083838e+001 -7.5262470e+000 -3.0358300e-001
C006-008 -2.2078358e+001 -7.3030925e+000 -3.6870649e-001
C006-009 -2.2068577e+001 -7.0745258e+000 -4.3275917e-001
C007-001 -2.2139479e+001 -6.9209228e+000 -4.6459246e-001
C007-002 -2.2164118e+001 -6.7662306e+000 -5.0673854e-001
C007-003 -2.2143894e+001 -6.6115618e+000 -5.6742328e-001
C007-004 -2.2076448e+001 -6.4548202e+000 -6.3511235e-001
C007-005 -2.1958628e+001 -6.2923241e+000 -6.8731004e-001
C007-006 -2.1798702e+001 -6.1333013e+000 -7.7792645e-001
C007-007 -2.1594036e+001 -5.9784489e+000 -8.9353478e-001
C007-008 -2.1338806e+001 -5.8147745e+000 -9.8816228e-001
C007-009 -2.1035934e+001 -5.6431241e+000 -1.0821427e+000
C008-001 -2.0564974e+001 -5.6036415e+000 -1.1312909e+000
C008-002 -2.0207342e+001 -5.4986410e+000 -1.0503143e+000
C008-003 -1.9953850e+001 -5.3945680e+000 -9.9334413e-001
C008-004 -1.9790850e+001 -5.2764697e+000 -9.6117252e-001
C008-005 -1.9721394e+001 -5.1279078e+000 -9.2856658e-001
C008-006 -1.9748768e+001 -4.9337144e+000 -8.8679731e-001
C008-007 -1.9899834e+001 -4.7089133e+000 -7.7813995e-001
C008-008 -2.0169891e+001 -4.4766889e+000 -6.1928421e-001
C009-001 -2.1061163e+001 -4.4060416e+000 -1.1093781e-001
C009-002 -2.1530954e+001 -4.5502238e+000  1.9334707e-001
C009-003 -2.1943245e+001 -4.7083282e+000  4.6707398e-001
C009-004 -2.2236994e+001 -4.9778686e+000  6.7015052e-001
C009-005 -2.2483385e+001 -5.1976089e+000  8.4229743e-001
C009-006 -2.2696066e+001 -5.3696136e+000  9.9509060e-001
C009-007 -2.2870464e+001 -5.5127106e+000  1.1281129e+000
C009-008 -2.2996864e+001 -5.6431093e+000  1.2357972e+000
C009-009 -2.3084810e+001 -5.7450237e+000  1.3302705e+000
C010-001 -2.3227297e+001 -5.9348903e+000  1.4531012e+000
C010-002 -2.3423832e+001 -6.0124941e+000  1.6454877e+000
C010-003 -2.3573906e+001 -6.1409097e+000  1.8078133e+000
C010-004 -2.3661243e+001 -6.3630805e+000  1.9245304e+000
C010-005 -2.3780050e+001 -6.5015607e+000  2.0883462e+000
C010-006 -2.3880043e+001 -6.6508350e+000  2.2494957e+000
C010-007 -2.3968357e+001 -6.7968960e+000  2.4153719e+000
C010-008 -2.4040092e+001 -6.9503021e+000  2.5791364e+000
C010-009 -2.4101164e+001 -7.0982981e+000  2.7481453e+000
C011-001 -2.4192661e+001 -7.2349081e+000  2.8419306e+000
C011-002 -2.4247585e+001 -7.3942199e+000  2.9307606e+000
C011-003 -2.4279949e+001 -7.5564899e+000  3.0296299e+000
C011-004 -2.4308258e+001 -7.7096868e+000  3.1520734e+000
C011-005 -2.4314983e+001 -7.8731942e+000  3.2837758e+000
C011-006 -2.4300566e+001 -8.0457220e+000  3.4297473e+000
C011-007 -2.4248535e+001 -8.2375975e+000  3.5762434e+000
C011-008 -2.4146559e+001 -8.4565344e+000  3.6954124e+000
C012-001  3.1497776e+001 -2.3786020e+000  1.7896245e-001
C012-002  3.1522625e+001 -2.5060472e+000  2.7558154e-001
C012-003  3.1565933e+001 -2.6394989e+000  3.7596065e-001
C012-004  3.1609465e+001 -2.7620552e+000  4.9542272e-001
C012-005  3.1651995e+001 -2.8744414e+000  6.3614345e-001
C012-006  3.1705591e+001 -2.9873371e+000  7.8729242e-001
C012-007  3.1763720e+001 -3.0946314e+000  9.5614702e-001
C012-008  3.1844278e+001 -3.2131004e+000  1.1208357e+000
C012-009  3.1926704e+001 -3.3239305e+000  1.3056165e+000
C013-001  3.2019180e+001 -3.4447706e+000  1.4677442e+000
C013-002  3.2111996e+001 -3.5626040e+000  1.6180096e+000
C013-003  3.2190384e+001 -3.6618433e+000  1.7784088e+000
C013-004  3.2265305e+001 -3.7536271e+000  1.9329209e+000
C013-005  3.2341827e+001 -3.8429739e+000  2.0777249e+000
C013-006  3.2414410e+001 -3.9251964e+000  2.2227242e+000
C013-007  3.2467094e+001 -3.9838471e+000  2.3808022e+000
C013-008  3.2515568e+001 -4.0350623e+000  2.5373876e+000
C013-009  3.2537350e+001 -4.0507507e+000  2.6968515e+000
C014-001  3.2575005e+001 -4.0367293e+000  2.8569524e+000
C014-002  3.2623722e+001 -4.0305972e+000  3.0186787e+000
C014-003  3.2657146e+001 -4.0005636e+000  3.1833298e+000
C014-004  3.2696651e+001 -3.9678347e+000  3.3533547e+000
C014-005  3.2720207e+001 -3.9107428e+000  3.5270741e+000
C014-006  3.2758015e+001 -3.8566785e+000  3.7146826e+000
C014-007  3.2769520e+001 -3.7701080e+000  3.9052396e+000
C014-008  3.2727001e+001 -3.6283729e+000  4.0735397e+000
C015-001  3.2657696e+001 -3.3406305e+000  4.3880253e+000
C015-002  3.2601025e+001 -3.1843326e+000  4.4905968e+000
C015-003  3.2527523e+001 -3.0263145e+000  4.5554318e+000
C015-004  3.2440094e+001 -2.8730021e+000  4.5803814e+000
C015-005  3.2348598e+001 -2.7226791e+000  4.5855823e+000
C015-006  3.2250275e+001 -2.5731351e+000  4.5681825e+000
C015-007  3.2146084e+001 -2.4191086e+000  4.5370669e+000
C015-008  3.2030117e+001 -2.2706072e+000  4.4670186e+000
C015-009  3.1908152e+001 -2.1069171e+000  4.4005861e+000
C016-001  3.1930208e+001 -1.9683564e+000  4.3141222e+000
C016-002  3.1942245e+001 -1.8170165e+000  4.2319536e+000
C016-003  3.1941090e+001 -1.6705220e+000  4.1343336e+000
C016-004  3.1922642e+001 -1.5444611e+000  4.0071187e+000
C016-005  3.1893873e+001 -1.4004604e+000  3.8975518e+000
C016-006  3.1859800e+001 -1.2212809e+000  3.8252470e+000
C016-007  3.1812107e+001 -1.0421073e+000  3.7461660e+000
C016-008  3.1758102e+001 -8.3938301e-001  3.6944594e+000
C017-001  3.1496704e+001 -3.5304561e-001  3.5103254e+000
C017-002  3.1316996e+001 -6.9749631e-002  3.4363742e+000
C017-003  3.1151619e+001  2.2156022e-001  3.4180350e+000
C017-004  3.0989002e+001  4.8988137e-001  3.4019880e+000
C017-005  3.0813553e+001  6.9424790e-001  3.3195221e+000
C017-006  3.0630238e+001  8.5550493e-001  3.1973584e+000
C017-007  3.0461037e+001  1.0262101e+000  3.1295533e+000
C017-008  3.0314732e+001  1.2081367e+000  3.1439614e+000
C017-009  3.0175421e+001  1.3597658e+000  3.1711328e+000
C018-001  3.0081732e+001  1.5588995e+000  3.1186845e+000
C018-002  2.9991552e+001  1.7650300e+000  3.0717177e+000
C018-003  2.9897442e+001  1.9604954e+000  2.9971585e+000
C018-004  2.9797625e+001  2.1238580e+000  2.8789134e+000
C018-005  2.9698448e+001  2.2742915e+000  2.7482023e+000
C018-006  2.9601767e+001  2.4278831e+000  2.6189544e+000
C018-007  2.9508509e+001  2.5960348e+000  2.4974253e+000
C018-008  2.9419422e+001  2.7806611e+000  2.3828769e+000
C019-001  2.9342817e+001  3.0915480e+000  1.9918733e+000
C019-002  2.9348110e+001  3.1958148e+000  1.7421398e+000
C019-003  2.9347322e+001  3.2688084e+000  1.5111886e+000
C019-004  2.9341541e+001  3.3132665e+000  1.3037577e+000
C019-005  2.9332190e+001  3.3346367e+000  1.1222481e+000
C019-006  2.9320393e+001  3.3389759e+000  9.6665186e-001
C019-007  2.9305933e+001  3.3234432e+000  8.3587265e-001
C019-008  2.9291159e+001  3.3259754e+000  7.2468239e-001
C019-009  2.9271509e+001  3.3141842e+000  6.3259900e-001
C020-001  2.9190348e+001  3.3047202e+000  4.7575298e-001
C020-002  2.9117588e+001  3.2801781e+000  3.3237138e-001
C020-003  2.9052074e+001  3.2605693e+000  2.0000465e-001
C020-004  2.8991362e+001  3.2520561e+000  7.9252802e-002
C020-005  2.8938715e+001  3.2380760e+000 -2.9378312e-002
C020-006  2.8892588e+001  3.2260413e+000 -1.2618046e-001
C020-007  2.8854992e+001  3.2087564e+000 -2.1094930e-001
C020-008  2.8825378e+001  3.1877592e+000 -2.8324646e-001
C020-009  2.8799850e+001  3.1787355e+000 -3.4492072e-001
C021-001  2.8688780e+001  3.0976689e+000 -4.8305213e-001
C021-002  2.8591801e+001  3.0172675e+000 -6.1672163e-001
C021-003  2.8510717e+001  2.9292996e+000 -7.4451089e-001
C021-004  2.8435057e+001  2.8461483e+000 -8.7262601e-001
C021-005  2.8392328e+001  2.7347810e+000 -9.8498589e-001
C021-006  2.8371496e+001  2.6119907e+000 -1.0859576e+000
C021-007  2.8348200e+001  2.4994140e+000 -1.1940137e+000
C021-008  2.8339510e+001  2.3799715e+000 -1.2991571e+000
C022-001  2.8347961e+001  2.0846980e+000 -1.5029190e+000
C022-002  2.8366648e+001  1.9174783e+000 -1.6070441e+000
C022-003  2.8416008e+001  1.7399852e+000 -1.6861647e+000
C022-004  2.8489742e+001  1.5578533e+000 -1.7494241e+000
C022-005  2.8585928e+001  1.3725605e+000 -1.8032297e+000
C022-006  2.8705118e+001  1.1834610e+000 -1.8472342e+000
C022-007  2.8847744e+001  9.8998207e-001 -1.8804407e+000
C022-008  2.9012484e+001  7.9446018e-001 -1.9208479e+000
C022-009  2.9201317e+001  5.9530807e-001 -1.9541827e+000
C023-001  2.9368546e+001  3.2092252e-001 -2.0258923e+000
C023-002  2.9536690e+001  4.8473623e-002 -1.9432350e+000
C023-003  2.9697445e+001 -1.9647381e-001 -1.8613210e+000
C023-004  2.9845499e+001 -4.0847981e-001 -1.7236603e+000
C023-005  2.9998503e+001 -6.0424232e-001 -1.6617137e+000
C023-006  3.0145786e+001 -7.7418727e-001 -1.5779556e+000
C023-007  3.0290409e+001 -9.2158675e-001 -1.4925387e+000
C023-008  3.0432262e+001 -1.0431216e+000 -1.3895144e+000
C023-009  3.0571285e+001 -1.1564424e+000 -1.3416687e+000
C024-001  3.0788973e+001 -1.3845614e+000 -1.2492851e+000
C024-002  3.0985762e+001 -1.5785177e+000 -1.0740838e+000
C024-003  3.1152529e+001 -1.7440733e+000 -8.9059627e-001
C024-004  3.1269306e+001 -1.8371023e+000 -6.7513067e-001
C024-005  3.1357637e+001 -1.9243224e+000 -4.8998129e-001
C024-006  3.1453945e+001 -2.0728941e+000 -3.6161804e-001
C024-007  3.1505911e+001 -2.1677015e+000 -2.1557590e-001
C024-008  3.1509796e+001 -2.2144382e+000 -5.8246475e-002
