# Supplementary material for: Disentangling biological variability and taphonomy: shape analysis of the limb long bones of the sauropodomorph dinosaur Plateosaurus
Source: PeerJ. 2020 Jul 23;8:e9359. doi: 10.7717/peerj.9359 (PMC7382942; doi:10.7717/peerj.9359)
Supplement: Supplemental Information 15 — The format (.pts) is readable by the packages used in the study and can be opened like a ".txt" file. [file peerj-08-9359-s015.zip › raw_data/landmark coordinates fibula/Fibula_R_SMNS13200_Plateo.pts]

Version 1.0
226
S000 -3.2179111e+001  6.1496105e+000  9.2043972e-001
S001 -2.9313171e+001  9.8145742e+000  6.2424221e+000
S002 -3.0466116e+001  4.3311100e+000  4.3247032e+000
S003 -3.0387939e+001 -1.1703185e+000  1.1661587e+000
S004  1.5344868e+001 -6.8989909e-001  1.9066019e+000
S005  1.8092470e+001  3.2898343e+000  4.6516256e+000
S006  1.8690365e+001  8.0240374e+000  2.7390685e+000
S007  1.8309929e+001  4.0781522e+000  5.8551502e-001
S008  1.6983788e+001  1.1551410e+000  1.0273600e-001
S009  1.6008411e+001 -1.2515601e+000  2.3706768e+000
C000-001 -3.2110931e+001  6.3914919e+000  9.8678869e-001
C000-002 -3.2043549e+001  6.6246786e+000  1.0655167e+000
C000-003 -3.1973087e+001  6.8406024e+000  1.1740060e+000
C000-004 -3.1903851e+001  7.0425568e+000  1.3021525e+000
C000-005 -3.1838499e+001  7.2394824e+000  1.4349265e+000
C000-006 -3.1774942e+001  7.4267821e+000  1.5809121e+000
C000-007 -3.1712589e+001  7.5939684e+000  1.7476923e+000
C000-008 -3.1652826e+001  7.7831030e+000  1.9092652e+000
C000-009 -3.1594128e+001  7.9281616e+000  2.1018705e+000
C001-001 -3.1566113e+001  7.9882884e+000  2.3414905e+000
C001-002 -3.1524097e+001  8.1580896e+000  2.5687609e+000
C001-003 -3.1457724e+001  8.4822569e+000  2.7125690e+000
C001-004 -3.1383522e+001  8.7256393e+000  2.8843918e+000
C001-005 -3.1303726e+001  8.8874187e+000  3.1101980e+000
C001-006 -3.1210732e+001  9.0576468e+000  3.3334930e+000
C001-007 -3.1105091e+001  9.2210960e+000  3.5632818e+000
C001-008 -3.0985416e+001  9.4558096e+000  3.7390454e+000
C001-009 -3.0855808e+001  9.6373072e+000  3.9576342e+000
C002-001 -3.0654089e+001  9.8093328e+000  4.2641339e+000
C002-002 -3.0460672e+001  9.9519072e+000  4.5477800e+000
C002-003 -3.0275208e+001  1.0057976e+001  4.8167524e+000
C002-004 -3.0096441e+001  1.0158843e+001  5.0680690e+000
C002-005 -2.9925030e+001  1.0182590e+001  5.3207550e+000
C002-006 -2.9759684e+001  1.0172190e+001  5.5660372e+000
C002-007 -2.9605476e+001  1.0081868e+001  5.7980971e+000
C002-008 -2.9452797e+001  9.9849949e+000  6.0305710e+000
C003-001 -2.9079210e+001  9.6039209e+000  6.4037542e+000
C003-002 -2.8870358e+001  9.4049969e+000  6.5612669e+000
C003-003 -2.8700287e+001  9.1852264e+000  6.6717796e+000
C003-004 -2.8560698e+001  8.9654331e+000  6.7593637e+000
C003-005 -2.8454969e+001  8.7388449e+000  6.8009953e+000
C003-006 -2.8377825e+001  8.5130606e+000  6.8159957e+000
C003-007 -2.8327902e+001  8.2890291e+000  6.8223066e+000
C003-008 -2.8308142e+001  8.0652933e+000  6.8346481e+000
C003-009 -2.8325180e+001  7.8402195e+000  6.8547726e+000
C004-001 -2.8715305e+001  7.6819615e+000  6.8711443e+000
C004-002 -2.9058954e+001  7.5135422e+000  6.8301110e+000
C004-003 -2.9351412e+001  7.3496041e+000  6.7301273e+000
C004-004 -2.9596613e+001  7.1879611e+000  6.5975704e+000
C004-005 -2.9794453e+001  7.0274267e+000  6.4338045e+000
C004-006 -2.9947721e+001  6.8619556e+000  6.2455392e+000
C004-007 -3.0053606e+001  6.6941118e+000  6.0258026e+000
C004-008 -3.0129562e+001  6.5006857e+000  5.8032022e+000
C004-009 -3.0173679e+001  6.2907944e+000  5.5662122e+000
C005-001 -3.0084917e+001  5.9673662e+000  5.2671514e+000
C005-002 -3.0023989e+001  5.6728549e+000  5.0049973e+000
C005-003 -2.9996933e+001  5.4011316e+000  4.7883782e+000
C005-004 -2.9992762e+001  5.1628237e+000  4.6023593e+000
C005-005 -3.0020830e+001  4.9496975e+000  4.4575138e+000
C005-006 -3.0099327e+001  4.7357430e+000  4.4001613e+000
C005-007 -3.0187471e+001  4.5718966e+000  4.3451767e+000
C005-008 -3.0307043e+001  4.4387517e+000  4.3184242e+000
C006-001 -3.0596264e+001  4.0615492e+000  4.2474108e+000
C006-002 -3.0705364e+001  3.8073087e+000  4.1758032e+000
C006-003 -3.0803289e+001  3.5799885e+000  4.0885267e+000
C006-004 -3.0879684e+001  3.3675103e+000  4.0125799e+000
C006-005 -3.0940035e+001  3.1770959e+000  3.9327457e+000
C006-006 -3.0980133e+001  3.0042942e+000  3.8553777e+000
C006-007 -3.0997639e+001  2.8465877e+000  3.7828240e+000
C006-008 -3.0989506e+001  2.6964135e+000  3.7352269e+000
C006-009 -3.0963165e+001  2.5574672e+000  3.7205269e+000
C007-001 -3.1051325e+001  2.3032641e+000  3.6474562e+000
C007-002 -3.1151434e+001  2.0482154e+000  3.5501943e+000
C007-003 -3.1247831e+001  1.7953488e+000  3.4522715e+000
C007-004 -3.1300940e+001  1.5410548e+000  3.4221468e+000
C007-005 -3.1338871e+001  1.2816780e+000  3.3916671e+000
C007-006 -3.1395138e+001  1.0142472e+000  3.3117404e+000
C007-007 -3.1492422e+001  7.7250940e-001  3.1089301e+000
C007-008 -3.1579954e+001  5.4669935e-001  2.8824754e+000
C007-009 -3.1650530e+001  3.3249053e-001  2.6465206e+000
C008-001 -3.1380249e+001  1.8267147e-001  2.5627294e+000
C008-002 -3.1151066e+001  5.1463381e-003  2.4749322e+000
C008-003 -3.0955790e+001 -1.7692930e-001  2.3760962e+000
C008-004 -3.0793945e+001 -3.6205503e-001  2.2667994e+000
C008-005 -3.0673836e+001 -5.7267791e-001  2.1686385e+000
C008-006 -3.0581112e+001 -7.9038757e-001  2.0159247e+000
C008-007 -3.0513803e+001 -1.0227296e+000  1.7831113e+000
C008-008 -3.0452478e+001 -1.1978899e+000  1.4473577e+000
C009-001 -3.0741007e+001 -9.9379951e-001  1.0881292e+000
C009-002 -3.1060493e+001 -7.7498537e-001  1.0213915e+000
C009-003 -3.1348875e+001 -5.3391135e-001  9.5633900e-001
C009-004 -3.1597589e+001 -2.6486301e-001  9.0218699e-001
C009-005 -3.1787151e+001  3.8591832e-002  8.8123626e-001
C009-006 -3.1977703e+001  3.4076715e-001  8.2591408e-001
C009-007 -3.2119770e+001  6.7176390e-001  7.9579967e-001
C009-008 -3.2235462e+001  1.0216336e+000  7.6700556e-001
C009-009 -3.2361595e+001  1.3789346e+000  6.7069054e-001
C010-001 -3.2435638e+001  1.7667041e+000  5.9330124e-001
C010-002 -3.2511646e+001  2.1352260e+000  5.1573372e-001
C010-003 -3.2542122e+001  2.4819384e+000  4.8647550e-001
C010-004 -3.2561810e+001  2.8037505e+000  4.5984888e-001
C010-005 -3.2529175e+001  3.0933220e+000  4.7616139e-001
C010-006 -3.2534397e+001  3.3675184e+000  4.5491961e-001
C010-007 -3.2541111e+001  3.6222088e+000  4.2796966e-001
C010-008 -3.2527893e+001  3.8521416e+000  4.1500452e-001
C010-009 -3.2493736e+001  4.0563416e+000  4.2153215e-001
C011-001 -3.2472309e+001  4.2982292e+000  4.5510656e-001
C011-002 -3.2457260e+001  4.5423365e+000  4.7807977e-001
C011-003 -3.2425930e+001  4.7789378e+000  5.2769554e-001
C011-004 -3.2389847e+001  5.0119934e+000  5.8497357e-001
C011-005 -3.2349144e+001  5.2412138e+000  6.5005869e-001
C011-006 -3.2308987e+001  5.4700050e+000  7.1427476e-001
C011-007 -3.2271793e+001  5.7011528e+000  7.7241707e-001
C011-008 -3.2227837e+001  5.9273667e+000  8.4208924e-001
C012-001  1.8116163e+001  3.6051896e+000  4.7874002e+000
C012-002  1.8103630e+001  3.9179168e+000  4.8269668e+000
C012-003  1.8081291e+001  4.2002525e+000  4.8256350e+000
C012-004  1.8086641e+001  4.4557486e+000  4.8599310e+000
C012-005  1.8082083e+001  4.6863112e+000  4.8517947e+000
C012-006  1.8068062e+001  4.8910823e+000  4.7983670e+000
C012-007  1.8057129e+001  5.0751204e+000  4.7243490e+000
C012-008  1.8066902e+001  5.2403531e+000  4.6786027e+000
C012-009  1.8095016e+001  5.3735447e+000  4.6754446e+000
C013-001  1.8184418e+001  5.5375495e+000  4.6835332e+000
C013-002  1.8269949e+001  5.7061014e+000  4.6786470e+000
C013-003  1.8345587e+001  5.8795576e+000  4.6463084e+000
C013-004  1.8418665e+001  6.0561519e+000  4.6070399e+000
C013-005  1.8492397e+001  6.2370062e+000  4.5670667e+000
C013-006  1.8562344e+001  6.4225326e+000  4.5154777e+000
C013-007  1.8625223e+001  6.6113129e+000  4.4456573e+000
C013-008  1.8686892e+001  6.8057795e+000  4.3700666e+000
C013-009  1.8732864e+001  6.9950190e+000  4.2594967e+000
C014-001  1.8760099e+001  7.1788073e+000  4.1592212e+000
C014-002  1.8787855e+001  7.3625402e+000  4.0651937e+000
C014-003  1.8788874e+001  7.4836230e+000  3.8995912e+000
C014-004  1.8796225e+001  7.6265874e+000  3.7604871e+000
C014-005  1.8793480e+001  7.7486186e+000  3.5970802e+000
C014-006  1.8777699e+001  7.8345642e+000  3.4051294e+000
C014-007  1.8762293e+001  7.9337792e+000  3.2064624e+000
C014-008  1.8739683e+001  8.0106640e+000  2.9815772e+000
C015-001  1.8804157e+001  7.9292946e+000  2.5626910e+000
C015-002  1.8899111e+001  7.8437757e+000  2.3844790e+000
C015-003  1.8951569e+001  7.7148604e+000  2.2241242e+000
C015-004  1.8977577e+001  7.5818639e+000  2.0570221e+000
C015-005  1.8970825e+001  7.4299712e+000  1.8872212e+000
C015-006  1.8925552e+001  7.2425785e+000  1.7332468e+000
C015-007  1.8844345e+001  7.0260181e+000  1.5929135e+000
C015-008  1.8728613e+001  6.7842669e+000  1.4629997e+000
C015-009  1.8577328e+001  6.5156813e+000  1.3532968e+000
C016-001  1.8599205e+001  6.2245560e+000  1.2734008e+000
C016-002  1.8602842e+001  5.9285293e+000  1.2165041e+000
C016-003  1.8590698e+001  5.6348968e+000  1.1593976e+000
C016-004  1.8575628e+001  5.3631387e+000  1.0678571e+000
C016-005  1.8558731e+001  5.1076779e+000  9.5090413e-001
C016-006  1.8526134e+001  4.8485708e+000  8.4282237e-001
C016-007  1.8485241e+001  4.5910397e+000  7.2476959e-001
C016-008  1.8438217e+001  4.3296480e+000  5.9205967e-001
C017-001  1.8231230e+001  3.8818264e+000  3.9708954e-001
C017-002  1.8134398e+001  3.6915667e+000  2.7405134e-001
C017-003  1.8027201e+001  3.5052147e+000  2.0559888e-001
C017-004  1.7934052e+001  3.3146107e+000  1.4293155e-001
C017-005  1.7836317e+001  3.1253219e+000  1.2936625e-001
C017-006  1.7760666e+001  2.9290457e+000  1.0190323e-001
C017-007  1.7695379e+001  2.7297006e+000  8.5190602e-002
C017-008  1.7635834e+001  2.5284946e+000  9.1568857e-002
C017-009  1.7594625e+001  2.3248270e+000  7.0962727e-002
C018-001  1.7479359e+001  2.2082527e+000  5.6451440e-002
C018-002  1.7378962e+001  2.0883155e+000  3.4548610e-002
C018-003  1.7293114e+001  1.9645095e+000  9.3641728e-003
C018-004  1.7212822e+001  1.8381693e+000  9.8867333e-003
C018-005  1.7147955e+001  1.7072839e+000  3.4370162e-003
C018-006  1.7090000e+001  1.5742408e+000  1.7980043e-002
C018-007  1.7044685e+001  1.4369880e+000  3.3861786e-002
C018-008  1.7010956e+001  1.2950734e+000  5.2506071e-002
C019-001  1.6957653e+001  9.9942017e-001  1.4331241e-001
C019-002  1.6938261e+001  8.5352176e-001  1.9116524e-001
C019-003  1.6924707e+001  7.1942288e-001  2.4959505e-001
C019-004  1.6924799e+001  5.8001459e-001  2.9087079e-001
C019-005  1.6922720e+001  4.7006044e-001  3.7087047e-001
C019-006  1.6930296e+001  3.6355144e-001  4.4823834e-001
C019-007  1.6944143e+001  2.6801640e-001  5.3478855e-001
C019-008  1.6971655e+001  1.6628245e-001  6.0860842e-001
C019-009  1.7006762e+001  7.2210588e-002  6.8704462e-001
C020-001  1.7014465e+001 -4.4579604e-003  7.5082749e-001
C020-002  1.7018585e+001 -7.9687715e-002  8.1526303e-001
C020-003  1.7018814e+001 -1.4993484e-001  8.8360155e-001
C020-004  1.7016642e+001 -2.2111598e-001  9.4908857e-001
C020-005  1.7010391e+001 -2.8571826e-001  1.0194052e+000
C020-006  1.7002396e+001 -3.5618085e-001  1.0822630e+000
C020-007  1.6992043e+001 -4.2831913e-001  1.1419604e+000
C020-008  1.6979246e+001 -5.0053817e-001  1.1999495e+000
C020-009  1.6962776e+001 -5.6975603e-001  1.2593651e+000
C021-001  1.6902821e+001 -6.5662712e-001  1.3260610e+000
C021-002  1.6831041e+001 -7.3690140e-001  1.4124519e+000
C021-003  1.6749376e+001 -8.1590670e-001  1.5101650e+000
C021-004  1.6658140e+001 -9.0311480e-001  1.6073319e+000
C021-005  1.6554607e+001 -1.0069469e+000  1.7014380e+000
C021-006  1.6435099e+001 -1.1053374e+000  1.8243654e+000
C021-007  1.6301542e+001 -1.1900451e+000  1.9817762e+000
C021-008  1.6157480e+001 -1.2471633e+000  2.1701922e+000
C022-001  1.5788476e+001 -1.1862572e+000  2.3982146e+000
C022-002  1.5590763e+001 -1.1051645e+000  2.4398525e+000
C022-003  1.5411425e+001 -1.0204037e+000  2.4953604e+000
C022-004  1.5249674e+001 -9.2960399e-001  2.5648134e+000
C022-005  1.5112631e+001 -8.2318634e-001  2.6481938e+000
C022-006  1.4988510e+001 -7.1483445e-001  2.7459328e+000
C022-007  1.4886693e+001 -5.9410661e-001  2.8577597e+000
C022-008  1.4812444e+001 -4.5995557e-001  2.9821517e+000
C022-009  1.4749711e+001 -3.2131886e-001  3.1221430e+000
C023-001  1.4843914e+001 -2.2645839e-001  3.3235626e+000
C023-002  1.4990875e+001 -1.0973775e-001  3.4942145e+000
C023-003  1.5119794e+001  3.9227246e-003  3.6647029e+000
C023-004  1.5228767e+001  1.1335390e-001  3.8457353e+000
C023-005  1.5342023e+001  2.2799854e-001  4.0235009e+000
C023-006  1.5466645e+001  3.5077134e-001  4.1904097e+000
C023-007  1.5614920e+001  4.8436072e-001  4.3311086e+000
C023-008  1.5767907e+001  6.2231481e-001  4.4634628e+000
C023-009  1.5926855e+001  7.6457906e-001  4.5866094e+000
C024-001  1.6116871e+001  9.2092848e-001  4.7470689e+000
C024-002  1.6323618e+001  1.1067419e+000  4.8515959e+000
C024-003  1.6534010e+001  1.3272715e+000  4.9583139e+000
C024-004  1.6764364e+001  1.5784640e+000  5.0210567e+000
C024-005  1.6998739e+001  1.8558146e+000  4.9897718e+000
C024-006  1.7291285e+001  2.1691718e+000  5.0862427e+000
C024-007  1.7609648e+001  2.4920099e+000  5.1308751e+000
C024-008  1.7870464e+001  2.8509862e+000  4.9561181e+000
