# Supplementary material for: Disentangling biological variability and taphonomy: shape analysis of the limb long bones of the sauropodomorph dinosaur Plateosaurus
Source: PeerJ. 2020 Jul 23;8:e9359. doi: 10.7717/peerj.9359 (PMC7382942; doi:10.7717/peerj.9359)
Supplement: Supplemental Information 15 — The format (.pts) is readable by the packages used in the study and can be opened like a ".txt" file. [file peerj-08-9359-s015.zip › raw_data/landmark coordinates fibula/Template_Fibula.pts]

Version 1.0
226
S000 -3.2179111e+001  6.1496105e+000  9.2043972e-001
S001 -2.9313171e+001  9.8145742e+000  6.2424221e+000
S002 -3.0466116e+001  4.3311100e+000  4.3247032e+000
S003 -3.0387939e+001 -1.1703185e+000  1.1661587e+000
S004  1.5344868e+001 -6.8989909e-001  1.9066019e+000
S005  1.8092470e+001  3.2898343e+000  4.6516256e+000
S006  1.8690365e+001  8.0240374e+000  2.7390685e+000
S007  1.8309929e+001  4.0781522e+000  5.8551502e-001
S008  1.6983788e+001  1.1551410e+000  1.0273600e-001
S009  1.6008411e+001 -1.2515601e+000  2.3706768e+000
C000-001 -3.2110931e+001  6.3914919e+000  9.8678869e-001
C000-002 -3.2043549e+001  6.6246786e+000  1.0655167e+000
C000-003 -3.1973087e+001  6.8406024e+000  1.1740060e+000
C000-004 -3.1903851e+001  7.0425568e+000  1.3021525e+000
C000-005 -3.1838499e+001  7.2394824e+000  1.4349265e+000
C000-006 -3.1774942e+001  7.4267821e+000  1.5809121e+000
C000-007 -3.1712589e+001  7.5939684e+000  1.7476923e+000
C000-008 -3.1652826e+001  7.7831030e+000  1.9092652e+000
C000-009 -3.1594128e+001  7.9281616e+000  2.1018705e+000
C001-001 -3.1566113e+001  7.9882884e+000  2.3414905e+000
C001-002 -3.1524097e+001  8.1580896e+000  2.5687609e+000
C001-003 -3.1457724e+001  8.4822569e+000  2.7125690e+000
C001-004 -3.1383522e+001  8.7256393e+000  2.8843918e+000
C001-005 -3.1303726e+001  8.8874187e+000  3.1101980e+000
C001-006 -3.1210732e+001  9.0576468e+000  3.3334930e+000
C001-007 -3.1105091e+001  9.2210960e+000  3.5632818e+000
C001-008 -3.0985416e+001  9.4558096e+000  3.7390454e+000
C001-009 -3.0855808e+001  9.6373072e+000  3.9576342e+000
C002-001 -3.0654089e+001  9.8093328e+000  4.2641339e+000
C002-002 -3.0460672e+001  9.9519072e+000  4.5477800e+000
C002-003 -3.0275208e+001  1.0057976e+001  4.8167524e+000
C002-004 -3.0096441e+001  1.0158843e+001  5.0680690e+000
C002-005 -2.9925030e+001  1.0182590e+001  5.3207550e+000
C002-006 -2.9759684e+001  1.0172190e+001  5.5660372e+000
C002-007 -2.9605476e+001  1.0081868e+001  5.7980971e+000
C002-008 -2.9452797e+001  9.9849949e+000  6.0305710e+000
C003-001 -2.9079210e+001  9.6039209e+000  6.4037542e+000
C003-002 -2.8870358e+001  9.4049969e+000  6.5612669e+000
C003-003 -2.8700287e+001  9.1852264e+000  6.6717796e+000
C003-004 -2.8560698e+001  8.9654331e+000  6.7593637e+000
C003-005 -2.8454969e+001  8.7388449e+000  6.8009953e+000
C003-006 -2.8377825e+001  8.5130606e+000  6.8159957e+000
C003-007 -2.8327902e+001  8.2890291e+000  6.8223066e+000
C003-008 -2.8308142e+001  8.0652933e+000  6.8346481e+000
C003-009 -2.8325180e+001  7.8402195e+000  6.8547726e+000
C004-001 -2.8715305e+001  7.6819615e+000  6.8711443e+000
C004-002 -2.9058954e+001  7.5135422e+000  6.8301110e+000
C004-003 -2.9351412e+001  7.3496041e+000  6.7301273e+000
C004-004 -2.9596613e+001  7.1879611e+000  6.5975704e+000
C004-005 -2.9794453e+001  7.0274267e+000  6.4338045e+000
C004-006 -2.9947721e+001  6.8619556e+000  6.2455392e+000
C004-007 -3.0053606e+001  6.6941118e+000  6.0258026e+000
C004-008 -3.0129562e+001  6.5006857e+000  5.8032022e+000
C004-009 -3.0173679e+001  6.2907944e+000  5.5662122e+000
C005-001 -3.0084917e+001  5.9673662e+000  5.2671514e+000
C005-002 -3.0023989e+001  5.6728549e+000  5.0049973e+000
C005-003 -2.9996933e+001  5.4011316e+000  4.7883782e+000
C005-004 -2.9992762e+001  5.1628237e+000  4.6023593e+000
C005-005 -3.0020830e+001  4.9496975e+000  4.4575138e+000
C005-006 -3.0099327e+001  4.7357430e+000  4.4001613e+000
C005-007 -3.0187471e+001  4.5718966e+000  4.3451767e+000
C005-008 -3.0307043e+001  4.4387517e+000  4.3184242e+000
C006-001 -3.0596264e+001  4.0615492e+000  4.2474108e+000
C006-002 -3.0705364e+001  3.8073087e+000  4.1758032e+000
C006-003 -3.0803289e+001  3.5799885e+000  4.0885267e+000
C006-004 -3.0879684e+001  3.3675103e+000  4.0125799e+000
C006-005 -3.0940035e+001  3.1770959e+000  3.9327457e+000
C006-006 -3.0980133e+001  3.0042942e+000  3.8553777e+000
C006-007 -3.0997639e+001  2.8465877e+000  3.7828240e+000
C006-008 -3.0989506e+001  2.6964135e+000  3.7352269e+000
C006-009 -3.0963165e+001  2.5574672e+000  3.7205269e+000
C007-001 -3.1051325e+001  2.3032641e+000  3.6474562e+000
C007-002 -3.1151434e+001  2.0482154e+000  3.5501943e+000
C007-003 -3.1247831e+001  1.7953488e+000  3.4522715e+000
C007-004 -3.1300940e+001  1.5410548e+000  3.4221468e+000
C007-005 -3.1338871e+001  1.2816780e+000  3.3916671e+000
C007-006 -3.1395138e+001  1.0142472e+000  3.3117404e+000
C007-007 -3.1492422e+001  7.7250940e-001  3.1089301e+000
C007-008 -3.1579954e+001  5.4669935e-001  2.8824754e+000
C007-009 -3.1650530e+001  3.3249053e-001  2.6465206e+000
C008-001 -3.1380249e+001  1.8267147e-001  2.5627294e+000
C008-002 -3.1151066e+001  5.1463381e-003  2.4749322e+000
C008-003 -3.0955790e+001 -1.7692930e-001  2.3760962e+000
C008-004 -3.0793945e+001 -3.6205503e-001  2.2667994e+000
C008-005 -3.0673836e+001 -5.7267791e-001  2.1686385e+000
C008-006 -3.0581112e+001 -7.9038757e-001  2.0159247e+000
C008-007 -3.0513803e+001 -1.0227296e+000  1.7831113e+000
C008-008 -3.0452478e+001 -1.1978899e+000  1.4473577e+000
C009-001 -3.0741007e+001 -9.9379951e-001  1.0881292e+000
C009-002 -3.1060493e+001 -7.7498537e-001  1.0213915e+000
C009-003 -3.1348875e+001 -5.3391135e-001  9.5633900e-001
C009-004 -3.1597589e+001 -2.6486301e-001  9.0218699e-001
C009-005 -3.1787151e+001  3.8591832e-002  8.8123626e-001
C009-006 -3.1977703e+001  3.4076715e-001  8.2591408e-001
C009-007 -3.2119770e+001  6.7176390e-001  7.9579967e-001
C009-008 -3.2235462e+001  1.0216336e+000  7.6700556e-001
C009-009 -3.2361595e+001  1.3789346e+000  6.7069054e-001
C010-001 -3.2435638e+001  1.7667041e+000  5.9330124e-001
C010-002 -3.2511646e+001  2.1352260e+000  5.1573372e-001
C010-003 -3.2542122e+001  2.4819384e+000  4.8647550e-001
C010-004 -3.2561810e+001  2.8037505e+000  4.5984888e-001
C010-005 -3.2529175e+001  3.0933220e+000  4.7616139e-001
C010-006 -3.2534397e+001  3.3675184e+000  4.5491961e-001
C010-007 -3.2541111e+001  3.6222088e+000  4.2796966e-001
C010-008 -3.2527893e+001  3.8521416e+000  4.1500452e-001
C010-009 -3.2493736e+001  4.0563416e+000  4.2153215e-001
C011-001 -3.2472309e+001  4.2982292e+000  4.5510656e-001
C011-002 -3.2457260e+001  4.5423365e+000  4.7807977e-001
C011-003 -3.2425930e+001  4.7789378e+000  5.2769554e-001
C011-004 -3.2389847e+001  5.0119934e+000  5.8497357e-001
C011-005 -3.2349144e+001  5.2412138e+000  6.5005869e-001
C011-006 -3.2308987e+001  5.4700050e+000  7.1427476e-001
C011-007 -3.2271793e+001  5.7011528e+000  7.7241707e-001
C011-008 -3.2227837e+001  5.9273667e+000  8.4208924e-001
C012-001  1.8116163e+001  3.6051896e+000  4.7874002e+000
C012-002  1.8103630e+001  3.9179168e+000  4.8269668e+000
C012-003  1.8081291e+001  4.2002525e+000  4.8256350e+000
C012-004  1.8086641e+001  4.4557486e+000  4.8599310e+000
C012-005  1.8082083e+001  4.6863112e+000  4.8517947e+000
C012-006  1.8068062e+001  4.8910823e+000  4.7983670e+000
C012-007  1.8057129e+001  5.0751204e+000  4.7243490e+000
C012-008  1.8066902e+001  5.2403531e+000  4.6786027e+000
C012-009  1.8095016e+001  5.3735447e+000  4.6754446e+000
C013-001  1.8184418e+001  5.5375495e+000  4.6835332e+000
C013-002  1.8269949e+001  5.7061014e+000  4.6786470e+000
C013-003  1.8345587e+001  5.8795576e+000  4.6463084e+000
C013-004  1.8418665e+001  6.0561519e+000  4.6070399e+000
C013-005  1.8492397e+001  6.2370062e+000  4.5670667e+000
C013-006  1.8562344e+001  6.4225326e+000  4.5154777e+000
C013-007  1.8625223e+001  6.6113129e+000  4.4456573e+000
C013-008  1.8686892e+001  6.8057795e+000  4.3700666e+000
C013-009  1.8732864e+001  6.9950190e+000  4.2594967e+000
C014-001  1.8760099e+001  7.1788073e+000  4.1592212e+000
C014-002  1.8787855e+001  7.3625402e+000  4.0651937e+000
C014-003  1.8788874e+001  7.4836230e+000  3.8995912e+000
C014-004  1.8796225e+001  7.6265874e+000  3.7604871e+000
C014-005  1.8793480e+001  7.7486186e+000  3.5970802e+000
C014-006  1.8777699e+001  7.8345642e+000  3.4051294e+000
C014-007  1.8762293e+001  7.9337792e+000  3.2064624e+000
C014-008  1.8739683e+001  8.0106640e+000  2.9815772e+000
C015-001  1.8804157e+001  7.9292946e+000  2.5626910e+000
C015-002  1.8899111e+001  7.8437757e+000  2.3844790e+000
C015-003  1.8951569e+001  7.7148604e+000  2.2241242e+000
C015-004  1.8977577e+001  7.5818639e+000  2.0570221e+000
C015-005  1.8970825e+001  7.4299712e+000  1.8872212e+000
C015-006  1.8925552e+001  7.2425785e+000  1.7332468e+000
C015-007  1.8844345e+001  7.0260181e+000  1.5929135e+000
C015-008  1.8728613e+001  6.7842669e+000  1.4629997e+000
C015-009  1.8577328e+001  6.5156813e+000  1.3532968e+000
C016-001  1.8599205e+001  6.2245560e+000  1.2734008e+000
C016-002  1.8602842e+001  5.9285293e+000  1.2165041e+000
C016-003  1.8590698e+001  5.6348968e+000  1.1593976e+000
C016-004  1.8575628e+001  5.3631387e+000  1.0678571e+000
C016-005  1.8558731e+001  5.1076779e+000  9.5090413e-001
C016-006  1.8526134e+001  4.8485708e+000  8.4282237e-001
C016-007  1.8485241e+001  4.5910397e+000  7.2476959e-001
C016-008  1.8438217e+001  4.3296480e+000  5.9205967e-001
C017-001  1.8231230e+001  3.8818264e+000  3.9708954e-001
C017-002  1.8134398e+001  3.6915667e+000  2.7405134e-001
C017-003  1.8027201e+001  3.5052147e+000  2.0559888e-001
C017-004  1.7934052e+001  3.3146107e+000  1.4293155e-001
C017-005  1.7836317e+001  3.1253219e+000  1.2936625e-001
C017-006  1.7760666e+001  2.9290457e+000  1.0190323e-001
C017-007  1.7695379e+001  2.7297006e+000  8.5190602e-002
C017-008  1.7635834e+001  2.5284946e+000  9.1568857e-002
C017-009  1.7594625e+001  2.3248270e+000  7.0962727e-002
C018-001  1.7479359e+001  2.2082527e+000  5.6451440e-002
C018-002  1.7378962e+001  2.0883155e+000  3.4548610e-002
C018-003  1.7293114e+001  1.9645095e+000  9.3641728e-003
C018-004  1.7212822e+001  1.8381693e+000  9.8867333e-003
C018-005  1.7147955e+001  1.7072839e+000  3.4370162e-003
C018-006  1.7090000e+001  1.5742408e+000  1.7980043e-002
C018-007  1.7044685e+001  1.4369880e+000  3.3861786e-002
C018-008  1.7010956e+001  1.2950734e+000  5.2506071e-002
C019-001  1.6957653e+001  9.9942017e-001  1.4331241e-001
C019-002  1.6938261e+001  8.5352176e-001  1.9116524e-001
C019-003  1.6924707e+001  7.1942288e-001  2.4959505e-001
C019-004  1.6924799e+001  5.8001459e-001  2.9087079e-001
C019-005  1.6922720e+001  4.7006044e-001  3.7087047e-001
C019-006  1.6930296e+001  3.6355144e-001  4.4823834e-001
C019-007  1.6944143e+001  2.6801640e-001  5.3478855e-001
C019-008  1.6971655e+001  1.6628245e-001  6.0860842e-001
C019-009  1.7006762e+001  7.2210588e-002  6.8704462e-001
C020-001  1.7014465e+001 -4.4579604e-003  7.5082749e-001
C020-002  1.7018585e+001 -7.9687715e-002  8.1526303e-001
C020-003  1.7018814e+001 -1.4993484e-001  8.8360155e-001
C020-004  1.7016642e+001 -2.2111598e-001  9.4908857e-001
C020-005  1.7010391e+001 -2.8571826e-001  1.0194052e+000
C020-006  1.7002396e+001 -3.5618085e-001  1.0822630e+000
C020-007  1.6992043e+001 -4.2831913e-001  1.1419604e+000
C020-008  1.6979246e+001 -5.0053817e-001  1.1999495e+000
C020-009  1.6962776e+001 -5.6975603e-001  1.2593651e+000
C021-001  1.6902821e+001 -6.5662712e-001  1.3260610e+000
C021-002  1.6831041e+001 -7.3690140e-001  1.4124519e+000
C021-003  1.6749376e+001 -8.1590670e-001  1.5101650e+000
C021-004  1.6658140e+001 -9.0311480e-001  1.6073319e+000
C021-005  1.6554607e+001 -1.0069469e+000  1.7014380e+000
C021-006  1.6435099e+001 -1.1053374e+000  1.8243654e+000
C021-007  1.6301542e+001 -1.1900451e+000  1.9817762e+000
C021-008  1.6157480e+001 -1.2471633e+000  2.1701922e+000
C022-001  1.5788476e+001 -1.1862572e+000  2.3982146e+000
C022-002  1.5590763e+001 -1.1051645e+000  2.4398525e+000
C022-003  1.5411425e+001 -1.0204037e+000  2.4953604e+000
C022-004  1.5249674e+001 -9.2960399e-001  2.5648134e+000
C022-005  1.5112631e+001 -8.2318634e-001  2.6481938e+000
C022-006  1.4988510e+001 -7.1483445e-001  2.7459328e+000
C022-007  1.4886693e+001 -5.9410661e-001  2.8577597e+000
C022-008  1.4812444e+001 -4.5995557e-001  2.9821517e+000
C022-009  1.4749711e+001 -3.2131886e-001  3.1221430e+000
C023-001  1.4843914e+001 -2.2645839e-001  3.3235626e+000
C023-002  1.4990875e+001 -1.0973775e-001  3.4942145e+000
C023-003  1.5119794e+001  3.9227246e-003  3.6647029e+000
C023-004  1.5228767e+001  1.1335390e-001  3.8457353e+000
C023-005  1.5342023e+001  2.2799854e-001  4.0235009e+000
C023-006  1.5466645e+001  3.5077134e-001  4.1904097e+000
C023-007  1.5614920e+001  4.8436072e-001  4.3311086e+000
C023-008  1.5767907e+001  6.2231481e-001  4.4634628e+000
C023-009  1.5926855e+001  7.6457906e-001  4.5866094e+000
C024-001  1.6116871e+001  9.2092848e-001  4.7470689e+000
C024-002  1.6323618e+001  1.1067419e+000  4.8515959e+000
C024-003  1.6534010e+001  1.3272715e+000  4.9583139e+000
C024-004  1.6764364e+001  1.5784640e+000  5.0210567e+000
C024-005  1.6998739e+001  1.8558146e+000  4.9897718e+000
C024-006  1.7291285e+001  2.1691718e+000  5.0862427e+000
C024-007  1.7609648e+001  2.4920099e+000  5.1308751e+000
C024-008  1.7870464e+001  2.8509862e+000  4.9561181e+000
S010 -3.1214563e+001 -7.3799521e-001  1.6164329e+000
S011 -3.2261921e+001  2.3170964e-001  1.3279619e+000
S012 -3.1791786e+001 -2.9183716e-002  2.1422398e+000
S013 -3.2585548e+001  6.6853255e-001  2.0166316e+000
S014 -3.2819321e+001  1.5087110e+000  1.2607356e+000
S015 -3.2257408e+001  1.0700235e+000  2.7335329e+000
S016 -3.2532028e+001  1.9318738e+000  2.2758780e+000
S017 -3.2874054e+001  2.4826961e+000  1.0868757e+000
S018 -3.1916918e+001  2.5219371e+000  3.2713804e+000
S019 -3.2824081e+001  3.2315733e+000  1.9914918e+000
S020 -3.2232239e+001  3.7313125e+000  3.1103730e+000
S021 -3.2831100e+001  4.1473212e+000  1.4481676e+000
S022 -3.2615105e+001  4.8498363e+000  2.5533376e+000
S023 -3.2706474e+001  5.4809337e+000  1.3603449e+000
S024 -3.1595564e+001  4.7430758e+000  4.0325499e+000
S025 -3.1681889e+001  5.6863403e+000  3.7631383e+000
S026 -3.2248493e+001  6.2262468e+000  2.5506144e+000
S027 -3.2223251e+001  7.3480096e+000  2.1854889e+000
S028 -3.1705437e+001  6.7938461e+000  3.6066489e+000
S029 -3.0608072e+001  5.8650990e+000  4.4752579e+000
S030 -3.0933184e+001  6.9259272e+000  5.0260315e+000
S031 -3.1863014e+001  7.8882818e+000  3.6981068e+000
S032 -3.0435497e+001  6.9517150e+000  5.8113775e+000
S033 -3.1230381e+001  8.0320225e+000  5.0227289e+000
S034 -3.1641136e+001  8.8509827e+000  4.2336340e+000
S035 -3.1053860e+001  9.1715651e+000  5.4235935e+000
S036 -3.0512178e+001  7.7535748e+000  6.2594342e+000
S037 -3.0276407e+001  8.8251867e+000  6.4934807e+000
S038 -2.9188892e+001  8.2601080e+000  6.7804394e+000
S039 -2.9866823e+001  9.8132753e+000  6.1889153e+000
S040 -2.9895769e+001  9.4796705e+000  4.0808830e+000
S041 -3.0431011e+001  8.1593151e+000  2.7536926e+000
S042 -3.0626617e+001  6.8243632e+000  1.5866375e+000
S043 -3.0983080e+001  4.8755469e+000  5.4377365e-001
S044 -3.1312023e+001  3.1310227e+000  2.4652100e-001
S045 -3.1359127e+001  8.8029695e-001  5.9843636e-001
S046 -2.8461702e+001  9.4154024e+000  5.2523308e+000
S047 -2.8816391e+001  8.4348927e+000  3.5305767e+000
S048 -2.8999866e+001  7.1886587e+000  2.2584085e+000
S049 -2.9361609e+001  5.3281808e+000  9.5072746e-001
S050 -2.9655264e+001  3.2355921e+000  3.5515022e-001
S051 -2.9722946e+001  1.0493931e+000  4.9271393e-001
S052 -2.9575665e+001 -7.0749420e-001  8.6277199e-001
S053 -2.7210442e+001  8.7182798e+000  5.2779560e+000
S054 -2.7329634e+001  8.0839357e+000  3.7482128e+000
S055 -2.7276394e+001  6.6829882e+000  2.1833639e+000
S056 -2.7586138e+001  5.2166257e+000  1.0035810e+000
S057 -2.7796549e+001  3.3264818e+000  4.3578529e-001
S058 -2.7760517e+001  1.2634770e+000  4.9660492e-001
S059 -2.7957424e+001 -3.3589894e-001  8.8522911e-001
S060 -2.5267857e+001  7.2595181e+000  5.2901077e+000
S061 -2.5368977e+001  7.3639603e+000  3.7134399e+000
S062 -2.5479616e+001  6.5160646e+000  2.1587486e+000
S063 -2.5746593e+001  5.0770035e+000  1.0245609e+000
S064 -2.5707973e+001  3.3809516e+000  5.5118370e-001
S065 -2.5840851e+001  1.5444057e+000  6.4848137e-001
S066 -2.5786371e+001  1.8650934e-001  1.3499126e+000
S067 -2.3647717e+001  6.9673629e+000  4.0532799e+000
S068 -2.3760057e+001  6.5736780e+000  2.4702816e+000
S069 -2.3847984e+001  5.1681328e+000  1.1670723e+000
S070 -2.3960236e+001  3.6656928e+000  6.2385368e-001
S071 -2.4098442e+001  2.1064734e+000  6.9421196e-001
S072 -2.1893923e+001  6.2011867e+000  4.2882161e+000
S073 -2.1921143e+001  6.4077024e+000  2.5814619e+000
S074 -2.2005173e+001  5.2763991e+000  1.3014393e+000
S075 -2.1944069e+001  3.8323269e+000  6.8244362e-001
S076 -2.1743847e+001  2.0990508e+000  9.4001389e-001
S077 -1.9940113e+001  6.2035308e+000  3.6889200e+000
S078 -1.9919323e+001  6.2378845e+000  2.5527592e+000
S079 -1.9975103e+001  5.4305658e+000  1.3364048e+000
S080 -2.0032148e+001  4.1082473e+000  6.4323235e-001
S081 -2.0049627e+001  2.3852479e+000  8.2763481e-001
S082 -1.7871586e+001  6.1387339e+000  3.4106865e+000
S083 -1.7798172e+001  5.9720373e+000  1.6810799e+000
S084 -1.8012861e+001  4.8873463e+000  6.3401031e-001
S085 -1.7989946e+001  3.2361324e+000  3.2436752e-001
S086 -1.5932996e+001  6.0423579e+000  3.3578005e+000
S087 -1.5838369e+001  6.1353335e+000  1.4755859e+000
S088 -1.5831167e+001  4.9746842e+000  1.7120743e-001
S089 -1.5946402e+001  3.3447044e+000  2.4336624e-001
S090 -1.4418741e+001  6.0699916e+000  3.1897840e+000
S091 -1.4375887e+001  6.3004766e+000  1.2750702e+000
S092 -1.4381980e+001  5.1565695e+000 -4.3939590e-002
S093 -1.4392904e+001  3.6953647e+000  8.1613541e-002
S094 -1.2638144e+001  6.1501317e+000  3.0217068e+000
S095 -1.2569528e+001  6.6987987e+000  8.2011986e-001
S096 -1.2573154e+001  5.2942309e+000 -1.9267750e-001
S097 -1.2489741e+001  3.6130478e+000 -1.8484116e-002
S098 -1.0751538e+001  6.4252687e+000  2.6402814e+000
S099 -1.0783508e+001  6.9773149e+000  8.3435822e-001
S100 -1.0898458e+001  5.8317814e+000 -2.7572441e-001
S101 -1.0800114e+001  4.2135339e+000 -3.8099480e-001
S102 -9.0828733e+000  6.3276606e+000  2.6312685e+000
S103 -8.8044071e+000  7.1329556e+000  8.8472462e-001
S104 -8.8721790e+000  5.9444036e+000 -3.0035782e-001
S105 -8.9044352e+000  4.1185298e+000 -4.8040390e-001
S106 -7.0233297e+000  6.2322741e+000  2.5910101e+000
S107 -6.8003569e+000  7.2230940e+000  1.0450144e+000
S108 -6.8946638e+000  5.8447137e+000 -3.3757973e-001
S109 -7.0696716e+000  3.8500831e+000 -4.3111038e-001
S110 -5.1901426e+000  6.2023783e+000  2.5757093e+000
S111 -4.6413364e+000  7.1515045e+000  9.8813581e-001
S112 -4.8770270e+000  5.7549825e+000 -2.9314613e-001
S113 -5.0145531e+000  3.8975713e+000 -4.0749359e-001
S114 -3.5463133e+000  6.3919263e+000  2.4461536e+000
S115 -3.0691659e+000  7.1073036e+000  1.1184325e+000
S116 -2.9752679e+000  5.6011410e+000 -1.7860413e-001
S117 -3.1059017e+000  3.8199029e+000 -3.0562782e-001
S118 -1.5617230e+000  6.1431990e+000  2.5675144e+000
S119 -1.3359387e+000  7.0550661e+000  1.1862640e+000
S120 -1.2830386e+000  5.4585919e+000 -9.3576431e-002
S121 -1.3836823e+000  3.6438816e+000 -2.3243904e-001
S122  4.8900962e-001  6.0706182e+000  2.5584946e+000
S123  7.3170567e-001  6.9757562e+000  1.1436553e+000
S124  7.2512817e-001  5.4157152e+000 -1.7696381e-002
S125  6.1226559e-001  3.6067953e+000 -1.0718250e-001
S126  2.3038750e+000  5.9739766e+000  2.6528931e+000
S127  2.3098869e+000  6.9378581e+000  1.2529330e+000
S128  2.3986883e+000  5.4036355e+000  1.0774422e-001
S129  2.3460131e+000  3.6589530e+000 -8.8234901e-002
S130  4.1429763e+000  5.9029007e+000  2.7306671e+000
S131  4.3496590e+000  6.9086351e+000  1.5696425e+000
S132  4.4122438e+000  5.3488793e+000  2.2934341e-001
S133  4.4420233e+000  3.6833649e+000  3.9220810e-002
S134  6.2948337e+000  5.7796397e+000  2.8472710e+000
S135  6.3352613e+000  6.8494463e+000  1.6693389e+000
S136  6.3834658e+000  5.3289089e+000  4.3472481e-001
S137  6.3864317e+000  3.5002401e+000  1.9122887e-001
S138  8.1120138e+000  5.7804971e+000  2.9433365e+000
S139  8.2813320e+000  6.8201580e+000  1.8521776e+000
S140  8.1057997e+000  5.3916068e+000  5.7701778e-001
S141  8.1307487e+000  3.2814758e+000  2.7998543e-001
S142  1.0019352e+001  5.6613126e+000  3.0762482e+000
S143  1.0183273e+001  6.8556890e+000  2.0277052e+000
S144  9.9771938e+000  5.5122104e+000  6.8223190e-001
S145  9.9591322e+000  3.1081705e+000  3.3393860e-001
S146  1.1918573e+001  5.6625175e+000  3.2859192e+000
S147  1.2102696e+001  6.9037776e+000  2.1675673e+000
S148  1.1802284e+001  5.5067601e+000  7.6999187e-001
S149  1.1839060e+001  2.9914155e+000  3.7328911e-001
S150  1.3519190e+001  5.7488842e+000  3.5567982e+000
S151  1.3503263e+001  7.0480709e+000  2.3379695e+000
S152  1.3549385e+001  5.4802876e+000  8.5534286e-001
S153  1.3435762e+001  3.2592428e+000  2.9669189e-001
S154  1.3361715e+001  1.3892632e+000  4.8533630e-001
S155  1.5187841e+001  6.2194214e+000  3.8326693e+000
S156  1.5238800e+001  7.2882767e+000  2.6661303e+000
S157  1.5301077e+001  6.1744337e+000  1.3054700e+000
S158  1.5237932e+001  4.0978341e+000  5.8220911e-001
S159  1.5158828e+001  2.0205388e+000  2.5374603e-001
S160  1.5130589e+001  3.8905880e-001  9.3510818e-001
S161  1.6718969e+001  6.8310914e+000  4.0608673e+000
S162  1.7034460e+001  7.8414407e+000  2.8741245e+000
S163  1.6943268e+001  6.4892635e+000  1.3873768e+000
S164  1.6772928e+001  4.3853149e+000  6.8512535e-001
S165  1.6692665e+001  2.4033127e+000  2.1565247e-001
S166  1.6359343e+001  5.5386156e-001  4.7652435e-001
S167  1.6301579e+001 -6.8843776e-001  1.4681282e+000
S168  1.7913254e+001  7.0296392e+000  1.5917463e+000
S169  1.8153528e+001  5.2045202e+000  9.5829582e-001
S170  1.8096512e+001  6.9831581e+000  4.3669586e+000
S171 -3.0811146e+001  5.8733213e-001  2.9736481e+000
S172 -2.9849861e+001  3.5136201e+000  4.1142511e+000
S173 -2.9137604e+001  6.5076985e+000  6.1285467e+000
S174 -2.9789272e+001 -9.1645747e-001  1.9647560e+000
S175 -2.9312613e+001  1.4487942e+000  3.4144974e+000
S176 -2.8640339e+001  4.9058166e+000  4.7535162e+000
S177 -2.7904976e+001  7.0317616e+000  6.7043619e+000
S178 -2.8422159e+001  2.1185753e-001  2.4671803e+000
S179 -2.8004602e+001  2.8303545e+000  3.9422550e+000
S180 -2.7185480e+001  5.5650740e+000  5.6825066e+000
S181 -2.7377535e+001 -4.6125883e-001  1.9398794e+000
S182 -2.7097578e+001  1.1672089e+000  3.1984100e+000
S183 -2.6510965e+001  3.7800660e+000  4.2983398e+000
S184 -2.6096783e+001  6.0021973e+000  6.1804628e+000
S185 -2.5518066e+001  8.7755704e-001  2.5581779e+000
S186 -2.5346384e+001  2.6978810e+000  3.7495217e+000
S187 -2.5238466e+001  4.9327140e+000  5.0951900e+000
S188 -2.7337490e+001  8.4012213e+000  6.5269470e+000
S189 -2.6166908e+001  7.4100952e+000  6.4983883e+000
S190 -2.3535721e+001  5.9794641e+000  5.1001110e+000
S191 -2.4192104e+001  1.8271720e+000  2.9027195e+000
S192 -2.3789557e+001  3.9490845e+000  3.8720665e+000
S193 -2.2371464e+001  1.6643934e+000  2.2235410e+000
S194 -2.2220409e+001  2.9580142e+000  3.1193075e+000
S195 -2.1978060e+001  4.9190512e+000  4.3971186e+000
S196 -2.0009600e+001  2.4385726e+000  2.4764600e+000
S197 -1.9939615e+001  3.9641886e+000  3.4364319e+000
S198 -1.9689939e+001  5.4083543e+000  4.1198082e+000
S199 -1.7993753e+001  3.0586205e+000  2.6223636e+000
S200 -1.7969593e+001  4.4932604e+000  3.6652937e+000
S201 -1.6564539e+001  2.4839857e+000  1.7715893e+000
S202 -1.6401009e+001  3.6941516e+000  3.0618095e+000
S203 -1.6325293e+001  5.1951213e+000  3.8060780e+000
S204 -1.8360157e+001  2.3029664e+000  1.2383771e+000
S205 -1.3568222e+001  3.0595610e+000  1.1443338e+000
S206 -2.3556393e+001  1.2330679e+000  1.4838610e+000
S207 -1.4480904e+001  2.8933647e+000  2.4083428e+000
S208 -1.2408539e+001  2.6907187e+000  1.9968324e+000
S209 -1.4506891e+001  4.1976542e+000  3.2521458e+000
S210 -1.2462545e+001  4.2649674e+000  3.0717573e+000
S211 -1.0832342e+001  2.8957708e+000  7.4402452e-001
S212 -1.0746605e+001  3.5593419e+000  2.2397537e+000
S213 -1.0662613e+001  4.8017769e+000  2.9868917e+000
S214 -8.6845808e+000  3.0091074e+000  3.7744436e-001
S215 -8.4940319e+000  3.6424425e+000  1.7825248e+000
S216 -8.3871355e+000  4.9306378e+000  2.8594484e+000
S217 -6.8828750e+000  2.9304945e+000  3.7492007e-001
S218 -6.7113729e+000  3.7278144e+000  1.8860168e+000
S219 -6.8301229e+000  4.7437677e+000  2.7953167e+000
S220 -4.9700556e+000  2.8782654e+000  4.2215300e-001
S221 -4.8998890e+000  3.5783010e+000  1.7956877e+000
S222 -5.0211525e+000  4.7082419e+000  2.7560759e+000
S223 -3.0724058e+000  2.8293400e+000  5.1271939e-001
S224 -3.0491877e+000  3.4707022e+000  1.8621569e+000
S225 -3.1319661e+000  4.7237186e+000  2.7878780e+000
S226 -1.4297159e+000  2.7882013e+000  6.1673737e-001
S227 -1.4779308e+000  3.3385851e+000  1.8560171e+000
S228 -1.5224372e+000  4.4352112e+000  2.8156624e+000
S229  4.5893198e-001  2.9251761e+000  8.0331707e-001
S230  2.7598089e-001  3.3187199e+000  2.0824928e+000
S231  1.7977309e-001  4.5331073e+000  2.9131775e+000
S232  2.2922025e+000  2.8981135e+000  1.0003090e+000
S233  2.2993767e+000  3.2989416e+000  2.2832212e+000
S234  2.2553778e+000  4.4633079e+000  3.0912428e+000
S235  4.3797255e+000  2.7775929e+000  1.1156301e+000
S236  4.3260121e+000  3.1501229e+000  2.5687304e+000
S237  4.2182221e+000  4.4048047e+000  3.2452164e+000
S238  6.3752322e+000  2.5245955e+000  1.4183235e+000
S239  6.2841268e+000  3.0715516e+000  2.6871004e+000
S240  6.3348660e+000  4.1936679e+000  3.3421803e+000
S241  8.0627298e+000  2.0902386e+000  1.4608994e+000
S242  8.1349573e+000  2.8823729e+000  2.5192862e+000
S243  8.0692120e+000  4.1694117e+000  3.2224913e+000
S244  9.8042536e+000  2.6799073e+000  2.4541779e+000
S245  9.8885984e+000  4.0226436e+000  3.4026957e+000
S246  9.7617970e+000  1.8676727e+000  1.2246141e+000
S247  1.1747427e+001  1.5670705e+000  1.3234673e+000
S248  1.1251392e+001  2.7329450e+000  2.6975346e+000
S249  1.2140201e+001  3.5100875e+000  3.7195568e+000
S250  1.1328743e+001  4.5585299e+000  3.6938381e+000
S251  1.3420185e+001  1.4507213e+000  1.8092709e+000
S252  1.2995274e+001  2.5172691e+000  2.9001074e+000
S253  1.3310104e+001  3.5070105e+000  4.1658993e+000
S254  1.2887508e+001  4.5430498e+000  3.9891872e+000
S255  1.4320330e+001  6.3916945e-001  1.5511322e+000
S256  1.4532089e+001  2.3148668e+000  3.2998838e+000
S257  1.4472412e+001  3.5033176e+000  4.2463398e+000
S258  1.4797445e+001  4.9241505e+000  4.3612328e+000
S259  1.4682255e+001  9.0245467e-001  2.6188564e+000
S260  1.5374392e+001  1.7092981e+000  3.7214031e+000
S261  1.5703415e+001  3.5560284e+000  4.5673962e+000
S262  1.6054623e+001  5.2237244e+000  4.5801506e+000
S263  1.6584110e+001  2.3922894e+000  4.7623739e+000
S264  1.7135117e+001  4.0232773e+000  4.8121815e+000
S265  1.7534588e+001  5.8025632e+000  4.6739635e+000
S266  1.5457483e+001 -6.5370858e-001  3.2850609e+000
S267  1.6261642e+001  2.4595834e-001  4.3225284e+000
S268  1.6624781e+001 -4.6609387e-001  3.3295081e+000
S269  1.6754702e+001 -1.0434034e+000  2.4150548e+000
S270  1.7652845e+001  3.9149943e-001  3.2881167e+000
S271  1.7495792e+001  1.1482093e+000  4.3691063e+000
S272  1.7501104e+001 -3.3767807e-001  1.9635973e+000
S273  1.7828342e+001  6.4629340e-001  1.2104242e+000
S274  1.8320528e+001  1.3788406e+000  2.6106167e+000
S275  1.8329662e+001  2.2101963e+000  4.2782941e+000
S276  1.7922688e+001  1.8139545e+000  5.8861327e-001
S277  1.8460146e+001  2.4525094e+000  2.6751642e+000
S278  1.8669189e+001  3.1999679e+000  3.9032691e+000
S279  1.8618584e+001  4.4065771e+000  4.3220029e+000
S280  1.8861847e+001  3.7998955e+000  2.6286125e+000
S281  1.8363890e+001  2.9404967e+000  1.1592302e+000
S282  1.8802483e+001  4.1392336e+000  1.4574741e+000
S283  1.9068424e+001  4.7043457e+000  3.2071583e+000
S284  1.8874012e+001  5.9953623e+000  4.2170382e+000
S285  1.9382126e+001  5.6244836e+000  2.8566780e+000
S286  1.9225548e+001  5.0905404e+000  1.9811540e+000
S287  1.9371954e+001  6.5719247e+000  2.0627282e+000
S288  1.9553993e+001  6.4893494e+000  3.2860708e+000
S289  1.9191776e+001  7.2894359e+000  3.6802084e+000
S290  1.9326258e+001  7.4285026e+000  2.6264608e+000
