# Supplementary material for: Disentangling biological variability and taphonomy: shape analysis of the limb long bones of the sauropodomorph dinosaur Plateosaurus
Source: PeerJ. 2020 Jul 23;8:e9359. doi: 10.7717/peerj.9359 (PMC7382942; doi:10.7717/peerj.9359)
Supplement: Supplemental Information 15 — The format (.pts) is readable by the packages used in the study and can be opened like a ".txt" file. [file peerj-08-9359-s015.zip › raw_data/landmark coordinates humerus/Humerus_L_F10_3_Plateo.pts]

Version 1.0
297
S000  1.2167666e+001  1.1572803e+001 -2.3689804e+000
S001  8.6921158e+000  1.2407411e+001  4.2637920e-001
S002  5.6969051e+000  1.3744708e+001  2.5273991e-001
S003  2.7386646e+000  1.2512806e+001  9.5208549e-001
S004  2.3040555e+000  1.4468136e+001 -3.3854380e+000
S005  6.0813284e+000  1.5965135e+001 -4.1700058e+000
S006  6.7085419e+000  8.6068916e+000 -9.8105650e+000
S007 -7.9361534e-001  2.0485809e+000 -1.0730988e+001
S008 -4.5623684e-001 -1.2200359e+000 -6.3188457e+000
S009 -1.3604718e+001 -1.2187389e+001 -4.9127898e+000
S010 -1.2434082e+001 -1.0645299e+001 -1.3785706e+000
S011 -1.2895365e+001 -1.4668159e+001 -1.0654240e+000
S012 -1.0195116e+001 -1.5834926e+001 -4.3619919e-001
S013 -7.3847923e+000 -1.6270250e+001  1.1130002e+000
S014 -5.1027107e+000 -1.7053534e+001 -2.0146689e+000
S015 -5.5239620e+000 -1.7023029e+001 -3.4447069e+000
S016 -8.3173904e+000 -1.5526352e+001 -2.6000631e+000
S017 -1.0067088e+001 -1.4925519e+001 -2.8684831e+000
S018 -1.2488075e+001 -1.3476651e+001 -4.9633164e+000
C000-001  1.2047228e+001  1.1872898e+001 -2.2634449e+000
C000-002  1.1844796e+001  1.2145805e+001 -2.1876395e+000
C000-003  1.1678054e+001  1.2344987e+001 -2.0543733e+000
C000-004  1.1543781e+001  1.2481744e+001 -1.8752487e+000
C000-005  1.1428416e+001  1.2560312e+001 -1.6575224e+000
C000-006  1.1296787e+001  1.2584429e+001 -1.4165493e+000
C000-007  1.1101017e+001  1.2564301e+001 -1.1831596e+000
C000-008  1.0858442e+001  1.2502210e+001 -9.5674014e-001
C000-009  1.0587548e+001  1.2405146e+001 -7.4149340e-001
C001-001  1.0197930e+001  1.2160059e+001 -6.5815651e-001
C001-002  9.8595400e+000  1.1984713e+001 -5.4094237e-001
C001-003  9.5531216e+000  1.1892591e+001 -4.1585398e-001
C001-004  9.3500166e+000  1.1760329e+001 -2.7712396e-001
C001-005  9.1843624e+000  1.1681659e+001 -1.3936849e-001
C001-006  8.9669790e+000  1.1831775e+001 -1.9900277e-002
C001-007  8.8255997e+000  1.1976769e+001  1.0365534e-001
C001-008  8.7375917e+000  1.2159112e+001  2.4482991e-001
C002-001  8.5111828e+000  1.2566045e+001  5.1337361e-001
C002-002  8.3175240e+000  1.2742590e+001  5.1019824e-001
C002-003  8.1333141e+000  1.2898093e+001  5.2704597e-001
C002-004  7.9555888e+000  1.3047882e+001  5.1664865e-001
C002-005  7.7783155e+000  1.3179723e+001  5.2280957e-001
C002-006  7.6096539e+000  1.3307931e+001  4.9694884e-001
C002-007  7.4508238e+000  1.3432284e+001  4.4665444e-001
C002-008  7.2820959e+000  1.3532621e+001  4.2651984e-001
C002-009  7.1113524e+000  1.3615963e+001  4.0601587e-001
C003-001  6.8910031e+000  1.3722777e+001  3.7130496e-001
C003-002  6.6875567e+000  1.3800207e+001  3.5679621e-001
C003-003  6.4986153e+000  1.3881069e+001  2.8177539e-001
C003-004  6.3237333e+000  1.3918795e+001  2.5775862e-001
C003-005  6.1775899e+000  1.3917573e+001  2.8832269e-001
C003-006  6.0425987e+000  1.3903896e+001  2.9524690e-001
C003-007  5.9081197e+000  1.3878824e+001  2.6199040e-001
C003-008  5.7939029e+000  1.3824469e+001  2.5188965e-001
C004-001  5.3873906e+000  1.3784147e+001  5.3605694e-001
C004-002  5.0082674e+000  1.3796875e+001  5.6019008e-001
C004-003  4.6433945e+000  1.3747478e+001  5.9709853e-001
C004-004  4.2985764e+000  1.3651338e+001  6.5892673e-001
C004-005  3.9706175e+000  1.3520116e+001  7.5140375e-001
C004-006  3.6468456e+000  1.3360356e+001  8.7998521e-001
C004-007  3.3147302e+000  1.3144835e+001  9.7482169e-001
C004-008  2.9842362e+000  1.2868961e+001  1.0303136e+000
C005-001  2.7250977e+000  1.2346856e+001  9.1105956e-001
C005-002  2.7141569e+000  1.2205614e+001  8.2290131e-001
C005-003  2.6759832e+000  1.2084197e+001  7.2236115e-001
C005-004  2.6179173e+000  1.1980386e+001  5.9777349e-001
C005-005  2.5634215e+000  1.1912554e+001  4.3451610e-001
C005-006  2.4728711e+000  1.1850439e+001  2.5608638e-001
C005-007  2.3871622e+000  1.1826445e+001  4.2373888e-002
C005-008  2.2704363e+000  1.1812914e+001 -1.9275436e-001
C005-009  2.1567895e+000  1.1833479e+001 -4.5859602e-001
C006-001  2.0219815e+000  1.2110424e+001 -6.9979501e-001
C006-002  1.8328269e+000  1.2324462e+001 -9.1614699e-001
C006-003  1.6091449e+000  1.2497934e+001 -1.0895581e+000
C006-004  1.5178064e+000  1.2689228e+001 -1.3086737e+000
C006-005  1.3973669e+000  1.2843980e+001 -1.4909604e+000
C006-006  1.3466300e+000  1.2984298e+001 -1.6924791e+000
C006-007  1.3299096e+000  1.3098191e+001 -1.8893220e+000
C006-008  1.2996145e+000  1.3188919e+001 -2.0575030e+000
C006-009  1.2651739e+000  1.3265897e+001 -2.2114604e+000
C007-001  1.3038350e+000  1.3473361e+001 -2.3275976e+000
C007-002  1.3668112e+000  1.3662029e+001 -2.4506459e+000
C007-003  1.4284201e+000  1.3842753e+001 -2.5846753e+000
C007-004  1.5472211e+000  1.3984230e+001 -2.7082639e+000
C007-005  1.6907030e+000  1.4101467e+001 -2.8198779e+000
C007-006  1.8628633e+000  1.4194754e+001 -2.9068968e+000
C007-007  1.9992286e+000  1.4303290e+001 -3.0432372e+000
C007-008  2.1184940e+000  1.4406020e+001 -3.2499247e+000
C008-001  2.6537766e+000  1.4731626e+001 -3.5257461e+000
C008-002  3.0552838e+000  1.4971119e+001 -3.5715652e+000
C008-003  3.4488928e+000  1.5199437e+001 -3.6476102e+000
C008-004  3.9448032e+000  1.5322008e+001 -3.6423154e+000
C008-005  4.3356919e+000  1.5518992e+001 -3.7581706e+000
C008-006  4.7920022e+000  1.5628823e+001 -3.8201847e+000
C008-007  5.2107658e+000  1.5769396e+001 -3.9364250e+000
C008-008  5.6362286e+000  1.5896421e+001 -4.0711713e+000
C009-001  6.3230114e+000  1.5942675e+001 -4.1780186e+000
C009-002  6.5816555e+000  1.5881166e+001 -4.1760249e+000
C009-003  6.8476243e+000  1.5781824e+001 -4.1573668e+000
C009-004  7.1290007e+000  1.5659003e+001 -4.1518431e+000
C009-005  7.4001279e+000  1.5491831e+001 -4.0904741e+000
C009-006  7.6941519e+000  1.5304657e+001 -4.0435128e+000
C009-007  8.0143595e+000  1.5093863e+001 -4.0085478e+000
C009-008  8.3640766e+000  1.4860987e+001 -4.0115876e+000
C009-009  8.7203655e+000  1.4611061e+001 -4.1240673e+000
C010-001  9.1399698e+000  1.4410771e+001 -4.1700530e+000
C010-002  9.5009985e+000  1.4193693e+001 -4.2959137e+000
C010-003  9.8175077e+000  1.3927396e+001 -4.3964968e+000
C010-004  1.0074255e+001  1.3652411e+001 -4.5777745e+000
C010-005  1.0275210e+001  1.3365133e+001 -4.8155742e+000
C010-006  1.0425104e+001  1.3052840e+001 -5.0866313e+000
C010-007  1.0533611e+001  1.2648644e+001 -5.2914343e+000
C010-008  1.0582690e+001  1.2253188e+001 -5.5890460e+000
C010-009  1.0579228e+001  1.1821227e+001 -5.9071636e+000
C011-001  1.0425092e+001  1.1366391e+001 -6.2229552e+000
C011-002  1.0260314e+001  1.0984913e+001 -6.5780516e+000
C011-003  1.0069399e+001  1.0708545e+001 -6.9781866e+000
C011-004  9.8782644e+000  1.0412503e+001 -7.2901301e+000
C011-005  9.6799679e+000  1.0136971e+001 -7.5633478e+000
C011-006  9.4717789e+000  9.9117765e+000 -7.8260336e+000
C011-007  9.2541924e+000  9.6807098e+000 -8.0265245e+000
C011-008  9.0180311e+000  9.4779272e+000 -8.1925459e+000
C011-009  8.7878857e+000  9.3549538e+000 -8.3810482e+000
C012-001  8.5721827e+000  9.2173939e+000 -8.5843763e+000
C012-002  8.3456593e+000  9.0885458e+000 -8.7744913e+000
C012-003  8.1052961e+000  8.9522171e+000 -8.9218731e+000
C012-004  7.8594646e+000  8.8171730e+000 -9.0370035e+000
C012-005  7.6172514e+000  8.7055817e+000 -9.1554060e+000
C012-006  7.3818960e+000  8.6307459e+000 -9.2977200e+000
C012-007  7.1605482e+000  8.6118126e+000 -9.4835548e+000
C012-008  6.9420557e+000  8.6166191e+000 -9.6660595e+000
C013-001  6.7908173e+000  8.4777069e+000 -9.8448477e+000
C013-002  6.9454160e+000  8.3520689e+000 -9.7911911e+000
C013-003  7.1658211e+000  8.2594976e+000 -9.6542997e+000
C013-004  7.3949280e+000  8.2442532e+000 -9.3950472e+000
C013-005  7.7017899e+000  8.2948809e+000 -9.0772028e+000
C013-006  8.1774254e+000  8.3283825e+000 -8.7576847e+000
C013-007  8.6480551e+000  8.4681950e+000 -8.3142281e+000
C013-008  9.2416086e+000  8.6138630e+000 -7.8326530e+000
C013-009  9.8795319e+000  8.8314028e+000 -7.2625437e+000
C014-001  1.0201640e+001  9.1050062e+000 -6.9494658e+000
C014-002  1.0487505e+001  9.3625717e+000 -6.6400580e+000
C014-003  1.0751527e+001  9.5989780e+000 -6.3425207e+000
C014-004  1.1127303e+001  9.7545586e+000 -6.1109033e+000
C014-005  1.1296262e+001  9.9862471e+000 -5.8092599e+000
C014-006  1.1409178e+001  1.0220166e+001 -5.5145240e+000
C014-007  1.1670927e+001  1.0358852e+001 -5.2756281e+000
C014-008  1.1888906e+001  1.0488366e+001 -5.0273876e+000
C014-009  1.2059433e+001  1.0609159e+001 -4.7716765e+000
C015-001  1.2071884e+001  1.0600032e+001 -4.4089208e+000
C015-002  1.2093669e+001  1.0614901e+001 -4.0647964e+000
C015-003  1.2081718e+001  1.0679459e+001 -3.7521944e+000
C015-004  1.2093899e+001  1.0758018e+001 -3.4576633e+000
C015-005  1.2044072e+001  1.0900861e+001 -3.2210155e+000
C015-006  1.2033987e+001  1.1049278e+001 -2.9976537e+000
C015-007  1.2046513e+001  1.1213872e+001 -2.7895992e+000
C015-008  1.2105894e+001  1.1380140e+001 -2.5706594e+000
C016-001  6.3623013e+000  8.6621161e+000 -9.9133396e+000
C016-002  6.0319715e+000  8.6699591e+000 -1.0035165e+001
C016-003  5.7112656e+000  8.6590881e+000 -1.0173060e+001
C016-004  5.3828511e+000  8.6509666e+000 -1.0315494e+001
C016-005  5.0548306e+000  8.5692873e+000 -1.0454306e+001
C016-006  4.7392306e+000  8.4097462e+000 -1.0597037e+001
C016-007  4.4197164e+000  8.2179737e+000 -1.0743879e+001
C016-008  4.1099916e+000  7.9671383e+000 -1.0896028e+001
C016-009  3.8085425e+000  7.6648874e+000 -1.1052498e+001
C017-001  3.4547341e+000  7.3006539e+000 -1.1218442e+001
C017-002  3.1505253e+000  6.9134455e+000 -1.1343362e+001
C017-003  2.8406897e+000  6.5572386e+000 -1.1443767e+001
C017-004  2.5221801e+000  6.2377934e+000 -1.1534644e+001
C017-005  2.2229028e+000  5.9236798e+000 -1.1585668e+001
C017-006  1.9119867e+000  5.6497936e+000 -1.1635315e+001
C017-007  1.6204420e+000  5.3808365e+000 -1.1642079e+001
C017-008  1.3470783e+000  5.1205134e+000 -1.1613381e+001
C017-009  1.0643103e+000  4.8960781e+000 -1.1576335e+001
C018-001  6.4658719e-001  4.5010972e+000 -1.1472652e+001
C018-002  2.7271527e-001  4.1343904e+000 -1.1410872e+001
C018-003 -1.3452591e-001  3.8733590e+000 -1.1335059e+001
C018-004 -4.9782112e-001  3.6298032e+000 -1.1224075e+001
C018-005 -6.9499600e-001  3.3077524e+000 -1.1133689e+001
C018-006 -8.2973945e-001  2.9939625e+000 -1.1036537e+001
C018-007 -9.0774769e-001  2.6814804e+000 -1.0932004e+001
C018-008 -9.0227962e-001  2.3599529e+000 -1.0831326e+001
C019-001 -5.7601595e-001  1.7927305e+000 -1.0217060e+001
C019-002 -4.7080275e-001  1.4709471e+000 -9.7103376e+000
C019-003 -4.4647279e-001  1.1188809e+000 -9.2026234e+000
C019-004 -4.3648762e-001  7.5895244e-001 -8.7020473e+000
C019-005 -4.0245289e-001  3.9487547e-001 -8.2112179e+000
C019-006 -3.6503443e-001  1.9584814e-002 -7.7237496e+000
C019-007 -3.5404766e-001 -3.7213466e-001 -7.2379684e+000
C019-008 -3.8173282e-001 -7.8299218e-001 -6.7613959e+000
C020-001 -1.3440604e+001 -1.1802337e+001 -4.6015964e+000
C020-002 -1.3360839e+001 -1.1362003e+001 -4.3273768e+000
C020-003 -1.3169585e+001 -1.1141887e+001 -3.8910098e+000
C020-004 -1.2968165e+001 -1.1005685e+001 -3.4725370e+000
C020-005 -1.2807720e+001 -1.0874971e+001 -3.0773156e+000
C020-006 -1.2756330e+001 -1.0672346e+001 -2.6565585e+000
C020-007 -1.2697142e+001 -1.0559088e+001 -2.2066157e+000
C020-008 -1.2601129e+001 -1.0553872e+001 -1.7624984e+000
C021-001 -1.2519918e+001 -1.0875274e+001 -1.3343363e+000
C021-002 -1.2592665e+001 -1.1118176e+001 -1.3158973e+000
C021-003 -1.2669266e+001 -1.1364092e+001 -1.3094437e+000
C021-004 -1.2754377e+001 -1.1611434e+001 -1.3097752e+000
C021-005 -1.2839883e+001 -1.1863056e+001 -1.3251344e+000
C021-006 -1.2928045e+001 -1.2118352e+001 -1.3522657e+000
C021-007 -1.3041547e+001 -1.2371079e+001 -1.3680189e+000
C021-008 -1.3150572e+001 -1.2629918e+001 -1.4028779e+000
C021-009 -1.3279720e+001 -1.2886860e+001 -1.4352032e+000
C022-001 -1.3308169e+001 -1.3065499e+001 -1.3892385e+000
C022-002 -1.3320575e+001 -1.3247886e+001 -1.3432626e+000
C022-003 -1.3305776e+001 -1.3435618e+001 -1.3063010e+000
C022-004 -1.3294518e+001 -1.3627353e+001 -1.2530946e+000
C022-005 -1.3254916e+001 -1.3825251e+001 -1.2094060e+000
C022-006 -1.3193861e+001 -1.4028310e+001 -1.1699117e+000
C022-007 -1.3106120e+001 -1.4234904e+001 -1.1410155e+000
C022-008 -1.3012457e+001 -1.4449359e+001 -1.0999042e+000
C023-001 -1.2569640e+001 -1.4797491e+001 -9.8141509e-001
C023-002 -1.2265658e+001 -1.4931324e+001 -8.8046277e-001
C023-003 -1.1973413e+001 -1.5067396e+001 -7.7265275e-001
C023-004 -1.1683619e+001 -1.5202914e+001 -6.7204702e-001
C023-005 -1.1407033e+001 -1.5344843e+001 -5.5775458e-001
C023-006 -1.1092071e+001 -1.5463161e+001 -5.3040040e-001
C023-007 -1.0794870e+001 -1.5590035e+001 -4.8195571e-001
C023-008 -1.0485737e+001 -1.5705796e+001 -4.6983534e-001
C024-001 -9.6713810e+000 -1.5995327e+001 -1.5643802e-001
C024-002 -9.2707510e+000 -1.6166294e+001  2.0283929e-001
C024-003 -8.9282866e+000 -1.6292835e+001  5.2725422e-001
C024-004 -8.5633974e+000 -1.6373968e+001  7.3035634e-001
C024-005 -8.2775269e+000 -1.6425859e+001  9.3577999e-001
C024-006 -7.9572325e+000 -1.6430920e+001  9.9799716e-001
C024-007 -7.6823006e+000 -1.6379902e+001  9.9093711e-001
C024-008 -7.5172296e+000 -1.6318401e+001  1.0479355e+000
C025-001 -7.1347408e+000 -1.6341211e+001  1.0008079e+000
C025-002 -6.9096246e+000 -1.6380253e+001  8.3129507e-001
C025-003 -6.7080107e+000 -1.6432964e+001  6.6305381e-001
C025-004 -6.5471654e+000 -1.6469845e+001  4.7105324e-001
C025-005 -6.4184904e+000 -1.6511116e+001  2.7418363e-001
C025-006 -6.3050337e+000 -1.6574684e+001  8.2773365e-002
C025-007 -6.1814966e+000 -1.6680788e+001 -9.3578465e-002
C025-008 -6.1134148e+000 -1.6761282e+001 -2.9715979e-001
C025-009 -6.0745187e+000 -1.6845335e+001 -5.0959349e-001
C026-001 -6.0198464e+000 -1.6898666e+001 -6.9752878e-001
C026-002 -5.9585524e+000 -1.6938406e+001 -8.8404316e-001
C026-003 -5.8857703e+000 -1.6967762e+001 -1.0676953e+000
C026-004 -5.7960434e+000 -1.6993006e+001 -1.2440779e+000
C026-005 -5.6806879e+000 -1.7024700e+001 -1.4043810e+000
C026-006 -5.5639176e+000 -1.7034792e+001 -1.5712246e+000
C026-007 -5.4261847e+000 -1.7045990e+001 -1.7261419e+000
C026-008 -5.2562642e+000 -1.7065948e+001 -1.8610109e+000
C027-001 -5.0045691e+000 -1.7044292e+001 -2.2094445e+000
C027-002 -4.9570904e+000 -1.7023777e+001 -2.4103427e+000
C027-003 -4.9554152e+000 -1.7005133e+001 -2.5990365e+000
C027-004 -4.9987798e+000 -1.6992661e+001 -2.7663574e+000
C027-005 -5.0651598e+000 -1.6988386e+001 -2.9158056e+000
C027-006 -5.1575336e+000 -1.6989933e+001 -3.0479302e+000
C027-007 -5.2507629e+000 -1.6996096e+001 -3.1866200e+000
C027-008 -5.3669519e+000 -1.7007067e+001 -3.3257856e+000
C028-001 -5.6390438e+000 -1.7012558e+001 -3.4880471e+000
C028-002 -5.7526536e+000 -1.6961679e+001 -3.5276804e+000
C028-003 -5.8684902e+000 -1.6869242e+001 -3.5530963e+000
C028-004 -5.9854279e+000 -1.6735699e+001 -3.5683284e+000
C028-005 -6.1031766e+000 -1.6560913e+001 -3.5804920e+000
C028-006 -6.2221084e+000 -1.6343641e+001 -3.5831027e+000
C028-007 -6.3406339e+000 -1.6081005e+001 -3.5864322e+000
C028-008 -6.4611931e+000 -1.5779614e+001 -3.5530989e+000
C028-009 -6.5882740e+000 -1.5449120e+001 -3.4850864e+000
C029-001 -6.6343322e+000 -1.5180291e+001 -3.3707654e+000
C029-002 -6.7129664e+000 -1.4981730e+001 -3.2644148e+000
C029-003 -6.8304620e+000 -1.4841228e+001 -3.1719382e+000
C029-004 -6.9908528e+000 -1.4762423e+001 -3.0878725e+000
C029-005 -7.1834240e+000 -1.4770846e+001 -2.9899893e+000
C029-006 -7.4194956e+000 -1.4845043e+001 -2.9034579e+000
C029-007 -7.7344584e+000 -1.4985866e+001 -2.8828185e+000
C029-008 -8.0532598e+000 -1.5262957e+001 -2.8199461e+000
C030-001 -8.5171137e+000 -1.5458054e+001 -2.5839474e+000
C030-002 -8.7289181e+000 -1.5408724e+001 -2.6025450e+000
C030-003 -8.9433899e+000 -1.5379408e+001 -2.6565466e+000
C030-004 -9.1450062e+000 -1.5326866e+001 -2.6927850e+000
C030-005 -9.3397398e+000 -1.5261648e+001 -2.7244558e+000
C030-006 -9.5292377e+000 -1.5164187e+001 -2.7303712e+000
C030-007 -9.7167950e+000 -1.5063794e+001 -2.7452013e+000
C030-008 -9.8977432e+000 -1.4984392e+001 -2.7929149e+000
C031-001 -1.0500432e+001 -1.4685174e+001 -3.3541729e+000
C031-002 -1.0879729e+001 -1.4499513e+001 -3.8011036e+000
C031-003 -1.1227747e+001 -1.4301297e+001 -4.1603103e+000
C031-004 -1.1574414e+001 -1.4024676e+001 -4.3870335e+000
C031-005 -1.1824985e+001 -1.3910865e+001 -4.6553535e+000
C031-006 -1.2059048e+001 -1.3753746e+001 -4.8110108e+000
C031-007 -1.2249334e+001 -1.3618170e+001 -4.8966684e+000
C031-008 -1.2388768e+001 -1.3529571e+001 -4.9439631e+000
C032-001 -1.2739165e+001 -1.3580334e+001 -4.8726311e+000
C032-002 -1.2954098e+001 -1.3612130e+001 -4.7891254e+000
C032-003 -1.3135725e+001 -1.3582764e+001 -4.7309294e+000
C032-004 -1.3293990e+001 -1.3506428e+001 -4.7092175e+000
C032-005 -1.3433970e+001 -1.3382739e+001 -4.7256122e+000
C032-006 -1.3549783e+001 -1.3195172e+001 -4.7746158e+000
C032-007 -1.3618559e+001 -1.2920730e+001 -4.8310828e+000
C032-008 -1.3670185e+001 -1.2569781e+001 -4.9487810e+000
