# Supplementary material for: Disentangling biological variability and taphonomy: shape analysis of the limb long bones of the sauropodomorph dinosaur Plateosaurus
Source: PeerJ. 2020 Jul 23;8:e9359. doi: 10.7717/peerj.9359 (PMC7382942; doi:10.7717/peerj.9359)
Supplement: Supplemental Information 15 — The format (.pts) is readable by the packages used in the study and can be opened like a ".txt" file. [file peerj-08-9359-s015.zip › raw_data/landmark coordinates humerus/Humerus_L_F10_4_Plateo.pts]

Version 1.0
297
S000 -1.7530300e+001 -2.2042333e-001  8.7494659e-001
S001 -1.8173250e+001 -6.3612928e+000  1.7866030e+000
S002 -1.8848835e+001 -1.0773942e+001 -3.5449028e-001
S003 -1.5017670e+001 -1.0576874e+001 -2.2687101e-001
S004 -1.7576881e+001 -9.7825489e+000 -5.0351019e+000
S005 -2.0204582e+001 -7.7110987e+000 -4.5619125e+000
S006 -1.0166058e+001  5.6271820e+000 -7.4516106e+000
S007 -9.6168327e-001  4.9246740e+000 -9.0900841e+000
S008  2.0705566e+000  2.1256714e+000 -5.8170109e+000
S009  1.9140623e+001 -6.9353747e+000 -7.3812103e+000
S010  1.8314392e+001 -8.0086498e+000 -5.2115345e+000
S011  2.2123764e+001 -5.3668113e+000 -2.5293550e+000
S012  2.2199802e+001 -2.4065146e+000 -1.6208029e+000
S013  2.0436991e+001 -1.4677277e+000  1.0443134e+000
S014  2.1196550e+001  3.5537736e+000 -8.1997168e-001
S015  2.1954594e+001  2.8917937e+000 -2.6493654e+000
S016  2.1083038e+001  3.3417526e-001 -4.2099857e+000
S017  2.1329508e+001 -1.0130472e+000 -4.8128071e+000
S018  2.0609972e+001 -3.5319998e+000 -7.6743689e+000
C000-001 -1.7902283e+001 -3.4560478e-001  9.2477357e-001
C000-002 -1.8217241e+001 -5.3387117e-001  1.0074321e+000
C000-003 -1.8464598e+001 -7.9546845e-001  1.0913368e+000
C000-004 -1.8623602e+001 -1.1326745e+000  1.1233951e+000
C000-005 -1.8712875e+001 -1.5210809e+000  1.1653281e+000
C000-006 -1.8755386e+001 -1.9564354e+000  1.2865008e+000
C000-007 -1.8748455e+001 -2.4472408e+000  1.5084193e+000
C000-008 -1.8668575e+001 -2.9992025e+000  1.8124386e+000
C000-009 -1.8505064e+001 -3.6152048e+000  1.8429224e+000
C001-001 -1.8461672e+001 -3.9916408e+000  2.0209057e+000
C001-002 -1.8418797e+001 -4.3532662e+000  2.1656504e+000
C001-003 -1.8383286e+001 -4.6933780e+000  2.1476467e+000
C001-004 -1.8347412e+001 -5.0147691e+000  2.1368349e+000
C001-005 -1.8312634e+001 -5.3172545e+000  2.1072493e+000
C001-006 -1.8278997e+001 -5.6012797e+000  2.0559728e+000
C001-007 -1.8244841e+001 -5.8695049e+000  1.9893413e+000
C001-008 -1.8210018e+001 -6.1222620e+000  1.8997358e+000
C002-001 -1.8484823e+001 -6.7740278e+000  1.7682942e+000
C002-002 -1.8769484e+001 -7.1424241e+000  1.6831563e+000
C002-003 -1.9030144e+001 -7.4022775e+000  1.4918615e+000
C002-004 -1.9223440e+001 -7.7287192e+000  1.3918078e+000
C002-005 -1.9383907e+001 -7.9616957e+000  1.2092143e+000
C002-006 -1.9500309e+001 -8.1495190e+000  9.8996508e-001
C002-007 -1.9565928e+001 -8.3819342e+000  8.1578356e-001
C002-008 -1.9587528e+001 -8.6112309e+000  6.4795715e-001
C002-009 -1.9564936e+001 -8.8374882e+000  5.0547588e-001
C003-001 -1.9540606e+001 -9.1062756e+000  3.5171226e-001
C003-002 -1.9503117e+001 -9.3842049e+000  2.4351448e-001
C003-003 -1.9452814e+001 -9.6274681e+000  1.2093404e-001
C003-004 -1.9386030e+001 -9.8311930e+000 -2.3388814e-002
C003-005 -1.9303993e+001 -1.0030688e+001 -1.4309020e-001
C003-006 -1.9204857e+001 -1.0217376e+001 -2.5494260e-001
C003-007 -1.9086952e+001 -1.0394274e+001 -3.6196515e-001
C003-008 -1.8967499e+001 -1.0589381e+001 -3.8864267e-001
C004-001 -1.8544683e+001 -1.1043850e+001 -3.3970988e-001
C004-002 -1.8213167e+001 -1.1233817e+001 -3.0753875e-001
C004-003 -1.7861158e+001 -1.1363171e+001 -2.5852743e-001
C004-004 -1.7483547e+001 -1.1433124e+001 -2.0486566e-001
C004-005 -1.7086056e+001 -1.1471172e+001 -9.9904932e-002
C004-006 -1.6624161e+001 -1.1391932e+001 -5.3910010e-002
C004-007 -1.6109869e+001 -1.1207941e+001 -4.4439755e-002
C004-008 -1.5560407e+001 -1.0923493e+001 -9.5532745e-002
C005-001 -1.4818020e+001 -1.0653543e+001 -3.8115644e-001
C005-002 -1.4707235e+001 -1.0750587e+001 -5.5013824e-001
C005-003 -1.4668554e+001 -1.0862197e+001 -7.0047826e-001
C005-004 -1.4640370e+001 -1.1017419e+001 -8.1052399e-001
C005-005 -1.4700314e+001 -1.1185982e+001 -9.2045695e-001
C005-006 -1.4790032e+001 -1.1404106e+001 -1.0145893e+000
C005-007 -1.4950292e+001 -1.1651085e+001 -1.1028794e+000
C005-008 -1.5208741e+001 -1.1892666e+001 -1.1780846e+000
C005-009 -1.5557838e+001 -1.2102034e+001 -1.2256265e+000
C006-001 -1.5636655e+001 -1.2103333e+001 -1.4223969e+000
C006-002 -1.5701728e+001 -1.2097791e+001 -1.6299943e+000
C006-003 -1.5756597e+001 -1.2078611e+001 -1.8469363e+000
C006-004 -1.5803491e+001 -1.2042549e+001 -2.0723166e+000
C006-005 -1.5838794e+001 -1.1995475e+001 -2.3076627e+000
C006-006 -1.5855431e+001 -1.1948021e+001 -2.5573351e+000
C006-007 -1.5862276e+001 -1.1887033e+001 -2.8178875e+000
C006-008 -1.5868163e+001 -1.1799195e+001 -3.0825627e+000
C006-009 -1.5877907e+001 -1.1675105e+001 -3.3420660e+000
C007-001 -1.6135881e+001 -1.1711457e+001 -3.4699025e+000
C007-002 -1.6373163e+001 -1.1677192e+001 -3.6106822e+000
C007-003 -1.6577055e+001 -1.1616740e+001 -3.7810261e+000
C007-004 -1.6750942e+001 -1.1544519e+001 -3.9922071e+000
C007-005 -1.6910618e+001 -1.1431608e+001 -4.2458134e+000
C007-006 -1.7070948e+001 -1.1233467e+001 -4.5380960e+000
C007-007 -1.7251791e+001 -1.0845371e+001 -4.7657261e+000
C007-008 -1.7425850e+001 -1.0344879e+001 -4.9394116e+000
C008-001 -1.8128653e+001 -9.8013391e+000 -4.8917255e+000
C008-002 -1.8615986e+001 -9.7569170e+000 -4.7685099e+000
C008-003 -1.9032633e+001 -9.6504574e+000 -4.6389737e+000
C008-004 -1.9393217e+001 -9.4816675e+000 -4.5798912e+000
C008-005 -1.9681225e+001 -9.2529526e+000 -4.5102806e+000
C008-006 -1.9911730e+001 -8.9591541e+000 -4.4964032e+000
C008-007 -2.0073040e+001 -8.6058273e+000 -4.4888105e+000
C008-008 -2.0184107e+001 -8.1746244e+000 -4.5770822e+000
C009-001 -2.0570112e+001 -7.3994331e+000 -4.3355947e+000
C009-002 -2.0876944e+001 -7.0956578e+000 -4.1352262e+000
C009-003 -2.1135216e+001 -6.7918873e+000 -4.0201097e+000
C009-004 -2.1339148e+001 -6.4979310e+000 -3.9429832e+000
C009-005 -2.1481628e+001 -6.2199850e+000 -3.8609457e+000
C009-006 -2.1559156e+001 -5.9601469e+000 -3.7640204e+000
C009-007 -2.1572363e+001 -5.7177620e+000 -3.6636870e+000
C009-008 -2.1520260e+001 -5.4945259e+000 -3.5647385e+000
C009-009 -2.1414509e+001 -5.2783685e+000 -3.4967744e+000
C010-001 -2.1244698e+001 -4.8270502e+000 -3.2961717e+000
C010-002 -2.1089788e+001 -4.3554444e+000 -3.1611016e+000
C010-003 -2.0956768e+001 -3.8451812e+000 -3.1166303e+000
C010-004 -2.0815933e+001 -3.3370352e+000 -3.0976467e+000
C010-005 -2.0607727e+001 -2.9110351e+000 -2.9711688e+000
C010-006 -2.0359873e+001 -2.5202825e+000 -2.8064611e+000
C010-007 -2.0112978e+001 -2.1121917e+000 -2.6928301e+000
C010-008 -1.9945438e+001 -1.6322141e+000 -2.7611275e+000
C010-009 -1.9725380e+001 -1.2097026e+000 -2.7581556e+000
C011-001 -1.9489975e+001 -8.0842900e-001 -2.6848407e+000
C011-002 -1.9294823e+001 -3.8370886e-001 -2.8305869e+000
C011-003 -1.9038685e+001  1.1269259e-002 -3.0105906e+000
C011-004 -1.8738075e+001  3.8181320e-001 -3.2637482e+000
C011-005 -1.8370941e+001  7.5572217e-001 -3.4309800e+000
C011-006 -1.7994383e+001  1.0863537e+000 -3.8415322e+000
C011-007 -1.7560568e+001  1.4259552e+000 -4.1817508e+000
C011-008 -1.7068188e+001  1.7619116e+000 -4.4949546e+000
C011-009 -1.6527777e+001  2.0755966e+000 -4.8691602e+000
C012-001 -1.6024487e+001  2.4988489e+000 -5.0045223e+000
C012-002 -1.5453469e+001  2.9025745e+000 -5.1611176e+000
C012-003 -1.4826650e+001  3.3146932e+000 -5.3037806e+000
C012-004 -1.4141964e+001  3.7517118e+000 -5.3893404e+000
C012-005 -1.3419794e+001  4.1615005e+000 -5.5997529e+000
C012-006 -1.2647779e+001  4.5439029e+000 -5.9020872e+000
C012-007 -1.1808591e+001  4.8908381e+000 -6.2710948e+000
C012-008 -1.0921944e+001  5.2005901e+000 -6.7606287e+000
C013-001 -1.0275416e+001  5.6493497e+000 -7.2248178e+000
C013-002 -1.0413324e+001  5.6358466e+000 -6.9728231e+000
C013-003 -1.0584501e+001  5.5518737e+000 -6.7120776e+000
C013-004 -1.0822071e+001  5.4511294e+000 -6.4535003e+000
C013-005 -1.1123971e+001  5.3543429e+000 -6.1874447e+000
C013-006 -1.1478048e+001  5.1994100e+000 -5.9275436e+000
C013-007 -1.1891781e+001  5.0503311e+000 -5.6555429e+000
C013-008 -1.2361214e+001  4.9496522e+000 -5.3455381e+000
C013-009 -1.2883513e+001  4.7808127e+000 -5.0471592e+000
C014-001 -1.3767600e+001  4.5417471e+000 -4.8259177e+000
C014-002 -1.4558218e+001  4.1640468e+000 -4.6240034e+000
C014-003 -1.5254120e+001  3.7675459e+000 -4.3760595e+000
C014-004 -1.5885072e+001  3.4604332e+000 -4.0252886e+000
C014-005 -1.6430140e+001  3.1411541e+000 -3.6258094e+000
C014-006 -1.6892481e+001  2.8300869e+000 -3.1674092e+000
C014-007 -1.7270998e+001  2.5400188e+000 -2.6447747e+000
C014-008 -1.7554434e+001  2.2089019e+000 -2.0870631e+000
C014-009 -1.7756300e+001  1.7710086e+000 -1.5194761e+000
C015-001 -1.7392324e+001  1.4844217e+000 -1.2481784e+000
C015-002 -1.7123198e+001  1.2467216e+000 -9.6945232e-001
C015-003 -1.6895386e+001  1.1155416e+000 -6.4340824e-001
C015-004 -1.6768126e+001  9.2938656e-001 -3.5042378e-001
C015-005 -1.6737020e+001  7.1956456e-001 -7.7404857e-002
C015-006 -1.6830238e+001  4.3656012e-001  1.2761047e-001
C015-007 -1.6993530e+001  1.6749342e-001  3.2497638e-001
C015-008 -1.7210785e+001 -3.1595815e-002  5.8746219e-001
C016-001 -9.8510027e+000  5.5026164e+000 -7.8169265e+000
C016-002 -9.5249910e+000  5.4106712e+000 -8.1374540e+000
C016-003 -9.2558317e+000  5.2964764e+000 -8.4688845e+000
C016-004 -8.9607821e+000  5.1897173e+000 -8.7517033e+000
C016-005 -8.6304636e+000  5.1929545e+000 -8.9490490e+000
C016-006 -8.3360710e+000  5.0962420e+000 -9.1713724e+000
C016-007 -8.0311432e+000  4.9847946e+000 -9.3767223e+000
C016-008 -7.7144928e+000  4.9606485e+000 -9.5156488e+000
C016-009 -7.4170456e+000  5.0293078e+000 -9.5619164e+000
C017-001 -7.2305360e+000  5.2461514e+000 -9.6239052e+000
C017-002 -6.9684567e+000  5.3689680e+000 -9.7209578e+000
C017-003 -6.6480374e+000  5.4338946e+000 -9.8372993e+000
C017-004 -6.2754922e+000  5.4497380e+000 -9.9669447e+000
C017-005 -5.8464751e+000  5.4571128e+000 -1.0040061e+001
C017-006 -5.3596768e+000  5.4293585e+000 -1.0095826e+001
C017-007 -4.8140793e+000  5.3684053e+000 -1.0132517e+001
C017-008 -4.2079186e+000  5.2799940e+000 -1.0146910e+001
C017-009 -3.5557504e+000  5.1147203e+000 -1.0189590e+001
C018-001 -3.1529167e+000  4.9637737e+000 -1.0140941e+001
C018-002 -2.7748215e+000  4.8683858e+000 -1.0053404e+001
C018-003 -2.4282436e+000  4.7950873e+000 -9.9565048e+000
C018-004 -2.1097686e+000  4.7415590e+000 -9.8529510e+000
C018-005 -1.8242539e+000  4.7266612e+000 -9.7246046e+000
C018-006 -1.5699637e+000  4.7382302e+000 -9.5828981e+000
C018-007 -1.3061980e+000  4.7477465e+000 -9.4613733e+000
C018-008 -1.0974479e+000  4.8178430e+000 -9.2909842e+000
C019-001 -6.9064063e-001  4.6399179e+000 -8.6406174e+000
C019-002 -4.1945624e-001  4.3378167e+000 -8.2085848e+000
C019-003 -6.6278592e-002  4.0441461e+000 -7.8155193e+000
C019-004  2.9268149e-001  3.7490931e+000 -7.4414034e+000
C019-005  6.1104131e-001  3.4317207e+000 -7.0706582e+000
C019-006  9.4360518e-001  3.1110864e+000 -6.7185140e+000
C019-007  1.2810935e+000  2.7872460e+000 -6.3797221e+000
C019-008  1.7004733e+000  2.4643867e+000 -6.1055923e+000
C020-001  1.8881542e+001 -7.1155124e+000 -7.1997128e+000
C020-002  1.8678267e+001 -7.2484136e+000 -6.9489655e+000
C020-003  1.8508322e+001 -7.3852186e+000 -6.7144227e+000
C020-004  1.8381004e+001 -7.5082054e+000 -6.4713502e+000
C020-005  1.8289715e+001 -7.6267910e+000 -6.2286100e+000
C020-006  1.8232521e+001 -7.7440500e+000 -5.9851460e+000
C020-007  1.8204466e+001 -7.8706474e+000 -5.7412028e+000
C020-008  1.8229818e+001 -7.9671631e+000 -5.4810128e+000
C021-001  1.8655125e+001 -8.0937052e+000 -4.8166614e+000
C021-002  1.8998299e+001 -8.1252413e+000 -4.4622736e+000
C021-003  1.9336235e+001 -8.1245518e+000 -4.1487937e+000
C021-004  1.9659636e+001 -7.9988441e+000 -3.9427404e+000
C021-005  1.9960659e+001 -7.8507433e+000 -3.7962036e+000
C021-006  2.0240746e+001 -7.6669550e+000 -3.7128780e+000
C021-007  2.0530991e+001 -7.5169487e+000 -3.6122394e+000
C021-008  2.0806921e+001 -7.3147249e+000 -3.5757899e+000
C021-009  2.1099327e+001 -7.1194406e+000 -3.5361745e+000
C022-001  2.1172997e+001 -6.9337878e+000 -3.4327269e+000
C022-002  2.1249710e+001 -6.7330246e+000 -3.3420763e+000
C022-003  2.1338278e+001 -6.5334477e+000 -3.2456663e+000
C022-004  2.1435490e+001 -6.3328400e+000 -3.1478500e+000
C022-005  2.1525690e+001 -6.1177063e+000 -3.0704246e+000
C022-006  2.1671494e+001 -5.9416595e+000 -2.9241118e+000
C022-007  2.1822594e+001 -5.7632236e+000 -2.7814493e+000
C022-008  2.1967665e+001 -5.5675488e+000 -2.6576540e+000
C023-001  2.2220150e+001 -5.1264806e+000 -2.4005127e+000
C023-002  2.2301758e+001 -4.8827457e+000 -2.2697635e+000
C023-003  2.2370552e+001 -4.6199479e+000 -2.1281483e+000
C023-004  2.2437132e+001 -4.3310494e+000 -1.9579145e+000
C023-005  2.2421085e+001 -3.9969666e+000 -1.8972658e+000
C023-006  2.2404102e+001 -3.6407230e+000 -1.8069067e+000
C023-007  2.2356831e+001 -3.2551675e+000 -1.7360486e+000
C023-008  2.2267992e+001 -2.8360808e+000 -1.6955264e+000
C024-001  2.2216566e+001 -2.2296574e+000 -1.4794807e+000
C024-002  2.2249437e+001 -2.0784688e+000 -1.2334400e+000
C024-003  2.2255234e+001 -2.0146294e+000 -9.4466323e-001
C024-004  2.2183590e+001 -1.9992971e+000 -6.4525491e-001
C024-005  2.2023174e+001 -1.9946398e+000 -3.2851619e-001
C024-006  2.1770311e+001 -1.9565995e+000  1.4875486e-002
C024-007  2.1411375e+001 -1.8149571e+000  3.6220741e-001
C024-008  2.0962627e+001 -1.6325804e+000  7.0190692e-001
C025-001  2.0497499e+001 -1.1521065e+000  1.1745931e+000
C025-002  2.0552313e+001 -8.2856250e-001  1.2321373e+000
C025-003  2.0613140e+001 -5.2447641e-001  1.2359605e+000
C025-004  2.0684624e+001 -2.4896640e-001  1.2035359e+000
C025-005  2.0769625e+001 -1.7980735e-004  1.1551489e+000
C025-006  2.0867983e+001  2.2665560e-001  1.0942409e+000
C025-007  2.0982742e+001  4.3847114e-001  1.0301956e+000
C025-008  2.1108307e+001  6.2882340e-001  9.3694234e-001
C025-009  2.1244856e+001  7.9741740e-001  8.1614107e-001
C026-001  2.1066212e+001  9.2398185e-001  8.1344235e-001
C026-002  2.0935659e+001  1.0999714e+000  7.7543092e-001
C026-003  2.0848845e+001  1.3211650e+000  6.9471788e-001
C026-004  2.0807219e+001  1.5913160e+000  5.7791454e-001
C026-005  2.0805372e+001  1.9041058e+000  4.0817374e-001
C026-006  2.0848440e+001  2.2719541e+000  2.0257916e-001
C026-007  2.0931614e+001  2.6885974e+000 -5.7143588e-002
C026-008  2.1051537e+001  3.1411600e+000 -3.8540462e-001
C027-001  2.1442017e+001  3.5781369e+000 -9.4356811e-001
C027-002  2.1649780e+001  3.5631402e+000 -1.1167631e+000
C027-003  2.1781029e+001  3.4059474e+000 -1.3244421e+000
C027-004  2.1885136e+001  3.2874117e+000 -1.5198069e+000
C027-005  2.1973698e+001  3.2250617e+000 -1.7253286e+000
C027-006  2.2022230e+001  3.1466255e+000 -1.9407117e+000
C027-007  2.2045002e+001  3.0868132e+000 -2.1766453e+000
C027-008  2.2019354e+001  2.9938769e+000 -2.4113257e+000
C028-001  2.1741322e+001  2.8475351e+000 -2.7954483e+000
C028-002  2.1541985e+001  2.7835791e+000 -2.9373627e+000
C028-003  2.1354158e+001  2.6894140e+000 -3.0671008e+000
C028-004  2.1178671e+001  2.6258001e+000 -3.2229052e+000
C028-005  2.1008190e+001  2.5308230e+000 -3.3665729e+000
C028-006  2.0848787e+001  2.3894281e+000 -3.4868422e+000
C028-007  2.0692232e+001  2.2555425e+000 -3.6251438e+000
C028-008  2.0552559e+001  2.0687578e+000 -3.7312391e+000
C028-009  2.0424614e+001  1.8592086e+000 -3.8259881e+000
C029-001  2.0407257e+001  1.6449016e+000 -3.9776571e+000
C029-002  2.0417931e+001  1.4319217e+000 -4.0778232e+000
C029-003  2.0446081e+001  1.2394073e+000 -4.1819119e+000
C029-004  2.0498163e+001  1.0569814e+000 -4.2509155e+000
C029-005  2.0569057e+001  8.8573200e-001 -4.2619143e+000
C029-006  2.0658012e+001  7.2642243e-001 -4.2624326e+000
C029-007  2.0768467e+001  5.7772064e-001 -4.2533908e+000
C029-008  2.0910912e+001  4.4605342e-001 -4.2440310e+000
C030-001  2.1090879e+001  1.7516351e-001 -4.3206415e+000
C030-002  2.1105560e+001  2.1025235e-002 -4.4262686e+000
C030-003  2.1121685e+001 -1.3553652e-001 -4.5096164e+000
C030-004  2.1145380e+001 -2.8444630e-001 -4.5963202e+000
C030-005  2.1170511e+001 -4.4072035e-001 -4.6449432e+000
C030-006  2.1200132e+001 -5.9375656e-001 -4.6886191e+000
C030-007  2.1230989e+001 -7.4751645e-001 -4.7207484e+000
C030-008  2.1274977e+001 -8.8310492e-001 -4.7739911e+000
C031-001  2.1040300e+001 -1.0513898e+000 -5.3132830e+000
C031-002  2.0785723e+001 -1.1548392e+000 -5.7609439e+000
C031-003  2.0583452e+001 -1.3430238e+000 -6.1431670e+000
C031-004  2.0446217e+001 -1.6070372e+000 -6.4669170e+000
C031-005  2.0367750e+001 -1.9005409e+000 -6.7716966e+000
C031-006  2.0346567e+001 -2.2608790e+000 -7.0179706e+000
C031-007  2.0374968e+001 -2.6353576e+000 -7.2647653e+000
C031-008  2.0459896e+001 -3.0591094e+000 -7.4797583e+000
C032-001  2.0497341e+001 -3.7783542e+000 -7.7509809e+000
C032-002  2.0359610e+001 -4.0848470e+000 -7.7792163e+000
C032-003  2.0153976e+001 -4.4200673e+000 -7.6067166e+000
C032-004  1.9989283e+001 -4.7732778e+000 -7.5647917e+000
C032-005  1.9822374e+001 -5.1518536e+000 -7.5225053e+000
C032-006  1.9666668e+001 -5.5869722e+000 -7.5767860e+000
C032-007  1.9491671e+001 -6.0386300e+000 -7.5735707e+000
C032-008  1.9310242e+001 -6.4879694e+000 -7.4997783e+000
