# Supplementary material for: Disentangling biological variability and taphonomy: shape analysis of the limb long bones of the sauropodomorph dinosaur Plateosaurus
Source: PeerJ. 2020 Jul 23;8:e9359. doi: 10.7717/peerj.9359 (PMC7382942; doi:10.7717/peerj.9359)
Supplement: Supplemental Information 15 — The format (.pts) is readable by the packages used in the study and can be opened like a ".txt" file. [file peerj-08-9359-s015.zip › raw_data/landmark coordinates humerus/Humerus_L_F48_Plateo.pts]

Version 1.0
297
S000 -4.9574456e+000  3.1032455e+001  1.6312351e+000
S001 -8.4797678e+000  2.7984091e+001  2.6010089e+000
S002 -1.5907669e+001  2.5634811e+001  1.4893470e+000
S003 -1.7253326e+001  2.2543261e+001  1.3075519e+000
S004 -1.8272272e+001  2.1220709e+001 -2.4326472e+000
S005 -1.4455138e+001  2.7363428e+001 -3.2469072e+000
S006  1.0703011e+000  2.0446075e+001 -6.9987907e+000
S007  3.0460813e+000  9.1757736e+000 -8.7963715e+000
S008  1.6590595e+000  8.2784376e+000 -5.5126190e+000
S009 -3.6840248e+000 -1.2872559e+001 -7.0521894e+000
S010 -5.1911011e+000 -1.1485215e+001 -3.8213758e+000
S011 -3.6017859e+000 -1.3333261e+001 -3.0618942e+000
S012  2.6112638e+000 -1.2847966e+001 -1.8765545e+000
S013  5.4714732e+000 -1.1329060e+001  1.3226687e+000
S014  1.0496282e+001 -1.0420074e+001 -1.2556502e+000
S015  9.7573042e+000 -1.0632997e+001 -3.3777585e+000
S016  5.4791679e+000 -1.0434192e+001 -3.4174662e+000
S017  2.6767669e+000 -1.1840097e+001 -4.6594157e+000
S018  2.4224162e-001 -1.2045154e+001 -7.4706659e+000
C000-001 -5.0025606e+000  3.0935545e+001  1.6651196e+000
C000-002 -5.0424552e+000  3.0831211e+001  1.7031837e+000
C000-003 -5.0790210e+000  3.0713223e+001  1.7289789e+000
C000-004 -5.1118832e+000  3.0581268e+001  1.7350690e+000
C000-005 -5.1410518e+000  3.0435196e+001  1.7276374e+000
C000-006 -5.1653132e+000  3.0279303e+001  1.6861024e+000
C000-007 -5.1858912e+000  3.0114363e+001  1.6193920e+000
C000-008 -5.2031827e+000  2.9927197e+001  1.5680945e+000
C000-009 -5.2158842e+000  2.9729158e+001  1.4914217e+000
C001-001 -5.6225085e+000  2.9766111e+001  1.5203359e+000
C001-002 -6.0298324e+000  2.9756203e+001  1.5158554e+000
C001-003 -6.3926096e+000  2.9648125e+001  1.7142330e+000
C001-004 -6.7646060e+000  2.9510303e+001  1.8232335e+000
C001-005 -7.1383634e+000  2.9323101e+001  1.8911043e+000
C001-006 -7.5072556e+000  2.9082544e+001  1.9323336e+000
C001-007 -7.8355947e+000  2.8770571e+001  2.1558640e+000
C001-008 -8.1468420e+000  2.8386223e+001  2.5422263e+000
C002-001 -9.2677851e+000  2.7429071e+001  2.3936024e+000
C002-002 -9.9966755e+000  2.6993624e+001  2.2453439e+000
C002-003 -1.0673014e+001  2.6644447e+001  1.5863497e+000
C002-004 -1.1281184e+001  2.6440264e+001  1.7620062e+000
C002-005 -1.1833317e+001  2.6337839e+001  1.7563426e+000
C002-006 -1.2327071e+001  2.6344339e+001  1.7794424e+000
C002-007 -1.2761509e+001  2.6455292e+001  1.7929176e+000
C002-008 -1.3138425e+001  2.6679491e+001  1.9268732e+000
C002-009 -1.3451959e+001  2.7012140e+001  1.9737842e+000
C003-001 -1.3847132e+001  2.7106602e+001  1.9314429e+000
C003-002 -1.4210189e+001  2.7140650e+001  1.8760381e+000
C003-003 -1.4544285e+001  2.7111177e+001  1.8355018e+000
C003-004 -1.4851330e+001  2.7016771e+001  1.8160248e+000
C003-005 -1.5125061e+001  2.6863108e+001  1.7687584e+000
C003-006 -1.5370941e+001  2.6646408e+001  1.7390351e+000
C003-007 -1.5584864e+001  2.6370401e+001  1.7000732e+000
C003-008 -1.5757022e+001  2.6034451e+001  1.5563242e+000
C004-001 -1.6029617e+001  2.5187248e+001  1.4153718e+000
C004-002 -1.6161663e+001  2.4768314e+001  1.3889682e+000
C004-003 -1.6296768e+001  2.4381142e+001  1.4026642e+000
C004-004 -1.6438868e+001  2.4015413e+001  1.3909003e+000
C004-005 -1.6585941e+001  2.3675760e+001  1.4077896e+000
C004-006 -1.6742661e+001  2.3355877e+001  1.3875126e+000
C004-007 -1.6910351e+001  2.3052670e+001  1.4085726e+000
C004-008 -1.7087648e+001  2.2771063e+001  1.3898671e+000
C005-001 -1.7097879e+001  2.2325607e+001  1.1725967e+000
C005-002 -1.6940462e+001  2.2099319e+001  1.0419959e+000
C005-003 -1.6784506e+001  2.1856297e+001  9.2652631e-001
C005-004 -1.6626266e+001  2.1605593e+001  8.1575215e-001
C005-005 -1.6455147e+001  2.1391562e+001  6.6211796e-001
C005-006 -1.6296553e+001  2.1121204e+001  5.6658190e-001
C005-007 -1.6137556e+001  2.0835566e+001  4.8609278e-001
C005-008 -1.5978061e+001  2.0526930e+001  4.3665177e-001
C005-009 -1.5812649e+001  2.0260784e+001  3.1642413e-001
C006-001 -1.5952607e+001  2.0092819e+001  1.7422336e-001
C006-002 -1.6060740e+001  1.9991863e+001 -3.7507035e-002
C006-003 -1.6161285e+001  1.9874592e+001 -2.3108226e-001
C006-004 -1.6251394e+001  1.9760708e+001 -4.4265234e-001
C006-005 -1.6298660e+001  1.9722677e+001 -6.9071013e-001
C006-006 -1.6349863e+001  1.9652519e+001 -9.4944793e-001
C006-007 -1.6388109e+001  1.9581787e+001 -1.2390838e+000
C006-008 -1.6395718e+001  1.9549040e+001 -1.5574524e+000
C006-009 -1.6354908e+001  1.9651432e+001 -1.8455606e+000
C007-001 -1.6434263e+001  1.9722870e+001 -1.9527699e+000
C007-002 -1.6549131e+001  1.9820105e+001 -2.0565381e+000
C007-003 -1.6693716e+001  1.9956411e+001 -2.1353848e+000
C007-004 -1.6871544e+001  2.0114952e+001 -2.2024844e+000
C007-005 -1.7071129e+001  2.0309376e+001 -2.2347436e+000
C007-006 -1.7322355e+001  2.0500443e+001 -2.3017778e+000
C007-007 -1.7606022e+001  2.0717031e+001 -2.3553469e+000
C007-008 -1.7951738e+001  2.0934946e+001 -2.4270463e+000
C008-001 -1.8315449e+001  2.1882923e+001 -2.5350516e+000
C008-002 -1.8292082e+001  2.2552145e+001 -2.6846189e+000
C008-003 -1.8023439e+001  2.3260544e+001 -2.7276587e+000
C008-004 -1.7661636e+001  2.3951714e+001 -2.7764549e+000
C008-005 -1.7225197e+001  2.4636036e+001 -2.8578341e+000
C008-006 -1.6711191e+001  2.5324312e+001 -2.9946232e+000
C008-007 -1.6039928e+001  2.5997644e+001 -3.0200887e+000
C008-008 -1.5305674e+001  2.6685133e+001 -3.1782489e+000
C009-001 -1.4057869e+001  2.7667513e+001 -3.1859746e+000
C009-002 -1.3631364e+001  2.7965502e+001 -3.1750734e+000
C009-003 -1.3186193e+001  2.8252895e+001 -3.1400199e+000
C009-004 -1.2711902e+001  2.8488832e+001 -3.0116200e+000
C009-005 -1.2227304e+001  2.8747601e+001 -2.9348469e+000
C009-006 -1.1685555e+001  2.8911457e+001 -2.7023308e+000
C009-007 -1.1133904e+001  2.9099813e+001 -2.5111833e+000
C009-008 -1.0413107e+001  2.9135735e+001 -1.9683962e+000
C009-009 -1.0020980e+001  2.9479795e+001 -2.1833572e+000
C010-001 -9.5719528e+000  2.9502642e+001 -2.1451745e+000
C010-002 -9.1553965e+000  2.9521084e+001 -2.1969233e+000
C010-003 -8.7575111e+000  2.9544439e+001 -2.3000338e+000
C010-004 -8.3072357e+000  2.9490217e+001 -2.3387926e+000
C010-005 -7.9114466e+000  2.9503883e+001 -2.5063446e+000
C010-006 -7.4608650e+000  2.9433584e+001 -2.6193376e+000
C010-007 -6.9646249e+000  2.9265511e+001 -2.6526771e+000
C010-008 -6.4734354e+000  2.9092207e+001 -2.7241414e+000
C010-009 -5.9752541e+000  2.8889458e+001 -2.7967057e+000
C011-001 -5.5385728e+000  2.8899988e+001 -2.9186006e+000
C011-002 -5.0539536e+000  2.8819860e+001 -3.1479390e+000
C011-003 -4.5417175e+000  2.8615007e+001 -3.3058608e+000
C011-004 -3.9928279e+000  2.8302151e+001 -3.4798725e+000
C011-005 -3.4379497e+000  2.7888887e+001 -3.4728296e+000
C011-006 -2.8564754e+000  2.7373058e+001 -3.1806417e+000
C011-007 -2.1531515e+000  2.6715868e+001 -3.6667347e+000
C011-008 -1.4140912e+000  2.5933771e+001 -3.6420083e+000
C011-009 -7.3881632e-001  2.5117615e+001 -4.2494721e+000
C012-001 -6.0854715e-001  2.4437672e+001 -4.3791599e+000
C012-002 -4.5941287e-001  2.3797054e+001 -4.5471797e+000
C012-003 -2.8571144e-001  2.3193628e+001 -4.7493258e+000
C012-004 -9.4988376e-002  2.2630051e+001 -4.9986777e+000
C012-005  9.8692827e-002  2.2115316e+001 -5.3155556e+000
C012-006  3.3342761e-001  2.1617880e+001 -5.6324501e+000
C012-007  5.6739491e-001  2.1163305e+001 -6.0104771e+000
C012-008  8.0383456e-001  2.0768175e+001 -6.4654903e+000
C013-001  1.2533312e+000  2.0655653e+001 -6.5650578e+000
C013-002  1.3491415e+000  2.0875771e+001 -6.1067290e+000
C013-003  1.3573881e+000  2.1156000e+001 -5.6826034e+000
C013-004  1.4429530e+000  2.1582842e+001 -5.3413749e+000
C013-005  1.4311410e+000  2.2046362e+001 -5.0098062e+000
C013-006  1.2694999e+000  2.2543520e+001 -4.7031670e+000
C013-007  1.1816628e+000  2.3153934e+001 -4.4399619e+000
C013-008  1.1379168e+000  2.3860155e+001 -4.2068954e+000
C013-009  9.4759631e-001  2.4604269e+001 -4.0037251e+000
C014-001  5.2159351e-001  2.5440475e+001 -3.6676145e+000
C014-002 -3.9975739e-001  2.5989149e+001 -3.3840146e+000
C014-003 -5.7459131e-002  2.7004097e+001 -3.0127251e+000
C014-004 -3.0259401e-001  2.7704519e+001 -2.6941786e+000
C014-005 -5.7151836e-001  2.8322758e+001 -2.3882041e+000
C014-006 -8.6385357e-001  2.8852831e+001 -2.0924129e+000
C014-007 -1.1068331e+000  2.9337069e+001 -1.8015863e+000
C014-008 -1.3049140e+000  2.9777203e+001 -1.5205711e+000
C014-009 -1.4976913e+000  3.0146732e+001 -1.2486973e+000
C015-001 -2.1512799e+000  3.0631010e+001 -9.1852748e-001
C015-002 -2.6868961e+000  3.1056454e+001 -6.0117418e-001
C015-003 -3.1824019e+000  3.1366451e+001 -2.8673095e-001
C015-004 -3.6123593e+000  3.1575905e+001  2.8945399e-002
C015-005 -3.8954911e+000  3.1727180e+001  4.0616617e-001
C015-006 -4.2166252e+000  3.1727659e+001  7.5027317e-001
C015-007 -4.5003471e+000  3.1617680e+001  1.0919679e+000
C015-008 -4.7447305e+000  3.1398291e+001  1.4281201e+000
C016-001  8.9486080e-001  1.9825857e+001 -7.5068407e+000
C016-002  9.2503953e-001  1.8969881e+001 -7.7256784e+000
C016-003  7.1176976e-001  1.8991684e+001 -8.6226444e+000
C016-004  5.5119824e-001  1.8696098e+001 -9.1312284e+000
C016-005  4.8101437e-001  1.8279144e+001 -9.4334078e+000
C016-006  5.3325665e-001  1.7796288e+001 -9.5563602e+000
C016-007  5.7412100e-001  1.7366634e+001 -9.6177988e+000
C016-008  5.6268275e-001  1.6975264e+001 -9.6406698e+000
C016-009  5.2604336e-001  1.6572090e+001 -9.6105118e+000
C017-001  9.4764996e-001  1.5544766e+001 -9.7812519e+000
C017-002  1.3841188e+000  1.4613189e+001 -9.8880367e+000
C017-003  1.7027323e+000  1.3770532e+001 -1.0010460e+001
C017-004  1.8746210e+000  1.3004755e+001 -1.0158441e+001
C017-005  2.0167706e+000  1.2320542e+001 -1.0266330e+001
C017-006  2.2749400e+000  1.1744054e+001 -1.0229072e+001
C017-007  2.5030282e+000  1.1259416e+001 -1.0137475e+001
C017-008  2.6670127e+000  1.0856643e+001 -1.0028631e+001
C017-009  2.7703567e+000  1.0526960e+001 -9.9377556e+000
C018-001  2.6957381e+000  1.0227511e+001 -9.8363028e+000
C018-002  2.6202004e+000  9.9583406e+000 -9.7163115e+000
C018-003  2.6333163e+000  9.7430687e+000 -9.5617809e+000
C018-004  2.6964533e+000  9.5742378e+000 -9.4186935e+000
C018-005  2.7564330e+000  9.4376545e+000 -9.2908401e+000
C018-006  2.8273761e+000  9.3425674e+000 -9.1698112e+000
C018-007  2.8891616e+000  9.2746620e+000 -9.0489206e+000
C018-008  2.9482837e+000  9.2049580e+000 -8.9208326e+000
C019-001  2.8665869e+000  9.3145609e+000 -8.4049301e+000
C019-002  2.7069614e+000  8.8495684e+000 -8.0149956e+000
C019-003  2.5517788e+000  8.7560625e+000 -7.6247907e+000
C019-004  2.3836040e+000  8.5634670e+000 -7.2653079e+000
C019-005  2.2373693e+000  8.5109644e+000 -6.8841524e+000
C019-006  2.1020436e+000  8.5504818e+000 -6.4747863e+000
C019-007  1.9448776e+000  8.4813833e+000 -6.1191788e+000
C019-008  1.7929448e+000  8.3272085e+000 -5.8299737e+000
C020-001 -4.0265627e+000 -1.2714508e+001 -6.7532058e+000
C020-002 -4.3296986e+000 -1.2556916e+001 -6.4412074e+000
C020-003 -4.5902023e+000 -1.2399832e+001 -6.1124544e+000
C020-004 -4.7886124e+000 -1.2244399e+001 -5.7570333e+000
C020-005 -4.9646325e+000 -1.2089877e+001 -5.3996315e+000
C020-006 -5.1434078e+000 -1.1935560e+001 -5.0323148e+000
C020-007 -5.2028604e+000 -1.1785590e+001 -4.6323543e+000
C020-008 -5.2850447e+000 -1.1639108e+001 -4.2072511e+000
C021-001 -5.1279383e+000 -1.1653972e+001 -3.7562332e+000
C021-002 -5.0396509e+000 -1.1812318e+001 -3.7061379e+000
C021-003 -4.9854293e+000 -1.1964914e+001 -3.6358054e+000
C021-004 -4.9366870e+000 -1.2109344e+001 -3.5609460e+000
C021-005 -4.8746214e+000 -1.2244489e+001 -3.4927106e+000
C021-006 -4.8047929e+000 -1.2371150e+001 -3.4270186e+000
C021-007 -4.7137103e+000 -1.2486458e+001 -3.3780782e+000
C021-008 -4.6239958e+000 -1.2593953e+001 -3.3260305e+000
C021-009 -4.5248127e+000 -1.2690195e+001 -3.2849720e+000
C022-001 -4.4780092e+000 -1.2713855e+001 -3.2680881e+000
C022-002 -4.4216113e+000 -1.2751819e+001 -3.2417576e+000
C022-003 -4.3506284e+000 -1.2801505e+001 -3.2149236e+000
C022-004 -4.2641964e+000 -1.2862412e+001 -3.1885676e+000
C022-005 -4.1610208e+000 -1.2933388e+001 -3.1648052e+000
C022-006 -4.0500574e+000 -1.3023087e+001 -3.1257408e+000
C022-007 -3.9247832e+000 -1.3129536e+001 -3.0754168e+000
C022-008 -3.7719316e+000 -1.3234139e+001 -3.0509064e+000
C023-001 -2.9890988e+000 -1.3452107e+001 -3.1589630e+000
C023-002 -2.3308022e+000 -1.3522222e+001 -3.1889386e+000
C023-003 -1.6853213e+000 -1.3589414e+001 -3.0887873e+000
C023-004 -1.0605798e+000 -1.3643838e+001 -2.8986130e+000
C023-005 -3.6658013e-001 -1.3580837e+001 -2.7733998e+000
C023-006  4.8263425e-001 -1.3245741e+001 -2.8892174e+000
C023-007  1.0145169e+000 -1.3432242e+001 -2.2557056e+000
C023-008  1.8117446e+000 -1.3151063e+001 -2.1028199e+000
C024-001  2.8812227e+000 -1.2683299e+001 -1.7353699e+000
C024-002  3.1592710e+000 -1.2472408e+001 -1.5948082e+000
C024-003  3.4456472e+000 -1.2332771e+001 -1.3585029e+000
C024-004  3.7545285e+000 -1.2040274e+001 -1.1204250e+000
C024-005  4.0566669e+000 -1.1968032e+001 -7.2358745e-001
C024-006  4.3345518e+000 -1.2047297e+001 -1.7057610e-001
C024-007  4.6374397e+000 -1.1951511e+001  4.1522712e-001
C024-008  5.0028605e+000 -1.1681559e+001  9.5677626e-001
C025-001  5.5762324e+000 -1.1064955e+001  1.4536294e+000
C025-002  5.7527218e+000 -1.0831354e+001  1.5145048e+000
C025-003  5.9880404e+000 -1.0639719e+001  1.5524839e+000
C025-004  6.2860947e+000 -1.0481234e+001  1.5760008e+000
C025-005  6.6547208e+000 -1.0351331e+001  1.5847621e+000
C025-006  7.0988827e+000 -1.0254354e+001  1.5393761e+000
C025-007  7.6049633e+000 -1.0197419e+001  1.3929436e+000
C025-008  8.1759157e+000 -1.0174843e+001  1.2078174e+000
C025-009  8.7940998e+000 -1.0183126e+001  9.5443469e-001
C026-001  9.2624617e+000 -9.8722734e+000  5.2569562e-001
C026-002  9.6343212e+000 -9.6418953e+000  1.0128716e-001
C026-003  9.9120255e+000 -9.5081367e+000 -2.7359098e-001
C026-004  1.0156447e+001 -9.4523869e+000 -5.7736015e-001
C026-005  1.0243052e+001 -9.5079689e+000 -8.3200300e-001
C026-006  1.0306562e+001 -9.6245384e+000 -1.0264089e+000
C026-007  1.0401885e+001 -9.7968903e+000 -1.1655439e+000
C026-008  1.0517025e+001 -1.0059114e+001 -1.2363898e+000
C027-001  1.0412395e+001 -1.0351967e+001 -1.6118178e+000
C027-002  1.0321960e+001 -1.0305013e+001 -1.9388515e+000
C027-003  1.0238326e+001 -1.0282722e+001 -2.2345190e+000
C027-004  1.0151413e+001 -1.0282727e+001 -2.4993191e+000
C027-005  1.0087590e+001 -1.0309344e+001 -2.7397962e+000
C027-006  1.0078609e+001 -1.0364586e+001 -2.9790876e+000
C027-007  9.9822731e+000 -1.0430422e+001 -3.1576753e+000
C027-008  9.8623953e+000 -1.0518644e+001 -3.2835352e+000
C028-001  9.5439453e+000 -1.0635717e+001 -3.4956083e+000
C028-002  9.2734499e+000 -1.0596071e+001 -3.5523190e+000
C028-003  8.9737692e+000 -1.0518880e+001 -3.5591998e+000
C028-004  8.6838465e+000 -1.0394131e+001 -3.6179922e+000
C028-005  8.3722982e+000 -1.0222366e+001 -3.6712556e+000
C028-006  8.0361547e+000 -1.0005331e+001 -3.7029088e+000
C028-007  7.6747394e+000 -9.7524261e+000 -3.6935709e+000
C028-008  7.2995887e+000 -9.4304771e+000 -3.7107730e+000
C028-009  6.8891497e+000 -9.1435833e+000 -3.6029623e+000
C029-001  6.4295921e+000 -9.0671930e+000 -3.5331838e+000
C029-002  6.0317240e+000 -9.0717487e+000 -3.4572220e+000
C029-003  5.7310085e+000 -9.1405153e+000 -3.3673415e+000
C029-004  5.5184326e+000 -9.2500916e+000 -3.2930372e+000
C029-005  5.3909965e+000 -9.3967562e+000 -3.2282140e+000
C029-006  5.2951407e+000 -9.5865679e+000 -3.2513146e+000
C029-007  5.2284937e+000 -9.8897877e+000 -3.4952209e+000
C029-008  5.3644066e+000 -1.0201058e+001 -3.5395052e+000
C030-001  5.0671239e+000 -1.0572848e+001 -3.4585805e+000
C030-002  4.7053757e+000 -1.0733688e+001 -3.5613022e+000
C030-003  4.3488235e+000 -1.0886492e+001 -3.6587913e+000
C030-004  4.0070357e+000 -1.1040808e+001 -3.7646430e+000
C030-005  3.7215216e+000 -1.1198984e+001 -3.9417493e+000
C030-006  3.4341948e+000 -1.1355990e+001 -4.1070013e+000
C030-007  3.1969190e+000 -1.1511703e+001 -4.3731422e+000
C030-008  2.9356017e+000 -1.1673505e+001 -4.5866556e+000
C031-001  2.5259986e+000 -1.1603032e+001 -5.2042174e+000
C031-002  2.3498385e+000 -1.1426866e+001 -5.6562209e+000
C031-003  2.0517609e+000 -1.1374176e+001 -5.9025102e+000
C031-004  1.8573855e+000 -1.1303572e+001 -6.3405743e+000
C031-005  1.5652063e+000 -1.1337022e+001 -6.6242595e+000
C031-006  1.2146621e+000 -1.1439437e+001 -6.8215394e+000
C031-007  9.3827623e-001 -1.1565842e+001 -7.1057849e+000
C031-008  6.2124139e-001 -1.1772620e+001 -7.3376732e+000
C032-001 -4.3917179e-001 -1.2361604e+001 -7.3772578e+000
C032-002 -1.0759628e+000 -1.2653421e+001 -7.1754360e+000
C032-003 -1.5429100e+000 -1.2873594e+001 -7.4033298e+000
C032-004 -2.0113955e+000 -1.3020281e+001 -7.4543738e+000
C032-005 -2.4429739e+000 -1.3105949e+001 -7.4507213e+000
C032-006 -2.8237579e+000 -1.3144899e+001 -7.3300548e+000
C032-007 -3.1458645e+000 -1.3115336e+001 -7.2124166e+000
C032-008 -3.4338384e+000 -1.3019630e+001 -7.1431317e+000
