# Supplementary material for: Disentangling biological variability and taphonomy: shape analysis of the limb long bones of the sauropodomorph dinosaur Plateosaurus
Source: PeerJ. 2020 Jul 23;8:e9359. doi: 10.7717/peerj.9359 (PMC7382942; doi:10.7717/peerj.9359)
Supplement: Supplemental Information 15 — The format (.pts) is readable by the packages used in the study and can be opened like a ".txt" file. [file peerj-08-9359-s015.zip › raw_data/landmark coordinates humerus/Humerus_L_GPIT_2_Plateo.pts]

Version 1.0
297
S000  1.8710339e+002  1.8421207e+001 -3.9694843e+001
S001  1.8211627e+002  1.6323671e+001 -4.1671188e+001
S002  1.7983461e+002  1.3230757e+001 -4.1970669e+001
S003  1.7805399e+002  1.3950758e+001 -3.9553230e+001
S004  1.8044965e+002  1.0594459e+001 -3.9442081e+001
S005  1.8381300e+002  1.1288340e+001 -4.0015163e+001
S006  1.8756483e+002  1.6638805e+001 -2.8988556e+001
S007  1.8369295e+002  1.6137106e+001 -2.2874422e+001
S008  1.7974953e+002  1.9598055e+001 -2.3559498e+001
S009  1.6729460e+002  1.8167418e+001 -1.4704280e+001
S010  1.6628993e+002  1.8803421e+001 -1.6219608e+001
S011  1.6498650e+002  2.1045864e+001 -1.4213221e+001
S012  1.6643835e+002  2.4425137e+001 -1.4108555e+001
S013  1.6649527e+002  2.6305801e+001 -1.4660432e+001
S014  1.7117372e+002  2.7608644e+001 -1.3673148e+001
S015  1.7109763e+002  2.6086882e+001 -1.2318476e+001
S016  1.6979727e+002  2.4385105e+001 -1.3270748e+001
S017  1.6885602e+002  2.3334261e+001 -1.3333459e+001
S018  1.6785747e+002  1.9213696e+001 -1.2342266e+001
C000-001  1.8687494e+002  1.8183788e+001 -3.9872681e+001
C000-002  1.8665790e+002  1.7907047e+001 -4.0016201e+001
C000-003  1.8642137e+002  1.7698751e+001 -4.0172928e+001
C000-004  1.8617148e+002  1.7548576e+001 -4.0344460e+001
C000-005  1.8591798e+002  1.7425404e+001 -4.0514679e+001
C000-006  1.8566895e+002  1.7281574e+001 -4.0656643e+001
C000-007  1.8541980e+002  1.7119591e+001 -4.0773975e+001
C000-008  1.8516151e+002  1.7017895e+001 -4.0904427e+001
C000-009  1.8490010e+002  1.6932894e+001 -4.1025593e+001
C001-001  1.8445796e+002  1.6984808e+001 -4.1049873e+001
C001-002  1.8404529e+002  1.7025969e+001 -4.1088932e+001
C001-003  1.8367165e+002  1.6951374e+001 -4.1118641e+001
C001-004  1.8333467e+002  1.6858732e+001 -4.1165279e+001
C001-005  1.8302560e+002  1.6790068e+001 -4.1236809e+001
C001-006  1.8275790e+002  1.6676321e+001 -4.1317741e+001
C001-007  1.8251054e+002  1.6584520e+001 -4.1422047e+001
C001-008  1.8229689e+002  1.6465582e+001 -4.1539551e+001
C002-001  1.8208411e+002  1.6209974e+001 -4.1936836e+001
C002-002  1.8204286e+002  1.6068707e+001 -4.2165329e+001
C002-003  1.8198970e+002  1.5902922e+001 -4.2352383e+001
C002-004  1.8191711e+002  1.5723717e+001 -4.2503826e+001
C002-005  1.8182657e+002  1.5529611e+001 -4.2619030e+001
C002-006  1.8171588e+002  1.5323527e+001 -4.2701653e+001
C002-007  1.8158418e+002  1.5105630e+001 -4.2753048e+001
C002-008  1.8143074e+002  1.4875236e+001 -4.2773125e+001
C002-009  1.8126494e+002  1.4625038e+001 -4.2752224e+001
C003-001  1.8107353e+002  1.4399451e+001 -4.2698246e+001
C003-002  1.8091379e+002  1.4179371e+001 -4.2618996e+001
C003-003  1.8072955e+002  1.3994399e+001 -4.2555878e+001
C003-004  1.8054115e+002  1.3832935e+001 -4.2492813e+001
C003-005  1.8037350e+002  1.3682577e+001 -4.2412304e+001
C003-006  1.8024666e+002  1.3531066e+001 -4.2298359e+001
C003-007  1.8012444e+002  1.3396613e+001 -4.2176491e+001
C003-008  1.7998332e+002  1.3296632e+001 -4.2068264e+001
C004-001  1.7959232e+002  1.3222876e+001 -4.1755207e+001
C004-002  1.7935431e+002  1.3246251e+001 -4.1531643e+001
C004-003  1.7909985e+002  1.3309035e+001 -4.1330322e+001
C004-004  1.7886508e+002  1.3385236e+001 -4.1106846e+001
C004-005  1.7864105e+002  1.3483579e+001 -4.0869884e+001
C004-006  1.7845004e+002  1.3590477e+001 -4.0590927e+001
C004-007  1.7829048e+002  1.3705184e+001 -4.0273705e+001
C004-008  1.7815199e+002  1.3834530e+001 -3.9931259e+001
C005-001  1.7788599e+002  1.3748593e+001 -3.9674889e+001
C005-002  1.7777283e+002  1.3490645e+001 -3.9747211e+001
C005-003  1.7773566e+002  1.3224938e+001 -3.9777161e+001
C005-004  1.7775270e+002  1.2979591e+001 -3.9778122e+001
C005-005  1.7778133e+002  1.2748831e+001 -3.9759274e+001
C005-006  1.7782173e+002  1.2522524e+001 -3.9717899e+001
C005-007  1.7786691e+002  1.2293000e+001 -3.9653030e+001
C005-008  1.7791132e+002  1.2056116e+001 -3.9563427e+001
C005-009  1.7796928e+002  1.1818069e+001 -3.9446613e+001
C006-001  1.7800446e+002  1.1721439e+001 -3.9153614e+001
C006-002  1.7807130e+002  1.1631626e+001 -3.8913399e+001
C006-003  1.7814809e+002  1.1530305e+001 -3.8714245e+001
C006-004  1.7825769e+002  1.1429132e+001 -3.8561207e+001
C006-005  1.7842108e+002  1.1365484e+001 -3.8482849e+001
C006-006  1.7860388e+002  1.1298284e+001 -3.8449120e+001
C006-007  1.7880554e+002  1.1212278e+001 -3.8448307e+001
C006-008  1.7903941e+002  1.1134541e+001 -3.8500256e+001
C006-009  1.7929730e+002  1.1030124e+001 -3.8583946e+001
C007-001  1.7945171e+002  1.0957577e+001 -3.8657822e+001
C007-002  1.7959854e+002  1.0885705e+001 -3.8733932e+001
C007-003  1.7973999e+002  1.0830146e+001 -3.8821194e+001
C007-004  1.7987378e+002  1.0769189e+001 -3.8907383e+001
C007-005  1.8000165e+002  1.0719392e+001 -3.9001881e+001
C007-006  1.8012318e+002  1.0677393e+001 -3.9102779e+001
C007-007  1.8023860e+002  1.0638084e+001 -3.9208130e+001
C007-008  1.8034702e+002  1.0616868e+001 -3.9323433e+001
C008-001  1.8070071e+002  1.0576694e+001 -3.9800549e+001
C008-002  1.8098180e+002  1.0588455e+001 -4.0086452e+001
C008-003  1.8129579e+002  1.0608231e+001 -4.0295097e+001
C008-004  1.8163449e+002  1.0696580e+001 -4.0439590e+001
C008-005  1.8201514e+002  1.0739222e+001 -4.0493038e+001
C008-006  1.8244704e+002  1.0741068e+001 -4.0444229e+001
C008-007  1.8290742e+002  1.0821178e+001 -4.0326923e+001
C008-008  1.8337900e+002  1.0993529e+001 -4.0163208e+001
C009-001  1.8410533e+002  1.1455417e+001 -4.0231110e+001
C009-002  1.8433492e+002  1.1704638e+001 -4.0420750e+001
C009-003  1.8457956e+002  1.1926802e+001 -4.0526901e+001
C009-004  1.8481300e+002  1.2158975e+001 -4.0569889e+001
C009-005  1.8506403e+002  1.2368903e+001 -4.0549438e+001
C009-006  1.8528987e+002  1.2606323e+001 -4.0466091e+001
C009-007  1.8550014e+002  1.2859307e+001 -4.0317104e+001
C009-008  1.8570514e+002  1.3116795e+001 -4.0099197e+001
C009-009  1.8583171e+002  1.3451838e+001 -3.9840778e+001
C010-001  1.8611993e+002  1.3702283e+001 -3.9758579e+001
C010-002  1.8639485e+002  1.3954708e+001 -3.9653442e+001
C010-003  1.8657188e+002  1.4299874e+001 -3.9515114e+001
C010-004  1.8688409e+002  1.4492425e+001 -3.9340862e+001
C010-005  1.8715630e+002  1.4717005e+001 -3.9133083e+001
C010-006  1.8740736e+002  1.4962153e+001 -3.8889484e+001
C010-007  1.8766927e+002  1.5190516e+001 -3.8615593e+001
C010-008  1.8795024e+002  1.5381327e+001 -3.8311172e+001
C010-009  1.8824586e+002  1.5519078e+001 -3.7966507e+001
C011-001  1.8816687e+002  1.5640068e+001 -3.7338978e+001
C011-002  1.8808984e+002  1.5815688e+001 -3.6752659e+001
C011-003  1.8800407e+002  1.6095341e+001 -3.6233982e+001
C011-004  1.8795073e+002  1.6329809e+001 -3.5741425e+001
C011-005  1.8793602e+002  1.6496588e+001 -3.5262241e+001
C011-006  1.8794980e+002  1.6634918e+001 -3.4808178e+001
C011-007  1.8799063e+002  1.6753429e+001 -3.4382423e+001
C011-008  1.8804732e+002  1.6881376e+001 -3.3997063e+001
C011-009  1.8811378e+002  1.7023020e+001 -3.3653507e+001
C012-001  1.8791867e+002  1.7082144e+001 -3.3261387e+001
C012-002  1.8773930e+002  1.7156189e+001 -3.2852978e+001
C012-003  1.8760033e+002  1.7194607e+001 -3.2409042e+001
C012-004  1.8749828e+002  1.7224789e+001 -3.1929937e+001
C012-005  1.8743628e+002  1.7192879e+001 -3.1411835e+001
C012-006  1.8740909e+002  1.7125854e+001 -3.0855732e+001
C012-007  1.8741730e+002  1.7010477e+001 -3.0263056e+001
C012-008  1.8745287e+002  1.6856924e+001 -2.9628805e+001
C013-001  1.8760371e+002  1.6804770e+001 -2.9115566e+001
C013-002  1.8757799e+002  1.6943186e+001 -2.9270937e+001
C013-003  1.8758591e+002  1.7076492e+001 -2.9493065e+001
C013-004  1.8758316e+002  1.7191395e+001 -2.9766489e+001
C013-005  1.8756511e+002  1.7276243e+001 -3.0095877e+001
C013-006  1.8753778e+002  1.7335941e+001 -3.0481766e+001
C013-007  1.8748846e+002  1.7351715e+001 -3.0929844e+001
C013-008  1.8745885e+002  1.7395466e+001 -3.1417107e+001
C013-009  1.8747896e+002  1.7507133e+001 -3.1929834e+001
C014-001  1.8773471e+002  1.7480770e+001 -3.2507206e+001
C014-002  1.8798988e+002  1.7467352e+001 -3.3079254e+001
C014-003  1.8825941e+002  1.7466745e+001 -3.3648151e+001
C014-004  1.8838164e+002  1.7373613e+001 -3.4234730e+001
C014-005  1.8850813e+002  1.7296686e+001 -3.4815186e+001
C014-006  1.8862303e+002  1.7219294e+001 -3.5394157e+001
C014-007  1.8870599e+002  1.7125881e+001 -3.5974983e+001
C014-008  1.8878922e+002  1.7036423e+001 -3.6554420e+001
C014-009  1.8890543e+002  1.6990963e+001 -3.7122490e+001
C015-001  1.8886230e+002  1.7145914e+001 -3.7526123e+001
C015-002  1.8882510e+002  1.7343355e+001 -3.7890312e+001
C015-003  1.8875722e+002  1.7546453e+001 -3.8219814e+001
C015-004  1.8865596e+002  1.7759535e+001 -3.8514942e+001
C015-005  1.8849403e+002  1.7966621e+001 -3.8787228e+001
C015-006  1.8826932e+002  1.8185665e+001 -3.9041054e+001
C015-007  1.8794650e+002  1.8379759e+001 -3.9291733e+001
C015-008  1.8752852e+002  1.8504173e+001 -3.9532825e+001
C016-001  1.8765553e+002  1.6438143e+001 -2.8867340e+001
C016-002  1.8770084e+002  1.6241060e+001 -2.8729290e+001
C016-003  1.8769989e+002  1.6099987e+001 -2.8546558e+001
C016-004  1.8768137e+002  1.5998291e+001 -2.8347162e+001
C016-005  1.8764809e+002  1.5895896e+001 -2.8152205e+001
C016-006  1.8759129e+002  1.5809796e+001 -2.7950056e+001
C016-007  1.8750858e+002  1.5735990e+001 -2.7741892e+001
C016-008  1.8740878e+002  1.5639385e+001 -2.7534060e+001
C016-009  1.8729167e+002  1.5554032e+001 -2.7313614e+001
C017-001  1.8714484e+002  1.5486435e+001 -2.7205566e+001
C017-002  1.8698885e+002  1.5441403e+001 -2.7060425e+001
C017-003  1.8683694e+002  1.5380138e+001 -2.6877357e+001
C017-004  1.8667790e+002  1.5398499e+001 -2.6672743e+001
C017-005  1.8652505e+002  1.5444431e+001 -2.6440315e+001
C017-006  1.8637848e+002  1.5451440e+001 -2.6165001e+001
C017-007  1.8623386e+002  1.5449859e+001 -2.5851839e+001
C017-008  1.8609212e+002  1.5429282e+001 -2.5501455e+001
C017-009  1.8595477e+002  1.5407822e+001 -2.5119402e+001
C018-001  1.8563092e+002  1.5354596e+001 -2.4801805e+001
C018-002  1.8533051e+002  1.5327956e+001 -2.4498909e+001
C018-003  1.8504649e+002  1.5314189e+001 -2.4218658e+001
C018-004  1.8477596e+002  1.5332076e+001 -2.3957960e+001
C018-005  1.8451418e+002  1.5374280e+001 -2.3713593e+001
C018-006  1.8426129e+002  1.5452964e+001 -2.3474886e+001
C018-007  1.8403801e+002  1.5615221e+001 -2.3241730e+001
C018-008  1.8385257e+002  1.5855194e+001 -2.3037594e+001
C019-001  1.8337163e+002  1.6487648e+001 -2.2899078e+001
C019-002  1.8304364e+002  1.6871763e+001 -2.2994314e+001
C019-003  1.8267717e+002  1.7252113e+001 -2.3103559e+001
C019-004  1.8225363e+002  1.7613594e+001 -2.3114408e+001
C019-005  1.8180760e+002  1.7991083e+001 -2.3133671e+001
C019-006  1.8133917e+002  1.8382597e+001 -2.3190607e+001
C019-007  1.8084264e+002  1.8782455e+001 -2.3286697e+001
C019-008  1.8032242e+002  1.9190126e+001 -2.3288401e+001
C020-001  1.6713229e+002  1.8140585e+001 -1.4935882e+001
C020-002  1.6698129e+002  1.8162415e+001 -1.5157646e+001
C020-003  1.6684485e+002  1.8210629e+001 -1.5361463e+001
C020-004  1.6672543e+002  1.8284855e+001 -1.5543674e+001
C020-005  1.6662389e+002  1.8381866e+001 -1.5702335e+001
C020-006  1.6653099e+002  1.8480223e+001 -1.5846612e+001
C020-007  1.6644431e+002  1.8580870e+001 -1.5980316e+001
C020-008  1.6636267e+002  1.8685759e+001 -1.6105913e+001
C021-001  1.6614560e+002  1.8897882e+001 -1.6201517e+001
C021-002  1.6600671e+002  1.8996239e+001 -1.6160975e+001
C021-003  1.6588483e+002  1.9104616e+001 -1.6091331e+001
C021-004  1.6577032e+002  1.9212280e+001 -1.6002535e+001
C021-005  1.6565843e+002  1.9316904e+001 -1.5897156e+001
C021-006  1.6554350e+002  1.9416777e+001 -1.5776354e+001
C021-007  1.6542601e+002  1.9513088e+001 -1.5637727e+001
C021-008  1.6532533e+002  1.9614498e+001 -1.5475676e+001
C021-009  1.6524097e+002  1.9720453e+001 -1.5293596e+001
C022-001  1.6517392e+002  1.9851814e+001 -1.5104407e+001
C022-002  1.6513568e+002  1.9994894e+001 -1.4931306e+001
C022-003  1.6509676e+002  2.0137363e+001 -1.4776242e+001
C022-004  1.6505965e+002  2.0281034e+001 -1.4638844e+001
C022-005  1.6503087e+002  2.0428041e+001 -1.4518840e+001
C022-006  1.6499680e+002  2.0576641e+001 -1.4416282e+001
C022-007  1.6497011e+002  2.0730165e+001 -1.4330878e+001
C022-008  1.6497282e+002  2.0887667e+001 -1.4263143e+001
C023-001  1.6506970e+002  2.1407490e+001 -1.4221608e+001
C023-002  1.6512215e+002  2.1782768e+001 -1.4223868e+001
C023-003  1.6520201e+002  2.2163378e+001 -1.4221587e+001
C023-004  1.6532121e+002  2.2543295e+001 -1.4214491e+001
C023-005  1.6550711e+002  2.2905853e+001 -1.4204359e+001
C023-006  1.6568324e+002  2.3290260e+001 -1.4187170e+001
C023-007  1.6588770e+002  2.3676928e+001 -1.4163388e+001
C023-008  1.6616075e+002  2.4043810e+001 -1.4140878e+001
C024-001  1.6649414e+002  2.4729151e+001 -1.4086978e+001
C024-002  1.6650984e+002  2.5021784e+001 -1.4077666e+001
C024-003  1.6652039e+002  2.5286592e+001 -1.4091186e+001
C024-004  1.6650801e+002  2.5523638e+001 -1.4125907e+001
C024-005  1.6649942e+002  2.5732546e+001 -1.4185901e+001
C024-006  1.6649603e+002  2.5915220e+001 -1.4270226e+001
C024-007  1.6649751e+002  2.6072021e+001 -1.4377774e+001
C024-008  1.6647479e+002  2.6204769e+001 -1.4509762e+001
C025-001  1.6654369e+002  2.6472687e+001 -1.4706757e+001
C025-002  1.6664020e+002  2.6655571e+001 -1.4738841e+001
C025-003  1.6679652e+002  2.6851149e+001 -1.4755141e+001
C025-004  1.6702057e+002  2.7049471e+001 -1.4754707e+001
C025-005  1.6729698e+002  2.7264584e+001 -1.4739466e+001
C025-006  1.6761797e+002  2.7516542e+001 -1.4710394e+001
C025-007  1.6800276e+002  2.7780884e+001 -1.4665203e+001
C025-008  1.6845782e+002  2.8035700e+001 -1.4603084e+001
C025-009  1.6899573e+002  2.8205063e+001 -1.4521702e+001
C026-001  1.6930548e+002  2.8224768e+001 -1.4530802e+001
C026-002  1.6960176e+002  2.8223427e+001 -1.4513732e+001
C026-003  1.6987997e+002  2.8183577e+001 -1.4470506e+001
C026-004  1.7013823e+002  2.8124683e+001 -1.4401843e+001
C026-005  1.7037547e+002  2.8044163e+001 -1.4308062e+001
C026-006  1.7058783e+002  2.7935677e+001 -1.4190145e+001
C026-007  1.7080249e+002  2.7851707e+001 -1.4043537e+001
C026-008  1.7100720e+002  2.7756020e+001 -1.3868859e+001
C027-001  1.7127158e+002  2.7468819e+001 -1.3458000e+001
C027-002  1.7132877e+002  2.7305145e+001 -1.3263972e+001
C027-003  1.7135992e+002  2.7137747e+001 -1.3087317e+001
C027-004  1.7137994e+002  2.6975834e+001 -1.2918645e+001
C027-005  1.7136540e+002  2.6803383e+001 -1.2772452e+001
C027-006  1.7133675e+002  2.6631720e+001 -1.2634146e+001
C027-007  1.7127589e+002  2.6452827e+001 -1.2518725e+001
C027-008  1.7119760e+002  2.6271957e+001 -1.2412639e+001
C028-001  1.7104865e+002  2.5944809e+001 -1.2297726e+001
C028-002  1.7101303e+002  2.5802868e+001 -1.2291971e+001
C028-003  1.7098540e+002  2.5659164e+001 -1.2308104e+001
C028-004  1.7096346e+002  2.5514385e+001 -1.2350632e+001
C028-005  1.7094252e+002  2.5374544e+001 -1.2429440e+001
C028-006  1.7093585e+002  2.5225258e+001 -1.2519748e+001
C028-007  1.7092148e+002  2.5094124e+001 -1.2660165e+001
C028-008  1.7092056e+002  2.4953812e+001 -1.2813732e+001
C028-009  1.7092731e+002  2.4811762e+001 -1.2991865e+001
C029-001  1.7081889e+002  2.4753391e+001 -1.2980190e+001
C029-002  1.7070314e+002  2.4693750e+001 -1.2978365e+001
C029-003  1.7057761e+002  2.4651899e+001 -1.2995447e+001
C029-004  1.7044902e+002  2.4624039e+001 -1.3028673e+001
C029-005  1.7032178e+002  2.4587526e+001 -1.3066230e+001
C029-006  1.7019228e+002  2.4559864e+001 -1.3121088e+001
C029-007  1.7006184e+002  2.4515066e+001 -1.3176350e+001
C029-008  1.6992921e+002  2.4459120e+001 -1.3232766e+001
C030-001  1.6963943e+002  2.4214367e+001 -1.3274789e+001
C030-002  1.6949535e+002  2.4053114e+001 -1.3273276e+001
C030-003  1.6936945e+002  2.3899050e+001 -1.3263636e+001
C030-004  1.6924976e+002  2.3770060e+001 -1.3271742e+001
C030-005  1.6915036e+002  2.3647972e+001 -1.3270467e+001
C030-006  1.6905226e+002  2.3551678e+001 -1.3289521e+001
C030-007  1.6897047e+002  2.3466282e+001 -1.3305887e+001
C030-008  1.6889839e+002  2.3396803e+001 -1.3329279e+001
C031-001  1.6904353e+002  2.2802023e+001 -1.3382819e+001
C031-002  1.6923534e+002  2.2262674e+001 -1.3291158e+001
C031-003  1.6936330e+002  2.1759998e+001 -1.3166505e+001
C031-004  1.6940578e+002  2.1290268e+001 -1.3026383e+001
C031-005  1.6936864e+002  2.0845390e+001 -1.2857769e+001
C031-006  1.6920500e+002  2.0404140e+001 -1.2685681e+001
C031-007  1.6890060e+002  1.9958256e+001 -1.2515835e+001
C031-008  1.6844426e+002  1.9525431e+001 -1.2374986e+001
C032-001  1.6778038e+002  1.9014585e+001 -1.2517990e+001
C032-002  1.6769894e+002  1.8868963e+001 -1.2756689e+001
C032-003  1.6762039e+002  1.8782181e+001 -1.3031685e+001
C032-004  1.6755093e+002  1.8678953e+001 -1.3295485e+001
C032-005  1.6748798e+002  1.8582645e+001 -1.3565023e+001
C032-006  1.6743118e+002  1.8477568e+001 -1.3837416e+001
C032-007  1.6738008e+002  1.8385496e+001 -1.4120365e+001
C032-008  1.6733449e+002  1.8263151e+001 -1.4405331e+001
