# Supplementary material for: Disentangling biological variability and taphonomy: shape analysis of the limb long bones of the sauropodomorph dinosaur Plateosaurus
Source: PeerJ. 2020 Jul 23;8:e9359. doi: 10.7717/peerj.9359 (PMC7382942; doi:10.7717/peerj.9359)
Supplement: Supplemental Information 15 — The format (.pts) is readable by the packages used in the study and can be opened like a ".txt" file. [file peerj-08-9359-s015.zip › raw_data/landmark coordinates humerus/Humerus_L_SMNS12949_Plateo.pts]

Version 1.0
297
S000 -2.0954565e+001  6.1787019e+000 -7.7488289e+000
S001 -2.0381844e+001  1.3459951e+001 -6.5192757e+000
S002 -2.0495382e+001  1.6905666e+001 -3.1514533e+000
S003 -1.7472620e+001  1.8832855e+001 -1.9930947e+000
S004 -1.8576488e+001  1.6967413e+001  1.6039257e+000
S005 -2.2026260e+001  1.2350396e+001 -4.8710918e-001
S006 -1.2862923e+001  1.9665734e+000 -1.4680748e+000
S007 -2.1054268e+000  2.7765050e+000  6.6820049e-001
S008 -8.4819984e-001  5.8885922e+000 -1.6047630e+000
S009  1.5194956e+001  1.4168665e+001  1.3542664e+000
S010  1.4837139e+001  1.6046307e+001 -3.1705499e-001
S011  1.7988411e+001  1.3149619e+001 -4.6698256e+000
S012  1.8456642e+001  1.0829809e+001 -5.4108472e+000
S013  1.5884455e+001  9.5392389e+000 -8.7838058e+000
S014  1.5842900e+001  4.1026402e+000 -8.7127905e+000
S015  1.7391365e+001  3.7418497e+000 -7.1139936e+000
S016  1.7454391e+001  8.2196665e+000 -4.9943433e+000
S017  1.7745501e+001  9.1183758e+000 -3.8301129e+000
S018  1.7686653e+001  1.1357043e+001  1.0051880e+000
C000-001 -2.0845766e+001  6.5274138e+000 -7.7481942e+000
C000-002 -2.0757187e+001  6.8991618e+000 -7.6574121e+000
C000-003 -2.0625395e+001  7.2873750e+000 -7.6789079e+000
C000-004 -2.0488506e+001  7.6958504e+000 -7.6848440e+000
C000-005 -2.0384850e+001  8.1282024e+000 -7.6265988e+000
C000-006 -2.0241592e+001  8.5772409e+000 -7.6266623e+000
C000-007 -2.0088615e+001  9.0451908e+000 -7.6378961e+000
C000-008 -1.9985455e+001  9.5423889e+000 -7.5528798e+000
C000-009 -1.9828157e+001  1.0051656e+001 -7.5570250e+000
C001-001 -1.9789389e+001  1.0492517e+001 -7.4784956e+000
C001-002 -1.9764267e+001  1.0916562e+001 -7.4177561e+000
C001-003 -1.9769535e+001  1.1326193e+001 -7.3348598e+000
C001-004 -1.9813942e+001  1.1714775e+001 -7.2127905e+000
C001-005 -1.9867577e+001  1.2096978e+001 -7.1138406e+000
C001-006 -1.9974323e+001  1.2439336e+001 -6.9461150e+000
C001-007 -2.0092760e+001  1.2773839e+001 -6.7947650e+000
C001-008 -2.0224865e+001  1.3114200e+001 -6.6588655e+000
C002-001 -2.0550573e+001  1.3412242e+001 -6.5634551e+000
C002-002 -2.0738438e+001  1.3428358e+001 -6.5650620e+000
C002-003 -2.0930893e+001  1.3474356e+001 -6.4983802e+000
C002-004 -2.1100391e+001  1.3537333e+001 -6.3536019e+000
C002-005 -2.1243652e+001  1.3630298e+001 -6.1382861e+000
C002-006 -2.1464705e+001  1.3864548e+001 -5.9457879e+000
C002-007 -2.1668613e+001  1.4127603e+001 -5.6843610e+000
C002-008 -2.1868824e+001  1.4437459e+001 -5.3682709e+000
C002-009 -2.2051283e+001  1.4770082e+001 -4.9676890e+000
C003-001 -2.2027596e+001  1.5015723e+001 -4.5986891e+000
C003-002 -2.2024523e+001  1.5346334e+001 -4.3614655e+000
C003-003 -2.1956856e+001  1.5633230e+001 -4.1193256e+000
C003-004 -2.1790045e+001  1.5827098e+001 -3.8342812e+000
C003-005 -2.1628202e+001  1.6081987e+001 -3.6488771e+000
C003-006 -2.1417532e+001  1.6319330e+001 -3.4910510e+000
C003-007 -2.1151825e+001  1.6525934e+001 -3.3471289e+000
C003-008 -2.0836477e+001  1.6702417e+001 -3.2124562e+000
C004-001 -2.0170973e+001  1.7208843e+001 -2.9971161e+000
C004-002 -1.9854717e+001  1.7530172e+001 -2.9016328e+000
C004-003 -1.9551960e+001  1.7847872e+001 -2.8481896e+000
C004-004 -1.9244421e+001  1.8133867e+001 -2.7899342e+000
C004-005 -1.8920277e+001  1.8381353e+001 -2.7082865e+000
C004-006 -1.8571529e+001  1.8561920e+001 -2.5647495e+000
C004-007 -1.8200733e+001  1.8736090e+001 -2.4270885e+000
C004-008 -1.7818611e+001  1.8830692e+001 -2.2261541e+000
C005-001 -1.7343288e+001  1.8741549e+001 -1.7316326e+000
C005-002 -1.7252831e+001  1.8615412e+001 -1.4700508e+000
C005-003 -1.7121206e+001  1.8570469e+001 -1.2320737e+000
C005-004 -1.6947132e+001  1.8622395e+001 -1.0181066e+000
C005-005 -1.6839247e+001  1.8603987e+001 -7.9565448e-001
C005-006 -1.6766111e+001  1.8560537e+001 -5.7377368e-001
C005-007 -1.6705593e+001  1.8526928e+001 -3.5922128e-001
C005-008 -1.6652441e+001  1.8510159e+001 -1.5399997e-001
C005-009 -1.6600481e+001  1.8514990e+001  3.9027616e-002
C006-001 -1.6498682e+001  1.8448357e+001  2.0571379e-001
C006-002 -1.6456245e+001  1.8375029e+001  3.6646661e-001
C006-003 -1.6471567e+001  1.8297985e+001  5.1848388e-001
C006-004 -1.6514982e+001  1.8251982e+001  6.8596750e-001
C006-005 -1.6617390e+001  1.8198175e+001  8.5540003e-001
C006-006 -1.6782364e+001  1.8133776e+001  1.0179554e+000
C006-007 -1.6985703e+001  1.8074886e+001  1.2090079e+000
C006-008 -1.7270399e+001  1.7996618e+001  1.3564819e+000
C006-009 -1.7616861e+001  1.7925137e+001  1.4814790e+000
C007-001 -1.7666525e+001  1.7796350e+001  1.4726877e+000
C007-002 -1.7718267e+001  1.7664104e+001  1.5056722e+000
C007-003 -1.7758778e+001  1.7541939e+001  1.5714583e+000
C007-004 -1.7820242e+001  1.7429525e+001  1.6242157e+000
C007-005 -1.7900490e+001  1.7322153e+001  1.6749372e+000
C007-006 -1.8023766e+001  1.7216873e+001  1.6963630e+000
C007-007 -1.8184036e+001  1.7112757e+001  1.6987416e+000
C007-008 -1.8379751e+001  1.7011202e+001  1.6822168e+000
C008-001 -1.9027330e+001  1.6562096e+001  1.2606704e+000
C008-002 -1.9513597e+001  1.5968027e+001  1.1282083e+000
C008-003 -1.9955517e+001  1.5527834e+001  7.7839881e-001
C008-004 -2.0364563e+001  1.4987893e+001  5.8833551e-001
C008-005 -2.0728487e+001  1.4428416e+001  4.5893261e-001
C008-006 -2.1076084e+001  1.3891531e+001  2.8550428e-001
C008-007 -2.1422270e+001  1.3388327e+001  1.1308491e-002
C008-008 -2.1739473e+001  1.2876250e+001 -2.5252873e-001
C009-001 -2.2131786e+001  1.1669735e+001 -9.8348200e-001
C009-002 -2.2184225e+001  1.1028450e+001 -1.4251906e+000
C009-003 -2.2183664e+001  1.0581920e+001 -1.9450485e+000
C009-004 -2.2133881e+001  1.0046241e+001 -2.2478745e+000
C009-005 -2.2031384e+001  9.7056313e+000 -2.6033199e+000
C009-006 -2.1879892e+001  9.2459421e+000 -2.7454772e+000
C009-007 -2.1678318e+001  8.8815222e+000 -2.8446074e+000
C009-008 -2.1423023e+001  8.6273994e+000 -2.9302039e+000
C009-009 -2.1113396e+001  8.4296541e+000 -2.9691470e+000
C010-001 -2.1205757e+001  8.2082090e+000 -3.1266687e+000
C010-002 -2.1255449e+001  7.9963670e+000 -3.2875075e+000
C010-003 -2.1253035e+001  7.7958379e+000 -3.4475219e+000
C010-004 -2.1200691e+001  7.5981665e+000 -3.5909798e+000
C010-005 -2.1121859e+001  7.3768559e+000 -3.6705790e+000
C010-006 -2.1009775e+001  7.1428151e+000 -3.7024150e+000
C010-007 -2.0847279e+001  6.9139318e+000 -3.7217979e+000
C010-008 -2.0636368e+001  6.6874819e+000 -3.7303414e+000
C010-009 -2.0382050e+001  6.4592681e+000 -3.7314577e+000
C011-001 -2.0306444e+001  6.0992632e+000 -3.8241198e+000
C011-002 -2.0215586e+001  5.7218013e+000 -3.8433971e+000
C011-003 -2.0098986e+001  5.3385882e+000 -3.8512766e+000
C011-004 -1.9952183e+001  4.9726372e+000 -3.9122069e+000
C011-005 -1.9772520e+001  4.6363468e+000 -4.0354786e+000
C011-006 -1.9565903e+001  4.2974143e+000 -4.1337614e+000
C011-007 -1.9338251e+001  3.9385726e+000 -4.1835032e+000
C011-008 -1.9102150e+001  3.5446174e+000 -4.1787677e+000
C011-009 -1.8837925e+001  3.1659307e+000 -4.2054195e+000
C012-001 -1.8112667e+001  3.0307617e+000 -3.9450483e+000
C012-002 -1.7415133e+001  2.8715434e+000 -3.6592753e+000
C012-003 -1.6726357e+001  2.7220485e+000 -3.3759713e+000
C012-004 -1.6011761e+001  2.6539309e+000 -3.1336794e+000
C012-005 -1.5341428e+001  2.5329230e+000 -2.8380735e+000
C012-006 -1.4692239e+001  2.4023154e+000 -2.5222969e+000
C012-007 -1.4058629e+001  2.2740862e+000 -2.1942863e+000
C012-008 -1.3428794e+001  2.1778479e+000 -1.8737241e+000
C013-001 -1.3297617e+001  2.1181765e+000 -1.7930974e+000
C013-002 -1.3726143e+001  2.1726940e+000 -2.0653031e+000
C013-003 -1.4113782e+001  2.2454109e+000 -2.3436384e+000
C013-004 -1.4467008e+001  2.3165405e+000 -2.6170394e+000
C013-005 -1.4786771e+001  2.3638320e+000 -2.8877611e+000
C013-006 -1.5072579e+001  2.4276876e+000 -3.1499460e+000
C013-007 -1.5324679e+001  2.4613154e+000 -3.4149034e+000
C013-008 -1.5544327e+001  2.5085456e+000 -3.6688113e+000
C013-009 -1.5732226e+001  2.5939777e+000 -3.8910499e+000
C014-001 -1.5999539e+001  2.5999165e+000 -3.9122865e+000
C014-002 -1.6283091e+001  2.6115108e+000 -3.9468064e+000
C014-003 -1.6578545e+001  2.6510017e+000 -3.9855630e+000
C014-004 -1.6886221e+001  2.7090111e+000 -4.0338926e+000
C014-005 -1.7207203e+001  2.7839346e+000 -4.0918155e+000
C014-006 -1.7545723e+001  2.8442991e+000 -4.1734872e+000
C014-007 -1.7898565e+001  2.9752858e+000 -4.2333279e+000
C014-008 -1.8276981e+001  3.0959163e+000 -4.3073745e+000
C014-009 -1.8643908e+001  3.1331191e+000 -4.4696689e+000
C015-001 -1.9304405e+001  3.2962506e+000 -5.0299959e+000
C015-002 -1.9863729e+001  3.4182236e+000 -5.6131988e+000
C015-003 -2.0337851e+001  3.6902959e+000 -6.0602450e+000
C015-004 -2.0696651e+001  4.0659857e+000 -6.4049544e+000
C015-005 -2.0947897e+001  4.4469728e+000 -6.7268348e+000
C015-006 -2.1100494e+001  4.8319759e+000 -7.0330215e+000
C015-007 -2.1161432e+001  5.2089243e+000 -7.3801208e+000
C015-008 -2.1108297e+001  5.6745243e+000 -7.6095004e+000
C016-001 -1.2381172e+001  2.0502882e+000 -9.8547363e-001
C016-002 -1.1877236e+001  2.1888614e+000 -6.2143856e-001
C016-003 -1.1432366e+001  2.3017411e+000 -2.7787578e-001
C016-004 -1.1013434e+001  2.4151134e+000  6.3390248e-003
C016-005 -1.0655873e+001  2.5444939e+000  2.6514268e-001
C016-006 -1.0267105e+001  2.6388471e+000  4.0552676e-001
C016-007 -9.9456348e+000  2.7525012e+000  5.2277154e-001
C016-008 -9.6933041e+000  2.9125822e+000  6.4193213e-001
C016-009 -9.4395237e+000  3.0427425e+000  6.6390699e-001
C017-001 -9.0707960e+000  3.0180557e+000  8.0419004e-001
C017-002 -8.7072659e+000  2.9943085e+000  9.2520505e-001
C017-003 -8.3516130e+000  2.9739003e+000  1.0287358e+000
C017-004 -8.0629673e+000  2.9941270e+000  1.1863426e+000
C017-005 -7.8141813e+000  3.0274258e+000  1.3628396e+000
C017-006 -7.5313406e+000  3.0325360e+000  1.4665648e+000
C017-007 -7.2480378e+000  3.0324409e+000  1.5352646e+000
C017-008 -6.9823208e+000  3.0367632e+000  1.5905567e+000
C017-009 -6.7363968e+000  3.0461681e+000  1.6357094e+000
C018-001 -6.0925264e+000  3.1747758e+000  1.7517278e+000
C018-002 -5.4830246e+000  3.2533712e+000  1.8041381e+000
C018-003 -4.9145522e+000  3.3105319e+000  1.8469985e+000
C018-004 -4.3787065e+000  3.3506706e+000  1.8696719e+000
C018-005 -3.8630495e+000  3.3553410e+000  1.8244327e+000
C018-006 -3.3623810e+000  3.3037832e+000  1.6728002e+000
C018-007 -2.6973562e+000  3.3318005e+000  1.5062814e+000
C018-008 -2.1770058e+000  3.0748832e+000  9.5770711e-001
C019-001 -2.2096627e+000  2.9670641e+000  4.5706773e-001
C019-002 -2.2941902e+000  3.1894050e+000  1.8844000e-001
C019-003 -2.1701260e+000  3.4625776e+000 -7.7347703e-002
C019-004 -2.0078793e+000  3.7753348e+000 -3.0644295e-001
C019-005 -1.8496127e+000  4.1222000e+000 -5.4829293e-001
C019-006 -1.6798147e+000  4.5073338e+000 -8.1816846e-001
C019-007 -1.4651260e+000  4.9338531e+000 -1.0940139e+000
C019-008 -1.2084290e+000  5.4042897e+000 -1.3762368e+000
C020-001  1.5097786e+001  1.4415104e+001  1.2880942e+000
C020-002  1.5024788e+001  1.4645999e+001  1.1520846e+000
C020-003  1.4964794e+001  1.4864972e+001  9.9301094e-001
C020-004  1.4914248e+001  1.5078678e+001  8.2395142e-001
C020-005  1.4865870e+001  1.5306777e+001  6.6151577e-001
C020-006  1.4820759e+001  1.5554658e+001  4.8727939e-001
C020-007  1.4792748e+001  1.5789114e+001  2.6228192e-001
C020-008  1.4793242e+001  1.5971574e+001 -1.6250171e-002
C021-001  1.4871387e+001  1.6058142e+001 -5.8579743e-001
C021-002  1.4946313e+001  1.6043285e+001 -8.3629256e-001
C021-003  1.5077158e+001  1.5960375e+001 -1.0507528e+000
C021-004  1.5212716e+001  1.5946372e+001 -1.2836457e+000
C021-005  1.5396986e+001  1.5884645e+001 -1.4938688e+000
C021-006  1.5620845e+001  1.5802690e+001 -1.6921813e+000
C021-007  1.5892395e+001  1.5665864e+001 -1.8522375e+000
C021-008  1.6200335e+001  1.5507272e+001 -1.9955246e+000
C021-009  1.6544565e+001  1.5359549e+001 -2.1485987e+000
C022-001  1.6888018e+001  1.5205657e+001 -2.2590740e+000
C022-002  1.7184292e+001  1.5002377e+001 -2.3956902e+000
C022-003  1.7437178e+001  1.4831698e+001 -2.6106339e+000
C022-004  1.7644474e+001  1.4630800e+001 -2.8621504e+000
C022-005  1.7805729e+001  1.4396690e+001 -3.1496625e+000
C022-006  1.7918119e+001  1.4097760e+001 -3.4513450e+000
C022-007  1.7987778e+001  1.3812687e+001 -3.8201578e+000
C022-008  1.8010893e+001  1.3492896e+001 -4.2233577e+000
C023-001  1.8054947e+001  1.2871099e+001 -4.8529129e+000
C023-002  1.8116400e+001  1.2578949e+001 -4.9893508e+000
C023-003  1.8172438e+001  1.2288272e+001 -5.0897675e+000
C023-004  1.8226900e+001  1.2020126e+001 -5.1895185e+000
C023-005  1.8282862e+001  1.1768910e+001 -5.2860298e+000
C023-006  1.8331841e+001  1.1519284e+001 -5.3463712e+000
C023-007  1.8377323e+001  1.1279572e+001 -5.3872881e+000
C023-008  1.8418556e+001  1.1049623e+001 -5.4082551e+000
C024-001  1.8235773e+001  1.0494111e+001 -5.9735837e+000
C024-002  1.8155622e+001  1.0216030e+001 -6.5878801e+000
C024-003  1.8098930e+001  1.0047949e+001 -7.1735196e+000
C024-004  1.7908886e+001  9.8877563e+000 -7.6411109e+000
C024-005  1.7664032e+001  9.7894220e+000 -8.0452633e+000
C024-006  1.7323170e+001  9.6956186e+000 -8.3553133e+000
C024-007  1.6896770e+001  9.5887566e+000 -8.5589170e+000
C024-008  1.6420744e+001  9.5343685e+000 -8.6969643e+000
C025-001  1.5741953e+001  9.4993658e+000 -8.8094368e+000
C025-002  1.5637531e+001  9.4344244e+000 -8.8462381e+000
C025-003  1.5566689e+001  9.3485661e+000 -8.9036016e+000
C025-004  1.5526572e+001  9.2405005e+000 -8.9863615e+000
C025-005  1.5526826e+001  9.0912638e+000 -9.0614090e+000
C025-006  1.5566665e+001  8.9058523e+000 -9.1325874e+000
C025-007  1.5642611e+001  8.6901379e+000 -9.2122726e+000
C025-008  1.5752607e+001  8.4474640e+000 -9.3197136e+000
C025-009  1.5903885e+001  8.1659069e+000 -9.3967161e+000
C026-001  1.5869028e+001  7.8929129e+000 -9.4489975e+000
C026-002  1.5840446e+001  7.5820069e+000 -9.5188246e+000
C026-003  1.5820614e+001  7.2256727e+000 -9.5368557e+000
C026-004  1.5806829e+001  6.8331242e+000 -9.5480127e+000
C026-005  1.5788240e+001  6.3997216e+000 -9.6020155e+000
C026-006  1.5769571e+001  5.8885245e+000 -9.5623465e+000
C026-007  1.5751764e+001  5.2991033e+000 -9.4306841e+000
C026-008  1.5771376e+001  4.6829114e+000 -9.1233349e+000
C027-001  1.5824799e+001  3.8514304e+000 -8.2499046e+000
C027-002  1.5906771e+001  3.7339408e+000 -7.7692389e+000
C027-003  1.6041939e+001  3.6739433e+000 -7.3981910e+000
C027-004  1.6218311e+001  3.6660957e+000 -7.1559763e+000
C027-005  1.6414280e+001  3.6884289e+000 -7.0255661e+000
C027-006  1.6615791e+001  3.7078416e+000 -6.9623594e+000
C027-007  1.6834270e+001  3.7067907e+000 -6.9386301e+000
C027-008  1.7089336e+001  3.7164664e+000 -6.9845591e+000
C028-001  1.7420341e+001  3.8681695e+000 -6.9905267e+000
C028-002  1.7409801e+001  4.0452027e+000 -6.9015441e+000
C028-003  1.7398296e+001  4.2117233e+000 -6.8188205e+000
C028-004  1.7401003e+001  4.3520899e+000 -6.7230258e+000
C028-005  1.7409081e+001  4.4784741e+000 -6.6231551e+000
C028-006  1.7427528e+001  4.5856538e+000 -6.5117116e+000
C028-007  1.7454023e+001  4.6755357e+000 -6.3913898e+000
C028-008  1.7486679e+001  4.7491689e+000 -6.2649422e+000
C028-009  1.7522928e+001  4.8100576e+000 -6.1360807e+000
C029-001  1.7214909e+001  5.0466251e+000 -5.7895560e+000
C029-002  1.6997147e+001  5.2832770e+000 -5.4797215e+000
C029-003  1.6850248e+001  5.5646515e+000 -5.2283545e+000
C029-004  1.6779045e+001  5.8855071e+000 -5.0225515e+000
C029-005  1.6772934e+001  6.2607498e+000 -4.8911004e+000
C029-006  1.6782288e+001  6.7331066e+000 -4.9468307e+000
C029-007  1.6913965e+001  7.1981516e+000 -4.9291716e+000
C029-008  1.7147812e+001  7.6859102e+000 -4.9206929e+000
C030-001  1.7444921e+001  8.3695621e+000 -4.8955183e+000
C030-002  1.7440470e+001  8.5229015e+000 -4.7983961e+000
C030-003  1.7460337e+001  8.6434097e+000 -4.6734715e+000
C030-004  1.7494520e+001  8.7322693e+000 -4.5333538e+000
C030-005  1.7533802e+001  8.8110600e+000 -4.3937092e+000
C030-006  1.7577681e+001  8.8891869e+000 -4.2563119e+000
C030-007  1.7628092e+001  8.9651709e+000 -4.1177535e+000
C030-008  1.7678091e+001  9.0624161e+000 -3.9801753e+000
C031-001  1.7760595e+001  9.2135315e+000 -2.9124138e+000
C031-002  1.7745407e+001  9.4135799e+000 -2.0958045e+000
C031-003  1.7744062e+001  9.6117496e+000 -1.3670015e+000
C031-004  1.7656673e+001  9.9583158e+000 -7.7125138e-001
C031-005  1.7680172e+001  1.0163128e+001 -2.2048840e-001
C031-006  1.7658762e+001  1.0452211e+001  2.1004193e-001
C031-007  1.7606056e+001  1.0795791e+001  5.1011884e-001
C031-008  1.7654324e+001  1.1053656e+001  8.0532783e-001
C032-001  1.7506807e+001  1.1502647e+001  1.1352450e+000
C032-002  1.7288370e+001  1.1703222e+001  1.2217110e+000
C032-003  1.7045986e+001  1.1946573e+001  1.2731667e+000
C032-004  1.6788143e+001  1.2222797e+001  1.3209167e+000
C032-005  1.6510788e+001  1.2535718e+001  1.3584759e+000
C032-006  1.6209433e+001  1.2883796e+001  1.4341031e+000
C032-007  1.5882020e+001  1.3275604e+001  1.4819901e+000
C032-008  1.5547169e+001  1.3705065e+001  1.4195755e+000
