# Supplementary material for: Disentangling biological variability and taphonomy: shape analysis of the limb long bones of the sauropodomorph dinosaur Plateosaurus
Source: PeerJ. 2020 Jul 23;8:e9359. doi: 10.7717/peerj.9359 (PMC7382942; doi:10.7717/peerj.9359)
Supplement: Supplemental Information 15 — The format (.pts) is readable by the packages used in the study and can be opened like a ".txt" file. [file peerj-08-9359-s015.zip › raw_data/landmark coordinates humerus/Humerus_L_SMNS80664_Plateo.pts]

Version 1.0
297
S000 -8.4713917e+000  2.1094521e+001  2.1875286e+000
S001 -1.3754465e+001  1.5041433e+001  1.3359966e+000
S002 -1.6522694e+001  1.2045939e+001 -4.9742107e+000
S003 -1.4243016e+001  6.6612415e+000 -6.0663548e+000
S004 -1.3341889e+001  1.0766565e+001 -1.0290928e+001
S005 -1.2592273e+001  1.8671249e+001 -5.7450104e+000
S006  8.0823650e+000  1.4504893e+001 -5.3768978e+000
S007  1.2361865e+001  2.1210518e+000 -6.0169039e+000
S008  7.6117401e+000 -5.2029567e+000 -4.9492073e+000
S009  1.2759005e+001 -2.3820606e+001 -1.3147674e+001
S010  9.2001200e+000 -2.5244280e+001 -1.2257298e+001
S011  1.0193981e+001 -2.8532497e+001 -6.2313232e+000
S012  1.2143850e+001 -2.8789513e+001 -4.3416076e+000
S013  1.1357701e+001 -2.8360016e+001 -6.3302565e-001
S014  1.6087631e+001 -2.3819002e+001  1.8774843e+000
S015  1.7792614e+001 -2.5009125e+001  2.1774709e-001
S016  1.5288404e+001 -2.5223415e+001 -3.5265236e+000
S017  1.4972996e+001 -2.5961721e+001 -5.5809717e+000
S018  1.5563072e+001 -2.4656605e+001 -1.0638338e+001
C000-001 -8.9760256e+000  2.0957224e+001  2.0783517e+000
C000-002 -9.4655418e+000  2.0823372e+001  1.8110689e+000
C000-003 -9.9542694e+000  2.0611084e+001  1.7186128e+000
C000-004 -1.0430848e+001  2.0360382e+001  1.5718043e+000
C000-005 -1.0905620e+001  2.0058348e+001  1.5304791e+000
C000-006 -1.1372959e+001  1.9710676e+001  1.5067551e+000
C000-007 -1.1849247e+001  1.9330421e+001  1.5834329e+000
C000-008 -1.2290924e+001  1.8877430e+001  1.5608569e+000
C000-009 -1.2720278e+001  1.8370670e+001  1.5824083e+000
C001-001 -1.2937637e+001  1.7817680e+001  1.6549727e+000
C001-002 -1.3113391e+001  1.7296721e+001  1.6612118e+000
C001-003 -1.3277827e+001  1.6828768e+001  1.6829815e+000
C001-004 -1.3404922e+001  1.6407419e+001  1.6416228e+000
C001-005 -1.3512737e+001  1.6038923e+001  1.5906546e+000
C001-006 -1.3603333e+001  1.5719739e+001  1.5391159e+000
C001-007 -1.3678501e+001  1.5443518e+001  1.4967242e+000
C001-008 -1.3726782e+001  1.5219443e+001  1.4210656e+000
C002-001 -1.3803084e+001  1.4829209e+001  1.2279906e+000
C002-002 -1.3913837e+001  1.4659437e+001  1.0528163e+000
C002-003 -1.4077486e+001  1.4507202e+001  8.6417866e-001
C002-004 -1.4290494e+001  1.4344964e+001  6.9719303e-001
C002-005 -1.4567483e+001  1.4160327e+001  5.3198957e-001
C002-006 -1.4848044e+001  1.4243518e+001 -4.3143466e-002
C002-007 -1.5220460e+001  1.4209942e+001 -4.8173839e-001
C002-008 -1.5632235e+001  1.4258534e+001 -1.0504487e+000
C002-009 -1.6102804e+001  1.4344006e+001 -1.6997348e+000
C003-001 -1.6338408e+001  1.4232058e+001 -2.3618078e+000
C003-002 -1.6535748e+001  1.4087036e+001 -2.9475348e+000
C003-003 -1.6673231e+001  1.3913582e+001 -3.4615145e+000
C003-004 -1.6697783e+001  1.3716254e+001 -3.9221165e+000
C003-005 -1.6771246e+001  1.3455012e+001 -4.2762108e+000
C003-006 -1.6754383e+001  1.3164323e+001 -4.5744386e+000
C003-007 -1.6707582e+001  1.2833158e+001 -4.7946067e+000
C003-008 -1.6639698e+001  1.2459130e+001 -4.9226646e+000
C004-001 -1.6348845e+001  1.1316787e+001 -5.0718822e+000
C004-002 -1.6218262e+001  1.0590125e+001 -5.0829639e+000
C004-003 -1.6014221e+001  9.9219780e+000 -5.1775208e+000
C004-004 -1.5789338e+001  9.2869864e+000 -5.2803340e+000
C004-005 -1.5529593e+001  8.6938181e+000 -5.4096751e+000
C004-006 -1.5279621e+001  8.1030130e+000 -5.5096173e+000
C004-007 -1.4952847e+001  7.5927849e+000 -5.6885133e+000
C004-008 -1.4635091e+001  7.0629292e+000 -5.8343434e+000
C005-001 -1.4156844e+001  6.5882254e+000 -6.3420596e+000
C005-002 -1.4088230e+001  6.5402293e+000 -6.6019778e+000
C005-003 -1.4034314e+001  6.5219169e+000 -6.8526592e+000
C005-004 -1.3995586e+001  6.5219355e+000 -7.0984497e+000
C005-005 -1.3967814e+001  6.5763521e+000 -7.3361096e+000
C005-006 -1.3951614e+001  6.6948795e+000 -7.5544167e+000
C005-007 -1.3950690e+001  6.8282084e+000 -7.7684512e+000
C005-008 -1.3965063e+001  6.9674582e+000 -7.9920626e+000
C005-009 -1.3992716e+001  7.1490598e+000 -8.2087574e+000
C006-001 -1.3894710e+001  7.2634315e+000 -8.4913397e+000
C006-002 -1.3817983e+001  7.3986602e+000 -8.7600327e+000
C006-003 -1.3761127e+001  7.5392785e+000 -9.0269699e+000
C006-004 -1.3721926e+001  7.6934175e+000 -9.2878399e+000
C006-005 -1.3702826e+001  7.9005785e+000 -9.5077009e+000
C006-006 -1.3703351e+001  8.1385374e+000 -9.7051497e+000
C006-007 -1.3726006e+001  8.4153643e+000 -9.8674002e+000
C006-008 -1.3765261e+001  8.7074461e+000 -1.0026042e+001
C006-009 -1.3818281e+001  9.0202284e+000 -1.0187883e+001
C007-001 -1.3807224e+001  9.2272863e+000 -1.0253726e+001
C007-002 -1.3784908e+001  9.4283333e+000 -1.0312860e+001
C007-003 -1.3752106e+001  9.6250668e+000 -1.0359241e+001
C007-004 -1.3702729e+001  9.8131542e+000 -1.0406955e+001
C007-005 -1.3641040e+001  1.0000916e+001 -1.0439993e+001
C007-006 -1.3585678e+001  1.0196856e+001 -1.0417869e+001
C007-007 -1.3525265e+001  1.0387732e+001 -1.0372381e+001
C007-008 -1.3417935e+001  1.0581502e+001 -1.0376525e+001
C008-001 -1.3698460e+001  1.2057145e+001 -1.0021967e+001
C008-002 -1.4033523e+001  1.3163762e+001 -9.5220585e+000
C008-003 -1.4225977e+001  1.4156849e+001 -8.9786549e+000
C008-004 -1.4270955e+001  1.5094211e+001 -8.4657993e+000
C008-005 -1.4185231e+001  1.5977361e+001 -7.9697118e+000
C008-006 -1.3986650e+001  1.6718708e+001 -7.3768454e+000
C008-007 -1.3652301e+001  1.7456289e+001 -6.8584070e+000
C008-008 -1.3203142e+001  1.8074940e+001 -6.2710438e+000
C009-001 -1.2052624e+001  1.9064024e+001 -5.2957873e+000
C009-002 -1.1495736e+001  1.9371601e+001 -4.8041091e+000
C009-003 -1.0880610e+001  1.9695318e+001 -4.4323096e+000
C009-004 -1.0230781e+001  2.0019863e+001 -4.1801839e+000
C009-005 -9.5585680e+000  2.0309177e+001 -3.9985838e+000
C009-006 -8.8480635e+000  2.0496780e+001 -3.6873612e+000
C009-007 -8.1189442e+000  2.0697628e+001 -3.5991931e+000
C009-008 -7.3412690e+000  2.0826750e+001 -3.4061537e+000
C009-009 -6.5259976e+000  2.0927822e+001 -3.2361996e+000
C010-001 -5.9524941e+000  2.0837904e+001 -3.3532741e+000
C010-002 -5.4222751e+000  2.0799988e+001 -3.4200270e+000
C010-003 -4.9351525e+000  2.0812460e+001 -3.5091741e+000
C010-004 -4.4796028e+000  2.0873991e+001 -3.6443410e+000
C010-005 -4.0628414e+000  2.0989578e+001 -3.5923800e+000
C010-006 -3.6881127e+000  2.1157135e+001 -3.4662464e+000
C010-007 -3.3692594e+000  2.1378036e+001 -3.2127349e+000
C010-008 -3.0600529e+000  2.1646086e+001 -3.0645573e+000
C010-009 -2.7413621e+000  2.1962070e+001 -2.9959114e+000
C011-001 -2.3718016e+000  2.1976967e+001 -2.8569286e+000
C011-002 -1.9934719e+000  2.1886589e+001 -2.5630434e+000
C011-003 -1.4629310e+000  2.1732925e+001 -2.4805751e+000
C011-004 -9.3623656e-001  2.1432280e+001 -2.2766392e+000
C011-005 -3.3524653e-001  2.1017553e+001 -2.1334188e+000
C011-006  3.5580641e-001  2.0502998e+001 -2.0745077e+000
C011-007  1.1506619e+000  1.9907520e+001 -2.1093323e+000
C011-008  2.0377002e+000  1.9224056e+001 -2.2145441e+000
C011-009  3.1230049e+000  1.8604944e+001 -2.4523582e+000
C012-001  3.2721925e+000  1.8376877e+001 -2.6283832e+000
C012-002  3.5706398e+000  1.8153610e+001 -2.8737001e+000
C012-003  3.9087889e+000  1.7796078e+001 -3.1161110e+000
C012-004  4.3494225e+000  1.7385300e+001 -3.3969939e+000
C012-005  4.8301439e+000  1.6840223e+001 -3.6787167e+000
C012-006  5.3896694e+000  1.6199509e+001 -3.9908075e+000
C012-007  6.1761141e+000  1.5665424e+001 -4.4154849e+000
C012-008  7.0751905e+000  1.5098923e+001 -4.8799562e+000
C013-001  7.4542284e+000  1.4866648e+001 -4.9062381e+000
C013-002  6.8219862e+000  1.5236457e+001 -4.4169035e+000
C013-003  6.1401753e+000  1.5590166e+001 -3.9588141e+000
C013-004  5.4994984e+000  1.6012774e+001 -3.4693894e+000
C013-005  4.8802180e+000  1.6471813e+001 -2.9491386e+000
C013-006  4.1947575e+000  1.6937012e+001 -2.4955423e+000
C013-007  3.5778224e+000  1.7452063e+001 -1.9534215e+000
C013-008  2.9960666e+000  1.7994780e+001 -1.3606260e+000
C013-009  2.4519625e+000  1.8560110e+001 -7.2428221e-001
C014-001  2.4412253e+000  1.8704351e+001 -7.4290335e-001
C014-002  2.3336382e+000  1.8907715e+001 -7.0187503e-001
C014-003  2.1220138e+000  1.9233652e+001 -5.9006423e-001
C014-004  1.7574345e+000  1.9708225e+001 -4.4211957e-001
C014-005  1.1095877e+000  2.0216179e+001 -4.2293754e-001
C014-006  2.2175089e-001  2.0755720e+001 -4.9516192e-001
C014-007 -8.6300677e-001  2.1371401e+001 -6.0073131e-001
C014-008 -2.0965881e+000  2.2226725e+001 -6.0261440e-001
C014-009 -3.6229479e+000  2.2863008e+001 -8.9225763e-001
C015-001 -4.0079536e+000  2.2055553e+001 -1.4483143e-001
C015-002 -4.4455419e+000  2.1408346e+001  4.7165534e-001
C015-003 -4.8914380e+000  2.0961107e+001  1.0668041e+000
C015-004 -5.3595104e+000  2.0652403e+001  1.5995976e+000
C015-005 -5.8999066e+000  2.0457378e+001  1.9349825e+000
C015-006 -6.4855003e+000  2.0406754e+001  2.1417334e+000
C015-007 -7.1236644e+000  2.0515064e+001  2.1587954e+000
C015-008 -7.7795858e+000  2.0773430e+001  2.1044016e+000
C016-001  8.3539467e+000  1.4289618e+001 -5.6860981e+000
C016-002  8.6441221e+000  1.4086880e+001 -5.9337053e+000
C016-003  8.9816494e+000  1.3920451e+001 -6.2050147e+000
C016-004  9.3236876e+000  1.3712755e+001 -6.4652300e+000
C016-005  9.5801945e+000  1.3374993e+001 -6.5228572e+000
C016-006  9.8555775e+000  1.3027919e+001 -6.5742640e+000
C016-007  1.0106600e+001  1.2628914e+001 -6.5429726e+000
C016-008  1.0390448e+001  1.2219683e+001 -6.5356770e+000
C016-009  1.0718891e+001  1.1803805e+001 -6.5379558e+000
C017-001  1.1115825e+001  1.1306507e+001 -6.4366326e+000
C017-002  1.1565453e+001  1.0866681e+001 -6.4826570e+000
C017-003  1.1966642e+001  1.0408915e+001 -6.5505805e+000
C017-004  1.2284727e+001  9.8886547e+000 -6.6073284e+000
C017-005  1.2607225e+001  9.3974028e+000 -6.7517524e+000
C017-006  1.2847150e+001  8.8338518e+000 -6.8925900e+000
C017-007  1.2950523e+001  8.1645613e+000 -6.9434133e+000
C017-008  1.3104924e+001  7.5458741e+000 -7.1616631e+000
C017-009  1.3137522e+001  6.8680139e+000 -7.2805901e+000
C018-001  1.3180975e+001  6.0823197e+000 -7.0930572e+000
C018-002  1.3404558e+001  5.3562822e+000 -7.3685050e+000
C018-003  1.3438714e+001  4.6985908e+000 -7.3221927e+000
C018-004  1.3408861e+001  4.1083789e+000 -7.2201858e+000
C018-005  1.3324843e+001  3.5800290e+000 -7.0846138e+000
C018-006  1.3153369e+001  3.1556914e+000 -6.8431978e+000
C018-007  1.2967782e+001  2.7190094e+000 -6.6536236e+000
C018-008  1.2700836e+001  2.3286455e+000 -6.3649735e+000
C019-001  1.1345168e+001  2.6536777e+000 -5.8688397e+000
C019-002  1.0461061e+001  2.0868783e+000 -5.4997873e+000
C019-003  9.9965038e+000  1.1836308e+000 -5.2499833e+000
C019-004  9.4868155e+000  4.3483937e-001 -5.0950694e+000
C019-005  9.0145082e+000 -4.0803686e-001 -4.9902778e+000
C019-006  8.6592045e+000 -1.4131026e+000 -4.9479256e+000
C019-007  8.2784119e+000 -2.5289626e+000 -4.9231758e+000
C019-008  7.9814558e+000 -3.8080125e+000 -4.9457951e+000
C020-001  1.2316840e+001 -2.3860613e+001 -1.3221422e+001
C020-002  1.1872005e+001 -2.3947065e+001 -1.3147573e+001
C020-003  1.1450139e+001 -2.4056665e+001 -1.3055609e+001
C020-004  1.1044437e+001 -2.4189260e+001 -1.2964711e+001
C020-005  1.0652054e+001 -2.4347330e+001 -1.2861012e+001
C020-006  1.0265439e+001 -2.4531487e+001 -1.2753529e+001
C020-007  9.8825083e+000 -2.4742731e+001 -1.2634067e+001
C020-008  9.5281305e+000 -2.4980600e+001 -1.2463089e+001
C021-001  9.1613722e+000 -2.5725561e+001 -1.2051103e+001
C021-002  9.1437302e+000 -2.6165037e+001 -1.1852465e+001
C021-003  9.1372452e+000 -2.6568752e+001 -1.1669033e+001
C021-004  9.1207972e+000 -2.6952595e+001 -1.1514528e+001
C021-005  9.1603947e+000 -2.7293442e+001 -1.1330338e+001
C021-006  9.2489481e+000 -2.7587461e+001 -1.1126597e+001
C021-007  9.3595848e+000 -2.7851141e+001 -1.0922634e+001
C021-008  9.5053072e+000 -2.8075441e+001 -1.0709722e+001
C021-009  9.6988096e+000 -2.8239662e+001 -1.0487391e+001
C022-001  9.8403206e+000 -2.8365265e+001 -9.9955912e+000
C022-002  9.9665766e+000 -2.8461185e+001 -9.5083456e+000
C022-003  1.0079416e+001 -2.8530388e+001 -9.0271606e+000
C022-004  1.0136385e+001 -2.8598015e+001 -8.5473785e+000
C022-005  1.0200870e+001 -2.8625372e+001 -8.0758953e+000
C022-006  1.0236415e+001 -2.8633886e+001 -7.6085205e+000
C022-007  1.0257904e+001 -2.8614677e+001 -7.1483641e+000
C022-008  1.0191709e+001 -2.8614990e+001 -6.6736174e+000
C023-001  1.0352979e+001 -2.8593317e+001 -6.0573649e+000
C023-002  1.0532428e+001 -2.8641537e+001 -5.8732519e+000
C023-003  1.0731213e+001 -2.8677074e+001 -5.6863909e+000
C023-004  1.0948982e+001 -2.8699116e+001 -5.4998436e+000
C023-005  1.1174337e+001 -2.8718737e+001 -5.2992511e+000
C023-006  1.1402966e+001 -2.8741081e+001 -5.0786800e+000
C023-007  1.1656300e+001 -2.8742872e+001 -4.8519073e+000
C023-008  1.1975667e+001 -2.8676565e+001 -4.6035466e+000
C024-001  1.2065552e+001 -2.8865358e+001 -3.9528251e+000
C024-002  1.2117968e+001 -2.8777439e+001 -3.4790218e+000
C024-003  1.2131685e+001 -2.8708809e+001 -3.0100493e+000
C024-004  1.2009078e+001 -2.8723486e+001 -2.6341822e+000
C024-005  1.1830550e+001 -2.8741146e+001 -2.2882264e+000
C024-006  1.1645372e+001 -2.8727215e+001 -1.9237359e+000
C024-007  1.1614192e+001 -2.8588907e+001 -1.4570363e+000
C024-008  1.1523127e+001 -2.8465132e+001 -1.0316905e+000
C025-001  1.1401187e+001 -2.8256149e+001 -3.6289406e-001
C025-002  1.1527206e+001 -2.8144186e+001 -1.2796584e-001
C025-003  1.1647367e+001 -2.8070269e+001  7.4325167e-002
C025-004  1.1774312e+001 -2.8027351e+001  2.4263379e-001
C025-005  1.1914138e+001 -2.8011929e+001  3.7018529e-001
C025-006  1.2067651e+001 -2.8020094e+001  4.5416319e-001
C025-007  1.2199476e+001 -2.8068554e+001  5.5438036e-001
C025-008  1.2334276e+001 -2.8153080e+001  6.3702178e-001
C025-009  1.2482894e+001 -2.8266935e+001  6.8125749e-001
C026-001  1.2769388e+001 -2.7757944e+001  1.2109184e+000
C026-002  1.3129603e+001 -2.7242460e+001  1.5380613e+000
C026-003  1.3482677e+001 -2.6777561e+001  1.8052182e+000
C026-004  1.3752681e+001 -2.6309023e+001  2.2752371e+000
C026-005  1.4153512e+001 -2.5823864e+001  2.3889911e+000
C026-006  1.4574030e+001 -2.5290525e+001  2.5320935e+000
C026-007  1.5086135e+001 -2.4681147e+001  2.6221495e+000
C026-008  1.5633278e+001 -2.4183933e+001  2.3486803e+000
C027-001  1.6353685e+001 -2.3955584e+001  1.7070997e+000
C027-002  1.6559786e+001 -2.4134800e+001  1.5018818e+000
C027-003  1.6782127e+001 -2.4273815e+001  1.3214158e+000
C027-004  1.7002747e+001 -2.4395857e+001  1.1477137e+000
C027-005  1.7193905e+001 -2.4526669e+001  9.6422982e-001
C027-006  1.7308933e+001 -2.4688683e+001  7.5468135e-001
C027-007  1.7463835e+001 -2.4804047e+001  5.7124561e-001
C027-008  1.7682297e+001 -2.4891184e+001  4.1020304e-001
C028-001  1.7801325e+001 -2.5073708e+001 -1.5274861e-001
C028-002  1.7736353e+001 -2.5076664e+001 -4.8894301e-001
C028-003  1.7707352e+001 -2.5001741e+001 -8.1792492e-001
C028-004  1.7608429e+001 -2.4862446e+001 -1.1214567e+000
C028-005  1.7437956e+001 -2.4663563e+001 -1.3896608e+000
C028-006  1.7253727e+001 -2.4384954e+001 -1.6469235e+000
C028-007  1.7058872e+001 -2.4006199e+001 -1.8865597e+000
C028-008  1.6746429e+001 -2.3601492e+001 -2.0678351e+000
C028-009  1.6351578e+001 -2.3192669e+001 -2.2366862e+000
C029-001  1.5893628e+001 -2.2986732e+001 -2.5569448e+000
C029-002  1.5487898e+001 -2.2938604e+001 -2.8484883e+000
C029-003  1.5167392e+001 -2.3028381e+001 -3.0581028e+000
C029-004  1.4952703e+001 -2.3178492e+001 -3.2345228e+000
C029-005  1.4843971e+001 -2.3385927e+001 -3.4139848e+000
C029-006  1.4864170e+001 -2.3662594e+001 -3.6270375e+000
C029-007  1.5016747e+001 -2.4078184e+001 -3.7719414e+000
C029-008  1.5217381e+001 -2.4638998e+001 -3.7244217e+000
C030-001  1.5236563e+001 -2.5412819e+001 -3.7670112e+000
C030-002  1.5250853e+001 -2.5591022e+001 -4.0270753e+000
C030-003  1.5257748e+001 -2.5738443e+001 -4.2749047e+000
C030-004  1.5206846e+001 -2.5845196e+001 -4.5056849e+000
C030-005  1.5169793e+001 -2.5926924e+001 -4.7337494e+000
C030-006  1.5114793e+001 -2.5977951e+001 -4.9540567e+000
C030-007  1.5069886e+001 -2.6002087e+001 -5.1692247e+000
C030-008  1.5024632e+001 -2.5996946e+001 -5.3782759e+000
C031-001  1.5002019e+001 -2.5488462e+001 -5.8942838e+000
C031-002  1.5493310e+001 -2.5021791e+001 -6.2817588e+000
C031-003  1.5777787e+001 -2.4651941e+001 -6.7103682e+000
C031-004  1.5856718e+001 -2.4430227e+001 -7.2177935e+000
C031-005  1.5870563e+001 -2.4310762e+001 -7.7855158e+000
C031-006  1.5846071e+001 -2.4275209e+001 -8.4044142e+000
C031-007  1.5786901e+001 -2.4318373e+001 -9.0764990e+000
C031-008  1.5701568e+001 -2.4439085e+001 -9.8173628e+000
C032-001  1.5543217e+001 -2.5030882e+001 -1.0584804e+001
C032-002  1.5473730e+001 -2.5280022e+001 -1.0619767e+001
C032-003  1.5364200e+001 -2.5406668e+001 -1.0765739e+001
C032-004  1.5251811e+001 -2.5405045e+001 -1.1091133e+001
C032-005  1.4944139e+001 -2.5311563e+001 -1.1372696e+001
C032-006  1.4506457e+001 -2.5115396e+001 -1.1657978e+001
C032-007  1.4081765e+001 -2.4776451e+001 -1.2216914e+001
C032-008  1.3526903e+001 -2.4322084e+001 -1.2838979e+001
