# Supplementary material for: Disentangling biological variability and taphonomy: shape analysis of the limb long bones of the sauropodomorph dinosaur Plateosaurus
Source: PeerJ. 2020 Jul 23;8:e9359. doi: 10.7717/peerj.9359 (PMC7382942; doi:10.7717/peerj.9359)
Supplement: Supplemental Information 15 — The format (.pts) is readable by the packages used in the study and can be opened like a ".txt" file. [file peerj-08-9359-s015.zip › raw_data/landmark coordinates humerus/Humerus_R_F10_1_Plateo.pts]

Version 1.0
297
S000 -2.5598154e+001 -9.8132248e+000  5.7743750e+000
S001 -2.5477404e+001 -1.6062372e+001  5.4166813e+000
S002 -2.2930885e+001 -2.0206221e+001  2.0534987e+000
S003 -1.9551567e+001 -1.9173742e+001  2.3244696e+000
S004 -2.2425884e+001 -1.7149683e+001 -1.0466032e+000
S005 -2.5253599e+001 -1.4595808e+001  1.6891813e-001
S006 -1.8430935e+001 -2.6444823e-002  9.5232677e-001
S007 -9.4196568e+000  1.0717468e+000 -8.3749700e-001
S008 -5.2911305e+000 -2.2711070e+000  1.6080017e+000
S009  1.2498425e+001 -8.1059380e+000 -1.1919250e+000
S010  1.2873146e+001 -1.0586772e+001  1.8668537e+000
S011  1.5795913e+001 -7.2458787e+000  3.0159931e+000
S012  1.5246859e+001 -3.8648198e+000  4.1548443e+000
S013  1.3918867e+001 -3.1729524e+000  6.3247547e+000
S014  1.2686161e+001  2.0099440e+000  4.8378382e+000
S015  1.3081459e+001  1.9578998e+000  3.3824940e+000
S016  1.3588970e+001 -1.7549855e+000  1.9853746e+000
S017  1.3693159e+001 -2.2223101e+000  1.5389211e+000
S018  1.3895333e+001 -5.4222946e+000 -1.4170876e+000
C000-001 -2.5575708e+001 -1.0070421e+001  5.7524228e+000
C000-002 -2.5546894e+001 -1.0354220e+001  5.6566844e+000
C000-003 -2.5512249e+001 -1.0654208e+001  5.5683026e+000
C000-004 -2.5470823e+001 -1.0970866e+001  5.4960394e+000
C000-005 -2.5429691e+001 -1.1299901e+001  5.4131026e+000
C000-006 -2.5317848e+001 -1.1695682e+001  5.5415864e+000
C000-007 -2.5208616e+001 -1.2096080e+001  5.6698413e+000
C000-008 -2.5136635e+001 -1.2493054e+001  5.6224852e+000
C000-009 -2.5028214e+001 -1.2933491e+001  5.6614761e+000
C001-001 -2.4995539e+001 -1.3272126e+001  5.6005168e+000
C001-002 -2.4983011e+001 -1.3621552e+001  5.5508971e+000
C001-003 -2.4992950e+001 -1.3971770e+001  5.4904933e+000
C001-004 -2.5027838e+001 -1.4308202e+001  5.3983698e+000
C001-005 -2.5085539e+001 -1.4632554e+001  5.2987800e+000
C001-006 -2.5161774e+001 -1.4961541e+001  5.2322960e+000
C001-007 -2.5252638e+001 -1.5311477e+001  5.2313547e+000
C001-008 -2.5355858e+001 -1.5686345e+001  5.3107419e+000
C002-001 -2.5156643e+001 -1.6310699e+001  5.2519979e+000
C002-002 -2.4881540e+001 -1.6557161e+001  5.0657563e+000
C002-003 -2.4663721e+001 -1.6793446e+001  4.8390274e+000
C002-004 -2.4472664e+001 -1.7046280e+001  4.6485596e+000
C002-005 -2.4324722e+001 -1.7300629e+001  4.4466662e+000
C002-006 -2.4245583e+001 -1.7534546e+001  4.1963301e+000
C002-007 -2.4211323e+001 -1.7766190e+001  3.9419789e+000
C002-008 -2.4179464e+001 -1.8037289e+001  3.7331619e+000
C002-009 -2.4190037e+001 -1.8314787e+001  3.5118403e+000
C003-001 -2.4048397e+001 -1.8635324e+001  3.1520157e+000
C003-002 -2.3870560e+001 -1.8971062e+001  2.8917754e+000
C003-003 -2.3731413e+001 -1.9234091e+001  2.6249127e+000
C003-004 -2.3584368e+001 -1.9479780e+001  2.4234724e+000
C003-005 -2.3443890e+001 -1.9690681e+001  2.2627590e+000
C003-006 -2.3309187e+001 -1.9867376e+001  2.1420693e+000
C003-007 -2.3175854e+001 -2.0018843e+001  2.0876908e+000
C003-008 -2.3051638e+001 -2.0130026e+001  2.0564799e+000
C004-001 -2.2406317e+001 -2.0294230e+001  2.0825331e+000
C004-002 -2.1919146e+001 -2.0324509e+001  2.0947666e+000
C004-003 -2.1473372e+001 -2.0322727e+001  2.1755586e+000
C004-004 -2.1061930e+001 -2.0280025e+001  2.2809575e+000
C004-005 -2.0687843e+001 -2.0155357e+001  2.2771747e+000
C004-006 -2.0351114e+001 -1.9986200e+001  2.2906489e+000
C004-007 -2.0050148e+001 -1.9767675e+001  2.3061850e+000
C004-008 -1.9781054e+001 -1.9498840e+001  2.3271461e+000
C005-001 -1.9344990e+001 -1.8970577e+001  2.1863921e+000
C005-002 -1.9151031e+001 -1.8787861e+001  2.0659881e+000
C005-003 -1.8960855e+001 -1.8629490e+001  1.9607325e+000
C005-004 -1.8789240e+001 -1.8492409e+001  1.8420570e+000
C005-005 -1.8631805e+001 -1.8378727e+001  1.7115531e+000
C005-006 -1.8492102e+001 -1.8288061e+001  1.5624965e+000
C005-007 -1.8388454e+001 -1.8213041e+001  1.3846954e+000
C005-008 -1.8340822e+001 -1.8142538e+001  1.1811211e+000
C005-009 -1.8338442e+001 -1.8077980e+001  9.7089767e-001
C006-001 -1.8456806e+001 -1.7994228e+001  7.2085464e-001
C006-002 -1.8626993e+001 -1.7904272e+001  4.9076313e-001
C006-003 -1.8820086e+001 -1.7821924e+001  2.8986996e-001
C006-004 -1.9018892e+001 -1.7758783e+001  1.0745148e-001
C006-005 -1.9225908e+001 -1.7714096e+001 -5.9723344e-002
C006-006 -1.9437611e+001 -1.7691608e+001 -2.2437049e-001
C006-007 -1.9671860e+001 -1.7676329e+001 -3.5291535e-001
C006-008 -1.9918556e+001 -1.7676746e+001 -4.6267480e-001
C006-009 -2.0177372e+001 -1.7693350e+001 -5.5566108e-001
C007-001 -2.0443251e+001 -1.7762770e+001 -6.2911034e-001
C007-002 -2.0702826e+001 -1.7801880e+001 -7.0486897e-001
C007-003 -2.0958979e+001 -1.7808168e+001 -7.7296484e-001
C007-004 -2.1206247e+001 -1.7783119e+001 -8.5459262e-001
C007-005 -2.1453815e+001 -1.7723211e+001 -9.1948462e-001
C007-006 -2.1698763e+001 -1.7629498e+001 -9.8226953e-001
C007-007 -2.1942459e+001 -1.7501347e+001 -1.0479317e+000
C007-008 -2.2188120e+001 -1.7339687e+001 -1.0823784e+000
C008-001 -2.3112228e+001 -1.7217648e+001 -8.8982052e-001
C008-002 -2.3681465e+001 -1.7208364e+001 -6.1410165e-001
C008-003 -2.4149845e+001 -1.7109919e+001 -3.6442739e-001
C008-004 -2.4550007e+001 -1.6916750e+001 -1.9473282e-001
C008-005 -2.4842480e+001 -1.6636742e+001 -1.8609740e-002
C008-006 -2.5081825e+001 -1.6260763e+001  6.2175259e-002
C008-007 -2.5235374e+001 -1.5794271e+001  1.0057031e-001
C008-008 -2.5291765e+001 -1.5238982e+001  1.1980003e-001
C009-001 -2.5549852e+001 -1.4301666e+001  2.4373777e-001
C009-002 -2.5804020e+001 -1.4025281e+001  4.8774841e-001
C009-003 -2.6035030e+001 -1.3746378e+001  6.5468907e-001
C009-004 -2.6246473e+001 -1.3462117e+001  7.6071864e-001
C009-005 -2.6435904e+001 -1.3177380e+001  8.3607256e-001
C009-006 -2.6598808e+001 -1.2896527e+001  9.0261197e-001
C009-007 -2.6718454e+001 -1.2619705e+001  1.0147935e+000
C009-008 -2.6825684e+001 -1.2341039e+001  1.0592419e+000
C009-009 -2.6907299e+001 -1.2064666e+001  1.0863539e+000
C010-001 -2.6932722e+001 -1.1684499e+001  1.0400752e+000
C010-002 -2.6915123e+001 -1.1259285e+001  1.0989201e+000
C010-003 -2.6874729e+001 -1.0823633e+001  1.2207036e+000
C010-004 -2.6824884e+001 -1.0368954e+001  1.3539432e+000
C010-005 -2.6753668e+001 -9.9129343e+000  1.5503545e+000
C010-006 -2.6670813e+001 -9.4244061e+000  1.7540448e+000
C010-007 -2.6585676e+001 -8.8748789e+000  1.9152325e+000
C010-008 -2.6494053e+001 -8.2834673e+000  2.0632317e+000
C010-009 -2.6403875e+001 -7.6624379e+000  2.1841130e+000
C011-001 -2.6478653e+001 -6.9962559e+000  2.3822389e+000
C011-002 -2.6376270e+001 -6.3971567e+000  2.6909511e+000
C011-003 -2.6320568e+001 -5.8017259e+000  2.7244148e+000
C011-004 -2.6161428e+001 -5.2547994e+000  2.7710052e+000
C011-005 -2.5952709e+001 -4.7375236e+000  2.7508302e+000
C011-006 -2.5618629e+001 -4.2716699e+000  2.7481120e+000
C011-007 -2.5156816e+001 -3.8642399e+000  2.7596009e+000
C011-008 -2.4559055e+001 -3.5356190e+000  2.8053641e+000
C011-009 -2.4011703e+001 -3.1601312e+000  2.6410384e+000
C012-001 -2.3470816e+001 -2.8195100e+000  2.5564678e+000
C012-002 -2.2884432e+001 -2.5008199e+000  2.4612164e+000
C012-003 -2.2246061e+001 -2.2109907e+000  2.4505327e+000
C012-004 -2.1607244e+001 -1.8997984e+000  2.3942482e+000
C012-005 -2.0970490e+001 -1.5642043e+000  2.2582095e+000
C012-006 -2.0341547e+001 -1.2028152e+000  2.0196855e+000
C012-007 -1.9681143e+001 -8.4013176e-001  1.7703476e+000
C012-008 -1.9060690e+001 -4.3884301e-001  1.3776375e+000
C013-001 -1.8708286e+001 -1.7220473e-001  1.1973776e+000
C013-002 -1.8975771e+001 -3.4701586e-001  1.4879633e+000
C013-003 -1.9259367e+001 -5.7062376e-001  1.7677647e+000
C013-004 -1.9579975e+001 -8.2473290e-001  2.0236447e+000
C013-005 -1.9937035e+001 -1.1001947e+000  2.2635713e+000
C013-006 -2.0330235e+001 -1.3690730e+000  2.5220466e+000
C013-007 -2.0752274e+001 -1.6620667e+000  2.7715240e+000
C013-008 -2.1212042e+001 -1.9415855e+000  3.0588393e+000
C013-009 -2.1697081e+001 -2.2617416e+000  3.3172343e+000
C014-001 -2.2017145e+001 -2.3862915e+000  3.2348659e+000
C014-002 -2.2355791e+001 -2.5623147e+000  3.2114735e+000
C014-003 -2.2706921e+001 -2.7685432e+000  3.2608483e+000
C014-004 -2.3062449e+001 -3.0684159e+000  3.3195322e+000
C014-005 -2.3428598e+001 -3.3099723e+000  3.5453484e+000
C014-006 -2.3806339e+001 -3.6592250e+000  3.7882860e+000
C014-007 -2.4191723e+001 -4.1781936e+000  3.9534390e+000
C014-008 -2.4580605e+001 -4.7577329e+000  4.1443357e+000
C014-009 -2.4967289e+001 -5.3837156e+000  4.3670025e+000
C015-001 -2.5468098e+001 -6.0229630e+000  4.4696131e+000
C015-002 -2.5853899e+001 -6.6320486e+000  4.5598469e+000
C015-003 -2.6136866e+001 -7.1987696e+000  4.6835628e+000
C015-004 -2.6293182e+001 -7.7509952e+000  4.7555914e+000
C015-005 -2.6357368e+001 -8.2500019e+000  4.8911796e+000
C015-006 -2.6330532e+001 -8.6912346e+000  5.1158447e+000
C015-007 -2.6195957e+001 -9.0934839e+000  5.3805180e+000
C015-008 -2.5946512e+001 -9.4711723e+000  5.6084952e+000
C016-001 -1.8198692e+001  1.9176303e-001  7.9712433e-001
C016-002 -1.7969297e+001  3.7369618e-001  6.3230425e-001
C016-003 -1.7751188e+001  5.2608740e-001  4.4678196e-001
C016-004 -1.7538498e+001  6.4388883e-001  2.4319857e-001
C016-005 -1.7301535e+001  7.1066058e-001  5.6179922e-002
C016-006 -1.7075869e+001  7.3616999e-001 -1.6126128e-001
C016-007 -1.6821712e+001  7.0832282e-001 -3.5467356e-001
C016-008 -1.6558584e+001  6.3119769e-001 -5.5082023e-001
C016-009 -1.6252609e+001  5.6318563e-001 -6.6718006e-001
C017-001 -1.5763002e+001  8.0183762e-001 -8.9037895e-001
C017-002 -1.5240868e+001  1.0253242e+000 -1.0365027e+000
C017-003 -1.4710423e+001  1.1945840e+000 -1.1844985e+000
C017-004 -1.4166379e+001  1.3193154e+000 -1.3205007e+000
C017-005 -1.3606824e+001  1.4015906e+000 -1.4354666e+000
C017-006 -1.3028230e+001  1.4449530e+000 -1.5129294e+000
C017-007 -1.2435120e+001  1.4480075e+000 -1.5839188e+000
C017-008 -1.1818246e+001  1.4246432e+000 -1.6189375e+000
C017-009 -1.1222448e+001  1.2996676e+000 -1.7352293e+000
C018-001 -1.0967253e+001  1.1636876e+000 -1.6887925e+000
C018-002 -1.0721456e+001  1.0684025e+000 -1.6270427e+000
C018-003 -1.0489145e+001  1.0075870e+000 -1.5518641e+000
C018-004 -1.0291660e+001  9.1508806e-001 -1.4832036e+000
C018-005 -1.0103262e+001  8.3812362e-001 -1.4013577e+000
C018-006 -9.9083261e+000  8.1489813e-001 -1.3005883e+000
C018-007 -9.6896839e+000  8.3545208e-001 -1.1996436e+000
C018-008 -9.4908419e+000  9.6742827e-001 -1.0507920e+000
C019-001 -8.9427586e+000  6.5233690e-001 -4.9037611e-001
C019-002 -8.5955105e+000  1.9138363e-001 -9.1491967e-002
C019-003 -8.1395350e+000 -2.0946063e-001  2.2202469e-001
C019-004 -7.6838641e+000 -5.9577161e-001  5.1401550e-001
C019-005 -7.2632766e+000 -9.8519814e-001  8.1764954e-001
C019-006 -6.8158131e+000 -1.3529177e+000  1.0846738e+000
C019-007 -6.3133197e+000 -1.6774083e+000  1.2830377e+000
C019-008 -5.8046312e+000 -1.9827278e+000  1.4565506e+000
C020-001  1.2487154e+001 -8.5320368e+000 -9.5302188e-001
C020-002  1.2493606e+001 -8.9157791e+000 -6.7842358e-001
C020-003  1.2514157e+001 -9.2587767e+000 -3.7619650e-001
C020-004  1.2548191e+001 -9.5591993e+000 -4.7402494e-002
C020-005  1.2572004e+001 -9.8775978e+000  2.4725074e-001
C020-006  1.2640187e+001 -1.0067609e+001  6.4859110e-001
C020-007  1.2704842e+001 -1.0257016e+001  1.0331260e+000
C020-008  1.2781829e+001 -1.0477868e+001  1.4305792e+000
C021-001  1.3213019e+001 -1.0477547e+001  1.8786315e+000
C021-002  1.3523180e+001 -1.0330533e+001  1.8728585e+000
C021-003  1.3825396e+001 -1.0210736e+001  1.8780487e+000
C021-004  1.4099726e+001 -1.0065176e+001  1.8686224e+000
C021-005  1.4348607e+001 -9.9058475e+000  1.8497247e+000
C021-006  1.4585107e+001 -9.7509689e+000  1.8336177e+000
C021-007  1.4785728e+001 -9.5710583e+000  1.8027216e+000
C021-008  1.4973633e+001 -9.3934517e+000  1.7745442e+000
C021-009  1.5168480e+001 -9.2327137e+000  1.7486476e+000
C022-001  1.5215025e+001 -9.0733156e+000  1.9055498e+000
C022-002  1.5249683e+001 -8.8820934e+000  2.0556509e+000
C022-003  1.5240087e+001 -8.6366320e+000  2.1888998e+000
C022-004  1.5291012e+001 -8.4212303e+000  2.3301449e+000
C022-005  1.5392787e+001 -8.2234221e+000  2.4810777e+000
C022-006  1.5511580e+001 -8.0161877e+000  2.6339519e+000
C022-007  1.5612347e+001 -7.7779508e+000  2.7743630e+000
C022-008  1.5712818e+001 -7.5230975e+000  2.9059982e+000
C023-001  1.5821574e+001 -6.7795753e+000  3.2413454e+000
C023-002  1.5748957e+001 -6.3018827e+000  3.3498764e+000
C023-003  1.5816801e+001 -5.9222550e+000  3.5953181e+000
C023-004  1.5848211e+001 -5.5548286e+000  3.8295856e+000
C023-005  1.5789855e+001 -5.1803412e+000  3.9595206e+000
C023-006  1.5682753e+001 -4.8193507e+000  4.0287814e+000
C023-007  1.5560722e+001 -4.4821672e+000  4.0916462e+000
C023-008  1.5394011e+001 -4.1620059e+000  4.1029096e+000
C024-001  1.5037877e+001 -3.8356085e+000  4.4913335e+000
C024-002  1.4864098e+001 -3.8093147e+000  4.8198547e+000
C024-003  1.4678597e+001 -3.7587547e+000  5.0976968e+000
C024-004  1.4485071e+001 -3.6739700e+000  5.3356752e+000
C024-005  1.4338384e+001 -3.5982223e+000  5.5776582e+000
C024-006  1.4228276e+001 -3.5269132e+000  5.8162766e+000
C024-007  1.4113301e+001 -3.4238503e+000  6.0160565e+000
C024-008  1.4025679e+001 -3.3151002e+000  6.2080102e+000
C025-001  1.3722157e+001 -3.2009263e+000  6.4187965e+000
C025-002  1.3572966e+001 -3.1620693e+000  6.5181041e+000
C025-003  1.3449159e+001 -3.0429137e+000  6.6008129e+000
C025-004  1.3339702e+001 -2.8398185e+000  6.6350241e+000
C025-005  1.3246949e+001 -2.5542557e+000  6.6212454e+000
C025-006  1.3171640e+001 -2.1886482e+000  6.5529265e+000
C025-007  1.3113911e+001 -1.7483804e+000  6.4183168e+000
C025-008  1.3077977e+001 -1.2240103e+000  6.2595577e+000
C025-009  1.3061951e+001 -6.1862141e-001  6.0592961e+000
C026-001  1.2917516e+001 -8.0458932e-002  5.8746853e+000
C026-002  1.2798645e+001  3.9436859e-001  5.6954107e+000
C026-003  1.2706392e+001  8.0438912e-001  5.5146284e+000
C026-004  1.2639210e+001  1.1608129e+000  5.3795996e+000
C026-005  1.2594835e+001  1.4617796e+000  5.2722878e+000
C026-006  1.2577142e+001  1.6965239e+000  5.1537685e+000
C026-007  1.2590988e+001  1.8534855e+000  5.0192976e+000
C026-008  1.2630870e+001  1.9464818e+000  4.9083328e+000
C027-001  1.2651958e+001  2.0910597e+000  4.6418061e+000
C027-002  1.2642168e+001  2.1506743e+000  4.4366598e+000
C027-003  1.2657843e+001  2.1530874e+000  4.2381787e+000
C027-004  1.2692576e+001  2.0995708e+000  4.0667033e+000
C027-005  1.2738527e+001  2.0658796e+000  3.9109704e+000
C027-006  1.2798813e+001  2.0567696e+000  3.7598920e+000
C027-007  1.2876290e+001  2.0275629e+000  3.6237278e+000
C027-008  1.2970506e+001  1.9807433e+000  3.5014384e+000
C028-001  1.2945859e+001  1.8224784e+000  3.1212025e+000
C028-002  1.2808848e+001  1.6441483e+000  2.8896263e+000
C028-003  1.2674054e+001  1.4327513e+000  2.6999369e+000
C028-004  1.2527611e+001  1.2491536e+000  2.4808915e+000
C028-005  1.2390532e+001  1.0105479e+000  2.3324664e+000
C028-006  1.2241156e+001  7.7716821e-001  2.1650574e+000
C028-007  1.2093598e+001  5.1732850e-001  2.0325289e+000
C028-008  1.1943062e+001  2.4013376e-001  1.9183977e+000
C028-009  1.1791372e+001 -5.6230824e-002  1.8269212e+000
C029-001  1.1908657e+001 -5.0965607e-001  1.7229462e+000
C029-002  1.2048480e+001 -8.8999355e-001  1.6712856e+000
C029-003  1.2184295e+001 -1.1956656e+000  1.5869522e+000
C029-004  1.2343651e+001 -1.4458730e+000  1.5155772e+000
C029-005  1.2541382e+001 -1.6343651e+000  1.5274528e+000
C029-006  1.2768495e+001 -1.7470924e+000  1.6522124e+000
C029-007  1.3008911e+001 -1.7889206e+000  1.8360617e+000
C029-008  1.3275059e+001 -1.7954895e+000  1.9257112e+000
C030-001  1.3601259e+001 -1.8351439e+000  2.0063379e+000
C030-002  1.3613544e+001 -1.9154201e+000  2.0122983e+000
C030-003  1.3626909e+001 -1.9872881e+000  1.9934100e+000
C030-004  1.3640158e+001 -2.0378749e+000  1.9496613e+000
C030-005  1.3652206e+001 -2.0720761e+000  1.8893608e+000
C030-006  1.3663480e+001 -2.0951626e+000  1.8132427e+000
C030-007  1.3674495e+001 -2.1227312e+000  1.7258850e+000
C030-008  1.3685414e+001 -2.1560652e+000  1.6265501e+000
C031-001  1.3313339e+001 -2.2824454e+000  1.4481134e+000
C031-002  1.3046163e+001 -2.3244796e+000  1.2273048e+000
C031-003  1.2864779e+001 -2.4203985e+000  9.4784653e-001
C031-004  1.2761084e+001 -2.5739224e+000  6.0815912e-001
C031-005  1.2744869e+001 -2.8179102e+000  2.0734310e-001
C031-006  1.2845327e+001 -3.2160597e+000 -2.3609161e-001
C031-007  1.3078744e+001 -3.7919669e+000 -7.0550436e-001
C031-008  1.3443514e+001 -4.5417519e+000 -1.1590191e+000
C032-001  1.3830028e+001 -5.6942897e+000 -1.4409498e+000
C032-002  1.3747763e+001 -5.9726892e+000 -1.4697763e+000
C032-003  1.3640674e+001 -6.2512264e+000 -1.5179961e+000
C032-004  1.3502185e+001 -6.5322227e+000 -1.5763479e+000
C032-005  1.3342288e+001 -6.8283787e+000 -1.5730078e+000
C032-006  1.3154105e+001 -7.1356049e+000 -1.5551208e+000
C032-007  1.2950967e+001 -7.4555168e+000 -1.4766718e+000
C032-008  1.2726114e+001 -7.7846246e+000 -1.3697631e+000
