# Supplementary material for: Disentangling biological variability and taphonomy: shape analysis of the limb long bones of the sauropodomorph dinosaur Plateosaurus
Source: PeerJ. 2020 Jul 23;8:e9359. doi: 10.7717/peerj.9359 (PMC7382942; doi:10.7717/peerj.9359)
Supplement: Supplemental Information 15 — The format (.pts) is readable by the packages used in the study and can be opened like a ".txt" file. [file peerj-08-9359-s015.zip › raw_data/landmark coordinates humerus/Humerus_R_F10_2_Plateo.pts]

Version 1.0
297
S000 -2.1102116e+000 -2.1853611e+001  1.9126413e+000
S001 -5.6182041e+000 -2.0296663e+001 -9.8312855e-001
S002 -8.9936886e+000 -1.9062855e+001 -7.5570011e-001
S003 -9.5035610e+000 -1.5844665e+001 -1.4532795e+000
S004 -1.0360400e+001 -1.7123968e+001  2.1640434e+000
S005 -8.7831421e+000 -2.0218124e+001  3.4005566e+000
S006 -1.5898876e+000 -1.4990513e+001  8.6218824e+000
S007 -5.7993722e-001 -4.5033655e+000  9.9622393e+000
S008  1.6271009e+000 -3.1062372e+000  5.3685379e+000
S009  2.4652901e+000  1.3228340e+001  5.0112557e+000
S010  1.3565919e+000  1.2356477e+001  2.3856964e+000
S011  5.1781330e+000  1.3718996e+001  6.2108374e-001
S012  7.9033742e+000  1.2879327e+001  5.2848959e-001
S013  9.5746107e+000  1.1083515e+001 -7.8653002e-001
S014  1.1576251e+001  1.0279653e+001  2.5738289e+000
S015  1.1107647e+001  1.0643263e+001  3.9099979e+000
S016  8.4880524e+000  1.1427065e+001  3.1846561e+000
S017  7.5357137e+000  1.2386934e+001  3.0361862e+000
S018  4.4510546e+000  1.3433702e+001  5.3768234e+000
C000-001 -2.4370048e+000 -2.1981915e+001  1.8634894e+000
C000-002 -2.7697859e+000 -2.2036999e+001  1.8310930e+000
C000-003 -3.0803614e+000 -2.2046062e+001  1.7889415e+000
C000-004 -3.3684750e+000 -2.2003574e+001  1.7407031e+000
C000-005 -3.5897481e+000 -2.2008591e+001  1.6071743e+000
C000-006 -3.7799628e+000 -2.1986719e+001  1.4485141e+000
C000-007 -3.9335420e+000 -2.1947781e+001  1.2564743e+000
C000-008 -4.0559039e+000 -2.1878668e+001  1.0414444e+000
C000-009 -4.1792746e+000 -2.1729017e+001  8.4719837e-001
C001-001 -4.3947163e+000 -2.1615894e+001  4.0853783e-001
C001-002 -4.5946240e+000 -2.1490492e+001  2.4810158e-002
C001-003 -4.8147526e+000 -2.1304712e+001 -2.5519300e-001
C001-004 -5.0304513e+000 -2.1097998e+001 -4.5598471e-001
C001-005 -5.1918397e+000 -2.0937046e+001 -6.5564460e-001
C001-006 -5.3524575e+000 -2.0750912e+001 -7.5347924e-001
C001-007 -5.4584341e+000 -2.0606125e+001 -8.7405705e-001
C001-008 -5.5455775e+000 -2.0456274e+001 -9.5473367e-001
C002-001 -5.7966666e+000 -2.0426987e+001 -9.7082371e-001
C002-002 -5.9860215e+000 -2.0545324e+001 -9.2040718e-001
C002-003 -6.1836152e+000 -2.0641479e+001 -8.9306033e-001
C002-004 -6.3911824e+000 -2.0708305e+001 -9.0567100e-001
C002-005 -6.6113982e+000 -2.0755938e+001 -9.1567671e-001
C002-006 -6.8462543e+000 -2.0787251e+001 -9.2455089e-001
C002-007 -7.0796795e+000 -2.0812857e+001 -8.4040368e-001
C002-008 -7.3312626e+000 -2.0813475e+001 -8.0429494e-001
C002-009 -7.5861793e+000 -2.0793961e+001 -7.4196750e-001
C003-001 -7.7843084e+000 -2.0650913e+001 -6.4164627e-001
C003-002 -8.0009069e+000 -2.0501644e+001 -6.3976693e-001
C003-003 -8.1965733e+000 -2.0335438e+001 -6.3641453e-001
C003-004 -8.3884754e+000 -2.0145351e+001 -6.8646854e-001
C003-005 -8.5274582e+000 -1.9963905e+001 -6.2459403e-001
C003-006 -8.6629534e+000 -1.9758192e+001 -6.0645068e-001
C003-007 -8.7870350e+000 -1.9531544e+001 -6.1029279e-001
C003-008 -8.8992500e+000 -1.9290346e+001 -6.5231860e-001
C004-001 -9.0967073e+000 -1.8666752e+001 -9.5035428e-001
C004-002 -9.1859360e+000 -1.8282848e+001 -1.1147498e+000
C004-003 -9.2697115e+000 -1.7932236e+001 -1.3130528e+000
C004-004 -9.3439960e+000 -1.7587536e+001 -1.4872848e+000
C004-005 -9.4000683e+000 -1.7228067e+001 -1.5595510e+000
C004-006 -9.4454041e+000 -1.6876917e+001 -1.6122853e+000
C004-007 -9.4738331e+000 -1.6523172e+001 -1.5216794e+000
C004-008 -9.4967327e+000 -1.6187687e+001 -1.4493846e+000
C005-001 -9.5969963e+000 -1.5750452e+001 -1.4056194e+000
C005-002 -9.6735277e+000 -1.5654524e+001 -1.3347434e+000
C005-003 -9.7371521e+000 -1.5551700e+001 -1.2514073e+000
C005-004 -9.7800674e+000 -1.5451060e+001 -1.1397260e+000
C005-005 -9.8067732e+000 -1.5347370e+001 -1.0096562e+000
C005-006 -9.8178024e+000 -1.5240195e+001 -8.6087000e-001
C005-007 -9.8235283e+000 -1.5116285e+001 -7.0017737e-001
C005-008 -9.8053865e+000 -1.4996754e+001 -5.1332277e-001
C005-009 -9.7547474e+000 -1.4899789e+001 -2.9727474e-001
C006-001 -9.9365749e+000 -1.4934213e+001 -9.5852003e-002
C006-002 -1.0068737e+001 -1.5023173e+001  1.0818382e-001
C006-003 -1.0178019e+001 -1.5118974e+001  2.9887176e-001
C006-004 -1.0249815e+001 -1.5229231e+001  4.7326291e-001
C006-005 -1.0277611e+001 -1.5352551e+001  6.2727314e-001
C006-006 -1.0308486e+001 -1.5468940e+001  7.7339470e-001
C006-007 -1.0339125e+001 -1.5585465e+001  9.1404212e-001
C006-008 -1.0362849e+001 -1.5706362e+001  1.0480244e+000
C006-009 -1.0367257e+001 -1.5835199e+001  1.1709719e+000
C007-001 -1.0368737e+001 -1.5948513e+001  1.2604405e+000
C007-002 -1.0379891e+001 -1.6066174e+001  1.3578868e+000
C007-003 -1.0407330e+001 -1.6186171e+001  1.4699851e+000
C007-004 -1.0408664e+001 -1.6321371e+001  1.5758680e+000
C007-005 -1.0387856e+001 -1.6471310e+001  1.6723686e+000
C007-006 -1.0343007e+001 -1.6638403e+001  1.7517841e+000
C007-007 -1.0371914e+001 -1.6785368e+001  1.8988843e+000
C007-008 -1.0385406e+001 -1.6942722e+001  2.0473776e+000
C008-001 -1.0375178e+001 -1.7456568e+001  2.2426355e+000
C008-002 -1.0293604e+001 -1.7819151e+001  2.2748182e+000
C008-003 -1.0150206e+001 -1.8203390e+001  2.2885370e+000
C008-004 -9.9721928e+000 -1.8589220e+001  2.3175299e+000
C008-005 -9.8188334e+000 -1.8910248e+001  2.5056255e+000
C008-006 -9.6082935e+000 -1.9249239e+001  2.6749539e+000
C008-007 -9.3782253e+000 -1.9567366e+001  2.9290500e+000
C008-008 -9.1108360e+000 -1.9886515e+001  3.2216125e+000
C009-001 -8.6094885e+000 -2.0374393e+001  3.4090717e+000
C009-002 -8.3834991e+000 -2.0518232e+001  3.3608844e+000
C009-003 -8.1238642e+000 -2.0640600e+001  3.3990231e+000
C009-004 -7.8236480e+000 -2.0744324e+001  3.4688842e+000
C009-005 -7.4753714e+000 -2.0834000e+001  3.5162804e+000
C009-006 -7.0676761e+000 -2.0916666e+001  3.4964123e+000
C009-007 -6.6190557e+000 -2.0980610e+001  3.5319285e+000
C009-008 -6.1347346e+000 -2.1022715e+001  3.6295962e+000
C009-009 -5.6602387e+000 -2.1018110e+001  3.8982804e+000
C010-001 -5.3023448e+000 -2.1054043e+001  3.9812634e+000
C010-002 -4.9313288e+000 -2.1072710e+001  4.0178938e+000
C010-003 -4.5905385e+000 -2.1055126e+001  4.1057439e+000
C010-004 -4.2838020e+000 -2.1002800e+001  4.2374225e+000
C010-005 -4.1731567e+000 -2.0910088e+001  4.4761863e+000
C010-006 -4.0679331e+000 -2.0786667e+001  4.7402506e+000
C010-007 -4.0402985e+000 -2.0625170e+001  5.0872493e+000
C010-008 -3.8482666e+000 -2.0438728e+001  5.3750997e+000
C010-009 -3.6018405e+000 -2.0236012e+001  5.5636477e+000
C011-001 -3.3791261e+000 -2.0160473e+001  5.6969328e+000
C011-002 -3.1340511e+000 -2.0056524e+001  5.8528743e+000
C011-003 -2.8791265e+000 -1.9915277e+001  5.9858966e+000
C011-004 -2.5787005e+000 -1.9691786e+001  5.8227363e+000
C011-005 -2.3694122e+000 -1.9435678e+001  5.9053135e+000
C011-006 -2.2033675e+000 -1.9149881e+001  6.1084194e+000
C011-007 -2.0679572e+000 -1.8825657e+001  6.3528786e+000
C011-008 -1.9369739e+000 -1.8434916e+001  6.5453053e+000
C011-009 -1.8174936e+000 -1.7991381e+001  6.7580571e+000
C012-001 -1.7218244e+000 -1.7627678e+001  6.9350438e+000
C012-002 -1.6693878e+000 -1.7283823e+001  7.1502495e+000
C012-003 -1.6002229e+000 -1.6929283e+001  7.3234878e+000
C012-004 -1.5281578e+000 -1.6573288e+001  7.4842005e+000
C012-005 -1.5046052e+000 -1.6241827e+001  7.6927280e+000
C012-006 -1.4998586e+000 -1.5919581e+001  7.9123478e+000
C012-007 -1.4776539e+000 -1.5577249e+001  8.0988064e+000
C012-008 -1.5209860e+000 -1.5274933e+001  8.3498478e+000
C013-001 -1.4246181e+000 -1.5101208e+001  8.4360237e+000
C013-002 -1.2603639e+000 -1.5199838e+001  8.1520615e+000
C013-003 -1.1550654e+000 -1.5368793e+001  7.8674579e+000
C013-004 -1.0796033e+000 -1.5608311e+001  7.5905976e+000
C013-005 -1.0074911e+000 -1.5913201e+001  7.3196120e+000
C013-006 -9.6081609e-001 -1.6277771e+001  7.0416546e+000
C013-007 -9.3477988e-001 -1.6703482e+001  6.7588997e+000
C013-008 -9.7782284e-001 -1.7179527e+001  6.4557543e+000
C013-009 -9.9466521e-001 -1.7727024e+001  6.1631751e+000
C014-001 -1.0601106e+000 -1.8011705e+001  6.0230894e+000
C014-002 -1.1431440e+000 -1.8293236e+001  5.8590260e+000
C014-003 -1.2111748e+000 -1.8585831e+001  5.6828313e+000
C014-004 -1.2705367e+000 -1.8886770e+001  5.4917407e+000
C014-005 -1.3329489e+000 -1.9190714e+001  5.2821479e+000
C014-006 -1.4127399e+000 -1.9490568e+001  5.0481119e+000
C014-007 -1.4678019e+000 -1.9805927e+001  4.8023443e+000
C014-008 -1.4850284e+000 -2.0144287e+001  4.5546474e+000
C014-009 -1.4956113e+000 -2.0491167e+001  4.2966003e+000
C015-001 -1.3870398e+000 -2.0704954e+001  3.9231925e+000
C015-002 -1.4116887e+000 -2.0871567e+001  3.5342886e+000
C015-003 -1.4466215e+000 -2.1038691e+001  3.1910882e+000
C015-004 -1.5312635e+000 -2.1203180e+001  2.8944781e+000
C015-005 -1.6137320e+000 -2.1356165e+001  2.6332648e+000
C015-006 -1.6801004e+000 -2.1497013e+001  2.3891389e+000
C015-007 -1.7579178e+000 -2.1638718e+001  2.1644211e+000
C015-008 -1.9152161e+000 -2.1766773e+001  2.0093896e+000
C016-001 -1.9187742e+000 -1.4724483e+001  8.9113417e+000
C016-002 -2.1915922e+000 -1.4419859e+001  9.1527100e+000
C016-003 -2.3726716e+000 -1.4077053e+001  9.3498402e+000
C016-004 -2.5225077e+000 -1.3733927e+001  9.5430012e+000
C016-005 -2.5596287e+000 -1.3365173e+001  9.7043543e+000
C016-006 -2.5286129e+000 -1.2991510e+001  9.8522997e+000
C016-007 -2.5442302e+000 -1.2624978e+001  1.0002877e+001
C016-008 -2.5506132e+000 -1.2246525e+001  1.0138957e+001
C016-009 -2.5678251e+000 -1.1850411e+001  1.0264148e+001
C017-001 -2.5302916e+000 -1.1481353e+001  1.0362278e+001
C017-002 -2.5025687e+000 -1.1086999e+001  1.0456069e+001
C017-003 -2.4224100e+000 -1.0676850e+001  1.0527013e+001
C017-004 -2.3457091e+000 -1.0243706e+001  1.0590323e+001
C017-005 -2.2206230e+000 -9.7983217e+000  1.0628037e+001
C017-006 -2.0960503e+000 -9.3290405e+000  1.0658995e+001
C017-007 -1.9711618e+000 -8.8346548e+000  1.0684285e+001
C017-008 -1.8861837e+000 -8.3079567e+000  1.0715532e+001
C017-009 -1.8085144e+000 -7.7594604e+000  1.0737276e+001
C018-001 -1.7023104e+000 -7.3008766e+000  1.0662480e+001
C018-002 -1.6655101e+000 -6.8601127e+000  1.0600377e+001
C018-003 -1.6241233e+000 -6.4481883e+000  1.0525474e+001
C018-004 -1.5682044e+000 -6.0615540e+000  1.0436510e+001
C018-005 -1.4837368e+000 -5.6931500e+000  1.0338460e+001
C018-006 -1.3326595e+000 -5.3440127e+000  1.0244853e+001
C018-007 -1.1349250e+000 -5.0107632e+000  1.0154145e+001
C018-008 -8.8513726e-001 -4.7006412e+000  1.0067881e+001
C019-001 -2.2300372e-001 -4.4491658e+000  9.3026323e+000
C019-002  1.0963848e-001 -4.4163890e+000  8.6710510e+000
C019-003  4.0605685e-001 -4.2690973e+000  8.0942249e+000
C019-004  6.7459261e-001 -4.0797682e+000  7.5597587e+000
C019-005  9.2350966e-001 -3.9736118e+000  7.0358162e+000
C019-006  1.1410052e+000 -3.7889168e+000  6.5626106e+000
C019-007  1.3386015e+000 -3.6449497e+000  6.0974865e+000
C019-008  1.4985664e+000 -3.3878021e+000  5.7086811e+000
C020-001  2.3291340e+000  1.2985759e+001  4.9169064e+000
C020-002  2.2249842e+000  1.2777188e+001  4.7485075e+000
C020-003  2.1032925e+000  1.2606645e+001  4.5483127e+000
C020-004  1.9691126e+000  1.2470898e+001  4.3059311e+000
C020-005  1.8898950e+000  1.2381516e+001  4.0034618e+000
C020-006  1.8082405e+000  1.2326142e+001  3.6632009e+000
C020-007  1.6506202e+000  1.2295761e+001  3.2870114e+000
C020-008  1.4497818e+000  1.2307195e+001  2.8602200e+000
C021-001  1.4186299e+000  1.2509527e+001  2.2330370e+000
C021-002  1.5120889e+000  1.2657567e+001  2.0796931e+000
C021-003  1.6651101e+000  1.2783539e+001  1.9549433e+000
C021-004  1.8188120e+000  1.2911177e+001  1.8242040e+000
C021-005  2.0076001e+000  1.3023231e+001  1.7170951e+000
C021-006  2.2083740e+000  1.3135420e+001  1.6040151e+000
C021-007  2.4195404e+000  1.3251372e+001  1.4731514e+000
C021-008  2.6642678e+000  1.3352666e+001  1.3654145e+000
C021-009  2.9315495e+000  1.3447832e+001  1.2620609e+000
C022-001  3.2033739e+000  1.3524020e+001  1.2003478e+000
C022-002  3.4583519e+000  1.3595645e+001  1.1133976e+000
C022-003  3.7155991e+000  1.3650953e+001  1.0397627e+000
C022-004  3.9716163e+000  1.3691925e+001  9.7400779e-001
C022-005  4.2196808e+000  1.3723087e+001  8.9882135e-001
C022-006  4.4708257e+000  1.3735404e+001  8.4842038e-001
C022-007  4.7101469e+000  1.3741742e+001  7.7364588e-001
C022-008  4.9447412e+000  1.3738130e+001  6.9134820e-001
C023-001  5.5339828e+000  1.3712415e+001  6.0014886e-001
C023-002  5.8813243e+000  1.3672456e+001  6.2313139e-001
C023-003  6.2052746e+000  1.3599200e+001  6.6106170e-001
C023-004  6.5124030e+000  1.3506735e+001  6.8583375e-001
C023-005  6.8048954e+000  1.3392340e+001  7.0355517e-001
C023-006  7.0940180e+000  1.3273309e+001  6.9461334e-001
C023-007  7.3785715e+000  1.3154562e+001  6.5501833e-001
C023-008  7.6473427e+000  1.3038620e+001  5.7876647e-001
C024-001  8.0735674e+000  1.2735547e+001  2.6807684e-001
C024-002  8.2468224e+000  1.2577955e+001  3.8808443e-002
C024-003  8.4341516e+000  1.2392838e+001 -1.4606062e-001
C024-004  8.6448107e+000  1.2165818e+001 -2.6674724e-001
C024-005  8.8171606e+000  1.1986531e+001 -4.4100663e-001
C024-006  9.0001793e+000  1.1786293e+001 -5.8301139e-001
C024-007  9.1909084e+000  1.1570705e+001 -7.0278949e-001
C024-008  9.3876839e+000  1.1330250e+001 -7.6551175e-001
C025-001  9.7095032e+000  1.0998099e+001 -7.4560976e-001
C025-002  9.8427277e+000  1.0928060e+001 -6.6821760e-001
C025-003  9.9745426e+000  1.0874559e+001 -5.6474501e-001
C025-004  1.0100906e+001  1.0838115e+001 -4.3421143e-001
C025-005  1.0222569e+001  1.0818648e+001 -2.7923396e-001
C025-006  1.0339725e+001  1.0815785e+001 -9.9941239e-002
C025-007  1.0464951e+001  1.0828250e+001  9.6763864e-002
C025-008  1.0622786e+001  1.0855412e+001  2.9687828e-001
C025-009  1.0781083e+001  1.0899878e+001  5.1966649e-001
C026-001  1.0849506e+001  1.0932727e+001  6.4772874e-001
C026-002  1.0933870e+001  1.0940106e+001  7.9559767e-001
C026-003  1.1007998e+001  1.0921775e+001  9.7688270e-001
C026-004  1.1075650e+001  1.0878584e+001  1.1872869e+000
C026-005  1.1165223e+001  1.0809617e+001  1.4150243e+000
C026-006  1.1251902e+001  1.0716249e+001  1.6704806e+000
C026-007  1.1319049e+001  1.0603096e+001  1.9590248e+000
C026-008  1.1449826e+001  1.0454189e+001  2.2523911e+000
C027-001  1.1633448e+001  1.0325274e+001  2.7342455e+000
C027-002  1.1659039e+001  1.0368470e+001  2.8890586e+000
C027-003  1.1654937e+001  1.0410299e+001  3.0383420e+000
C027-004  1.1657005e+001  1.0450330e+001  3.1918178e+000
C027-005  1.1605646e+001  1.0491065e+001  3.3395166e+000
C027-006  1.1520332e+001  1.0532269e+001  3.4822376e+000
C027-007  1.1394001e+001  1.0580352e+001  3.6116238e+000
C027-008  1.1267531e+001  1.0616598e+001  3.7597370e+000
C028-001  1.1029124e+001  1.0734912e+001  4.0044022e+000
C028-002  1.0903894e+001  1.0819241e+001  4.0536904e+000
C028-003  1.0743616e+001  1.0871420e+001  4.0804920e+000
C028-004  1.0548649e+001  1.0893250e+001  4.0765848e+000
C028-005  1.0319230e+001  1.0882107e+001  4.0578361e+000
C028-006  1.0054665e+001  1.0840407e+001  4.0196533e+000
C028-007  9.7512445e+000  1.0768043e+001  3.9747944e+000
C028-008  9.4023914e+000  1.0663149e+001  3.9325068e+000
C028-009  9.0364857e+000  1.0534158e+001  3.8144007e+000
C029-001  8.9017544e+000  1.0453283e+001  3.7251327e+000
C029-002  8.7919579e+000  1.0418205e+001  3.6325347e+000
C029-003  8.6940403e+000  1.0425513e+001  3.5559845e+000
C029-004  8.6022606e+000  1.0476888e+001  3.5000911e+000
C029-005  8.5284786e+000  1.0576185e+001  3.4480307e+000
C029-006  8.4717579e+000  1.0725472e+001  3.4034522e+000
C029-007  8.4483423e+000  1.0921336e+001  3.3444984e+000
C029-008  8.4490280e+000  1.1163046e+001  3.2836421e+000
C030-001  8.3619471e+000  1.1518709e+001  3.1297483e+000
C030-002  8.2401628e+000  1.1614862e+001  3.0855772e+000
C030-003  8.1239462e+000  1.1717585e+001  3.0576532e+000
C030-004  8.0117159e+000  1.1817188e+001  3.0234854e+000
C030-005  7.9055090e+000  1.1924132e+001  3.0075867e+000
C030-006  7.8092775e+000  1.2039020e+001  3.0121598e+000
C030-007  7.7154469e+000  1.2153322e+001  3.0152564e+000
C030-008  7.6312199e+000  1.2274240e+001  3.0340075e+000
C031-001  7.0770059e+000  1.2382688e+001  3.3830004e+000
C031-002  6.6842823e+000  1.2449312e+001  3.7644057e+000
C031-003  6.3765922e+000  1.2543029e+001  4.1774793e+000
C031-004  6.1155543e+000  1.2642922e+001  4.5830851e+000
C031-005  5.7904091e+000  1.2758327e+001  4.8645344e+000
C031-006  5.4485793e+000  1.2895879e+001  5.0705881e+000
C031-007  5.1133876e+000  1.3054645e+001  5.2291594e+000
C031-008  4.7795181e+000  1.3234306e+001  5.3300238e+000
C032-001  4.3331890e+000  1.3670562e+001  5.3154244e+000
C032-002  4.1862240e+000  1.3830306e+001  5.2323012e+000
C032-003  4.0172129e+000  1.3932547e+001  5.1750364e+000
C032-004  3.8232973e+000  1.3979845e+001  5.1378422e+000
C032-005  3.6017375e+000  1.3966532e+001  5.1108131e+000
C032-006  3.3522522e+000  1.3885965e+001  5.0868220e+000
C032-007  3.0578525e+000  1.3761266e+001  5.1063809e+000
C032-008  2.7510281e+000  1.3535428e+001  5.0830293e+000
