# Supplementary material for: Disentangling biological variability and taphonomy: shape analysis of the limb long bones of the sauropodomorph dinosaur Plateosaurus
Source: PeerJ. 2020 Jul 23;8:e9359. doi: 10.7717/peerj.9359 (PMC7382942; doi:10.7717/peerj.9359)
Supplement: Supplemental Information 15 — The format (.pts) is readable by the packages used in the study and can be opened like a ".txt" file. [file peerj-08-9359-s015.zip › raw_data/landmark coordinates humerus/Humerus_R_F65d512_Plateo.pts]

Version 1.0
297
S000  2.8254399e+000 -2.3352938e+001  4.8251152e-002
S001 -3.2659497e+000 -2.4496389e+001 -1.3702612e+000
S002 -7.0808897e+000 -2.4134211e+001  1.2471008e-001
S003 -8.4852114e+000 -2.1079529e+001  5.0972462e-001
S004 -7.5011582e+000 -2.3242998e+001  3.6808224e+000
S005 -4.3536844e+000 -2.6217764e+001  2.7230301e+000
S006  4.5931993e+000 -1.7620396e+001  6.8159266e+000
S007  2.4606142e+000 -8.1414347e+000  7.6238375e+000
S008  6.8161535e-001 -7.3821712e+000  5.0064535e+000
S009 -8.1260710e+000  6.6547089e+000  6.7953205e+000
S010 -9.7864571e+000  5.0691776e+000  3.4813817e+000
S011 -7.4166946e+000  8.0621157e+000  1.9835973e+000
S012 -4.7897391e+000  8.2146034e+000  1.1882191e+000
S013 -3.4973826e+000  7.0463152e+000 -7.6421452e-001
S014  4.2924404e-001  8.1575460e+000  9.6133614e-001
S015  1.3898182e-001  8.4814043e+000  2.2181697e+000
S016 -2.9360590e+000  6.9943709e+000  3.3628674e+000
S017 -4.8567257e+000  7.5849524e+000  4.5383787e+000
S018 -6.3281755e+000  7.5165620e+000  6.6318865e+000
C000-001  2.5335729e+000 -2.3531954e+001 -2.6792929e-002
C000-002  2.1713369e+000 -2.3688374e+001 -2.7222142e-002
C000-003  1.7638537e+000 -2.3826241e+001  6.4789586e-002
C000-004  1.3880215e+000 -2.3931595e+001  5.6150287e-002
C000-005  1.0288064e+000 -2.4005219e+001 -3.3930864e-002
C000-006  6.5289050e-001 -2.4053993e+001 -1.1229550e-001
C000-007  2.7892932e-001 -2.4072233e+001 -2.4796215e-001
C000-008 -3.4536831e-002 -2.4051325e+001 -5.7585037e-001
C000-009 -3.7056050e-001 -2.4006899e+001 -8.7436891e-001
C001-001 -7.0515245e-001 -2.4032444e+001 -1.0252585e+000
C001-002 -1.0578830e+000 -2.4067902e+001 -1.1184515e+000
C001-003 -1.4276795e+000 -2.4108799e+001 -1.1437955e+000
C001-004 -1.7920146e+000 -2.4154850e+001 -1.1320674e+000
C001-005 -2.0994523e+000 -2.4209967e+001 -1.2301410e+000
C001-006 -2.3963692e+000 -2.4270563e+001 -1.3475411e+000
C001-007 -2.7023406e+000 -2.4336586e+001 -1.3840469e+000
C001-008 -2.9949043e+000 -2.4412785e+001 -1.3619673e+000
C002-001 -3.5926018e+000 -2.4627138e+001 -1.3481803e+000
C002-002 -3.9022624e+000 -2.4747572e+001 -1.2595037e+000
C002-003 -4.1933198e+000 -2.4850727e+001 -1.1406720e+000
C002-004 -4.4687924e+000 -2.4935352e+001 -1.0060891e+000
C002-005 -4.7270112e+000 -2.5001062e+001 -8.5294288e-001
C002-006 -4.9759893e+000 -2.5049257e+001 -6.9316202e-001
C002-007 -5.2296977e+000 -2.5083223e+001 -5.4506028e-001
C002-008 -5.4821610e+000 -2.5102392e+001 -3.9790234e-001
C002-009 -5.7217774e+000 -2.5104334e+001 -2.3477814e-001
C003-001 -5.9028220e+000 -2.5057178e+001 -1.5188316e-001
C003-002 -6.0767155e+000 -2.4997002e+001 -7.8476310e-002
C003-003 -6.2323804e+000 -2.4915863e+001 -2.3113890e-003
C003-004 -6.3818736e+000 -2.4818710e+001  6.0356740e-002
C003-005 -6.5256948e+000 -2.4706165e+001  1.1041693e-001
C003-006 -6.6808872e+000 -2.4590662e+001  1.2057712e-001
C003-007 -6.8282151e+000 -2.4458967e+001  1.1431533e-001
C003-008 -6.9604192e+000 -2.4305500e+001  1.0956767e-001
C004-001 -7.2208877e+000 -2.3920208e+001  1.1630323e-001
C004-002 -7.3686547e+000 -2.3672457e+001  9.8981477e-002
C004-003 -7.5244360e+000 -2.3405844e+001  5.7074815e-002
C004-004 -7.6852145e+000 -2.3113455e+001  2.2345178e-002
C004-005 -7.8551598e+000 -2.2787622e+001 -4.3617263e-003
C004-006 -8.0176802e+000 -2.2410837e+001  5.8211725e-002
C004-007 -8.2027874e+000 -2.1985083e+001  1.0790179e-001
C004-008 -8.3948202e+000 -2.1497700e+001  2.1339910e-001
C005-001 -8.6671124e+000 -2.1157429e+001  6.4183754e-001
C005-002 -8.7945204e+000 -2.1241463e+001  8.1591266e-001
C005-003 -8.8675756e+000 -2.1318491e+001  1.0090367e+000
C005-004 -8.9072580e+000 -2.1370583e+001  1.2067678e+000
C005-005 -8.9311552e+000 -2.1389420e+001  1.4096963e+000
C005-006 -8.9223557e+000 -2.1386019e+001  1.6225865e+000
C005-007 -8.8795509e+000 -2.1360859e+001  1.8447003e+000
C005-008 -8.8309326e+000 -2.1302126e+001  2.0833988e+000
C005-009 -8.7256908e+000 -2.1231501e+001  2.3261549e+000
C006-001 -8.7258215e+000 -2.1359360e+001  2.4387929e+000
C006-002 -8.7016325e+000 -2.1487955e+001  2.5446265e+000
C006-003 -8.6754112e+000 -2.1608131e+001  2.6530356e+000
C006-004 -8.6478071e+000 -2.1718822e+001  2.7661984e+000
C006-005 -8.6183109e+000 -2.1818962e+001  2.8877835e+000
C006-006 -8.5503292e+000 -2.1927080e+001  2.9927182e+000
C006-007 -8.4744349e+000 -2.2027727e+001  3.1021867e+000
C006-008 -8.3787785e+000 -2.2127979e+001  3.2044711e+000
C006-009 -8.2629604e+000 -2.2230795e+001  3.2897797e+000
C007-001 -8.2004051e+000 -2.2333874e+001  3.3464696e+000
C007-002 -8.1389637e+000 -2.2435989e+001  3.4185648e+000
C007-003 -8.0717497e+000 -2.2544527e+001  3.4906294e+000
C007-004 -7.9906669e+000 -2.2655281e+001  3.5314469e+000
C007-005 -7.8980956e+000 -2.2762636e+001  3.5435843e+000
C007-006 -7.8040671e+000 -2.2874329e+001  3.5681245e+000
C007-007 -7.7082973e+000 -2.2993464e+001  3.6068537e+000
C007-008 -7.6041632e+000 -2.3114201e+001  3.6323578e+000
C008-001 -7.2860518e+000 -2.3533417e+001  3.6753571e+000
C008-002 -7.0127258e+000 -2.3823317e+001  3.5665812e+000
C008-003 -6.7091770e+000 -2.4120749e+001  3.4405644e+000
C008-004 -6.3812776e+000 -2.4405027e+001  3.2554524e+000
C008-005 -6.0358305e+000 -2.4707191e+001  3.0837648e+000
C008-006 -5.6687131e+000 -2.5036619e+001  2.9356091e+000
C008-007 -5.2891707e+000 -2.5375006e+001  2.7567267e+000
C008-008 -4.8450804e+000 -2.5789270e+001  2.7268803e+000
C009-001 -4.1129546e+000 -2.6260431e+001  2.6381795e+000
C009-002 -3.8054392e+000 -2.6269659e+001  2.6344962e+000
C009-003 -3.4664378e+000 -2.6238005e+001  2.6512833e+000
C009-004 -3.1035433e+000 -2.6185726e+001  2.7322493e+000
C009-005 -2.7165585e+000 -2.6067284e+001  2.7770870e+000
C009-006 -2.2972884e+000 -2.5877008e+001  2.7742355e+000
C009-007 -1.8448282e+000 -2.5621395e+001  2.7240033e+000
C009-008 -1.3654832e+000 -2.5326277e+001  2.7008748e+000
C009-009 -8.5424316e-001 -2.4983976e+001  2.7227664e+000
C010-001 -5.6486231e-001 -2.4805935e+001  2.7097583e+000
C010-002 -2.6016232e-001 -2.4629129e+001  2.7342508e+000
C010-003  5.9225518e-002 -2.4453388e+001  2.7883258e+000
C010-004  3.9310533e-001 -2.4280540e+001  2.8844156e+000
C010-005  7.4390799e-001 -2.4095890e+001  2.9246149e+000
C010-006  1.1140438e+000 -2.3901440e+001  2.9838307e+000
C010-007  1.4955795e+000 -2.3723076e+001  3.1606710e+000
C010-008  1.8831242e+000 -2.3572372e+001  3.4283767e+000
C010-009  2.2891803e+000 -2.3409800e+001  3.6719401e+000
C011-001  2.5987551e+000 -2.3359959e+001  3.7244439e+000
C011-002  2.8815162e+000 -2.3238579e+001  3.7718701e+000
C011-003  3.1449552e+000 -2.3088827e+001  3.8951340e+000
C011-004  3.3801575e+000 -2.2863317e+001  4.0052824e+000
C011-005  3.5882154e+000 -2.2574486e+001  4.1251636e+000
C011-006  3.7699132e+000 -2.2220465e+001  4.2508249e+000
C011-007  3.9256625e+000 -2.1778955e+001  4.3378243e+000
C011-008  4.0760617e+000 -2.1325655e+001  4.5368948e+000
C011-009  4.1863461e+000 -2.0871447e+001  4.8702464e+000
C012-001  4.2801409e+000 -2.0332874e+001  5.1855531e+000
C012-002  4.3729258e+000 -1.9811964e+001  5.4211950e+000
C012-003  4.4621596e+000 -1.9328379e+001  5.6173053e+000
C012-004  4.5248470e+000 -1.8913260e+001  5.8388081e+000
C012-005  4.5695128e+000 -1.8552931e+001  6.0566368e+000
C012-006  4.5993090e+000 -1.8242228e+001  6.2611432e+000
C012-007  4.6113877e+000 -1.7992432e+001  6.4681196e+000
C012-008  4.6109834e+000 -1.7779758e+001  6.6452923e+000
C013-001  4.7109623e+000 -1.7771122e+001  6.6029353e+000
C013-002  4.8520908e+000 -1.7908260e+001  6.3831983e+000
C013-003  4.8912168e+000 -1.8003735e+001  6.1104918e+000
C013-004  4.9304876e+000 -1.8121426e+001  5.8609481e+000
C013-005  4.9626656e+000 -1.8246029e+001  5.6201158e+000
C013-006  5.0469041e+000 -1.8367468e+001  5.3809247e+000
C013-007  5.1196389e+000 -1.8486944e+001  5.1360283e+000
C013-008  5.1333904e+000 -1.8611998e+001  4.8965497e+000
C013-009  5.1178689e+000 -1.8738121e+001  4.6657114e+000
C014-001  5.0205522e+000 -1.9184156e+001  4.5760832e+000
C014-002  4.8757195e+000 -1.9632198e+001  4.4575295e+000
C014-003  4.7667642e+000 -2.0080477e+001  4.2794003e+000
C014-004  4.7428551e+000 -2.0530172e+001  4.0210352e+000
C014-005  4.6212840e+000 -2.0982843e+001  3.7521343e+000
C014-006  4.4476109e+000 -2.1437904e+001  3.4550836e+000
C014-007  4.1952543e+000 -2.1897245e+001  3.1364455e+000
C014-008  4.1282320e+000 -2.2353716e+001  2.7076180e+000
C014-009  3.9878068e+000 -2.2812469e+001  2.2590148e+000
C015-001  3.9079127e+000 -2.3068291e+001  1.9310640e+000
C015-002  3.7838080e+000 -2.3277557e+001  1.6336292e+000
C015-003  3.6490924e+000 -2.3438061e+001  1.3590791e+000
C015-004  3.5728912e+000 -2.3543827e+001  1.0790991e+000
C015-005  3.4617491e+000 -2.3602343e+001  8.2535380e-001
C015-006  3.3259609e+000 -2.3612946e+001  5.9632808e-001
C015-007  3.1808579e+000 -2.3574343e+001  3.8345146e-001
C015-008  3.0118821e+000 -2.3487873e+001  2.0004416e-001
C016-001  4.4636087e+000 -1.7521727e+001  6.9053798e+000
C016-002  4.3632298e+000 -1.7391840e+001  7.0473566e+000
C016-003  4.2478700e+000 -1.7273592e+001  7.2510619e+000
C016-004  4.0941906e+000 -1.7144945e+001  7.4866238e+000
C016-005  3.9402459e+000 -1.6943613e+001  7.7258191e+000
C016-006  3.7855353e+000 -1.6681345e+001  7.9781356e+000
C016-007  3.7531972e+000 -1.6271681e+001  8.2367582e+000
C016-008  3.7682314e+000 -1.5802541e+001  8.5292997e+000
C016-009  3.5253098e+000 -1.5441584e+001  8.8457747e+000
C017-001  3.4879434e+000 -1.5346066e+001  8.9734955e+000
C017-002  3.4622023e+000 -1.5186531e+001  9.0975037e+000
C017-003  3.4575572e+000 -1.4961061e+001  9.2047930e+000
C017-004  3.4386835e+000 -1.4683683e+001  9.3126698e+000
C017-005  3.4335835e+000 -1.4344317e+001  9.4032526e+000
C017-006  3.4560685e+000 -1.3940230e+001  9.4594469e+000
C017-007  3.4529667e+000 -1.3485682e+001  9.5357647e+000
C017-008  3.3871512e+000 -1.2988008e+001  9.6753178e+000
C017-009  3.3638301e+000 -1.2421502e+001  9.7658987e+000
C018-001  3.1158166e+000 -1.1279368e+001  9.7476931e+000
C018-002  2.9259253e+000 -1.0271358e+001  9.6445179e+000
C018-003  2.7025523e+000 -9.3731318e+000  9.5272017e+000
C018-004  2.7013664e+000 -8.7997952e+000  9.2479391e+000
C018-005  2.7888296e+000 -8.5325556e+000  8.9239111e+000
C018-006  2.8300602e+000 -8.4116468e+000  8.6180325e+000
C018-007  2.7719762e+000 -8.3076410e+000  8.3230152e+000
C018-008  2.6502252e+000 -8.2259150e+000  8.0000992e+000
C019-001  2.2592773e+000 -8.2810850e+000  7.1035581e+000
C019-002  1.9449338e+000 -8.0955124e+000  6.6951241e+000
C019-003  1.7017262e+000 -8.0127468e+000  6.3155894e+000
C019-004  1.4829574e+000 -7.9280777e+000  5.9830146e+000
C019-005  1.2916619e+000 -7.8004470e+000  5.7241960e+000
C019-006  1.1170795e+000 -7.6970420e+000  5.4871511e+000
C019-007  9.6078449e-001 -7.5836949e+000  5.2944064e+000
C019-008  8.1118876e-001 -7.4921904e+000  5.1229677e+000
C020-001 -8.5473404e+000  6.5335197e+000  6.6681528e+000
C020-002 -8.8996019e+000  6.3895826e+000  6.4917636e+000
C020-003 -9.2423162e+000  6.2412443e+000  6.3281770e+000
C020-004 -9.4813604e+000  6.0754528e+000  6.0271645e+000
C020-005 -9.7427549e+000  5.9184194e+000  5.7134309e+000
C020-006 -9.9494390e+000  5.7483659e+000  5.2862811e+000
C020-007 -1.0041959e+001  5.5472331e+000  4.7310982e+000
C020-008 -9.9859390e+000  5.3137784e+000  4.0979948e+000
C021-001 -9.6819830e+000  5.2623172e+000  3.3545735e+000
C021-002 -9.6186056e+000  5.4641404e+000  3.2308445e+000
C021-003 -9.5682926e+000  5.6738901e+000  3.1333196e+000
C021-004 -9.5428066e+000  5.8927908e+000  3.0559971e+000
C021-005 -9.5022058e+000  6.1196494e+000  3.0198917e+000
C021-006 -9.4408598e+000  6.3511987e+000  3.0290537e+000
C021-007 -9.3962555e+000  6.5905032e+000  3.0633078e+000
C021-008 -9.3772001e+000  6.8429542e+000  3.1137197e+000
C021-009 -9.3726549e+000  7.1114788e+000  3.1815064e+000
C022-001 -9.2173014e+000  7.2916765e+000  3.1485765e+000
C022-002 -9.0554237e+000  7.4583955e+000  3.0814641e+000
C022-003 -8.8814869e+000  7.6066699e+000  2.9870374e+000
C022-004 -8.6952953e+000  7.7362742e+000  2.8651874e+000
C022-005 -8.5032463e+000  7.8514066e+000  2.7076080e+000
C022-006 -8.2889414e+000  7.9501109e+000  2.5258181e+000
C022-007 -8.0200100e+000  8.0143919e+000  2.3580949e+000
C022-008 -7.7307863e+000  8.0562563e+000  2.1718464e+000
C023-001 -7.1163116e+000  8.1010647e+000  1.9731144e+000
C023-002 -6.8246875e+000  8.1279697e+000  1.9461251e+000
C023-003 -6.5457282e+000  8.2352543e+000  1.8039047e+000
C023-004 -6.2559586e+000  8.2802486e+000  1.7092553e+000
C023-005 -5.9602628e+000  8.2679529e+000  1.6523025e+000
C023-006 -5.6697774e+000  8.2878942e+000  1.5367200e+000
C023-007 -5.3716550e+000  8.2648439e+000  1.4439491e+000
C023-008 -5.0812912e+000  8.2504063e+000  1.3167584e+000
C024-001 -4.4660101e+000  8.3860645e+000  8.7623715e-001
C024-002 -4.1881790e+000  8.4830828e+000  5.8276635e-001
C024-003 -3.9624414e+000  8.5135069e+000  3.0655843e-001
C024-004 -3.7957418e+000  8.4829702e+000  4.4238001e-002
C024-005 -3.6681786e+000  8.3686781e+000 -1.8694584e-001
C024-006 -3.5752873e+000  8.1661110e+000 -3.8475400e-001
C024-007 -3.5274827e+000  7.8822932e+000 -5.6056726e-001
C024-008 -3.4983585e+000  7.5036826e+000 -6.8618274e-001
C025-001 -3.1000919e+000  7.2410884e+000 -9.0768647e-001
C025-002 -2.6910372e+000  7.3836427e+000 -9.6093690e-001
C025-003 -2.3034923e+000  7.4794931e+000 -9.8306769e-001
C025-004 -1.9316927e+000  7.5236549e+000 -9.4104010e-001
C025-005 -1.5759202e+000  7.5261669e+000 -8.9144975e-001
C025-006 -1.2270018e+000  7.4811735e+000 -8.1326663e-001
C025-007 -8.9576942e-001  7.3833342e+000 -6.6621733e-001
C025-008 -6.0034078e-001  7.2393880e+000 -4.4162476e-001
C025-009 -3.1472802e-001  7.0510864e+000 -1.9542953e-001
C026-001 -8.6522035e-002  6.9500222e+000  7.2508893e-004
C026-002  1.2607516e-001  6.9004226e+000  1.6048731e-001
C026-003  2.6049307e-001  6.9156847e+000  3.4219313e-001
C026-004  3.8029981e-001  6.9823561e+000  4.8679879e-001
C026-005  4.6948460e-001  7.1052728e+000  6.1088508e-001
C026-006  5.1519817e-001  7.2847052e+000  7.2343427e-001
C026-007  5.1574123e-001  7.5182576e+000  8.2299370e-001
C026-008  5.0846642e-001  7.8156743e+000  8.9471972e-001
C027-001  4.5247838e-001  8.1588774e+000  1.0962104e+000
C027-002  4.7503519e-001  8.1757793e+000  1.2311267e+000
C027-003  4.8500687e-001  8.2029314e+000  1.3690360e+000
C027-004  4.6479970e-001  8.2291088e+000  1.5073248e+000
C027-005  4.1486984e-001  8.2533455e+000  1.6427331e+000
C027-006  3.4892112e-001  8.2845259e+000  1.7771387e+000
C027-007  2.8626269e-001  8.3365021e+000  1.9183810e+000
C027-008  2.2669412e-001  8.4094229e+000  2.0695412e+000
C028-001  3.5417501e-002  8.3918648e+000  2.4425528e+000
C028-002 -9.8346293e-002  8.2638083e+000  2.6214309e+000
C028-003 -2.3636957e-001  8.1149216e+000  2.7633550e+000
C028-004 -3.5699171e-001  7.9674139e+000  2.8970995e+000
C028-005 -4.6232021e-001  7.8185434e+000  3.0364830e+000
C028-006 -5.9208405e-001  7.6317673e+000  3.1107955e+000
C028-007 -7.2365814e-001  7.4302583e+000  3.1529791e+000
C028-008 -8.4942955e-001  7.2151690e+000  3.1861060e+000
C028-009 -9.8172045e-001  6.9873571e+000  3.1733952e+000
C029-001 -1.1894015e+000  6.9812827e+000  3.2240741e+000
C029-002 -1.4077454e+000  6.9872351e+000  3.2450340e+000
C029-003 -1.6243982e+000  6.9975743e+000  3.2285891e+000
C029-004 -1.8395951e+000  7.0024600e+000  3.2255626e+000
C029-005 -2.0556765e+000  7.0036731e+000  3.2151504e+000
C029-006 -2.2768240e+000  7.0009198e+000  3.2183063e+000
C029-007 -2.5042491e+000  6.9957304e+000  3.2355187e+000
C029-008 -2.7450914e+000  6.9861503e+000  3.2465978e+000
C030-001 -3.1577740e+000  7.1065016e+000  3.4970891e+000
C030-002 -3.3999324e+000  7.2002788e+000  3.5960259e+000
C030-003 -3.6405029e+000  7.2821107e+000  3.6897557e+000
C030-004 -3.8596210e+000  7.3584933e+000  3.8158710e+000
C030-005 -4.0829682e+000  7.4197674e+000  3.9281628e+000
C030-006 -4.2764287e+000  7.4817090e+000  4.0888119e+000
C030-007 -4.4617252e+000  7.5364528e+000  4.2548251e+000
C030-008 -4.6631551e+000  7.5664687e+000  4.3905740e+000
C031-001 -5.0108209e+000  7.5845990e+000  4.8363681e+000
C031-002 -5.1260276e+000  7.6162534e+000  5.1622243e+000
C031-003 -5.2895985e+000  7.6073909e+000  5.4231195e+000
C031-004 -5.4844856e+000  7.5738158e+000  5.6362844e+000
C031-005 -5.6820116e+000  7.5403385e+000  5.8282280e+000
C031-006 -5.8117085e+000  7.5564446e+000  6.0932727e+000
C031-007 -5.9529853e+000  7.5601754e+000  6.3419938e+000
C031-008 -6.1331086e+000  7.5389724e+000  6.5181875e+000
C032-001 -6.5183301e+000  7.7282252e+000  6.6505694e+000
C032-002 -6.7134180e+000  7.8620067e+000  6.6615152e+000
C032-003 -6.9103384e+000  7.9209447e+000  6.6797180e+000
C032-004 -7.1084261e+000  7.8998284e+000  6.6912432e+000
C032-005 -7.3064299e+000  7.8001666e+000  6.6992707e+000
C032-006 -7.5055819e+000  7.6254563e+000  6.7093315e+000
C032-007 -7.7134819e+000  7.3812952e+000  6.7483187e+000
C032-008 -7.9394951e+000  7.0556855e+000  6.8625846e+000
