# Supplementary material for: Disentangling biological variability and taphonomy: shape analysis of the limb long bones of the sauropodomorph dinosaur Plateosaurus
Source: PeerJ. 2020 Jul 23;8:e9359. doi: 10.7717/peerj.9359 (PMC7382942; doi:10.7717/peerj.9359)
Supplement: Supplemental Information 15 — The format (.pts) is readable by the packages used in the study and can be opened like a ".txt" file. [file peerj-08-9359-s015.zip › raw_data/landmark coordinates humerus/Humerus_R_SMNS12684_Efraa.pts]

Version 1.0
297
S000 -6.6559763e+000 -8.1105700e+000 -1.8449116e-001
S001 -8.1072855e+000 -6.1479993e+000  1.3833193e+000
S002 -7.2282848e+000 -5.7405000e+000  4.0095797e+000
S003 -6.9220610e+000 -2.8124990e+000  4.9366388e+000
S004 -4.9430904e+000 -4.5684056e+000  5.2732944e+000
S005 -4.9401631e+000 -6.9938636e+000  3.7696919e+000
S006 -1.1613569e+000 -4.4496431e+000  4.3384039e-001
S007  4.5618939e-001  1.7544651e+000  1.6066551e-002
S008 -2.3217354e+000  4.0846882e+000  5.9853292e-001
S009 -2.7619982e-001  1.3717653e+001  4.6080360e+000
S010 -1.9789944e+000  1.4211593e+001  4.5666380e+000
S011 -2.5652790e+000  1.5611586e+001  3.6854818e+000
S012 -3.4768372e+000  1.5555688e+001  2.1795559e+000
S013 -5.4181499e+000  1.5223456e+001  1.1507488e+000
S014 -4.8850183e+000  1.4134947e+001 -3.9191914e-001
S015 -3.9931993e+000  1.4133656e+001 -3.2816076e-001
S016 -2.7722883e+000  1.4233146e+001  1.2565029e+000
S017 -1.8625668e+000  1.4724742e+001  2.4049449e+000
S018 -5.6526375e-001  1.4098320e+001  3.1170585e+000
C000-001 -6.6875019e+000 -8.0249557e+000 -1.5858258e-001
C000-002 -6.7218137e+000 -7.9419675e+000 -7.9832740e-002
C000-003 -6.7641983e+000 -7.8751326e+000  1.1201426e-002
C000-004 -6.8200226e+000 -7.8201833e+000  1.0440905e-001
C000-005 -6.8894506e+000 -7.7749281e+000  2.0235419e-001
C000-006 -6.9990354e+000 -7.7093778e+000  2.7682704e-001
C000-007 -7.1141462e+000 -7.6607847e+000  3.6845356e-001
C000-008 -7.2442551e+000 -7.6171374e+000  4.6836653e-001
C000-009 -7.4015479e+000 -7.5717187e+000  5.5510682e-001
C001-001 -7.5969505e+000 -7.5230846e+000  6.5470254e-001
C001-002 -7.7654152e+000 -7.4460802e+000  7.4805796e-001
C001-003 -7.9089956e+000 -7.3425651e+000  8.2657081e-001
C001-004 -8.0308065e+000 -7.2109041e+000  8.8567668e-001
C001-005 -8.1198950e+000 -7.0496039e+000  9.5640910e-001
C001-006 -8.1762857e+000 -6.8573017e+000  1.0412277e+000
C001-007 -8.2284288e+000 -6.6102495e+000  1.1133002e+000
C001-008 -8.2136612e+000 -6.3538151e+000  1.2448300e+000
C002-001 -8.1336355e+000 -6.2080932e+000  1.5106431e+000
C002-002 -8.1428576e+000 -6.2653399e+000  1.6435289e+000
C002-003 -8.1499949e+000 -6.3124042e+000  1.7911856e+000
C002-004 -8.1121454e+000 -6.3820901e+000  1.9352403e+000
C002-005 -8.0561523e+000 -6.4529557e+000  2.0866094e+000
C002-006 -7.9616814e+000 -6.5314598e+000  2.2339354e+000
C002-007 -7.8579869e+000 -6.6078839e+000  2.3944731e+000
C002-008 -7.7332196e+000 -6.6870093e+000  2.5617709e+000
C002-009 -7.6150341e+000 -6.7763886e+000  2.7509222e+000
C003-001 -7.5215344e+000 -6.7677951e+000  2.9212236e+000
C003-002 -7.3972173e+000 -6.7214046e+000  3.0633912e+000
C003-003 -7.2851911e+000 -6.6494374e+000  3.2020407e+000
C003-004 -7.2471218e+000 -6.5651555e+000  3.3560655e+000
C003-005 -7.2242908e+000 -6.4538836e+000  3.5011964e+000
C003-006 -7.1932259e+000 -6.3126149e+000  3.6349092e+000
C003-007 -7.1809788e+000 -6.1467547e+000  3.7647285e+000
C003-008 -7.1927400e+000 -5.9563990e+000  3.8902116e+000
C004-001 -7.3033466e+000 -5.4260964e+000  4.0695415e+000
C004-002 -7.3947420e+000 -5.1072855e+000  4.1301799e+000
C004-003 -7.4547725e+000 -4.7859011e+000  4.2007499e+000
C004-004 -7.4501333e+000 -4.4643874e+000  4.2924323e+000
C004-005 -7.4430609e+000 -4.1354284e+000  4.3879924e+000
C004-006 -7.4041495e+000 -3.7980473e+000  4.5005507e+000
C004-007 -7.3522964e+000 -3.4397423e+000  4.6364765e+000
C004-008 -7.1732631e+000 -3.1090360e+000  4.7934165e+000
C005-001 -6.8266821e+000 -2.7425151e+000  4.9706640e+000
C005-002 -6.7277555e+000 -2.6788559e+000  4.9883771e+000
C005-003 -6.6183481e+000 -2.6214499e+000  4.9867687e+000
C005-004 -6.5025134e+000 -2.5488873e+000  4.9685593e+000
C005-005 -6.3634887e+000 -2.4956865e+000  4.9238162e+000
C005-006 -6.2031960e+000 -2.4686387e+000  4.8534198e+000
C005-007 -6.0304027e+000 -2.4305420e+000  4.7616014e+000
C005-008 -5.8361931e+000 -2.4357789e+000  4.6444139e+000
C005-009 -5.6217704e+000 -2.4931307e+000  4.5056558e+000
C006-001 -5.5851655e+000 -2.4911304e+000  4.5328732e+000
C006-002 -5.5531359e+000 -2.4958806e+000  4.5749154e+000
C006-003 -5.5194621e+000 -2.5275791e+000  4.6374769e+000
C006-004 -5.4929657e+000 -2.6028967e+000  4.7045231e+000
C006-005 -5.4780951e+000 -2.7166381e+000  4.7710862e+000
C006-006 -5.4650240e+000 -2.8573604e+000  4.8533149e+000
C006-007 -5.4480252e+000 -3.0240462e+000  4.9583817e+000
C006-008 -5.4396491e+000 -3.2254360e+000  5.0681367e+000
C006-009 -5.4342537e+000 -3.4576497e+000  5.1904492e+000
C007-001 -5.4536791e+000 -3.5762889e+000  5.2443299e+000
C007-002 -5.4484725e+000 -3.6936862e+000  5.2931604e+000
C007-003 -5.4255409e+000 -3.8115823e+000  5.3307271e+000
C007-004 -5.3804755e+000 -3.9239740e+000  5.3657751e+000
C007-005 -5.3149672e+000 -4.0359182e+000  5.3934731e+000
C007-006 -5.2365742e+000 -4.1587892e+000  5.3981895e+000
C007-007 -5.1400743e+000 -4.2897148e+000  5.3865395e+000
C007-008 -5.0250421e+000 -4.4304771e+000  5.3573432e+000
C008-001 -4.9258213e+000 -4.7251768e+000  5.1782408e+000
C008-002 -4.9175653e+000 -4.9135790e+000  5.0705848e+000
C008-003 -4.8882818e+000 -5.1289196e+000  4.9486585e+000
C008-004 -4.8687873e+000 -5.3701754e+000  4.8030767e+000
C008-005 -4.8585024e+000 -5.6385384e+000  4.6358647e+000
C008-006 -4.9549413e+000 -5.9430737e+000  4.4542141e+000
C008-007 -5.0568323e+000 -6.2646503e+000  4.2443733e+000
C008-008 -5.0303826e+000 -6.6047034e+000  4.0060139e+000
C009-001 -5.0494175e+000 -7.1972423e+000  3.6420085e+000
C009-002 -5.1038923e+000 -7.4007568e+000  3.5014913e+000
C009-003 -5.1972170e+000 -7.5640888e+000  3.3331566e+000
C009-004 -5.3186789e+000 -7.6799226e+000  3.1430099e+000
C009-005 -5.3829036e+000 -7.8017778e+000  2.9383595e+000
C009-006 -5.4653921e+000 -7.8834076e+000  2.7133951e+000
C009-007 -5.5232582e+000 -7.9537802e+000  2.4700873e+000
C009-008 -5.5688038e+000 -8.0048285e+000  2.2076194e+000
C009-009 -5.5919313e+000 -8.0400438e+000  1.9259732e+000
C010-001 -5.5994644e+000 -8.0522852e+000  1.6780429e+000
C010-002 -5.5749936e+000 -8.0724478e+000  1.4462831e+000
C010-003 -5.5808134e+000 -8.0552750e+000  1.2240313e+000
C010-004 -5.5636201e+000 -8.0284910e+000  1.0114413e+000
C010-005 -5.4984164e+000 -8.0178432e+000  8.1575161e-001
C010-006 -5.4243493e+000 -7.9856129e+000  6.2366182e-001
C010-007 -5.3052540e+000 -7.9751296e+000  4.5451233e-001
C010-008 -5.1647282e+000 -7.9598713e+000  2.9737052e-001
C010-009 -4.9927044e+000 -7.9625669e+000  1.7462803e-001
C011-001 -4.8403716e+000 -7.9886088e+000  1.2222251e-001
C011-002 -4.6709242e+000 -7.9898715e+000  9.8325968e-002
C011-003 -4.4869013e+000 -7.9735756e+000  1.0437702e-001
C011-004 -4.2930565e+000 -7.9216080e+000  1.1976488e-001
C011-005 -4.0882368e+000 -7.8274045e+000  1.3657375e-001
C011-006 -3.9028649e+000 -7.6120138e+000  1.0131283e-001
C011-007 -3.7190146e+000 -7.3445392e+000  6.9834858e-002
C011-008 -3.5116167e+000 -7.0666981e+000  6.3245617e-002
C011-009 -3.2582872e+000 -6.7830677e+000  7.1686752e-002
C012-001 -3.0118914e+000 -6.4087658e+000  1.5423481e-001
C012-002 -2.7566371e+000 -6.0775280e+000  2.2889601e-001
C012-003 -2.4932616e+000 -5.7837720e+000  3.0710369e-001
C012-004 -2.2365162e+000 -5.5142689e+000  3.7802893e-001
C012-005 -2.0154693e+000 -5.2438698e+000  4.0369639e-001
C012-006 -1.7930262e+000 -5.0048575e+000  4.2771688e-001
C012-007 -1.5667026e+000 -4.8041153e+000  4.5247632e-001
C012-008 -1.3532679e+000 -4.6254787e+000  4.5584384e-001
C013-001 -1.2914945e+000 -4.5727472e+000  4.0786901e-001
C013-002 -1.4523388e+000 -4.6720419e+000  3.6835232e-001
C013-003 -1.6689298e+000 -4.7721915e+000  3.6804017e-001
C013-004 -1.8534304e+000 -4.9220858e+000  3.4527183e-001
C013-005 -1.9906689e+000 -5.0999260e+000  2.5587818e-001
C013-006 -2.1825011e+000 -5.2859092e+000  2.1424828e-001
C013-007 -2.3755066e+000 -5.4921613e+000  1.6229069e-001
C013-008 -2.5748887e+000 -5.7175999e+000  1.0628394e-001
C013-009 -2.7810516e+000 -5.9614615e+000  4.6879672e-002
C014-001 -3.0901949e+000 -6.4785533e+000 -4.7570571e-002
C014-002 -3.4059615e+000 -6.9018040e+000 -9.2053324e-002
C014-003 -3.7278593e+000 -7.2314315e+000 -9.3629181e-002
C014-004 -3.9879348e+000 -7.4998021e+000 -1.3619670e-001
C014-005 -4.1936269e+000 -7.7035360e+000 -2.1862921e-001
C014-006 -4.3835111e+000 -7.8242726e+000 -2.9630440e-001
C014-007 -4.5702362e+000 -7.8556771e+000 -3.3373353e-001
C014-008 -4.7300196e+000 -7.8092918e+000 -3.7365058e-001
C014-009 -4.8584504e+000 -7.6863809e+000 -3.5954124e-001
C015-001 -5.1494470e+000 -7.8619690e+000 -3.5076883e-001
C015-002 -5.4148016e+000 -8.0077009e+000 -3.1947970e-001
C015-003 -5.6530290e+000 -8.1293173e+000 -2.6949146e-001
C015-004 -5.8756151e+000 -8.2080717e+000 -2.5250539e-001
C015-005 -6.0739770e+000 -8.2567892e+000 -2.2838759e-001
C015-006 -6.2433681e+000 -8.2795105e+000 -1.8080856e-001
C015-007 -6.4053030e+000 -8.2513781e+000 -1.8879053e-001
C015-008 -6.5430884e+000 -8.1956673e+000 -1.9075267e-001
C016-001 -9.6028554e-001 -4.3509283e+000  5.1033890e-001
C016-002 -7.6961070e-001 -4.2273693e+000  5.7707053e-001
C016-003 -5.6553441e-001 -4.1287432e+000  6.3434952e-001
C016-004 -3.6389896e-001 -4.0162354e+000  6.7498606e-001
C016-005 -1.6949421e-001 -3.8756540e+000  6.9986790e-001
C016-006  1.5722521e-002 -3.7021570e+000  7.1118248e-001
C016-007  1.4225408e-001 -3.4474227e+000  7.1991324e-001
C016-008  2.8740022e-001 -3.2067082e+000  7.1111786e-001
C016-009  4.0968770e-001 -2.9380896e+000  6.9175863e-001
C017-001  5.3259915e-001 -2.7630966e+000  7.1078533e-001
C017-002  6.1784530e-001 -2.5614655e+000  7.2751367e-001
C017-003  6.8529010e-001 -2.3498771e+000  7.2755241e-001
C017-004  7.5593692e-001 -2.1321824e+000  7.2253072e-001
C017-005  8.0191326e-001 -1.9074522e+000  6.9055802e-001
C017-006  8.7266856e-001 -1.6717796e+000  6.8102670e-001
C017-007  9.0501010e-001 -1.4283451e+000  6.3672554e-001
C017-008  9.9776179e-001 -1.1712509e+000  6.4310753e-001
C017-009  1.0435340e+000 -9.0676749e-001  6.0837996e-001
C018-001  1.0780417e+000 -5.2984726e-001  5.4397875e-001
C018-002  1.0768698e+000 -1.7508276e-001  4.7125256e-001
C018-003  1.1382937e+000  1.6214313e-001  4.5222127e-001
C018-004  1.0944453e+000  4.7847560e-001  3.8441449e-001
C018-005  1.0367857e+000  7.7895355e-001  3.2390571e-001
C018-006  9.8508310e-001  1.0886127e+000  2.8488702e-001
C018-007  8.5539949e-001  1.3707460e+000  2.0977846e-001
C018-008  6.8609995e-001  1.6398102e+000  1.2395893e-001
C019-001  8.1952676e-002  1.8793350e+000  8.3629694e-003
C019-002 -3.4652287e-001  1.9069923e+000  3.9567806e-002
C019-003 -9.1226721e-001  1.8762089e+000  1.5961978e-001
C019-004 -1.0800509e+000  2.2933750e+000  1.4433859e-001
C019-005 -1.2630768e+000  2.6492548e+000  1.5681182e-001
C019-006 -1.5944633e+000  2.9253354e+000  2.5567105e-001
C019-007 -1.8902582e+000  3.2559543e+000  3.6332467e-001
C019-008 -2.1030376e+000  3.6560693e+000  4.6705827e-001
C020-001 -4.5007074e-001  1.3709750e+001  4.6857080e+000
C020-002 -6.4391375e-001  1.3717838e+001  4.7395191e+000
C020-003 -8.5153514e-001  1.3750839e+001  4.7418213e+000
C020-004 -1.0532410e+000  1.3805417e+001  4.6984634e+000
C020-005 -1.2422863e+000  1.3856297e+001  4.7127185e+000
C020-006 -1.4334726e+000  1.3922400e+001  4.7161584e+000
C020-007 -1.6216656e+000  1.4006288e+001  4.6885529e+000
C020-008 -1.8035483e+000  1.4103880e+001  4.6362228e+000
C021-001 -2.0649345e+000  1.4295825e+001  4.5167718e+000
C021-002 -2.1440876e+000  1.4379520e+001  4.4569998e+000
C021-003 -2.2143252e+000  1.4463449e+001  4.3881140e+000
C021-004 -2.2812264e+000  1.4548570e+001  4.3202682e+000
C021-005 -2.3471556e+000  1.4634888e+001  4.2555737e+000
C021-006 -2.4223657e+000  1.4723587e+001  4.2037945e+000
C021-007 -2.4877417e+000  1.4812918e+001  4.1431499e+000
C021-008 -2.5364108e+000  1.4901200e+001  4.0691013e+000
C021-009 -2.5794072e+000  1.4989177e+001  3.9933410e+000
C022-001 -2.5934262e+000  1.5062603e+001  3.9544258e+000
C022-002 -2.6074190e+000  1.5135820e+001  3.9198031e+000
C022-003 -2.6192579e+000  1.5208254e+001  3.8885140e+000
C022-004 -2.6267030e+000  1.5279655e+001  3.8584766e+000
C022-005 -2.6321747e+000  1.5351510e+001  3.8323777e+000
C022-006 -2.6243293e+000  1.5419399e+001  3.7968504e+000
C022-007 -2.6098435e+000  1.5485057e+001  3.7596362e+000
C022-008 -2.5914841e+000  1.5550232e+001  3.7238455e+000
C023-001 -2.8248837e+000  1.5557081e+001  3.4833810e+000
C023-002 -3.0446737e+000  1.5508656e+001  3.2875335e+000
C023-003 -3.2076097e+000  1.5465534e+001  3.0885806e+000
C023-004 -3.3259909e+000  1.5437368e+001  2.8975308e+000
C023-005 -3.4264815e+000  1.5430917e+001  2.7298205e+000
C023-006 -3.5093596e+000  1.5445614e+001  2.5828323e+000
C023-007 -3.5341570e+000  1.5468314e+001  2.4360693e+000
C023-008 -3.5014689e+000  1.5492486e+001  2.2932065e+000
C024-001 -3.5774963e+000  1.5565487e+001  2.0427074e+000
C024-002 -3.7395689e+000  1.5595048e+001  1.9250177e+000
C024-003 -3.9269781e+000  1.5621850e+001  1.8201923e+000
C024-004 -4.1199064e+000  1.5602294e+001  1.7024043e+000
C024-005 -4.3469067e+000  1.5588619e+001  1.6036074e+000
C024-006 -4.6051350e+000  1.5561853e+001  1.5137141e+000
C024-007 -4.8910637e+000  1.5501429e+001  1.4187140e+000
C024-008 -5.1799297e+000  1.5386466e+001  1.2995028e+000
C025-001 -5.4692459e+000  1.5127803e+001  1.0366828e+000
C025-002 -5.5026245e+000  1.5035501e+001  9.2514652e-001
C025-003 -5.5268569e+000  1.4950206e+001  8.2009017e-001
C025-004 -5.5400701e+000  1.4872008e+001  7.2175407e-001
C025-005 -5.5449123e+000  1.4801072e+001  6.3084304e-001
C025-006 -5.5479512e+000  1.4737169e+001  5.4680371e-001
C025-007 -5.5480142e+000  1.4680198e+001  4.6842581e-001
C025-008 -5.5330777e+000  1.4629947e+001  3.9787912e-001
C025-009 -5.5123839e+000  1.4586554e+001  3.3367223e-001
C026-001 -5.4649162e+000  1.4551479e+001  2.2794081e-001
C026-002 -5.4102807e+000  1.4512255e+001  1.2959473e-001
C026-003 -5.3537450e+000  1.4469968e+001  3.5473093e-002
C026-004 -5.2893858e+000  1.4423457e+001 -5.0919782e-002
C026-005 -5.2257204e+000  1.4374819e+001 -1.3732928e-001
C026-006 -5.1563182e+000  1.4322454e+001 -2.2011085e-001
C026-007 -5.0758557e+000  1.4264772e+001 -2.9251403e-001
C026-008 -4.9834681e+000  1.4201631e+001 -3.4835631e-001
C027-001 -4.7935123e+000  1.4128533e+001 -4.1292661e-001
C027-002 -4.6985455e+000  1.4123140e+001 -4.2318666e-001
C027-003 -4.6017036e+000  1.4119996e+001 -4.2563972e-001
C027-004 -4.5035896e+000  1.4120350e+001 -4.1883519e-001
C027-005 -4.4043026e+000  1.4119335e+001 -4.1353652e-001
C027-006 -4.3027248e+000  1.4118423e+001 -4.0546641e-001
C027-007 -4.1992674e+000  1.4120025e+001 -3.9028597e-001
C027-008 -4.0955439e+000  1.4125488e+001 -3.6473110e-001
C028-001 -3.8479342e+000  1.4101755e+001 -2.2700524e-001
C028-002 -3.7191336e+000  1.4079840e+001 -9.7501799e-002
C028-003 -3.5937448e+000  1.4060086e+001  3.1529736e-002
C028-004 -3.4545131e+000  1.4038254e+001  1.3662197e-001
C028-005 -3.3181341e+000  1.4020129e+001  2.4405012e-001
C028-006 -3.1936491e+000  1.4005741e+001  3.6401683e-001
C028-007 -3.0660365e+000  1.3992731e+001  4.7722363e-001
C028-008 -2.9272802e+000  1.3983145e+001  5.7517123e-001
C028-009 -2.7945907e+000  1.3976603e+001  6.7800599e-001
C029-001 -2.7668564e+000  1.3738958e+001  7.1229631e-001
C029-002 -2.7835333e+000  1.3571744e+001  7.8763592e-001
C029-003 -2.7984746e+000  1.3480237e+001  8.5528153e-001
C029-004 -2.8036397e+000  1.3450286e+001  9.1865987e-001
C029-005 -2.7872598e+000  1.3464882e+001  9.8217309e-001
C029-006 -2.7686446e+000  1.3546392e+001  1.0465375e+000
C029-007 -2.7721441e+000  1.3715081e+001  1.1132081e+000
C029-008 -2.8216531e+000  1.3960427e+001  1.2002850e+000
C030-001 -2.6957247e+000  1.4362396e+001  1.4251933e+000
C030-002 -2.6305497e+000  1.4472473e+001  1.5931978e+000
C030-003 -2.5594614e+000  1.4563614e+001  1.7507670e+000
C030-004 -2.4835579e+000  1.4635125e+001  1.8997959e+000
C030-005 -2.3929434e+000  1.4687938e+001  2.0352893e+000
C030-006 -2.2824824e+000  1.4723297e+001  2.1529436e+000
C030-007 -2.1565156e+000  1.4740952e+001  2.2546766e+000
C030-008 -2.0174420e+000  1.4740666e+001  2.3416567e+000
C031-001 -1.6699346e+000  1.4668330e+001  2.4594729e+000
C031-002 -1.4832193e+000  1.4615202e+001  2.5058174e+000
C031-003 -1.3051245e+000  1.4557810e+001  2.5429225e+000
C031-004 -1.1373636e+000  1.4491836e+001  2.5787981e+000
C031-005 -9.9070483e-001  1.4421354e+001  2.6505675e+000
C031-006 -8.6378413e-001  1.4348217e+001  2.7491856e+000
C031-007 -7.5619209e-001  1.4272169e+001  2.8674383e+000
C031-008 -6.6109598e-001  1.4189892e+001  2.9925292e+000
C032-001 -4.4321629e-001  1.4243397e+001  3.2632771e+000
C032-002 -3.5194910e-001  1.4345259e+001  3.4193027e+000
C032-003 -2.7089316e-001  1.4395701e+001  3.5704877e+000
C032-004 -2.0609866e-001  1.4396213e+001  3.7241602e+000
C032-005 -1.6629104e-001  1.4350625e+001  3.8865480e+000
C032-006 -1.7422725e-001  1.4268620e+001  4.0592895e+000
C032-007 -1.4643317e-001  1.4116693e+001  4.2413659e+000
C032-008 -2.2389539e-001  1.3949017e+001  4.4130287e+000
