# Supplementary material for: Disentangling biological variability and taphonomy: shape analysis of the limb long bones of the sauropodomorph dinosaur Plateosaurus
Source: PeerJ. 2020 Jul 23;8:e9359. doi: 10.7717/peerj.9359 (PMC7382942; doi:10.7717/peerj.9359)
Supplement: Supplemental Information 15 — The format (.pts) is readable by the packages used in the study and can be opened like a ".txt" file. [file peerj-08-9359-s015.zip › raw_data/landmark coordinates humerus/Humerus_R_SMNS17928_Efraa.pts]

Version 1.0
297
S000  1.1310238e+001 -1.1866536e+001  3.4960432e+000
S001  1.1149336e+001 -8.7966061e+000  3.1701469e+000
S002  1.2553389e+001 -6.1446562e+000  1.7202158e+000
S003  1.0790578e+001 -4.2177534e+000  1.3105669e+000
S004  9.8630943e+000 -4.4564834e+000 -3.1225300e-001
S005  1.0970464e+001 -7.8379927e+000 -9.1417313e-002
S006  2.0591137e+000 -1.4749393e+001  3.7319756e-001
S007 -5.0518847e+000 -1.1151303e+001  4.9654579e-001
S008 -4.3183069e+000 -7.9964075e+000  1.9110737e+000
S009 -1.4565207e+001  6.7563432e-001 -5.2745247e-001
S010 -1.2663985e+001  2.1182921e+000 -6.3616180e-001
S011 -1.5286026e+001  2.3304300e+000  1.6425948e+000
S012 -1.6097155e+001  1.3001561e+000  3.3673697e+000
S013 -1.5164013e+001  1.1328068e+000  5.2957907e+000
S014 -1.5064209e+001 -2.4682353e+000  5.7051020e+000
S015 -1.6048203e+001 -2.4443457e+000  4.6477957e+000
S016 -1.6318626e+001 -7.7973419e-001  3.5830362e+000
S017 -1.6203117e+001 -6.1562526e-001  2.1173458e+000
S018 -1.6449085e+001 -2.9478839e-001  5.4445934e-001
C000-001  1.1200184e+001 -1.1740317e+001  3.4413857e+000
C000-002  1.1132359e+001 -1.1612822e+001  3.3751640e+000
C000-003  1.1097245e+001 -1.1477405e+001  3.3296945e+000
C000-004  1.1099771e+001 -1.1338206e+001  3.2911212e+000
C000-005  1.1146564e+001 -1.1201711e+001  3.2481105e+000
C000-006  1.1229800e+001 -1.1059242e+001  3.2152662e+000
C000-007  1.1341749e+001 -1.0903468e+001  3.2049618e+000
C000-008  1.1485287e+001 -1.0738409e+001  3.2124462e+000
C000-009  1.1657462e+001 -1.0565626e+001  3.2477024e+000
C001-001  1.1712385e+001 -1.0354195e+001  3.2537744e+000
C001-002  1.1739842e+001 -1.0149282e+001  3.2565715e+000
C001-003  1.1749810e+001 -9.9366989e+000  3.2241762e+000
C001-004  1.1725098e+001 -9.7309980e+000  3.2066865e+000
C001-005  1.1648646e+001 -9.5624056e+000  3.2625377e+000
C001-006  1.1542007e+001 -9.3908100e+000  3.3185675e+000
C001-007  1.1424531e+001 -9.1885815e+000  3.3110673e+000
C001-008  1.1295130e+001 -8.9801826e+000  3.2530746e+000
C002-001  1.1208653e+001 -8.5743227e+000  3.1193531e+000
C002-002  1.1296497e+001 -8.3781691e+000  3.0430329e+000
C002-003  1.1405080e+001 -8.2090425e+000  2.9636509e+000
C002-004  1.1511808e+001 -8.0340385e+000  2.9149303e+000
C002-005  1.1642672e+001 -7.8906312e+000  2.8554461e+000
C002-006  1.1787567e+001 -7.7648392e+000  2.7993128e+000
C002-007  1.1941186e+001 -7.6443057e+000  2.7547717e+000
C002-008  1.2104928e+001 -7.5276847e+000  2.7235668e+000
C002-009  1.2283281e+001 -7.4229317e+000  2.7020817e+000
C003-001  1.2430973e+001 -7.3084126e+000  2.6276026e+000
C003-002  1.2548458e+001 -7.1937022e+000  2.5356765e+000
C003-003  1.2645287e+001 -7.0883555e+000  2.4215508e+000
C003-004  1.2719456e+001 -6.9852166e+000  2.2920573e+000
C003-005  1.2755457e+001 -6.8559060e+000  2.1711524e+000
C003-006  1.2749122e+001 -6.6883798e+000  2.0723031e+000
C003-007  1.2714614e+001 -6.5097051e+000  1.9717270e+000
C003-008  1.2651776e+001 -6.3407888e+000  1.8391690e+000
C004-001  1.2448865e+001 -5.9523439e+000  1.6634082e+000
C004-002  1.2317210e+001 -5.7650299e+000  1.5885702e+000
C004-003  1.2128487e+001 -5.6013341e+000  1.4731636e+000
C004-004  1.1958680e+001 -5.3908472e+000  1.4277518e+000
C004-005  1.1773806e+001 -5.1665354e+000  1.3959150e+000
C004-006  1.1573858e+001 -4.9243364e+000  1.3804544e+000
C004-007  1.1337241e+001 -4.6869674e+000  1.3566514e+000
C004-008  1.1076173e+001 -4.4449315e+000  1.3379977e+000
C005-001  1.0611533e+001 -4.1190901e+000  1.1810554e+000
C005-002  1.0440195e+001 -4.0360632e+000  1.0646501e+000
C005-003  1.0277425e+001 -3.9687502e+000  9.6138561e-001
C005-004  1.0123475e+001 -3.8929846e+000  8.8994318e-001
C005-005  9.9785671e+000 -3.8514469e+000  8.1647438e-001
C005-006  9.8423557e+000 -3.8112342e+000  7.6686621e-001
C005-007  9.7156277e+000 -3.7851112e+000  7.2918874e-001
C005-008  9.5937653e+000 -3.7472799e+000  7.3530728e-001
C005-009  9.4842138e+000 -3.7400417e+000  7.3309010e-001
C006-001  9.1447887e+000 -3.8375020e+000  7.8126544e-001
C006-002  8.8864927e+000 -3.9680831e+000  7.4010104e-001
C006-003  8.6962938e+000 -4.0902500e+000  6.8190467e-001
C006-004  8.5263720e+000 -4.1311636e+000  6.4962089e-001
C006-005  8.4195261e+000 -4.1643305e+000  5.7874107e-001
C006-006  8.3652401e+000 -4.1724458e+000  4.7618878e-001
C006-007  8.3584242e+000 -4.1479716e+000  3.2804900e-001
C006-008  8.4427137e+000 -4.1520057e+000  1.5541103e-001
C006-009  8.6096354e+000 -4.1729331e+000  2.5907798e-002
C007-001  8.7955885e+000 -4.0902929e+000  7.3450520e-003
C007-002  8.9707088e+000 -4.0364690e+000 -1.5612925e-002
C007-003  9.1343241e+000 -4.0121226e+000 -4.1323721e-002
C007-004  9.2858629e+000 -4.0169921e+000 -7.0169695e-002
C007-005  9.4257660e+000 -4.0547686e+000 -9.4004914e-002
C007-006  9.5536394e+000 -4.1155529e+000 -1.3464537e-001
C007-007  9.6718845e+000 -4.2092986e+000 -1.7048927e-001
C007-008  9.7780590e+000 -4.3251128e+000 -2.2538531e-001
C008-001  9.9375248e+000 -4.8053393e+000 -3.7933296e-001
C008-002  1.0035409e+001 -5.1740680e+000 -3.8790041e-001
C008-003  1.0140339e+001 -5.5427632e+000 -3.8623250e-001
C008-004  1.0252461e+001 -5.9139938e+000 -3.8221893e-001
C008-005  1.0372354e+001 -6.2927518e+000 -3.7641355e-001
C008-006  1.0503742e+001 -6.6780877e+000 -3.4336248e-001
C008-007  1.0648068e+001 -7.0636778e+000 -2.7674305e-001
C008-008  1.0793060e+001 -7.4718695e+000 -2.2709325e-001
C009-001  1.1098316e+001 -8.0288029e+000  3.8807813e-002
C009-002  1.1239422e+001 -8.2075586e+000  1.6944809e-001
C009-003  1.1386208e+001 -8.3890791e+000  2.8515369e-001
C009-004  1.1531995e+001 -8.5851622e+000  3.7754673e-001
C009-005  1.1696148e+001 -8.7600231e+000  4.7558916e-001
C009-006  1.1866298e+001 -8.9353046e+000  5.6271571e-001
C009-007  1.2029577e+001 -9.1379681e+000  6.1599016e-001
C009-008  1.2202238e+001 -9.3373089e+000  6.5937829e-001
C009-009  1.2384796e+001 -9.5309343e+000  6.9585013e-001
C010-001  1.2375923e+001 -9.7428579e+000  9.1964442e-001
C010-002  1.2348783e+001 -9.9630384e+000  1.1287346e+000
C010-003  1.2299389e+001 -1.0194749e+001  1.3194635e+000
C010-004  1.2193281e+001 -1.0470933e+001  1.4438761e+000
C010-005  1.2120314e+001 -1.0697324e+001  1.6377498e+000
C010-006  1.2015693e+001 -1.0939080e+001  1.8139217e+000
C010-007  1.1858154e+001 -1.1217465e+001  1.9290636e+000
C010-008  1.1664809e+001 -1.1530997e+001  1.9660888e+000
C010-009  1.1472696e+001 -1.1827680e+001  2.0342557e+000
C011-001  1.1256020e+001 -1.2352938e+001  2.2287343e+000
C011-002  1.1005518e+001 -1.2836463e+001  2.3200989e+000
C011-003  1.0669934e+001 -1.3275270e+001  2.1600807e+000
C011-004  1.0374478e+001 -1.3602242e+001  2.3189797e+000
C011-005  1.0021558e+001 -1.3872391e+001  2.3432596e+000
C011-006  9.6276884e+000 -1.4079889e+001  2.3064883e+000
C011-007  9.2027712e+000 -1.4222363e+001  2.2447898e+000
C011-008  8.7432041e+000 -1.4272937e+001  2.1939666e+000
C011-009  8.2587481e+000 -1.4296966e+001  2.0684350e+000
C012-001  7.1994715e+000 -1.4334230e+001  1.8214452e+000
C012-002  6.1992559e+000 -1.4284501e+001  1.6735686e+000
C012-003  5.3336759e+000 -1.4351815e+001  1.4343356e+000
C012-004  4.5615077e+000 -1.4422313e+001  1.2052213e+000
C012-005  3.8792472e+000 -1.4487736e+001  1.0001920e+000
C012-006  3.2838531e+000 -1.4543168e+001  8.2632846e-001
C012-007  2.7914641e+000 -1.4624520e+001  6.4687449e-001
C012-008  2.3995438e+000 -1.4724244e+001  4.7552273e-001
C013-001  2.0357769e+000 -1.4760840e+001  4.6030667e-001
C013-002  2.0986655e+000 -1.4751930e+001  5.8951086e-001
C013-003  2.2540822e+000 -1.4682585e+001  7.2346359e-001
C013-004  2.5186052e+000 -1.4585213e+001  8.4227824e-001
C013-005  2.8881881e+000 -1.4510268e+001  9.8631668e-001
C013-006  3.3506970e+000 -1.4467487e+001  1.1957561e+000
C013-007  3.9281540e+000 -1.4360626e+001  1.3470546e+000
C013-008  4.6050029e+000 -1.4259443e+001  1.5273937e+000
C013-009  5.3836222e+000 -1.4152126e+001  1.7214776e+000
C014-001  5.7006960e+000 -1.4187690e+001  1.7644826e+000
C014-002  6.0587010e+000 -1.4211789e+001  1.8200597e+000
C014-003  6.4577322e+000 -1.4224313e+001  1.8877712e+000
C014-004  6.9003944e+000 -1.4220664e+001  1.9530517e+000
C014-005  7.3804522e+000 -1.4212354e+001  2.0510912e+000
C014-006  7.9009976e+000 -1.4195472e+001  2.1657097e+000
C014-007  8.4682608e+000 -1.4153659e+001  2.2581120e+000
C014-008  9.0727396e+000 -1.4112430e+001  2.3876257e+000
C014-009  9.7235069e+000 -1.4038350e+001  2.4918454e+000
C015-001  1.0254761e+001 -1.3752672e+001  2.7921503e+000
C015-002  1.0708858e+001 -1.3402083e+001  2.9286904e+000
C015-003  1.1064312e+001 -1.3068545e+001  3.0089457e+000
C015-004  1.1327388e+001 -1.2780781e+001  3.0968838e+000
C015-005  1.1496915e+001 -1.2521065e+001  3.1372552e+000
C015-006  1.1584407e+001 -1.2310845e+001  3.2245171e+000
C015-007  1.1583927e+001 -1.2141568e+001  3.4107156e+000
C015-008  1.1487562e+001 -1.1987415e+001  3.4828460e+000
C016-001  1.7243910e+000 -1.4782949e+001  1.0808741e-001
C016-002  1.3255608e+000 -1.4668807e+001 -5.2696139e-002
C016-003  9.3583775e-001 -1.4556125e+001 -9.0019599e-002
C016-004  5.7857722e-001 -1.4482810e+001 -8.1078626e-002
C016-005  2.4504407e-001 -1.4428413e+001 -5.1220424e-002
C016-006 -7.9467058e-002 -1.4354786e+001 -7.1951851e-002
C016-007 -3.9180088e-001 -1.4277325e+001 -6.7213349e-002
C016-008 -6.9280416e-001 -1.4193010e+001 -4.7676094e-002
C016-009 -9.8128200e-001 -1.4102299e+001 -2.7842136e-002
C017-001 -1.1711195e+000 -1.4015129e+001 -2.6496800e-002
C017-002 -1.3971894e+000 -1.3903287e+001 -3.4858644e-002
C017-003 -1.6546416e+000 -1.3757533e+001 -8.0890052e-002
C017-004 -1.9505632e+000 -1.3595494e+001 -1.0965763e-001
C017-005 -2.2831316e+000 -1.3411043e+001 -1.4341082e-001
C017-006 -2.6452451e+000 -1.3199804e+001 -2.0337448e-001
C017-007 -3.1101649e+000 -1.2978857e+001 -1.1504642e-001
C017-008 -3.6291413e+000 -1.2687373e+001 -4.6016708e-002
C017-009 -3.9902787e+000 -1.2429910e+001 -3.3592159e-001
C018-001 -4.4406223e+000 -1.2227349e+001 -3.4007624e-001
C018-002 -4.8837595e+000 -1.2008876e+001 -2.7376574e-001
C018-003 -5.2129230e+000 -1.1807855e+001 -1.5353510e-001
C018-004 -5.3811111e+000 -1.1651765e+001 -4.0462457e-002
C018-005 -5.3567123e+000 -1.1560269e+001  4.5222301e-002
C018-006 -5.3103061e+000 -1.1474245e+001  1.2333734e-001
C018-007 -5.2564545e+000 -1.1379479e+001  2.1998653e-001
C018-008 -5.1686244e+000 -1.1278648e+001  3.4069088e-001
C019-001 -4.8265715e+000 -1.0851684e+001  7.4332327e-001
C019-002 -4.6330447e+000 -1.0542297e+001  9.6456331e-001
C019-003 -4.4865255e+000 -1.0212034e+001  1.1624501e+000
C019-004 -4.3568683e+000 -9.8845654e+000  1.3401641e+000
C019-005 -4.2600451e+000 -9.5452356e+000  1.5004900e+000
C019-006 -4.2439303e+000 -9.1659136e+000  1.6244788e+000
C019-007 -4.2375069e+000 -8.7907391e+000  1.7367353e+000
C019-008 -4.2596068e+000 -8.4029732e+000  1.8334695e+000
C020-001 -1.4375819e+001  8.2463008e-001 -5.5490106e-001
C020-002 -1.4182655e+001  9.8276603e-001 -5.6384516e-001
C020-003 -1.3980028e+001  1.1435095e+000 -5.5870241e-001
C020-004 -1.3771113e+001  1.3027114e+000 -5.5795097e-001
C020-005 -1.3565628e+001  1.4635623e+000 -5.9267735e-001
C020-006 -1.3351495e+001  1.6279750e+000 -6.1892533e-001
C020-007 -1.3131698e+001  1.7986195e+000 -6.6111964e-001
C020-008 -1.2898811e+001  1.9720492e+000 -6.9631511e-001
C021-001 -1.2707605e+001  2.3421457e+000 -5.2488732e-001
C021-002 -1.2789362e+001  2.5159879e+000 -3.8861933e-001
C021-003 -1.2904839e+001  2.6526384e+000 -2.6524642e-001
C021-004 -1.3047352e+001  2.7278082e+000 -1.3538994e-001
C021-005 -1.3222048e+001  2.7639458e+000 -2.1899218e-002
C021-006 -1.3431021e+001  2.7643104e+000  7.6384239e-002
C021-007 -1.3674142e+001  2.7256756e+000  1.6388732e-001
C021-008 -1.3955137e+001  2.6585245e+000  2.3617189e-001
C021-009 -1.4286108e+001  2.6165957e+000  2.5802436e-001
C022-001 -1.4480980e+001  2.6109614e+000  3.4577525e-001
C022-002 -1.4658498e+001  2.6218626e+000  4.5353267e-001
C022-003 -1.4813177e+001  2.6259112e+000  5.8858091e-001
C022-004 -1.4936899e+001  2.5492585e+000  7.2245866e-001
C022-005 -1.5044567e+001  2.4780877e+000  8.6221486e-001
C022-006 -1.5136114e+001  2.4378457e+000  1.0283111e+000
C022-007 -1.5206686e+001  2.4245296e+000  1.2263165e+000
C022-008 -1.5253996e+001  2.4034634e+000  1.4384725e+000
C023-001 -1.5474610e+001  2.2776163e+000  1.8070257e+000
C023-002 -1.5646697e+001  2.1795552e+000  1.9673122e+000
C023-003 -1.5792318e+001  2.0555077e+000  2.1248555e+000
C023-004 -1.5906808e+001  1.9125932e+000  2.2813528e+000
C023-005 -1.5992414e+001  1.7736918e+000  2.4548409e+000
C023-006 -1.6061592e+001  1.6756406e+000  2.6742215e+000
C023-007 -1.6103525e+001  1.5656903e+000  2.8993692e+000
C023-008 -1.6110415e+001  1.4252118e+000  3.1204221e+000
C024-001 -1.6089809e+001  1.2720968e+000  3.5687013e+000
C024-002 -1.6068300e+001  1.2716719e+000  3.7860997e+000
C024-003 -1.6020718e+001  1.2911956e+000  4.0046496e+000
C024-004 -1.5943824e+001  1.3080906e+000  4.2207627e+000
C024-005 -1.5839852e+001  1.2997129e+000  4.4359703e+000
C024-006 -1.5709674e+001  1.3087597e+000  4.6574302e+000
C024-007 -1.5556150e+001  1.2880684e+000  4.8831682e+000
C024-008 -1.5377129e+001  1.2278937e+000  5.1028867e+000
C025-001 -1.4896543e+001  1.0965871e+000  5.3197174e+000
C025-002 -1.4690973e+001  1.0377026e+000  5.3417740e+000
C025-003 -1.4520145e+001  1.0068247e+000  5.4138727e+000
C025-004 -1.4379723e+001  9.5175821e-001  5.4947681e+000
C025-005 -1.4286942e+001  8.4315509e-001  5.5528345e+000
C025-006 -1.4246362e+001  6.8783748e-001  5.5901279e+000
C025-007 -1.4251051e+001  4.9848342e-001  5.6230736e+000
C025-008 -1.4311570e+001  2.6838648e-001  5.6291103e+000
C025-009 -1.4412473e+001  1.0139035e-002  5.6391478e+000
C026-001 -1.4531502e+001 -3.1049511e-001  5.6983190e+000
C026-002 -1.4644938e+001 -6.2156397e-001  5.7241688e+000
C026-003 -1.4741576e+001 -9.2051458e-001  5.7608275e+000
C026-004 -1.4829472e+001 -1.2077503e+000  5.7617145e+000
C026-005 -1.4903510e+001 -1.4823849e+000  5.7539177e+000
C026-006 -1.4963817e+001 -1.7448318e+000  5.7416825e+000
C026-007 -1.5010942e+001 -1.9954562e+000  5.7247877e+000
C026-008 -1.5044095e+001 -2.2370617e+000  5.7182083e+000
C027-001 -1.5090077e+001 -2.5900440e+000  5.6114621e+000
C027-002 -1.5188334e+001 -2.5552614e+000  5.2683167e+000
C027-003 -1.5294756e+001 -2.5151637e+000  5.0549273e+000
C027-004 -1.5401844e+001 -2.4932759e+000  4.9042311e+000
C027-005 -1.5515048e+001 -2.4757440e+000  4.7930355e+000
C027-006 -1.5635330e+001 -2.4604104e+000  4.7154942e+000
C027-007 -1.5762846e+001 -2.4498456e+000  4.6669087e+000
C027-008 -1.5899493e+001 -2.4523273e+000  4.6387272e+000
C028-001 -1.6067091e+001 -2.2978475e+000  4.5352864e+000
C028-002 -1.6076641e+001 -2.1351335e+000  4.4507227e+000
C028-003 -1.6089125e+001 -1.9974022e+000  4.3554640e+000
C028-004 -1.6100065e+001 -1.8692052e+000  4.2633982e+000
C028-005 -1.6108349e+001 -1.7481579e+000  4.1773696e+000
C028-006 -1.6117104e+001 -1.6432556e+000  4.0842371e+000
C028-007 -1.6118629e+001 -1.5339876e+000  4.0147796e+000
C028-008 -1.6118662e+001 -1.4344116e+000  3.9494743e+000
C028-009 -1.6117222e+001 -1.3405749e+000  3.8963974e+000
C029-001 -1.6152033e+001 -1.2478760e+000  3.8615656e+000
C029-002 -1.6181900e+001 -1.1613733e+000  3.8273475e+000
C029-003 -1.6211605e+001 -1.0882896e+000  3.7847493e+000
C029-004 -1.6239977e+001 -1.0231049e+000  3.7435489e+000
C029-005 -1.6262394e+001 -9.6081942e-001  3.7087080e+000
C029-006 -1.6279938e+001 -9.0408105e-001  3.6762826e+000
C029-007 -1.6294024e+001 -8.5446960e-001  3.6446700e+000
C029-008 -1.6308411e+001 -8.1411237e-001  3.6127918e+000
C030-001 -1.6370348e+001 -6.7519563e-001  3.4550822e+000
C030-002 -1.6407114e+001 -6.0308331e-001  3.3129983e+000
C030-003 -1.6411985e+001 -5.3887343e-001  3.1695189e+000
C030-004 -1.6389673e+001 -4.7078276e-001  3.0286458e+000
C030-005 -1.6363890e+001 -4.3102053e-001  2.8740230e+000
C030-006 -1.6343487e+001 -4.4457263e-001  2.6984982e+000
C030-007 -1.6302616e+001 -4.6686912e-001  2.5163078e+000
C030-008 -1.6262739e+001 -5.3599262e-001  2.3212752e+000
C031-001 -1.6126532e+001 -6.9371599e-001  1.9366235e+000
C031-002 -1.6089798e+001 -7.6907557e-001  1.7606467e+000
C031-003 -1.6071451e+001 -8.0452913e-001  1.5837936e+000
C031-004 -1.6072788e+001 -7.9420477e-001  1.4083824e+000
C031-005 -1.6102329e+001 -7.6625144e-001  1.2325888e+000
C031-006 -1.6157742e+001 -7.0911366e-001  1.0561146e+000
C031-007 -1.6244352e+001 -6.2859845e-001  8.7632102e-001
C031-008 -1.6335472e+001 -4.7338310e-001  7.0993328e-001
C032-001 -1.6564583e+001 -1.0338265e-001  5.3659499e-001
C032-002 -1.6582233e+001  5.7308309e-002  5.2911723e-001
C032-003 -1.6606943e+001  1.6498391e-001  4.1708100e-001
C032-004 -1.6521265e+001  2.7657226e-001  2.8880659e-001
C032-005 -1.6335382e+001  3.8011256e-001  1.3627936e-001
C032-006 -1.6043633e+001  4.7097829e-001 -3.0600004e-002
C032-007 -1.5656599e+001  5.4026008e-001 -2.4209675e-001
C032-008 -1.5154034e+001  5.9096593e-001 -4.4523692e-001
