# Supplementary material for: Disentangling biological variability and taphonomy: shape analysis of the limb long bones of the sauropodomorph dinosaur Plateosaurus
Source: PeerJ. 2020 Jul 23;8:e9359. doi: 10.7717/peerj.9359 (PMC7382942; doi:10.7717/peerj.9359)
Supplement: Supplemental Information 15 — The format (.pts) is readable by the packages used in the study and can be opened like a ".txt" file. [file peerj-08-9359-s015.zip › raw_data/landmark coordinates humerus/Template_Humerus.pts]

Version 1.0
778
S000 -2.1102116e+000 -2.1853611e+001  1.9126413e+000
S001 -5.6182041e+000 -2.0296663e+001 -9.8312855e-001
S002 -8.9936886e+000 -1.9062855e+001 -7.5570011e-001
S003 -9.5035610e+000 -1.5844665e+001 -1.4532795e+000
S004 -1.0360400e+001 -1.7123968e+001  2.1640434e+000
S005 -8.7831421e+000 -2.0218124e+001  3.4005566e+000
S006 -1.5898876e+000 -1.4990513e+001  8.6218824e+000
S007 -5.7993722e-001 -4.5033655e+000  9.9622393e+000
S008  1.6271009e+000 -3.1062372e+000  5.3685379e+000
S009  2.4652901e+000  1.3228340e+001  5.0112557e+000
S010  1.3565919e+000  1.2356477e+001  2.3856964e+000
S011  5.1781330e+000  1.3718996e+001  6.2108374e-001
S012  7.9033742e+000  1.2879327e+001  5.2848959e-001
S013  9.5746107e+000  1.1083515e+001 -7.8653002e-001
S014  1.1576251e+001  1.0279653e+001  2.5738289e+000
S015  1.1107647e+001  1.0643263e+001  3.9099979e+000
S016  8.4880524e+000  1.1427065e+001  3.1846561e+000
S017  7.5357137e+000  1.2386934e+001  3.0361862e+000
S018  4.4510546e+000  1.3433702e+001  5.3768234e+000
C000-001 -2.4370048e+000 -2.1981915e+001  1.8634894e+000
C000-002 -2.7697859e+000 -2.2036999e+001  1.8310930e+000
C000-003 -3.0803614e+000 -2.2046062e+001  1.7889415e+000
C000-004 -3.3684750e+000 -2.2003574e+001  1.7407031e+000
C000-005 -3.5897481e+000 -2.2008591e+001  1.6071743e+000
C000-006 -3.7799628e+000 -2.1986719e+001  1.4485141e+000
C000-007 -3.9335420e+000 -2.1947781e+001  1.2564743e+000
C000-008 -4.0559039e+000 -2.1878668e+001  1.0414444e+000
C000-009 -4.1792746e+000 -2.1729017e+001  8.4719837e-001
C001-001 -4.3947163e+000 -2.1615894e+001  4.0853783e-001
C001-002 -4.5946240e+000 -2.1490492e+001  2.4810158e-002
C001-003 -4.8147526e+000 -2.1304712e+001 -2.5519300e-001
C001-004 -5.0304513e+000 -2.1097998e+001 -4.5598471e-001
C001-005 -5.1918397e+000 -2.0937046e+001 -6.5564460e-001
C001-006 -5.3524575e+000 -2.0750912e+001 -7.5347924e-001
C001-007 -5.4584341e+000 -2.0606125e+001 -8.7405705e-001
C001-008 -5.5455775e+000 -2.0456274e+001 -9.5473367e-001
C002-001 -5.7966666e+000 -2.0426987e+001 -9.7082371e-001
C002-002 -5.9860215e+000 -2.0545324e+001 -9.2040718e-001
C002-003 -6.1836152e+000 -2.0641479e+001 -8.9306033e-001
C002-004 -6.3911824e+000 -2.0708305e+001 -9.0567100e-001
C002-005 -6.6113982e+000 -2.0755938e+001 -9.1567671e-001
C002-006 -6.8462543e+000 -2.0787251e+001 -9.2455089e-001
C002-007 -7.0796795e+000 -2.0812857e+001 -8.4040368e-001
C002-008 -7.3312626e+000 -2.0813475e+001 -8.0429494e-001
C002-009 -7.5861793e+000 -2.0793961e+001 -7.4196750e-001
C003-001 -7.7843084e+000 -2.0650913e+001 -6.4164627e-001
C003-002 -8.0009069e+000 -2.0501644e+001 -6.3976693e-001
C003-003 -8.1965733e+000 -2.0335438e+001 -6.3641453e-001
C003-004 -8.3884754e+000 -2.0145351e+001 -6.8646854e-001
C003-005 -8.5274582e+000 -1.9963905e+001 -6.2459403e-001
C003-006 -8.6629534e+000 -1.9758192e+001 -6.0645068e-001
C003-007 -8.7870350e+000 -1.9531544e+001 -6.1029279e-001
C003-008 -8.8992500e+000 -1.9290346e+001 -6.5231860e-001
C004-001 -9.0967073e+000 -1.8666752e+001 -9.5035428e-001
C004-002 -9.1859360e+000 -1.8282848e+001 -1.1147498e+000
C004-003 -9.2697115e+000 -1.7932236e+001 -1.3130528e+000
C004-004 -9.3439960e+000 -1.7587536e+001 -1.4872848e+000
C004-005 -9.4000683e+000 -1.7228067e+001 -1.5595510e+000
C004-006 -9.4454041e+000 -1.6876917e+001 -1.6122853e+000
C004-007 -9.4738331e+000 -1.6523172e+001 -1.5216794e+000
C004-008 -9.4967327e+000 -1.6187687e+001 -1.4493846e+000
C005-001 -9.5969963e+000 -1.5750452e+001 -1.4056194e+000
C005-002 -9.6735277e+000 -1.5654524e+001 -1.3347434e+000
C005-003 -9.7371521e+000 -1.5551700e+001 -1.2514073e+000
C005-004 -9.7800674e+000 -1.5451060e+001 -1.1397260e+000
C005-005 -9.8067732e+000 -1.5347370e+001 -1.0096562e+000
C005-006 -9.8178024e+000 -1.5240195e+001 -8.6087000e-001
C005-007 -9.8235283e+000 -1.5116285e+001 -7.0017737e-001
C005-008 -9.8053865e+000 -1.4996754e+001 -5.1332277e-001
C005-009 -9.7547474e+000 -1.4899789e+001 -2.9727474e-001
C006-001 -9.9365749e+000 -1.4934213e+001 -9.5852003e-002
C006-002 -1.0068737e+001 -1.5023173e+001  1.0818382e-001
C006-003 -1.0178019e+001 -1.5118974e+001  2.9887176e-001
C006-004 -1.0249815e+001 -1.5229231e+001  4.7326291e-001
C006-005 -1.0277611e+001 -1.5352551e+001  6.2727314e-001
C006-006 -1.0308486e+001 -1.5468940e+001  7.7339470e-001
C006-007 -1.0339125e+001 -1.5585465e+001  9.1404212e-001
C006-008 -1.0362849e+001 -1.5706362e+001  1.0480244e+000
C006-009 -1.0367257e+001 -1.5835199e+001  1.1709719e+000
C007-001 -1.0368737e+001 -1.5948513e+001  1.2604405e+000
C007-002 -1.0379891e+001 -1.6066174e+001  1.3578868e+000
C007-003 -1.0407330e+001 -1.6186171e+001  1.4699851e+000
C007-004 -1.0408664e+001 -1.6321371e+001  1.5758680e+000
C007-005 -1.0387856e+001 -1.6471310e+001  1.6723686e+000
C007-006 -1.0343007e+001 -1.6638403e+001  1.7517841e+000
C007-007 -1.0371914e+001 -1.6785368e+001  1.8988843e+000
C007-008 -1.0385406e+001 -1.6942722e+001  2.0473776e+000
C008-001 -1.0375178e+001 -1.7456568e+001  2.2426355e+000
C008-002 -1.0293604e+001 -1.7819151e+001  2.2748182e+000
C008-003 -1.0150206e+001 -1.8203390e+001  2.2885370e+000
C008-004 -9.9721928e+000 -1.8589220e+001  2.3175299e+000
C008-005 -9.8188334e+000 -1.8910248e+001  2.5056255e+000
C008-006 -9.6082935e+000 -1.9249239e+001  2.6749539e+000
C008-007 -9.3782253e+000 -1.9567366e+001  2.9290500e+000
C008-008 -9.1108360e+000 -1.9886515e+001  3.2216125e+000
C009-001 -8.6094885e+000 -2.0374393e+001  3.4090717e+000
C009-002 -8.3834991e+000 -2.0518232e+001  3.3608844e+000
C009-003 -8.1238642e+000 -2.0640600e+001  3.3990231e+000
C009-004 -7.8236480e+000 -2.0744324e+001  3.4688842e+000
C009-005 -7.4753714e+000 -2.0834000e+001  3.5162804e+000
C009-006 -7.0676761e+000 -2.0916666e+001  3.4964123e+000
C009-007 -6.6190557e+000 -2.0980610e+001  3.5319285e+000
C009-008 -6.1347346e+000 -2.1022715e+001  3.6295962e+000
C009-009 -5.6602387e+000 -2.1018110e+001  3.8982804e+000
C010-001 -5.3023448e+000 -2.1054043e+001  3.9812634e+000
C010-002 -4.9313288e+000 -2.1072710e+001  4.0178938e+000
C010-003 -4.5905385e+000 -2.1055126e+001  4.1057439e+000
C010-004 -4.2838020e+000 -2.1002800e+001  4.2374225e+000
C010-005 -4.1731567e+000 -2.0910088e+001  4.4761863e+000
C010-006 -4.0679331e+000 -2.0786667e+001  4.7402506e+000
C010-007 -4.0402985e+000 -2.0625170e+001  5.0872493e+000
C010-008 -3.8482666e+000 -2.0438728e+001  5.3750997e+000
C010-009 -3.6018405e+000 -2.0236012e+001  5.5636477e+000
C011-001 -3.3791261e+000 -2.0160473e+001  5.6969328e+000
C011-002 -3.1340511e+000 -2.0056524e+001  5.8528743e+000
C011-003 -2.8791265e+000 -1.9915277e+001  5.9858966e+000
C011-004 -2.5787005e+000 -1.9691786e+001  5.8227363e+000
C011-005 -2.3694122e+000 -1.9435678e+001  5.9053135e+000
C011-006 -2.2033675e+000 -1.9149881e+001  6.1084194e+000
C011-007 -2.0679572e+000 -1.8825657e+001  6.3528786e+000
C011-008 -1.9369739e+000 -1.8434916e+001  6.5453053e+000
C011-009 -1.8174936e+000 -1.7991381e+001  6.7580571e+000
C012-001 -1.7218244e+000 -1.7627678e+001  6.9350438e+000
C012-002 -1.6693878e+000 -1.7283823e+001  7.1502495e+000
C012-003 -1.6002229e+000 -1.6929283e+001  7.3234878e+000
C012-004 -1.5281578e+000 -1.6573288e+001  7.4842005e+000
C012-005 -1.5046052e+000 -1.6241827e+001  7.6927280e+000
C012-006 -1.4998586e+000 -1.5919581e+001  7.9123478e+000
C012-007 -1.4776539e+000 -1.5577249e+001  8.0988064e+000
C012-008 -1.5209860e+000 -1.5274933e+001  8.3498478e+000
C013-001 -1.4246181e+000 -1.5101208e+001  8.4360237e+000
C013-002 -1.2603639e+000 -1.5199838e+001  8.1520615e+000
C013-003 -1.1550654e+000 -1.5368793e+001  7.8674579e+000
C013-004 -1.0796033e+000 -1.5608311e+001  7.5905976e+000
C013-005 -1.0074911e+000 -1.5913201e+001  7.3196120e+000
C013-006 -9.6081609e-001 -1.6277771e+001  7.0416546e+000
C013-007 -9.3477988e-001 -1.6703482e+001  6.7588997e+000
C013-008 -9.7782284e-001 -1.7179527e+001  6.4557543e+000
C013-009 -9.9466521e-001 -1.7727024e+001  6.1631751e+000
C014-001 -1.0601106e+000 -1.8011705e+001  6.0230894e+000
C014-002 -1.1431440e+000 -1.8293236e+001  5.8590260e+000
C014-003 -1.2111748e+000 -1.8585831e+001  5.6828313e+000
C014-004 -1.2705367e+000 -1.8886770e+001  5.4917407e+000
C014-005 -1.3329489e+000 -1.9190714e+001  5.2821479e+000
C014-006 -1.4127399e+000 -1.9490568e+001  5.0481119e+000
C014-007 -1.4678019e+000 -1.9805927e+001  4.8023443e+000
C014-008 -1.4850284e+000 -2.0144287e+001  4.5546474e+000
C014-009 -1.4956113e+000 -2.0491167e+001  4.2966003e+000
C015-001 -1.3870398e+000 -2.0704954e+001  3.9231925e+000
C015-002 -1.4116887e+000 -2.0871567e+001  3.5342886e+000
C015-003 -1.4466215e+000 -2.1038691e+001  3.1910882e+000
C015-004 -1.5312635e+000 -2.1203180e+001  2.8944781e+000
C015-005 -1.6137320e+000 -2.1356165e+001  2.6332648e+000
C015-006 -1.6801004e+000 -2.1497013e+001  2.3891389e+000
C015-007 -1.7579178e+000 -2.1638718e+001  2.1644211e+000
C015-008 -1.9152161e+000 -2.1766773e+001  2.0093896e+000
C016-001 -1.9187742e+000 -1.4724483e+001  8.9113417e+000
C016-002 -2.1915922e+000 -1.4419859e+001  9.1527100e+000
C016-003 -2.3726716e+000 -1.4077053e+001  9.3498402e+000
C016-004 -2.5225077e+000 -1.3733927e+001  9.5430012e+000
C016-005 -2.5596287e+000 -1.3365173e+001  9.7043543e+000
C016-006 -2.5286129e+000 -1.2991510e+001  9.8522997e+000
C016-007 -2.5442302e+000 -1.2624978e+001  1.0002877e+001
C016-008 -2.5506132e+000 -1.2246525e+001  1.0138957e+001
C016-009 -2.5678251e+000 -1.1850411e+001  1.0264148e+001
C017-001 -2.5302916e+000 -1.1481353e+001  1.0362278e+001
C017-002 -2.5025687e+000 -1.1086999e+001  1.0456069e+001
C017-003 -2.4224100e+000 -1.0676850e+001  1.0527013e+001
C017-004 -2.3457091e+000 -1.0243706e+001  1.0590323e+001
C017-005 -2.2206230e+000 -9.7983217e+000  1.0628037e+001
C017-006 -2.0960503e+000 -9.3290405e+000  1.0658995e+001
C017-007 -1.9711618e+000 -8.8346548e+000  1.0684285e+001
C017-008 -1.8861837e+000 -8.3079567e+000  1.0715532e+001
C017-009 -1.8085144e+000 -7.7594604e+000  1.0737276e+001
C018-001 -1.7023104e+000 -7.3008766e+000  1.0662480e+001
C018-002 -1.6655101e+000 -6.8601127e+000  1.0600377e+001
C018-003 -1.6241233e+000 -6.4481883e+000  1.0525474e+001
C018-004 -1.5682044e+000 -6.0615540e+000  1.0436510e+001
C018-005 -1.4837368e+000 -5.6931500e+000  1.0338460e+001
C018-006 -1.3326595e+000 -5.3440127e+000  1.0244853e+001
C018-007 -1.1349250e+000 -5.0107632e+000  1.0154145e+001
C018-008 -8.8513726e-001 -4.7006412e+000  1.0067881e+001
C019-001 -2.2300372e-001 -4.4491658e+000  9.3026323e+000
C019-002  1.0963848e-001 -4.4163890e+000  8.6710510e+000
C019-003  4.0605685e-001 -4.2690973e+000  8.0942249e+000
C019-004  6.7459261e-001 -4.0797682e+000  7.5597587e+000
C019-005  9.2350966e-001 -3.9736118e+000  7.0358162e+000
C019-006  1.1410052e+000 -3.7889168e+000  6.5626106e+000
C019-007  1.3386015e+000 -3.6449497e+000  6.0974865e+000
C019-008  1.4985664e+000 -3.3878021e+000  5.7086811e+000
C020-001  2.3291340e+000  1.2985759e+001  4.9169064e+000
C020-002  2.2249842e+000  1.2777188e+001  4.7485075e+000
C020-003  2.1032925e+000  1.2606645e+001  4.5483127e+000
C020-004  1.9691126e+000  1.2470898e+001  4.3059311e+000
C020-005  1.8898950e+000  1.2381516e+001  4.0034618e+000
C020-006  1.8082405e+000  1.2326142e+001  3.6632009e+000
C020-007  1.6506202e+000  1.2295761e+001  3.2870114e+000
C020-008  1.4497818e+000  1.2307195e+001  2.8602200e+000
C021-001  1.4186299e+000  1.2509527e+001  2.2330370e+000
C021-002  1.5120889e+000  1.2657567e+001  2.0796931e+000
C021-003  1.6651101e+000  1.2783539e+001  1.9549433e+000
C021-004  1.8188120e+000  1.2911177e+001  1.8242040e+000
C021-005  2.0076001e+000  1.3023231e+001  1.7170951e+000
C021-006  2.2083740e+000  1.3135420e+001  1.6040151e+000
C021-007  2.4195404e+000  1.3251372e+001  1.4731514e+000
C021-008  2.6642678e+000  1.3352666e+001  1.3654145e+000
C021-009  2.9315495e+000  1.3447832e+001  1.2620609e+000
C022-001  3.2033739e+000  1.3524020e+001  1.2003478e+000
C022-002  3.4583519e+000  1.3595645e+001  1.1133976e+000
C022-003  3.7155991e+000  1.3650953e+001  1.0397627e+000
C022-004  3.9716163e+000  1.3691925e+001  9.7400779e-001
C022-005  4.2196808e+000  1.3723087e+001  8.9882135e-001
C022-006  4.4708257e+000  1.3735404e+001  8.4842038e-001
C022-007  4.7101469e+000  1.3741742e+001  7.7364588e-001
C022-008  4.9447412e+000  1.3738130e+001  6.9134820e-001
C023-001  5.5339828e+000  1.3712415e+001  6.0014886e-001
C023-002  5.8813243e+000  1.3672456e+001  6.2313139e-001
C023-003  6.2052746e+000  1.3599200e+001  6.6106170e-001
C023-004  6.5124030e+000  1.3506735e+001  6.8583375e-001
C023-005  6.8048954e+000  1.3392340e+001  7.0355517e-001
C023-006  7.0940180e+000  1.3273309e+001  6.9461334e-001
C023-007  7.3785715e+000  1.3154562e+001  6.5501833e-001
C023-008  7.6473427e+000  1.3038620e+001  5.7876647e-001
C024-001  8.0735674e+000  1.2735547e+001  2.6807684e-001
C024-002  8.2468224e+000  1.2577955e+001  3.8808443e-002
C024-003  8.4341516e+000  1.2392838e+001 -1.4606062e-001
C024-004  8.6448107e+000  1.2165818e+001 -2.6674724e-001
C024-005  8.8171606e+000  1.1986531e+001 -4.4100663e-001
C024-006  9.0001793e+000  1.1786293e+001 -5.8301139e-001
C024-007  9.1909084e+000  1.1570705e+001 -7.0278949e-001
C024-008  9.3876839e+000  1.1330250e+001 -7.6551175e-001
C025-001  9.7095032e+000  1.0998099e+001 -7.4560976e-001
C025-002  9.8427277e+000  1.0928060e+001 -6.6821760e-001
C025-003  9.9745426e+000  1.0874559e+001 -5.6474501e-001
C025-004  1.0100906e+001  1.0838115e+001 -4.3421143e-001
C025-005  1.0222569e+001  1.0818648e+001 -2.7923396e-001
C025-006  1.0339725e+001  1.0815785e+001 -9.9941239e-002
C025-007  1.0464951e+001  1.0828250e+001  9.6763864e-002
C025-008  1.0622786e+001  1.0855412e+001  2.9687828e-001
C025-009  1.0781083e+001  1.0899878e+001  5.1966649e-001
C026-001  1.0849506e+001  1.0932727e+001  6.4772874e-001
C026-002  1.0933870e+001  1.0940106e+001  7.9559767e-001
C026-003  1.1007998e+001  1.0921775e+001  9.7688270e-001
C026-004  1.1075650e+001  1.0878584e+001  1.1872869e+000
C026-005  1.1165223e+001  1.0809617e+001  1.4150243e+000
C026-006  1.1251902e+001  1.0716249e+001  1.6704806e+000
C026-007  1.1319049e+001  1.0603096e+001  1.9590248e+000
C026-008  1.1449826e+001  1.0454189e+001  2.2523911e+000
C027-001  1.1633448e+001  1.0325274e+001  2.7342455e+000
C027-002  1.1659039e+001  1.0368470e+001  2.8890586e+000
C027-003  1.1654937e+001  1.0410299e+001  3.0383420e+000
C027-004  1.1657005e+001  1.0450330e+001  3.1918178e+000
C027-005  1.1605646e+001  1.0491065e+001  3.3395166e+000
C027-006  1.1520332e+001  1.0532269e+001  3.4822376e+000
C027-007  1.1394001e+001  1.0580352e+001  3.6116238e+000
C027-008  1.1267531e+001  1.0616598e+001  3.7597370e+000
C028-001  1.1029124e+001  1.0734912e+001  4.0044022e+000
C028-002  1.0903894e+001  1.0819241e+001  4.0536904e+000
C028-003  1.0743616e+001  1.0871420e+001  4.0804920e+000
C028-004  1.0548649e+001  1.0893250e+001  4.0765848e+000
C028-005  1.0319230e+001  1.0882107e+001  4.0578361e+000
C028-006  1.0054665e+001  1.0840407e+001  4.0196533e+000
C028-007  9.7512445e+000  1.0768043e+001  3.9747944e+000
C028-008  9.4023914e+000  1.0663149e+001  3.9325068e+000
C028-009  9.0364857e+000  1.0534158e+001  3.8144007e+000
C029-001  8.9017544e+000  1.0453283e+001  3.7251327e+000
C029-002  8.7919579e+000  1.0418205e+001  3.6325347e+000
C029-003  8.6940403e+000  1.0425513e+001  3.5559845e+000
C029-004  8.6022606e+000  1.0476888e+001  3.5000911e+000
C029-005  8.5284786e+000  1.0576185e+001  3.4480307e+000
C029-006  8.4717579e+000  1.0725472e+001  3.4034522e+000
C029-007  8.4483423e+000  1.0921336e+001  3.3444984e+000
C029-008  8.4490280e+000  1.1163046e+001  3.2836421e+000
C030-001  8.3619471e+000  1.1518709e+001  3.1297483e+000
C030-002  8.2401628e+000  1.1614862e+001  3.0855772e+000
C030-003  8.1239462e+000  1.1717585e+001  3.0576532e+000
C030-004  8.0117159e+000  1.1817188e+001  3.0234854e+000
C030-005  7.9055090e+000  1.1924132e+001  3.0075867e+000
C030-006  7.8092775e+000  1.2039020e+001  3.0121598e+000
C030-007  7.7154469e+000  1.2153322e+001  3.0152564e+000
C030-008  7.6312199e+000  1.2274240e+001  3.0340075e+000
C031-001  7.0770059e+000  1.2382688e+001  3.3830004e+000
C031-002  6.6842823e+000  1.2449312e+001  3.7644057e+000
C031-003  6.3765922e+000  1.2543029e+001  4.1774793e+000
C031-004  6.1155543e+000  1.2642922e+001  4.5830851e+000
C031-005  5.7904091e+000  1.2758327e+001  4.8645344e+000
C031-006  5.4485793e+000  1.2895879e+001  5.0705881e+000
C031-007  5.1133876e+000  1.3054645e+001  5.2291594e+000
C031-008  4.7795181e+000  1.3234306e+001  5.3300238e+000
C032-001  4.3331890e+000  1.3670562e+001  5.3154244e+000
C032-002  4.1862240e+000  1.3830306e+001  5.2323012e+000
C032-003  4.0172129e+000  1.3932547e+001  5.1750364e+000
C032-004  3.8232973e+000  1.3979845e+001  5.1378422e+000
C032-005  3.6017375e+000  1.3966532e+001  5.1108131e+000
C032-006  3.3522522e+000  1.3885965e+001  5.0868220e+000
C032-007  3.0578525e+000  1.3761266e+001  5.1063809e+000
C032-008  2.7510281e+000  1.3535428e+001  5.0830293e+000
S019 -1.2686105e+000 -1.5888207e+001  7.7714682e+000
S020 -1.1695437e+000 -1.6749315e+001  7.1285181e+000
S021 -1.3671823e+000 -1.7551126e+001  6.8703508e+000
S022 -1.2752118e+000 -1.8270430e+001  6.1764202e+000
S023 -1.8509235e+000 -1.9010416e+001  6.1318712e+000
S024 -1.6239858e+000 -1.9654076e+001  5.2795591e+000
S025 -2.3293328e+000 -2.0108377e+001  5.5101957e+000
S026 -1.9490422e+000 -2.0433914e+001  4.8606596e+000
S027 -2.9784250e+000 -2.0564571e+001  5.6137180e+000
S028 -3.6580622e+000 -2.0893335e+001  5.2971878e+000
S029 -2.8361430e+000 -2.1009136e+001  4.7516632e+000
S030 -1.8282020e+000 -2.1269917e+001  3.9037466e+000
S031 -3.7044199e+000 -2.1271679e+001  4.5708895e+000
S032 -2.8506789e+000 -2.1633091e+001  3.8670540e+000
S033 -2.0646400e+000 -2.1974573e+001  2.9402008e+000
S034 -3.9010985e+000 -2.1809391e+001  3.6847124e+000
S035 -3.2607737e+000 -2.2230688e+001  2.9251585e+000
S036 -2.7940969e+000 -2.2245832e+001  2.1420846e+000
S037 -4.4223013e+000 -2.1243990e+001  4.1003489e+000
S038 -4.8122745e+000 -2.1707851e+001  3.5754051e+000
S039 -4.3226252e+000 -2.2195398e+001  2.8759732e+000
S040 -3.7924352e+000 -2.2240187e+001  2.0760436e+000
S041 -5.7171593e+000 -2.1359064e+001  3.6792626e+000
S042 -5.3440576e+000 -2.2058481e+001  2.8575931e+000
S043 -4.9028893e+000 -2.2277609e+001  2.0170574e+000
S044 -4.5003920e+000 -2.2023628e+001  1.0808114e+000
S045 -6.5194130e+000 -2.1452227e+001  3.3429675e+000
S046 -6.2614317e+000 -2.2020704e+001  2.6469662e+000
S047 -5.8733978e+000 -2.2076233e+001  1.5957437e+000
S048 -5.5022612e+000 -2.2088076e+001  7.3819971e-001
S049 -5.1072845e+000 -2.1681107e+001 -1.3944626e-002
S050 -7.4024897e+000 -2.1362127e+001  3.2578325e+000
S051 -7.2003355e+000 -2.1998135e+001  2.2594810e+000
S052 -6.7367749e+000 -2.1928728e+001  1.1896629e+000
S053 -6.2308784e+000 -2.1681158e+001  1.8763542e-002
S054 -5.7802067e+000 -2.1165787e+001 -6.9269919e-001
S055 -8.2164869e+000 -2.1435829e+001  2.8689075e+000
S056 -7.8102803e+000 -2.1728121e+001  1.6766814e+000
S057 -7.4128299e+000 -2.1595865e+001  5.9119582e-001
S058 -6.8129010e+000 -2.1390635e+001 -4.2327452e-001
S059 -8.8623276e+000 -2.0804411e+001  3.1034842e+000
S060 -8.6543427e+000 -2.1247231e+001  2.0677152e+000
S061 -8.2705231e+000 -2.1263126e+001  1.0890303e+000
S062 -7.8079309e+000 -2.1259335e+001 -1.9344234e-001
S063 -9.3738060e+000 -2.0609863e+001  2.5091233e+000
S064 -9.1405010e+000 -2.0838400e+001  1.4529052e+000
S065 -8.7973557e+000 -2.0836836e+001  2.4264216e-001
S066 -8.4793377e+000 -2.0652975e+001 -4.4652331e-001
S067 -9.8899059e+000 -1.9836679e+001  2.4399252e+000
S068 -9.8934946e+000 -2.0058899e+001  1.3495646e+000
S069 -9.4785252e+000 -2.0052429e+001  2.6314068e-001
S070 -9.0457687e+000 -1.9755177e+001 -4.7106147e-001
S071 -1.0186661e+001 -1.8915709e+001  2.0225019e+000
S072 -9.9410820e+000 -1.9194101e+001  8.2288337e-001
S073 -9.7450771e+000 -1.9075266e+001 -3.7958825e-001
S074 -1.0399281e+001 -1.8038504e+001  1.9603300e+000
S075 -1.0219707e+001 -1.8206079e+001  1.0871110e+000
S076 -9.9778881e+000 -1.8368196e+001 -3.5060000e-001
S077 -9.5956802e+000 -1.8310190e+001 -9.9354410e-001
S078 -1.0581871e+001 -1.7359079e+001  1.3807731e+000
S079 -1.0059237e+001 -1.7559378e+001  2.3190498e-001
S080 -9.9428749e+000 -1.7558790e+001 -1.0174612e+000
S081 -1.0126331e+001 -1.6865774e+001 -4.1632175e-001
S082 -1.0497326e+001 -1.6332451e+001  1.0122325e+000
S083 -1.0499161e+001 -1.6387627e+001  1.9590831e-001
S084 -1.0044117e+001 -1.6630802e+001 -1.2544639e+000
S085 -1.0289495e+001 -1.5500276e+001 -2.5719070e-001
S086 -1.0322811e+001 -1.6040712e+001 -8.1027365e-001
S087 -7.6492310e-001 -5.2388568e+000  9.4844875e+000
S088 -9.2418289e-001 -6.5366616e+000  9.1004152e+000
S089 -1.5597000e+000 -7.6682649e+000  1.0105406e+001
S090 -1.9191170e+000 -9.4383774e+000  9.9560452e+000
S091 -2.2158699e+000 -1.1122565e+001  9.7488556e+000
S092 -2.2852287e+000 -1.2786911e+001  9.4027081e+000
S093 -1.2413940e+000 -8.2177458e+000  9.0411100e+000
S094 -1.6312790e+000 -1.0112993e+001  8.9575405e+000
S095 -1.8006821e+000 -1.1586761e+001  8.7847691e+000
S096 -1.9318275e+000 -1.3753964e+001  8.7501163e+000
S097  1.3227005e+000  1.7413023e+000  2.2274365e+000
S098  1.6893463e+000 -5.3323399e-002  3.4082108e+000
S099  2.2233047e+000  1.3250860e+000  3.3571968e+000
S100 -1.0534363e+000 -9.2396889e+000  7.9481449e+000
S101  1.3011646e+000  1.9028960e-001  6.1267853e-001
S102  1.5199070e+000  1.6603051e+000  7.5417042e-001
S103  2.7053547e+000 -3.4518841e-001 -1.5457153e-001
S104  5.2219391e-002 -4.9671683e+000  7.8210793e+000
S105 -4.5726967e-001 -5.8889580e+000  8.4386311e+000
S106 -4.0642738e-001 -6.4249253e+000  7.7828293e+000
S107 -7.3604393e-001 -7.8064919e+000  7.8363323e+000
S108 -1.2591782e+000 -1.0626862e+001  7.7167311e+000
S109 -1.4575672e+000 -1.2180724e+001  7.3798618e+000
S110 -1.5988083e+000 -1.3596342e+001  7.7047024e+000
S111 -1.5438938e+000 -1.4844867e+001  7.2094908e+000
S112  5.7326889e-001 -4.3034668e+000  6.7612095e+000
S113  1.2668991e-001 -5.4183598e+000  6.7449713e+000
S114 -2.4032784e-001 -6.5585856e+000  6.4633021e+000
S115 -6.1344147e-001 -7.9942312e+000  6.4447346e+000
S116 -9.0368843e-001 -9.4807253e+000  6.1836915e+000
S117 -1.1606979e+000 -1.1144046e+001  6.1160359e+000
S118 -1.4249191e+000 -1.2684492e+001  6.1491613e+000
S119 -1.6502247e+000 -1.4326792e+001  5.9538975e+000
S120 -1.7525082e+000 -1.5626110e+001  6.3304877e+000
S121 -1.8284817e+000 -1.7184929e+001  6.6604314e+000
S122 -2.0709763e+000 -1.6726667e+001  5.8486814e+000
S123 -2.2497578e+000 -1.8367779e+001  5.8929090e+000
S124  8.1960297e-001 -3.9087527e+000  5.6533270e+000
S125  3.1062126e-001 -5.0754251e+000  5.5262513e+000
S126 -2.7180099e-001 -6.4501300e+000  5.3941336e+000
S127 -8.5070801e-001 -7.8616009e+000  5.1277905e+000
S128 -1.2143135e+000 -9.7233162e+000  5.0249629e+000
S129 -1.6010094e+000 -1.1350090e+001  4.8188472e+000
S130 -1.9325714e+000 -1.3369977e+001  4.8563161e+000
S131 -2.2594376e+000 -1.5150163e+001  4.9653478e+000
S132 -2.6175709e+000 -1.7303278e+001  5.0020614e+000
S133 -2.8325691e+000 -1.9102501e+001  5.2527018e+000
S134 -3.2229862e+000 -1.9848452e+001  5.3921595e+000
S135 -3.6326218e+000 -2.0332876e+001  4.9805231e+000
S136  1.0983372e+000 -3.0506659e+000  4.6669292e+000
S137  1.8604279e-001 -4.7985730e+000  4.6413031e+000
S138 -9.6552467e-001 -6.7057524e+000  4.5462036e+000
S139 -1.4904900e+000 -8.5719576e+000  4.4809046e+000
S140 -1.7916336e+000 -1.0482987e+001  4.2778282e+000
S141 -2.2590199e+000 -1.2422424e+001  4.1048260e+000
S142 -2.7478924e+000 -1.4258324e+001  4.0530014e+000
S143 -3.2802258e+000 -1.6580482e+001  3.9331322e+000
S144 -3.6669807e+000 -1.8238649e+001  3.9031391e+000
S145 -3.8539267e+000 -1.9499613e+001  4.0177364e+000
S146 -4.8710957e+000 -2.0240311e+001  3.6840229e+000
S147 -5.0471020e+000 -1.9028996e+001  3.2288857e+000
S148 -6.0884571e+000 -2.0057165e+001  3.1515179e+000
S149 -6.4432592e+000 -1.8930256e+001  2.7702408e+000
S150 -7.1019955e+000 -2.0091347e+001  3.0777626e+000
S151 -7.7029648e+000 -1.8811779e+001  2.6357822e+000
S152 -8.7310991e+000 -1.9534914e+001  3.0452614e+000
S153 -8.8019419e+000 -1.8210131e+001  2.3982029e+000
S154 -9.6674128e+000 -1.8005760e+001  2.2529259e+000
S155 -8.6172409e+000 -1.6796738e+001  2.5381432e+000
S156 -9.5597448e+000 -1.6942875e+001  2.3668385e+000
S157 -4.4145203e+000 -1.7674625e+001  3.4135017e+000
S158 -5.8325481e+000 -1.7730568e+001  2.8516960e+000
S159 -7.3617554e+000 -1.7426378e+001  2.5825863e+000
S160 -8.7418470e+000 -1.5504433e+001  2.5519333e+000
S161 -4.1105251e+000 -1.6163460e+001  3.5372047e+000
S162 -5.5482292e+000 -1.6102612e+001  3.0604229e+000
S163 -7.0356874e+000 -1.5965337e+001  2.7768440e+000
S164 -3.5516567e+000 -1.4814854e+001  3.6561909e+000
S165 -4.9111099e+000 -1.4059828e+001  3.3838291e+000
S166 -6.0885334e+000 -1.4687342e+001  3.1723461e+000
S167 -6.9017849e+000 -1.3344757e+001  3.0955162e+000
S168 -7.6814203e+000 -1.4605680e+001  2.8477974e+000
S169 -5.6764927e+000 -1.2895908e+001  3.4774647e+000
S170 -3.3013515e+000 -1.3163640e+001  3.6894512e+000
S171 -5.7344246e+000 -1.1805059e+001  3.5405359e+000
S172 -4.4927101e+000 -1.1570720e+001  3.7973833e+000
S173 -4.3789473e+000 -1.2751807e+001  3.5990696e+000
S174 -4.7173367e+000 -1.0188436e+001  3.7670631e+000
S175 -3.4313354e+000 -1.0326388e+001  4.0298376e+000
S176 -3.0645237e+000 -1.1464481e+001  3.8417549e+000
S177 -2.7541752e+000 -8.9922552e+000  4.2679157e+000
S178 -3.7887516e+000 -8.5049982e+000  3.9393959e+000
S179 -2.0866261e+000 -7.3376322e+000  4.3538589e+000
S180 -2.1488075e+000 -6.3673706e+000  4.1388340e+000
S181 -7.7772522e-001 -5.5204897e+000  4.2743897e+000
S182 -1.0978127e+000 -4.5453219e+000  3.6849136e+000
S183  1.6311836e-001 -3.8132305e+000  4.1167789e+000
S184 -1.9857407e-002 -3.0078070e+000  3.6215048e+000
S185 -9.7491951e+000 -1.5763714e+001  1.9539022e+000
S186 -8.8680496e+000 -1.4362608e+001  2.0019197e+000
S187 -7.7228699e+000 -1.3400224e+001  2.6175327e+000
S188 -6.7599945e+000 -1.2270349e+001  2.9293776e+000
S189 -5.6225185e+000 -1.0621656e+001  3.0385687e+000
S190 -4.5600662e+000 -9.2025576e+000  3.3759928e+000
S191 -3.1737499e+000 -7.1672111e+000  3.6282568e+000
S192 -1.9533310e+000 -5.4573436e+000  3.4692116e+000
S193 -8.4757233e-001 -3.4978933e+000  3.0407982e+000
S194 -9.8031807e+000 -1.4885804e+001  9.3556261e-001
S195 -8.5414810e+000 -1.3629722e+001  1.4518862e+000
S196 -7.3572483e+000 -1.2537145e+001  1.9056010e+000
S197 -6.2607708e+000 -1.1328347e+001  2.2305324e+000
S198 -5.0271091e+000 -9.8043489e+000  2.6199641e+000
S199 -3.7783241e+000 -8.0830050e+000  2.9527979e+000
S200 -2.5028400e+000 -6.2646656e+000  2.9022927e+000
S201 -1.4629040e+000 -4.5283732e+000  2.6772518e+000
S202 -9.0479832e+000 -1.4147552e+001  4.2383718e-001
S203 -7.6122351e+000 -1.3043284e+001  1.0718422e+000
S204 -6.3233004e+000 -1.1918839e+001  1.4539335e+000
S205 -5.2328625e+000 -1.0581426e+001  1.7864912e+000
S206 -4.1374016e+000 -9.0695858e+000  2.1155570e+000
S207 -2.8361187e+000 -7.3294711e+000  2.1100290e+000
S208 -1.7513161e+000 -5.5221496e+000  2.0880089e+000
S209 -8.8422203e-001 -3.7349861e+000  1.8321540e+000
S210 -8.8371124e+000 -1.5025028e+001 -5.6624794e-001
S211 -7.6892309e+000 -1.4116081e+001  2.4706364e-001
S212 -6.4645476e+000 -1.2854805e+001  8.0029297e-001
S213 -5.3050442e+000 -1.1465541e+001  1.1320229e+000
S214 -4.2204762e+000 -9.9403877e+000  1.4806690e+000
S215 -2.9565907e+000 -8.2875624e+000  1.5339642e+000
S216 -1.8077688e+000 -6.5067496e+000  1.5347748e+000
S217 -9.0133858e-001 -4.7861848e+000  1.3348494e+000
S218 -8.7675476e+000 -1.6765829e+001 -1.3919792e+000
S219 -7.7839212e+000 -1.5661942e+001 -5.7507133e-001
S220 -6.5472412e+000 -1.4153503e+001  2.3033905e-001
S221 -5.2645512e+000 -1.2581021e+001  6.2361526e-001
S222 -4.0619273e+000 -1.1120389e+001  8.6903763e-001
S223 -3.0393276e+000 -9.5200663e+000  1.0554810e+000
S224 -1.8713918e+000 -7.7201486e+000  1.0760384e+000
S225 -9.0815496e-001 -5.8218446e+000  1.0463276e+000
S226 -1.6334057e-002 -4.0750899e+000  7.6740265e-001
S227 -8.3024693e+000 -1.8351091e+001 -5.7921600e-001
S228 -7.2410908e+000 -1.6730074e+001 -3.0146408e-001
S229 -5.9637356e+000 -1.5288173e+001  2.9895401e-001
S230 -4.5603600e+000 -1.3526492e+001  6.2882233e-001
S231 -3.2329969e+000 -1.2025502e+001  7.6740074e-001
S232 -2.1248336e+000 -1.0341770e+001  9.1734886e-001
S233 -1.0151200e+000 -8.3905468e+000  8.2272148e-001
S234  1.7045259e-002 -6.5072498e+000  5.9745979e-001
S235  1.1262422e+000 -4.5518594e+000  3.0675507e-001
S236 -7.2033749e+000 -1.9719168e+001 -6.5015984e-001
S237 -6.1970406e+000 -1.7962864e+001  1.1571693e-001
S238 -5.1152716e+000 -1.6172239e+001  5.5280876e-001
S239 -3.5916414e+000 -1.4379862e+001  1.0068150e+000
S240 -2.2668324e+000 -1.2635439e+001  1.3386154e+000
S241 -1.2520962e+000 -1.0783299e+001  1.3662643e+000
S242 -1.1381435e-001 -8.7984314e+000  1.2698421e+000
S243  1.0436592e+000 -6.9230614e+000  1.0293217e+000
S244  2.2450638e+000 -4.9083233e+000  7.8504753e-001
S245 -4.7202692e+000 -1.8104158e+001  4.0245056e-001
S246 -3.9472380e+000 -1.6897266e+001  1.0141430e+000
S247 -2.9440413e+000 -1.5204412e+001  1.6178799e+000
S248 -1.7244329e+000 -1.3254108e+001  2.1017981e+000
S249 -7.0066261e-001 -1.1403489e+001  2.4675131e+000
S250  3.3045006e-001 -9.3687716e+000  2.4535360e+000
S251  1.4792252e+000 -7.1318302e+000  2.3659449e+000
S252  2.5467882e+000 -5.0387144e+000  2.0927305e+000
S253 -4.2258062e+000 -2.0680290e+001 -9.0888977e-002
S254 -3.6627884e+000 -1.8230318e+001  1.3122711e+000
S255 -2.3104782e+000 -1.6117184e+001  2.2780285e+000
S256 -1.1927176e+000 -1.3531449e+001  3.2909994e+000
S257 -5.0559807e-001 -1.2107755e+001  3.7965651e+000
S258  3.4189034e-001 -9.9171381e+000  3.8713446e+000
S259  1.2122288e+000 -7.7379112e+000  3.5997014e+000
S260  2.1902866e+000 -5.5497651e+000  3.3996382e+000
S261  2.5806885e+000 -4.1764221e+000  3.7651072e+000
S262 -3.5017281e+000 -2.1339220e+001  1.1710663e+000
S263 -3.2027092e+000 -1.9747152e+001  1.5655956e+000
S264 -2.3254910e+000 -1.7910158e+001  2.3464251e+000
S265 -1.4242001e+000 -1.6056316e+001  4.0313587e+000
S266 -6.6027832e-001 -1.3404973e+001  5.0049915e+000
S267  3.3610916e-001 -1.1083886e+001  5.1194315e+000
S268  1.0019608e+000 -8.6712971e+000  5.0078788e+000
S269  1.2848606e+000 -6.9609132e+000  5.6292076e+000
S270  1.8363838e+000 -5.1907701e+000  5.0825710e+000
S271  2.1803579e+000 -3.3704212e+000  4.9294529e+000
S272 -1.9281158e+000 -2.0856405e+001  2.0923338e+000
S273 -1.5376358e+000 -1.8650045e+001  3.7472239e+000
S274 -1.3674431e+000 -2.0026215e+001  3.9764988e+000
S275 -1.1642818e+000 -1.6760338e+001  4.9647923e+000
S276 -8.3146095e-001 -1.5409458e+001  5.6513281e+000
S277  8.9729309e-002 -1.2177081e+001  6.0672426e+000
S278  7.2221565e-001 -9.7677851e+000  6.1336861e+000
S279  1.3023033e+000 -5.8369594e+000  6.3755236e+000
S280  1.4736614e+000 -4.4878535e+000  6.4638290e+000
S281 -8.6219597e-001 -1.6882269e+001  6.1299410e+000
S282 -5.7101440e-001 -1.3759178e+001  6.9271317e+000
S283 -1.2843704e-001 -1.0739508e+001  7.4376488e+000
S284  3.2856941e-001 -8.3909693e+000  7.9919324e+000
S285  8.0981731e-001 -5.3985391e+000  7.6981945e+000
S286 -1.0253429e+000 -1.4586061e+001  7.8460217e+000
S287 -6.9454575e-001 -1.2339913e+001  8.0905704e+000
S288 -1.4333153e-001 -9.8305979e+000  8.5145426e+000
S289  3.5066032e-001 -6.1810279e+000  8.8187456e+000
S290  2.4932480e-001 -4.7698221e+000  8.9057770e+000
S291 -1.0878439e+000 -1.3378274e+001  8.8978977e+000
S292 -6.0916519e-001 -1.1114789e+001  9.3537617e+000
S293  5.3081512e-003 -8.8559160e+000  9.2278891e+000
S294 -1.1353493e-002 -5.3694572e+000  9.8549891e+000
S295 -1.7622027e+000 -1.3979010e+001  9.5770187e+000
S296 -1.9773841e+000 -1.2814356e+001  1.0185293e+001
S297 -1.1157050e+000 -1.2302499e+001  9.8705196e+000
S298 -1.8360828e+000 -1.1594734e+001  1.0560661e+001
S299 -8.6409140e-001 -1.0982121e+001  1.0185539e+001
S300 -1.6172090e+000 -1.0104205e+001  1.0756144e+001
S301 -4.9021053e-001 -9.4221907e+000  1.0327360e+001
S302 -1.3255527e+000 -8.6120358e+000  1.0846819e+001
S303 -3.7833643e-001 -8.1679506e+000  1.0376780e+001
S304 -1.1991426e+000 -7.0393920e+000  1.0757469e+001
S305 -1.0885906e-001 -6.6656184e+000  1.0234790e+001
S306 -7.0255303e-001 -5.7387261e+000  1.0740919e+001
S307  1.2332649e+000 -2.1452980e+000  4.1430893e+000
S308  2.9461288e-001 -1.9235923e+000  3.2148213e+000
S309 -5.6670952e-001 -2.6300642e+000  2.2618718e+000
S310 -1.0163879e-001 -2.0085833e+000  1.5624766e+000
S311  4.8501396e-001 -2.5959013e+000  6.5586472e-001
S312  1.8392382e+000 -3.1796877e+000  8.5439682e-002
S313  2.7775578e+000 -3.7085457e+000  4.8736763e-001
S314  3.2655888e+000 -3.6027677e+000  1.8107309e+000
S315  3.1069851e+000 -2.8358665e+000  3.4597230e+000
S316  2.4968033e+000 -1.7737598e+000  4.3430691e+000
S317  1.1588879e+000 -1.0980644e+000  3.4912806e+000
S318  2.5242424e-001 -9.8004198e-001  2.2437057e+000
S319  6.0946465e-001 -1.3518833e+000  8.6698723e-001
S320  2.0113630e+000 -1.7768686e+000  1.3202667e-002
S321  3.3335946e+000 -2.3277028e+000  5.7346344e-002
S322  3.9832191e+000 -2.2815261e+000  1.3682299e+000
S323  3.7237320e+000 -1.5467807e+000  3.1054535e+000
S324  2.8100715e+000 -5.4559648e-001  3.9461346e+000
S325  8.0220032e-001  4.0581724e-001  1.9917836e+000
S326  3.0601768e+000  1.2919838e+000 -1.9830513e-001
S327  4.0139217e+000 -1.0769569e+000 -6.1248779e-002
S328  4.5800896e+000  5.2819163e-001 -2.8516006e-001
S329  4.5389252e+000 -1.3434942e+000  1.1742306e+000
S330  5.3671532e+000  1.2579851e-001  8.3265972e-001
S331  4.8042870e+000 -4.3196091e-001  2.0986700e+000
S332  4.9103699e+000  7.3979187e-001  2.6570683e+000
S333  3.7050476e+000 -2.4246519e+000  2.4896088e+000
S334  5.8190975e+000  1.2072759e+000  1.7781339e+000
S335  3.8680105e+000  3.8404932e-004  3.3691616e+000
S336  4.7321367e+000  2.0585022e+000  3.1256790e+000
S337  3.3901703e+000  1.1286361e+000  3.5587692e+000
S338  3.3675737e+000  2.7607579e+000  3.4337578e+000
S339  2.2826843e+000  2.5279982e+000  3.1606483e+000
S340  1.8305588e+000  3.5644000e+000  2.4790554e+000
S341  1.5818768e+000  3.1840632e+000  1.1291456e+000
S342  2.3916435e+000  3.0688529e+000  2.3562050e-001
S343  3.8780832e+000  3.0140412e+000 -2.2199821e-001
S344  4.3951674e+000  1.9192795e+000 -4.1611671e-001
S345  5.7512026e+000  2.7584088e+000 -4.1613007e-001
S346  5.7665482e+000  1.4149230e+000  1.1848640e-001
S347  6.8755169e+000  2.5610664e+000  1.0219564e+000
S348  6.2193832e+000  2.8835671e+000  2.4285564e+000
S349  4.7638760e+000  3.7284906e+000  3.1121159e+000
S350  2.8263683e+000  4.6023889e+000  3.2404633e+000
S351  1.7750607e+000  4.7516427e+000  1.0901539e+000
S352  3.2697506e+000  4.2811160e+000  1.1757660e-001
S353  5.2739611e+000  3.7996118e+000 -4.5762444e-001
S354  7.0929871e+000  3.3337865e+000  1.3181973e-001
S355  7.2414703e+000  3.7219996e+000  1.9375591e+000
S356  5.9158764e+000  4.4582086e+000  2.8692856e+000
S357  4.1234503e+000  5.3015704e+000  3.2494164e+000
S358  1.9795761e+000  5.8090954e+000  2.2432561e+000
S359  1.9933710e+000  6.3037610e+000  9.6228981e-001
S360  3.0031815e+000  5.6050611e+000  4.0081978e-001
S361  4.6117730e+000  5.1663909e+000 -6.2980652e-003
S362  6.3882937e+000  4.6189628e+000 -5.2500153e-001
S363  7.9918022e+000  4.0917268e+000  8.7542033e-001
S364  7.3386345e+000  4.9139748e+000  2.5154591e+000
S365  5.6372290e+000  6.0008230e+000  2.7635365e+000
S366  3.3206921e+000  6.5346470e+000  3.4022579e+000
S367  2.3696442e+000  7.4665298e+000  2.9336910e+000
S368  4.7040544e+000  7.1388578e+000  3.2147865e+000
S369  7.2600064e+000  6.2228351e+000  2.8235989e+000
S370  6.0537276e+000  8.1189146e+000  2.3704567e+000
S371  4.8414040e+000  8.9391413e+000  3.4976025e+000
S372  3.5010071e+000  8.6369019e+000  3.7255459e+000
S373  3.7018557e+000  1.0478245e+001  4.1243343e+000
S374  5.1447701e+000  1.0427614e+001  3.7559528e+000
S375  8.2433720e+000  7.8523726e+000  3.0084820e+000
S376  7.2785645e+000  9.2271490e+000  2.3149796e+000
S377  6.5822883e+000  1.0141954e+001  2.4292202e+000
S378  4.6529107e+000  1.2176588e+001  4.8598919e+000
S379  5.8936434e+000  1.1602055e+001  4.0183830e+000
S380  7.1326189e+000  1.1249958e+001  2.9875069e+000
S381  8.3882504e+000  9.8417044e+000  3.0277596e+000
S382  9.8379097e+000  9.7847013e+000  3.5418491e+000
S383  8.9740276e+000  8.7339315e+000  3.1937637e+000
S384  3.2321415e+000  1.2034618e+001  4.6551819e+000
S385  3.5641069e+000  1.3207563e+001  5.1500988e+000
S386  1.9393883e+000  1.1611184e+001  3.7172499e+000
S387  2.6251888e+000  1.0281302e+001  3.8121204e+000
S388  2.0789089e+000  8.9556341e+000  2.8664322e+000
S389  1.7993431e+000  7.5133619e+000  1.7141995e+000
S390  1.4308758e+000  9.8814802e+000  2.2143316e+000
S391  1.3922386e+000  1.1441154e+001  2.4933968e+000
S392  2.7405300e+000  7.7332783e+000  8.5058212e-001
S393  2.1059666e+000  8.7912388e+000  1.2555161e+000
S394  2.9363537e+000  1.0183626e+001  1.1079979e+000
S395  1.9475021e+000  1.0907692e+001  1.5591030e+000
S396  2.9820385e+000  1.1951170e+001  1.0988903e+000
S397  2.2529488e+000  1.2449364e+001  1.5156879e+000
S398  4.0583782e+000  6.7266598e+000  4.2747879e-001
S399  3.8704710e+000  8.9198217e+000  8.1311417e-001
S400  3.7066092e+000  1.0922238e+001  8.7595749e-001
S401  3.9224851e+000  1.3051399e+001  8.6153412e-001
S402  5.3937569e+000  6.1176014e+000 -7.2668076e-002
S403  4.8016033e+000  7.7894793e+000  4.0776634e-001
S404  4.6405025e+000  9.9371033e+000  6.3094330e-001
S405  4.7268038e+000  1.1869452e+001  5.9820747e-001
S406  5.4513569e+000  1.3251067e+001  5.4708290e-001
S407  7.6619101e+000  4.6672640e+000 -5.2337646e-002
S408  6.3743386e+000  6.8611379e+000 -2.7767944e-001
S409  5.8944850e+000  8.8850269e+000  1.0425377e-001
S410  5.6192384e+000  1.0589511e+001  3.5555840e-001
S411  5.9042816e+000  1.2294301e+001  4.9126244e-001
S412  6.6748819e+000  1.3070844e+001  5.9398270e-001
S413  7.2687931e+000  5.6696758e+000 -5.1658440e-001
S414  8.5766277e+000  5.4640946e+000  3.2076740e-001
S415  7.7639408e+000  6.7202706e+000 -5.6699753e-001
S416  7.1526265e+000  8.3418541e+000 -3.6653328e-001
S417  6.8697195e+000  1.0255239e+001 -9.9298477e-002
S418  7.0895901e+000  1.1889591e+001  2.6712227e-001
S419  8.1854935e+000  1.0981136e+001 -4.3519592e-001
S420  8.0629702e+000  9.2735987e+000 -5.9610748e-001
S421  8.7008476e+000  7.8376355e+000 -5.8070564e-001
S422  9.4515429e+000  6.4930787e+000  6.9877195e-001
S423  8.3397160e+000  5.2145472e+000  1.7142525e+000
S424  8.7638865e+000  6.6705370e+000  2.4552364e+000
S425  9.8069086e+000  6.8793058e+000  1.5531960e+000
S426  9.1972075e+000  9.8719158e+000 -8.1969643e-001
S427  9.5250645e+000  8.5714560e+000 -2.6617527e-001
S428  9.9611912e+000  9.8926573e+000 -2.8812790e-001
S429  8.7434483e+000  6.6033883e+000 -1.2403297e-001
S430  9.9919367e+000  7.7621617e+000  8.5595894e-001
S431  1.0274303e+001  9.1872301e+000  4.4982719e-001
S432  1.0790449e+001  1.0174454e+001  9.3299389e-001
S433  1.0535627e+001  8.5787201e+000  1.4583888e+000
S434  1.1095745e+001  9.7852869e+000  2.0344243e+000
S435  1.0873594e+001  9.8420162e+000  3.2129660e+000
S436  1.0579838e+001  8.9057522e+000  2.5736589e+000
S437  9.6373138e+000  8.4165697e+000  2.8483906e+000
S438  9.5471573e+000  7.5554738e+000  2.2983446e+000
S439  1.1619170e+001  1.0893439e+001  2.7120080e+000
S440  1.1046130e+001  1.1258017e+001  1.6177831e+000
S441  1.0624922e+001  1.1435610e+001  5.9284782e-001
S442  1.0065022e+001  1.1509392e+001 -3.0998325e-001
S443  9.2928762e+000  1.1925195e+001 -4.6852827e-001
S444  9.8033237e+000  1.2111243e+001  4.6531963e-001
S445  1.0478366e+001  1.1874797e+001  1.4280457e+000
S446  1.1117559e+001  1.1569923e+001  2.5047622e+000
S447  1.1510523e+001  1.1116555e+001  3.5453742e+000
S448  1.0790431e+001  1.1655746e+001  3.7273993e+000
S449  1.0520534e+001  1.2005014e+001  2.9227161e+000
S450  9.9965296e+000  1.2155974e+001  1.9672666e+000
S451  9.3153076e+000  1.2332500e+001  9.3519497e-001
S452  8.8471575e+000  1.2471233e+001  3.2028151e-001
S453  9.6545448e+000  1.1720983e+001  3.6325765e+000
S454  9.3367796e+000  1.2075830e+001  2.7380729e+000
S455  8.8921795e+000  1.2293118e+001  1.8073478e+000
S456  8.3917799e+000  1.2709329e+001  1.1002789e+000
S457  8.3448143e+000  1.2152351e+001  2.5771165e+000
S458  7.8019161e+000  1.2848349e+001  1.6102047e+000
S459  7.3542314e+000  1.3342732e+001  9.9717712e-001
S460  7.3153458e+000  1.3025438e+001  2.6513565e+000
S461  7.1228533e+000  1.3314806e+001  1.9441285e+000
S462  6.5469332e+000  1.3819664e+001  1.3473262e+000
S463  6.7327385e+000  1.3105236e+001  3.2779098e+000
S464  6.2730889e+000  1.3774147e+001  2.3678098e+000
S465  5.7442865e+000  1.4087133e+001  1.1631224e+000
S466  5.4948339e+000  1.4182706e+001  2.1270301e+000
S467  6.0328689e+000  1.3589956e+001  3.2168679e+000
S468  6.3588963e+000  1.3215352e+001  3.9701061e+000
S469  5.6735678e+000  1.3545027e+001  4.6416888e+000
S470  5.2587786e+000  1.4053506e+001  3.6980758e+000
S471  4.7615595e+000  1.4083300e+001  2.7322903e+000
S472  4.5617599e+000  1.4326368e+001  1.5664387e+000
S473  3.4132442e+000  1.3982436e+001  1.4635267e+000
S474  3.6659117e+000  1.4123348e+001  2.2186446e+000
S475  3.8132715e+000  1.4043110e+001  3.1536868e+000
S476  4.3774300e+000  1.4300286e+001  4.1709380e+000
S477  4.9135904e+000  1.3866112e+001  4.9077945e+000
S478  4.0695763e+000  1.4100236e+001  4.9880543e+000
S479  3.3579850e+000  1.4109979e+001  4.0495028e+000
S480  2.7466164e+000  1.3797958e+001  4.7027903e+000
S481  2.2115245e+000  1.3160506e+001  4.1505203e+000
S482  2.9110487e+000  1.3574612e+001  3.1657293e+000
S483  1.8254936e+000  1.2729296e+001  3.1219065e+000
S484  1.9529703e+000  1.3099398e+001  2.3485794e+000
S485  2.6081612e+000  1.3775562e+001  2.1878173e+000
S486 -5.1469650e+000 -1.9564135e+001 -6.5355682e-001
S487 -3.9453888e+000 -1.9458467e+001  5.6557465e-001
S488 -2.0829048e+000 -1.9388691e+001  2.4645023e+000
S489 -2.6435785e+000 -2.0897011e+001  1.5486813e+000
S490 -1.6503029e+000 -1.7309406e+001  3.5592556e+000
S491 -1.7187233e+000 -1.4931414e+001  2.9201994e+000
S492 -1.0579357e+000 -1.4622190e+001  4.6038866e+000
S493 -6.7510033e-001 -1.5130070e+001  6.7074594e+000
S494 -2.3638344e-001 -1.3501997e+001  6.0939469e+000
S495  8.4185982e-001 -8.3955879e+000  6.4455590e+000
S496  7.7492905e-001 -6.4819651e+000  7.4273806e+000
S497  1.9332314e-001 -7.2244587e+000  9.2097721e+000
S498  1.7223568e+000 -6.3412805e+000  4.4339890e+000
S499 -1.2453098e+000 -1.8202179e+001  4.9450665e+000
