# Supplementary material for: Disentangling biological variability and taphonomy: shape analysis of the limb long bones of the sauropodomorph dinosaur Plateosaurus
Source: PeerJ. 2020 Jul 23;8:e9359. doi: 10.7717/peerj.9359 (PMC7382942; doi:10.7717/peerj.9359)
Supplement: Supplemental Information 15 — The format (.pts) is readable by the packages used in the study and can be opened like a ".txt" file. [file peerj-08-9359-s015.zip › raw_data/landmark coordinates radius/Radius_L_F10_6_Plateo.pts]

Version 1.0
144
S000 -5.7784872e+000 -8.0256176e+000 -2.6043541e+000
S001 -2.7570424e+000 -6.1293054e+000 -5.6697845e-002
S002  7.0988941e-001 -7.1158013e+000 -1.1184635e+000
S003 -1.7947080e+000 -7.0102010e+000 -3.8881044e+000
S004 -3.6760235e+000  1.4654731e+001 -2.0003402e+000
S005 -1.3421686e+000  1.4335313e+001 -4.3304272e+000
S006  1.8287134e+000  1.5113848e+001 -2.3581171e+000
S007 -4.0486336e+000  1.4227827e+001 -7.4192667e-001
C000-001 -5.7079277e+000 -8.0490599e+000 -2.4157114e+000
C000-002 -5.6621561e+000 -8.0535250e+000 -2.2335858e+000
C000-003 -5.6602926e+000 -8.0570135e+000 -2.0084155e+000
C000-004 -5.6067877e+000 -8.0143948e+000 -1.7802060e+000
C000-005 -5.4750724e+000 -7.9077778e+000 -1.5972676e+000
C000-006 -5.3236265e+000 -7.7682686e+000 -1.4107389e+000
C000-007 -5.1213827e+000 -7.5806084e+000 -1.2669954e+000
C000-008 -4.9442186e+000 -7.3820658e+000 -1.0342389e+000
C000-009 -4.7224288e+000 -7.1362357e+000 -8.2654613e-001
C001-001 -4.5470166e+000 -6.9376359e+000 -7.2508419e-001
C001-002 -4.3627567e+000 -6.7603922e+000 -6.2396115e-001
C001-003 -4.1565180e+000 -6.6046882e+000 -5.4930884e-001
C001-004 -3.9446170e+000 -6.4711537e+000 -4.6873951e-001
C001-005 -3.7370501e+000 -6.3591347e+000 -3.6011609e-001
C001-006 -3.5105069e+000 -6.2695165e+000 -2.7163020e-001
C001-007 -3.2697213e+000 -6.2017045e+000 -1.9516473e-001
C001-008 -3.0166218e+000 -6.1544399e+000 -1.2908109e-001
C002-001 -2.4655545e+000 -6.1210752e+000  6.3450933e-003
C002-002 -2.1948533e+000 -6.1162686e+000  6.0826216e-002
C002-003 -1.9452720e+000 -6.1150331e+000  1.0299651e-001
C002-004 -1.7174362e+000 -6.1182551e+000  1.2824681e-001
C002-005 -1.5121660e+000 -6.1272969e+000  1.4045005e-001
C002-006 -1.3296534e+000 -6.1407442e+000  1.6249983e-001
C002-007 -1.1691887e+000 -6.1594114e+000  1.7275284e-001
C002-008 -1.0307151e+000 -6.1837845e+000  1.7279559e-001
C002-009 -9.1475153e-001 -6.2093458e+000  1.8162870e-001
C003-001 -7.1672326e-001 -6.3658209e+000  2.1114516e-001
C003-002 -5.2863652e-001 -6.5070596e+000  1.8655312e-001
C003-003 -3.3683389e-001 -6.6325941e+000  1.5153968e-001
C003-004 -1.4787261e-001 -6.7467389e+000  6.4624451e-002
C003-005  4.2222209e-002 -6.8490887e+000 -6.5885283e-002
C003-006  2.5079519e-001 -6.9420652e+000 -2.2555788e-001
C003-007  4.2178065e-001 -7.0148516e+000 -4.7355950e-001
C003-008  5.5644894e-001 -7.0699573e+000 -7.8365892e-001
C004-001  7.5178587e-001 -7.1767287e+000 -1.3397468e+000
C004-002  7.4176967e-001 -7.2232089e+000 -1.5665605e+000
C004-003  6.9881189e-001 -7.2553868e+000 -1.7857844e+000
C004-004  6.2415457e-001 -7.2737713e+000 -1.9918686e+000
C004-005  5.7498914e-001 -7.2849917e+000 -2.1927910e+000
C004-006  4.8117369e-001 -7.2825789e+000 -2.3777938e+000
C004-007  3.7041277e-001 -7.2708564e+000 -2.5493371e+000
C004-008  3.0908933e-001 -7.2465682e+000 -2.7435098e+000
C004-009  1.9968206e-001 -7.2098165e+000 -2.9167874e+000
C005-001  3.7186947e-002 -7.2760301e+000 -3.1245410e+000
C005-002 -1.6368221e-001 -7.3247819e+000 -3.2918756e+000
C005-003 -3.9386350e-001 -7.3439627e+000 -3.4140751e+000
C005-004 -6.1826396e-001 -7.3394580e+000 -3.5260670e+000
C005-005 -8.2659310e-001 -7.3246627e+000 -3.6559522e+000
C005-006 -1.0525929e+000 -7.2844286e+000 -3.7562237e+000
C005-007 -1.2984989e+000 -7.2096019e+000 -3.8035035e+000
C005-008 -1.5440594e+000 -7.1184735e+000 -3.8469849e+000
C006-001 -2.0739861e+000 -6.9333420e+000 -3.9294391e+000
C006-002 -2.3440843e+000 -6.8991437e+000 -4.0299969e+000
C006-003 -2.6076245e+000 -6.8842931e+000 -4.0970120e+000
C006-004 -2.8637905e+000 -6.8887982e+000 -4.1303234e+000
C006-005 -3.1122723e+000 -6.9125400e+000 -4.1290979e+000
C006-006 -3.3535421e+000 -6.9611840e+000 -4.1162639e+000
C006-007 -3.5876482e+000 -7.0313430e+000 -4.0777884e+000
C006-008 -3.8146412e+000 -7.1293936e+000 -4.0404506e+000
C006-009 -4.0331440e+000 -7.2573166e+000 -4.0137105e+000
C007-001 -4.3196344e+000 -7.4209671e+000 -3.9880016e+000
C007-002 -4.5732584e+000 -7.5615387e+000 -3.9122736e+000
C007-003 -4.8201680e+000 -7.6935740e+000 -3.8578422e+000
C007-004 -5.0439510e+000 -7.8024459e+000 -3.7523155e+000
C007-005 -5.2312965e+000 -7.8856754e+000 -3.5892851e+000
C007-006 -5.4436412e+000 -7.9642611e+000 -3.4305222e+000
C007-007 -5.5683193e+000 -8.0017776e+000 -3.1804681e+000
C007-008 -5.7283492e+000 -8.0387917e+000 -2.9182932e+000
C008-001 -3.5593758e+000  1.4528922e+001 -2.2399607e+000
C008-002 -3.4313765e+000  1.4416934e+001 -2.4624999e+000
C008-003 -3.3208544e+000  1.4331406e+001 -2.6860647e+000
C008-004 -3.2070782e+000  1.4266726e+001 -2.9002836e+000
C008-005 -3.0788696e+000  1.4216245e+001 -3.0965281e+000
C008-006 -2.9479239e+000  1.4185182e+001 -3.2835400e+000
C008-007 -2.8100989e+000  1.4170756e+001 -3.4579420e+000
C008-008 -2.6579063e+000  1.4170350e+001 -3.6110036e+000
C008-009 -2.4994330e+000  1.4188837e+001 -3.7501051e+000
C009-001 -2.3765669e+000  1.4213761e+001 -3.8391626e+000
C009-002 -2.2442946e+000  1.4234991e+001 -3.9109004e+000
C009-003 -2.1195982e+000  1.4255605e+001 -3.9883873e+000
C009-004 -1.9962656e+000  1.4274888e+001 -4.0646834e+000
C009-005 -1.8682567e+000  1.4291282e+001 -4.1299014e+000
C009-006 -1.7431760e+000  1.4306958e+001 -4.1991134e+000
C009-007 -1.6133446e+000  1.4319549e+001 -4.2572508e+000
C009-008 -1.4778779e+000  1.4328382e+001 -4.2969809e+000
C010-001 -1.1241329e+000  1.4422506e+001 -4.3539739e+000
C010-002 -9.1156089e-001  1.4501082e+001 -4.3615093e+000
C010-003 -7.1015686e-001  1.4568711e+001 -4.3331952e+000
C010-004 -5.2110279e-001  1.4627915e+001 -4.2958460e+000
C010-005 -3.4384665e-001  1.4678658e+001 -4.2490354e+000
C010-006 -1.7750859e-001  1.4721043e+001 -4.1935205e+000
C010-007 -1.3780157e-002  1.4758194e+001 -4.1530538e+000
C010-008  1.3860448e-001  1.4786355e+001 -4.0973277e+000
C010-009  2.8408164e-001  1.4807554e+001 -4.0416045e+000
C011-001  4.6265110e-001  1.4827584e+001 -3.9898102e+000
C011-002  6.3084686e-001  1.4848207e+001 -3.8939924e+000
C011-003  8.1335914e-001  1.4879368e+001 -3.7986727e+000
C011-004  1.0070498e+000  1.4917060e+001 -3.6792233e+000
C011-005  1.1886264e+000  1.4953142e+001 -3.5015357e+000
C011-006  1.3882390e+000  1.4993281e+001 -3.2950299e+000
C011-007  1.5080811e+000  1.5026913e+001 -3.0007420e+000
C011-008  1.6610066e+000  1.5069434e+001 -2.6970620e+000
C012-001  1.7209306e+000  1.5066609e+001 -1.9871497e+000
C012-002  1.5671362e+000  1.5026034e+001 -1.6260213e+000
C012-003  1.3124830e+000  1.4998858e+001 -1.3182219e+000
C012-004  1.0013114e+000  1.4977865e+001 -1.0695622e+000
C012-005  7.1246350e-001  1.4956554e+001 -8.0523688e-001
C012-006  3.9952818e-001  1.4942031e+001 -5.4564935e-001
C012-007  2.9564284e-002  1.4933681e+001 -3.4070769e-001
C012-008 -3.8225812e-001  1.4927835e+001 -1.8389896e-001
C012-009 -8.2933962e-001  1.4918395e+001 -8.2723074e-002
C013-001 -1.3490529e+000  1.4801335e+001  3.3760406e-002
C013-002 -1.8333633e+000  1.4691032e+001  7.2328001e-002
C013-003 -2.2746656e+000  1.4594528e+001  6.5463603e-002
C013-004 -2.6725209e+000  1.4507123e+001  4.3293491e-002
C013-005 -3.0313110e+000  1.4428217e+001 -1.7315194e-002
C013-006 -3.3601704e+000  1.4352384e+001 -9.8077387e-002
C013-007 -3.6432822e+000  1.4295535e+001 -2.5972477e-001
C013-008 -3.8675170e+000  1.4257729e+001 -4.8582360e-001
C014-001 -4.0682020e+000  1.4184526e+001 -8.1824553e-001
C014-002 -4.0656261e+000  1.4158777e+001 -8.9862263e-001
C014-003 -4.0612106e+000  1.4145495e+001 -9.7303718e-001
C014-004 -4.0514326e+000  1.4145344e+001 -1.0421537e+000
C014-005 -4.0334492e+000  1.4158532e+001 -1.1046486e+000
C014-006 -4.0157804e+000  1.4184594e+001 -1.1636431e+000
C014-007 -3.9959447e+000  1.4223870e+001 -1.2192441e+000
C014-008 -3.9759746e+000  1.4276199e+001 -1.2731420e+000
C014-009 -3.9548419e+000  1.4341401e+001 -1.3251197e+000
C015-001 -3.9119868e+000  1.4383150e+001 -1.3940014e+000
C015-002 -3.8722143e+000  1.4423263e+001 -1.4640851e+000
C015-003 -3.8332551e+000  1.4461806e+001 -1.5348660e+000
C015-004 -3.7926023e+000  1.4498629e+001 -1.6059802e+000
C015-005 -3.7688780e+000  1.4533421e+001 -1.6832441e+000
C015-006 -3.7513347e+000  1.4566908e+001 -1.7632241e+000
C015-007 -3.7343199e+000  1.4599017e+001 -1.8446951e+000
C015-008 -3.7104290e+000  1.4628823e+001 -1.9249467e+000
