# Supplementary material for: Disentangling biological variability and taphonomy: shape analysis of the limb long bones of the sauropodomorph dinosaur Plateosaurus
Source: PeerJ. 2020 Jul 23;8:e9359. doi: 10.7717/peerj.9359 (PMC7382942; doi:10.7717/peerj.9359)
Supplement: Supplemental Information 15 — The format (.pts) is readable by the packages used in the study and can be opened like a ".txt" file. [file peerj-08-9359-s015.zip › raw_data/landmark coordinates radius/Radius_L_F10_7_Plateo.pts]

Version 1.0
144
S000  6.9129467e+000  1.2855431e+000  1.7339177e+000
S001  6.0152111e+000 -2.7281711e+000 -3.1903267e-002
S002  5.9099731e+000 -6.2206945e+000  1.2301502e+000
S003  6.3853040e+000 -2.7821417e+000  3.8134861e+000
S004 -1.5273134e+001  1.3728802e+000  3.1450331e+000
S005 -1.5890090e+001 -4.2698309e-001  4.3073320e+000
S006 -1.6530136e+001 -3.6912985e+000  2.7344677e+000
S007 -1.5219032e+001  3.1525612e-001 -3.5060406e-002
C000-001  7.0043902e+000  1.2441176e+000  1.5968189e+000
C000-002  7.1023331e+000  1.2180372e+000  1.4612037e+000
C000-003  7.1891613e+000  1.1709305e+000  1.3138113e+000
C000-004  7.2536263e+000  1.0832456e+000  1.1487051e+000
C000-005  7.2885842e+000  9.4442713e-001  9.6215153e-001
C000-006  7.2561002e+000  6.9248945e-001  7.9261494e-001
C000-007  7.1951022e+000  3.9146301e-001  6.1298186e-001
C000-008  7.1040225e+000  3.9541155e-002  4.1909972e-001
C000-009  6.9740214e+000 -3.8190639e-001  2.4350297e-001
C001-001  6.8726287e+000 -6.1667520e-001  1.4535606e-001
C001-002  6.7674313e+000 -8.6320072e-001  9.6103519e-002
C001-003  6.6650915e+000 -1.1068318e+000  1.2447433e-002
C001-004  6.5607591e+000 -1.3602178e+000 -4.8700891e-002
C001-005  6.4527321e+000 -1.6202778e+000 -6.2909685e-002
C001-006  6.3411574e+000 -1.8849671e+000 -5.2492790e-002
C001-007  6.2280307e+000 -2.1568258e+000 -3.9662242e-002
C001-008  6.1157041e+000 -2.4373612e+000 -2.6413593e-002
C002-001  5.9569912e+000 -2.8488986e+000 -4.9509875e-002
C002-002  5.9013495e+000 -2.9899099e+000 -5.5175431e-002
C002-003  5.8503580e+000 -3.1546905e+000 -4.8631411e-002
C002-004  5.8055525e+000 -3.3409545e+000 -3.7301242e-002
C002-005  5.7717967e+000 -3.5257969e+000 -9.3213782e-002
C002-006  5.7467093e+000 -3.7350674e+000 -1.7760882e-001
C002-007  5.7261844e+000 -3.9967861e+000 -1.9737354e-001
C002-008  5.7029924e+000 -4.2817864e+000 -1.3351771e-001
C002-009  5.6704283e+000 -4.5437679e+000 -3.0067360e-002
C003-001  5.6329823e+000 -4.7925696e+000  7.7115230e-002
C003-002  5.6237240e+000 -5.0500140e+000  1.4351247e-001
C003-003  5.6293478e+000 -5.2913666e+000  2.1368256e-001
C003-004  5.6475372e+000 -5.5124831e+000  3.0216166e-001
C003-005  5.6785884e+000 -5.7148647e+000  4.1383490e-001
C003-006  5.7215548e+000 -5.8939519e+000  5.6171370e-001
C003-007  5.7708678e+000 -6.0232120e+000  7.6806641e-001
C003-008  5.8334932e+000 -6.1310425e+000  9.9023038e-001
C004-001  6.0147004e+000 -6.2144408e+000  1.4751124e+000
C004-002  6.0989265e+000 -6.1536579e+000  1.7179505e+000
C004-003  6.1619644e+000 -6.0533390e+000  1.9472779e+000
C004-004  6.2087731e+000 -5.9261765e+000  2.1626060e+000
C004-005  6.2391443e+000 -5.7706280e+000  2.3626835e+000
C004-006  6.2667341e+000 -5.6070671e+000  2.5662143e+000
C004-007  6.2691469e+000 -5.3982368e+000  2.7409303e+000
C004-008  6.2634072e+000 -5.1702075e+000  2.9113085e+000
C004-009  6.2531371e+000 -4.9373074e+000  3.1038415e+000
C005-001  6.2703085e+000 -4.6904707e+000  3.2395086e+000
C005-002  6.2901745e+000 -4.4509015e+000  3.3700304e+000
C005-003  6.3094816e+000 -4.2112832e+000  3.4840171e+000
C005-004  6.3232555e+000 -3.9688914e+000  3.5747256e+000
C005-005  6.3384261e+000 -3.7295907e+000  3.6542714e+000
C005-006  6.3397202e+000 -3.4857066e+000  3.6986496e+000
C005-007  6.3532186e+000 -3.2497454e+000  3.7470443e+000
C005-008  6.3692031e+000 -3.0156476e+000  3.7858281e+000
C006-001  6.3790569e+000 -2.5954123e+000  3.8354814e+000
C006-002  6.3768497e+000 -2.4003360e+000  3.8443871e+000
C006-003  6.3780751e+000 -2.1979988e+000  3.8377726e+000
C006-004  6.3815489e+000 -1.9897183e+000  3.8116846e+000
C006-005  6.3900290e+000 -1.7745627e+000  3.7736254e+000
C006-006  6.4031634e+000 -1.5520886e+000  3.7232213e+000
C006-007  6.4226146e+000 -1.3209407e+000  3.6656113e+000
C006-008  6.4522872e+000 -1.0800487e+000  3.6106675e+000
C006-009  6.4939899e+000 -8.3139968e-001  3.5603950e+000
C007-001  6.5312014e+000 -4.8908344e-001  3.5124075e+000
C007-002  6.5558295e+000 -1.7577544e-001  3.3885274e+000
C007-003  6.5761275e+000  9.6194744e-002  3.2048788e+000
C007-004  6.6173954e+000  3.5655749e-001  3.0336308e+000
C007-005  6.6707349e+000  6.0354871e-001  2.8464706e+000
C007-006  6.7561178e+000  8.7865478e-001  2.6684754e+000
C007-007  6.8276095e+000  1.0904926e+000  2.4027719e+000
C007-008  6.8786712e+000  1.2214233e+000  2.0770307e+000
C008-001 -1.5240379e+001  1.3257506e+000  3.2752450e+000
C008-002 -1.5220980e+001  1.2528192e+000  3.3936119e+000
C008-003 -1.5218877e+001  1.1707298e+000  3.4998074e+000
C008-004 -1.5233021e+001  1.0853133e+000  3.5954514e+000
C008-005 -1.5263224e+001  9.9624467e-001  3.6795030e+000
C008-006 -1.5296909e+001  9.1308624e-001  3.7691779e+000
C008-007 -1.5340615e+001  8.2867312e-001  3.8565757e+000
C008-008 -1.5399191e+001  7.3866034e-001  3.9334960e+000
C008-009 -1.5468790e+001  6.4762759e-001  4.0079961e+000
C009-001 -1.5515899e+001  5.3766781e-001  4.0847092e+000
C009-002 -1.5567254e+001  4.1554174e-001  4.1322184e+000
C009-003 -1.5616990e+001  2.9392445e-001  4.1725101e+000
C009-004 -1.5665139e+001  1.7342933e-001  4.2082481e+000
C009-005 -1.5712102e+001  5.3330366e-002  4.2383385e+000
C009-006 -1.5758010e+001 -6.6443361e-002  4.2638793e+000
C009-007 -1.5803167e+001 -1.8690838e-001  4.2779145e+000
C009-008 -1.5847218e+001 -3.0670920e-001  4.2938895e+000
C010-001 -1.5955672e+001 -7.3037541e-001  4.2931161e+000
C010-002 -1.6018938e+001 -1.0170707e+000  4.2565780e+000
C010-003 -1.6076323e+001 -1.2967753e+000  4.2580404e+000
C010-004 -1.6132004e+001 -1.5612487e+000  4.2303643e+000
C010-005 -1.6185802e+001 -1.8044655e+000  4.1642666e+000
C010-006 -1.6235821e+001 -2.0377572e+000  4.1039767e+000
C010-007 -1.6282743e+001 -2.2566645e+000  4.0319610e+000
C010-008 -1.6326408e+001 -2.4606457e+000  3.9469354e+000
C010-009 -1.6368340e+001 -2.6599486e+000  3.8741834e+000
C011-001 -1.6407303e+001 -2.8120389e+000  3.8110421e+000
C011-002 -1.6441149e+001 -2.9559042e+000  3.7341838e+000
C011-003 -1.6470007e+001 -3.0937376e+000  3.6449096e+000
C011-004 -1.6492949e+001 -3.2142420e+000  3.5300143e+000
C011-005 -1.6510733e+001 -3.3271120e+000  3.4019215e+000
C011-006 -1.6523579e+001 -3.4333336e+000  3.2600415e+000
C011-007 -1.6532810e+001 -3.5384119e+000  3.1057272e+000
C011-008 -1.6535009e+001 -3.6225562e+000  2.9285614e+000
C012-001 -1.6543571e+001 -3.7128370e+000  2.4118633e+000
C012-002 -1.6539410e+001 -3.6657403e+000  2.0872705e+000
C012-003 -1.6519461e+001 -3.5708759e+000  1.7840648e+000
C012-004 -1.6466169e+001 -3.3997216e+000  1.5394576e+000
C012-005 -1.6410851e+001 -3.2272298e+000  1.3257922e+000
C012-006 -1.6377432e+001 -3.0909662e+000  1.0894816e+000
C012-007 -1.6339556e+001 -2.9355323e+000  8.6635661e-001
C012-008 -1.6286432e+001 -2.7452912e+000  6.8354082e-001
C012-009 -1.6225403e+001 -2.5341797e+000  5.2888012e-001
C013-001 -1.6035118e+001 -2.2738032e+000  3.6581621e-001
C013-002 -1.5862628e+001 -1.9853570e+000  2.6307881e-001
C013-003 -1.5715373e+001 -1.7035900e+000  1.3633795e-001
C013-004 -1.5583176e+001 -1.4118907e+000  1.8152140e-002
C013-005 -1.5470286e+001 -1.0962673e+000 -5.0367344e-002
C013-006 -1.5371274e+001 -7.6626444e-001 -1.1662632e-001
C013-007 -1.5293806e+001 -4.1344535e-001 -1.4065415e-001
C013-008 -1.5234566e+001 -3.7686378e-002 -1.4280835e-001
C014-001 -1.5319044e+001  3.8343787e-001 -8.7860795e-003
C014-002 -1.5409331e+001  4.5827484e-001  6.0510881e-002
C014-003 -1.5488345e+001  5.3741151e-001  1.6782948e-001
C014-004 -1.5555536e+001  6.1712933e-001  3.1137645e-001
C014-005 -1.5610107e+001  6.9998062e-001  4.8791140e-001
C014-006 -1.5650747e+001  8.0286813e-001  6.9216263e-001
C014-007 -1.5677624e+001  9.3004727e-001  9.2514408e-001
C014-008 -1.5687432e+001  1.1150249e+000  1.1779619e+000
C014-009 -1.5693575e+001  1.2144989e+000  1.4908497e+000
C015-001 -1.5605252e+001  1.2561531e+000  1.6225567e+000
C015-002 -1.5525950e+001  1.3036233e+000  1.7632921e+000
C015-003 -1.5458117e+001  1.3357670e+000  1.9201024e+000
C015-004 -1.5400141e+001  1.3661602e+000  2.0880597e+000
C015-005 -1.5350985e+001  1.4060969e+000  2.2652643e+000
C015-006 -1.5314318e+001  1.4239273e+000  2.4626160e+000
C015-007 -1.5288395e+001  1.4374554e+000  2.6763577e+000
C015-008 -1.5275424e+001  1.4149215e+000  2.9066222e+000
