# Supplementary material for: Disentangling biological variability and taphonomy: shape analysis of the limb long bones of the sauropodomorph dinosaur Plateosaurus
Source: PeerJ. 2020 Jul 23;8:e9359. doi: 10.7717/peerj.9359 (PMC7382942; doi:10.7717/peerj.9359)
Supplement: Supplemental Information 15 — The format (.pts) is readable by the packages used in the study and can be opened like a ".txt" file. [file peerj-08-9359-s015.zip › raw_data/landmark coordinates radius/Radius_L_F8_Plateo.pts]

Version 1.0
144
S000  4.7270284e+000  1.3884285e+001  6.1853313e-001
S001  1.3607836e+000  1.2497308e+001  2.8755493e+000
S002 -2.3944607e+000  1.1886090e+001  1.3129759e+000
S003  7.4383450e-001  1.3067980e+001 -9.7473145e-001
S004  1.4561615e+000 -1.2383837e+001 -8.1850147e-001
S005  2.5555372e-001 -1.2119834e+001 -2.3443871e+000
S006 -4.7377605e+000 -1.2739663e+001 -2.0713077e+000
S007  1.3831949e+000 -1.1104095e+001  1.3300381e+000
C000-001  4.7960711e+000  1.3829163e+001  8.9223778e-001
C000-002  4.8237443e+000  1.3757690e+001  1.1490104e+000
C000-003  4.7952361e+000  1.3670014e+001  1.3828855e+000
C000-004  4.7582340e+000  1.3574112e+001  1.6050695e+000
C000-005  4.6690021e+000  1.3463211e+001  1.8042668e+000
C000-006  4.5380640e+000  1.3339240e+001  1.9811121e+000
C000-007  4.3772688e+000  1.3202200e+001  2.1443312e+000
C000-008  4.1687064e+000  1.3050455e+001  2.2757912e+000
C000-009  3.9402602e+000  1.2888577e+001  2.4134791e+000
C001-001  3.6878617e+000  1.2783760e+001  2.5178413e+000
C001-002  3.4211779e+000  1.2695700e+001  2.5832846e+000
C001-003  3.1669595e+000  1.2627998e+001  2.6847124e+000
C001-004  2.9188035e+000  1.2575521e+001  2.8335283e+000
C001-005  2.6423788e+000  1.2533834e+001  2.9254210e+000
C001-006  2.3404887e+000  1.2503919e+001  2.9448791e+000
C001-007  2.0275609e+000  1.2488697e+001  2.9531271e+000
C001-008  1.6991732e+000  1.2481619e+001  2.8908248e+000
C002-001  1.1547220e+000  1.2347363e+001  2.8803387e+000
C002-002  9.4600201e-001  1.2223256e+001  2.9083207e+000
C002-003  7.3469144e-001  1.2118973e+001  2.9443519e+000
C002-004  5.2173519e-001  1.2034817e+001  2.9689455e+000
C002-005  3.1007943e-001  1.1976284e+001  2.9525087e+000
C002-006  9.3972772e-002  1.1935379e+001  2.9631920e+000
C002-007 -1.2457364e-001  1.1915358e+001  2.9721644e+000
C002-008 -3.4353432e-001  1.1918863e+001  2.9640894e+000
C002-009 -5.6226921e-001  1.1945249e+001  2.9394453e+000
C003-001 -8.5652411e-001  1.1929082e+001  2.8057487e+000
C003-002 -1.1215450e+000  1.1921227e+001  2.6584711e+000
C003-003 -1.3725512e+000  1.1906514e+001  2.5269592e+000
C003-004 -1.6141359e+000  1.1884355e+001  2.3972225e+000
C003-005 -1.8259050e+000  1.1872115e+001  2.2298281e+000
C003-006 -2.0329046e+000  1.1859633e+001  2.0549717e+000
C003-007 -2.2097087e+000  1.1862048e+001  1.8430476e+000
C003-008 -2.3187523e+000  1.1876539e+001  1.5843939e+000
C004-001 -2.3861063e+000  1.2016732e+001  1.1044787e+000
C004-002 -2.3877497e+000  1.2120885e+001  9.0422809e-001
C004-003 -2.3500772e+000  1.2188400e+001  7.0219451e-001
C004-004 -2.2544811e+000  1.2217615e+001  5.0867426e-001
C004-005 -2.1326935e+000  1.2212012e+001  3.1199446e-001
C004-006 -1.9643096e+000  1.2170202e+001  1.2347755e-001
C004-007 -1.7655890e+000  1.2091657e+001 -7.0811458e-002
C004-008 -1.5347856e+000  1.1972934e+001 -2.7779031e-001
C004-009 -1.2353195e+000  1.1828964e+001 -4.3064663e-001
C005-001 -1.1163769e+000  1.1881597e+001 -4.7868147e-001
C005-002 -9.6633708e-001  1.1960431e+001 -5.1427597e-001
C005-003 -7.9035342e-001  1.2063558e+001 -5.4597652e-001
C005-004 -5.9261113e-001  1.2183833e+001 -5.9127444e-001
C005-005 -3.7903091e-001  1.2313322e+001 -6.7939097e-001
C005-006 -1.5466988e-001  1.2458998e+001 -8.2161820e-001
C005-007  8.7898858e-002  1.2643806e+001 -9.6585429e-001
C005-008  3.9767545e-001  1.2858788e+001 -9.6865958e-001
C006-001  9.3696117e-001  1.3088315e+001 -1.0233638e+000
C006-002  1.1680495e+000  1.3095348e+001 -1.0511056e+000
C006-003  1.4244359e+000  1.3098634e+001 -1.0848522e+000
C006-004  1.7034037e+000  1.3106351e+001 -1.1391627e+000
C006-005  2.0127673e+000  1.3107501e+001 -1.1906581e+000
C006-006  2.3510647e+000  1.3102770e+001 -1.2412405e+000
C006-007  2.7203732e+000  1.3098999e+001 -1.3058391e+000
C006-008  3.1244652e+000  1.3090990e+001 -1.3763140e+000
C006-009  3.5355229e+000  1.3062421e+001 -1.4060932e+000
C007-001  3.6936970e+000  1.3041070e+001 -1.2676632e+000
C007-002  3.8364677e+000  1.3048528e+001 -1.1073430e+000
C007-003  3.9968376e+000  1.3089969e+001 -9.5274711e-001
C007-004  4.1975732e+000  1.3169698e+001 -8.0907196e-001
C007-005  4.3358321e+000  1.3262532e+001 -5.8892739e-001
C007-006  4.4757552e+000  1.3387103e+001 -3.4590095e-001
C007-007  4.6409001e+000  1.3558246e+001 -8.7112375e-002
C007-008  4.7047882e+000  1.3720699e+001  2.4879663e-001
C008-001  1.3986632e+000 -1.2387464e+001 -9.8920631e-001
C008-002  1.3446478e+000 -1.2389932e+001 -1.1438605e+000
C008-003  1.2803251e+000 -1.2395336e+001 -1.2736160e+000
C008-004  1.2140155e+000 -1.2402552e+001 -1.3787339e+000
C008-005  1.1591952e+000 -1.2407820e+001 -1.4671472e+000
C008-006  1.1127822e+000 -1.2411571e+001 -1.5382611e+000
C008-007  1.0781896e+000 -1.2412855e+001 -1.5952078e+000
C008-008  1.0554847e+000 -1.2412085e+001 -1.6380892e+000
C008-009  1.0401677e+000 -1.2410702e+001 -1.6632471e+000
C009-001  1.0037504e+000 -1.2405112e+001 -1.7146817e+000
C009-002  9.6520609e-001 -1.2392239e+001 -1.7775890e+000
C009-003  9.1954619e-001 -1.2371071e+001 -1.8503169e+000
C009-004  8.6973494e-001 -1.2339044e+001 -1.9379245e+000
C009-005  7.8636903e-001 -1.2305398e+001 -2.0169950e+000
C009-006  6.8345916e-001 -1.2266308e+001 -2.0981176e+000
C009-007  5.6850022e-001 -1.2218177e+001 -2.1912284e+000
C009-008  4.2740011e-001 -1.2167673e+001 -2.2791839e+000
C010-001  8.6484313e-002 -1.2329062e+001 -2.4889963e+000
C010-002 -1.2880255e-001 -1.2516675e+001 -2.5882020e+000
C010-003 -3.8357291e-001 -1.2673861e+001 -2.6545246e+000
C010-004 -6.6633099e-001 -1.2794231e+001 -2.7108531e+000
C010-005 -9.6046579e-001 -1.2875997e+001 -2.8041775e+000
C010-006 -1.2884989e+000 -1.2924412e+001 -2.8744845e+000
C010-007 -1.6346161e+000 -1.2941990e+001 -2.9873259e+000
C010-008 -2.0230827e+000 -1.2921221e+001 -3.0293851e+000
C010-009 -2.4363859e+000 -1.2861552e+001 -3.0526567e+000
C011-001 -2.8555193e+000 -1.2738136e+001 -2.9993689e+000
C011-002 -3.2343411e+000 -1.2643826e+001 -2.9441521e+000
C011-003 -3.5963993e+000 -1.2570971e+001 -2.9275484e+000
C011-004 -3.8797977e+000 -1.2532451e+001 -2.7977512e+000
C011-005 -4.1145682e+000 -1.2525560e+001 -2.6574190e+000
C011-006 -4.3123593e+000 -1.2545195e+001 -2.5177691e+000
C011-007 -4.4904251e+000 -1.2584459e+001 -2.3858929e+000
C011-008 -4.6231356e+000 -1.2652153e+001 -2.2319093e+000
C012-001 -4.7810040e+000 -1.2713870e+001 -1.7804487e+000
C012-002 -4.7857566e+000 -1.2700516e+001 -1.4953420e+000
C012-003 -4.8325553e+000 -1.2696958e+001 -1.1692644e+000
C012-004 -4.8385825e+000 -1.2728675e+001 -7.7556032e-001
C012-005 -4.6484027e+000 -1.2798316e+001 -3.9436254e-001
C012-006 -4.3969069e+000 -1.2891654e+001  1.2697551e-002
C012-007 -4.1238241e+000 -1.3017677e+001  4.8495045e-001
C012-008 -3.7741852e+000 -1.3173546e+001  9.8703295e-001
C012-009 -3.3681695e+000 -1.3367847e+001  1.5411702e+000
C013-001 -2.7439115e+000 -1.3199421e+001  1.8954793e+000
C013-002 -2.1174924e+000 -1.2997177e+001  2.1238222e+000
C013-003 -1.5114174e+000 -1.2783855e+001  2.2275589e+000
C013-004 -9.5057821e-001 -1.2550758e+001  2.2851171e+000
C013-005 -4.2105299e-001 -1.2300393e+001  2.2551901e+000
C013-006  3.9898574e-002 -1.2066326e+001  2.0405276e+000
C013-007  5.5021852e-001 -1.1737531e+001  1.9653547e+000
C013-008  1.0290872e+000 -1.1420495e+001  1.7135484e+000
C014-001  1.4122149e+000 -1.1241070e+001  1.1781696e+000
C014-002  1.4527423e+000 -1.1372504e+001  1.0308951e+000
C014-003  1.4913486e+000 -1.1499192e+001  8.8564384e-001
C014-004  1.5180168e+000 -1.1622329e+001  7.4187899e-001
C014-005  1.5313301e+000 -1.1741982e+001  6.0017574e-001
C014-006  1.5386586e+000 -1.1857270e+001  4.6084908e-001
C014-007  1.5436726e+000 -1.1968051e+001  3.2364240e-001
C014-008  1.5484893e+000 -1.2074871e+001  1.8812887e-001
C014-009  1.5410666e+000 -1.2177553e+001  5.5139344e-002
C015-001  1.5215771e+000 -1.2221354e+001 -7.7796899e-002
C015-002  1.4836565e+000 -1.2259327e+001 -2.0146094e-001
C015-003  1.4642135e+000 -1.2293146e+001 -3.1674820e-001
C015-004  1.4613502e+000 -1.2321174e+001 -4.2255896e-001
C015-005  1.4657288e+000 -1.2343082e+001 -5.1929992e-001
C015-006  1.4733523e+000 -1.2359201e+001 -6.0771459e-001
C015-007  1.4724714e+000 -1.2371241e+001 -6.8788517e-001
C015-008  1.4638312e+000 -1.2379782e+001 -7.5845289e-001
