# Supplementary material for: Disentangling biological variability and taphonomy: shape analysis of the limb long bones of the sauropodomorph dinosaur Plateosaurus
Source: PeerJ. 2020 Jul 23;8:e9359. doi: 10.7717/peerj.9359 (PMC7382942; doi:10.7717/peerj.9359)
Supplement: Supplemental Information 15 — The format (.pts) is readable by the packages used in the study and can be opened like a ".txt" file. [file peerj-08-9359-s015.zip › raw_data/landmark coordinates radius/Radius_L_GPIT_2_Plateo.pts]

Version 1.0
144
S000  1.7058324e+002  2.5232285e+001 -1.1111554e+001
S001  1.7238174e+002  2.2744368e+001 -1.3838978e+001
S002  1.7289406e+002  2.3218380e+001 -1.5889977e+001
S003  1.7203961e+002  2.6251865e+001 -1.3072245e+001
S004  1.8892531e+002  2.6321568e+001 -5.2305565e+000
S005  1.8985628e+002  2.6977816e+001 -6.8006330e+000
S006  1.9134657e+002  2.5291933e+001 -8.8602123e+000
S007  1.8811925e+002  2.4311457e+001 -4.8285246e+000
C000-001  1.7061771e+002  2.4888018e+001 -1.1141619e+001
C000-002  1.7071017e+002  2.4558182e+001 -1.1271502e+001
C000-003  1.7082494e+002  2.4286514e+001 -1.1424785e+001
C000-004  1.7094229e+002  2.4068874e+001 -1.1571545e+001
C000-005  1.7105270e+002  2.3889442e+001 -1.1701798e+001
C000-006  1.7115163e+002  2.3730322e+001 -1.1811605e+001
C000-007  1.7124142e+002  2.3582603e+001 -1.1903307e+001
C000-008  1.7133754e+002  2.3479504e+001 -1.1998784e+001
C000-009  1.7143327e+002  2.3402632e+001 -1.2086680e+001
C001-001  1.7156804e+002  2.3290712e+001 -1.2266040e+001
C001-002  1.7169878e+002  2.3207090e+001 -1.2457213e+001
C001-003  1.7181528e+002  2.3094593e+001 -1.2635564e+001
C001-004  1.7192827e+002  2.3013193e+001 -1.2826838e+001
C001-005  1.7203059e+002  2.2924660e+001 -1.3017372e+001
C001-006  1.7212799e+002  2.2859661e+001 -1.3216554e+001
C001-007  1.7221747e+002  2.2802671e+001 -1.3419769e+001
C001-008  1.7229877e+002  2.2753778e+001 -1.3627516e+001
C002-001  1.7246449e+002  2.2729919e+001 -1.3969793e+001
C002-002  1.7253773e+002  2.2710085e+001 -1.4097301e+001
C002-003  1.7260397e+002  2.2682327e+001 -1.4220866e+001
C002-004  1.7266463e+002  2.2667406e+001 -1.4340839e+001
C002-005  1.7271727e+002  2.2671272e+001 -1.4457830e+001
C002-006  1.7276302e+002  2.2669735e+001 -1.4570910e+001
C002-007  1.7280232e+002  2.2667446e+001 -1.4680163e+001
C002-008  1.7283540e+002  2.2664660e+001 -1.4785659e+001
C002-009  1.7286169e+002  2.2664608e+001 -1.4887609e+001
C003-001  1.7292015e+002  2.2668203e+001 -1.5020751e+001
C003-002  1.7296675e+002  2.2683449e+001 -1.5151816e+001
C003-003  1.7299634e+002  2.2726217e+001 -1.5274484e+001
C003-004  1.7301007e+002  2.2786535e+001 -1.5387482e+001
C003-005  1.7301053e+002  2.2856104e+001 -1.5493917e+001
C003-006  1.7300002e+002  2.2931124e+001 -1.5598202e+001
C003-007  1.7297650e+002  2.3017220e+001 -1.5697397e+001
C003-008  1.7294568e+002  2.3105518e+001 -1.5804908e+001
C004-001  1.7282927e+002  2.3410851e+001 -1.5964159e+001
C004-002  1.7277550e+002  2.3596199e+001 -1.6012075e+001
C004-003  1.7273621e+002  2.3769226e+001 -1.6049282e+001
C004-004  1.7271252e+002  2.3931753e+001 -1.6083992e+001
C004-005  1.7270078e+002  2.4090746e+001 -1.6099697e+001
C004-006  1.7269597e+002  2.4245712e+001 -1.6074940e+001
C004-007  1.7270377e+002  2.4395123e+001 -1.6031807e+001
C004-008  1.7272304e+002  2.4538963e+001 -1.5965498e+001
C004-009  1.7274748e+002  2.4666611e+001 -1.5864248e+001
C005-001  1.7264983e+002  2.4831549e+001 -1.5754808e+001
C005-002  1.7254944e+002  2.4979750e+001 -1.5580914e+001
C005-003  1.7246866e+002  2.5165405e+001 -1.5384789e+001
C005-004  1.7239207e+002  2.5358627e+001 -1.5137968e+001
C005-005  1.7231410e+002  2.5538406e+001 -1.4829277e+001
C005-006  1.7224379e+002  2.5737307e+001 -1.4477084e+001
C005-007  1.7217316e+002  2.5919853e+001 -1.4064435e+001
C005-008  1.7210577e+002  2.6098055e+001 -1.3598370e+001
C006-001  1.7213666e+002  2.6300453e+001 -1.2924639e+001
C006-002  1.7220053e+002  2.6353119e+001 -1.2779205e+001
C006-003  1.7223051e+002  2.6397238e+001 -1.2631943e+001
C006-004  1.7223062e+002  2.6448366e+001 -1.2486384e+001
C006-005  1.7219666e+002  2.6489470e+001 -1.2332938e+001
C006-006  1.7212538e+002  2.6510361e+001 -1.2166823e+001
C006-007  1.7201508e+002  2.6504969e+001 -1.1988378e+001
C006-008  1.7186455e+002  2.6460461e+001 -1.1807173e+001
C006-009  1.7167818e+002  2.6379789e+001 -1.1640760e+001
C007-001  1.7158447e+002  2.6239672e+001 -1.1472847e+001
C007-002  1.7148218e+002  2.6082972e+001 -1.1347774e+001
C007-003  1.7137297e+002  2.5930239e+001 -1.1254044e+001
C007-004  1.7125793e+002  2.5793165e+001 -1.1175168e+001
C007-005  1.7113594e+002  2.5668339e+001 -1.1111086e+001
C007-006  1.7100645e+002  2.5550404e+001 -1.1069800e+001
C007-007  1.7087593e+002  2.5430336e+001 -1.1078356e+001
C007-008  1.7073097e+002  2.5329826e+001 -1.1076365e+001
C008-001  1.8896089e+002  2.6418978e+001 -5.3015571e+000
C008-002  1.8900644e+002  2.6494835e+001 -5.3823643e+000
C008-003  1.8905234e+002  2.6558681e+001 -5.4627638e+000
C008-004  1.8909679e+002  2.6616999e+001 -5.5390620e+000
C008-005  1.8914188e+002  2.6657276e+001 -5.6178727e+000
C008-006  1.8918576e+002  2.6694151e+001 -5.6920571e+000
C008-007  1.8923003e+002  2.6733589e+001 -5.7596159e+000
C008-008  1.8927484e+002  2.6759914e+001 -5.8275685e+000
C008-009  1.8932048e+002  2.6780354e+001 -5.8926034e+000
C009-001  1.8936520e+002  2.6791271e+001 -5.9338698e+000
C009-002  1.8941441e+002  2.6810450e+001 -5.9874158e+000
C009-003  1.8946754e+002  2.6833931e+001 -6.0551505e+000
C009-004  1.8952396e+002  2.6857079e+001 -6.1392808e+000
C009-005  1.8958406e+002  2.6884565e+001 -6.2382183e+000
C009-006  1.8964731e+002  2.6913811e+001 -6.3534479e+000
C009-007  1.8971332e+002  2.6937532e+001 -6.4866848e+000
C009-008  1.8978271e+002  2.6961685e+001 -6.6358547e+000
C010-001  1.9003334e+002  2.6969358e+001 -7.0109143e+000
C010-002  1.9018723e+002  2.6961262e+001 -7.2139459e+000
C010-003  1.9032034e+002  2.6953550e+001 -7.4120755e+000
C010-004  1.9043045e+002  2.6920399e+001 -7.6004462e+000
C010-005  1.9051570e+002  2.6864128e+001 -7.7775927e+000
C010-006  1.9057860e+002  2.6799904e+001 -7.9474621e+000
C010-007  1.9061569e+002  2.6714973e+001 -8.1055346e+000
C010-008  1.9063646e+002  2.6637947e+001 -8.2635708e+000
C010-009  1.9064038e+002  2.6561113e+001 -8.4201355e+000
C011-001  1.9069724e+002  2.6471758e+001 -8.5500555e+000
C011-002  1.9075781e+002  2.6363842e+001 -8.6586571e+000
C011-003  1.9082014e+002  2.6236753e+001 -8.7410479e+000
C011-004  1.9088708e+002  2.6098179e+001 -8.8005447e+000
C011-005  1.9096706e+002  2.5958719e+001 -8.8521605e+000
C011-006  1.9105322e+002  2.5807974e+001 -8.8845358e+000
C011-007  1.9114722e+002  2.5647182e+001 -8.9006071e+000
C011-008  1.9124773e+002  2.5475065e+001 -8.8978605e+000
C012-001  1.9131975e+002  2.5129562e+001 -8.8556185e+000
C012-002  1.9127122e+002  2.4962400e+001 -8.8075123e+000
C012-003  1.9119958e+002  2.4783270e+001 -8.7210207e+000
C012-004  1.9110643e+002  2.4576519e+001 -8.6089611e+000
C012-005  1.9098267e+002  2.4353548e+001 -8.4399977e+000
C012-006  1.9082237e+002  2.4143036e+001 -8.1890678e+000
C012-007  1.9063100e+002  2.3935030e+001 -7.8797946e+000
C012-008  1.9042920e+002  2.3644192e+001 -7.5546689e+000
C012-009  1.9017444e+002  2.3442478e+001 -7.1323915e+000
C013-001  1.8982545e+002  2.3296484e+001 -6.5664668e+000
C013-002  1.8947086e+002  2.3342617e+001 -6.0489440e+000
C013-003  1.8915657e+002  2.3445404e+001 -5.6226640e+000
C013-004  1.8889226e+002  2.3605297e+001 -5.3010845e+000
C013-005  1.8867308e+002  2.3749216e+001 -5.0653877e+000
C013-006  1.8850168e+002  2.3905918e+001 -4.9236937e+000
C013-007  1.8836172e+002  2.4041225e+001 -4.8479519e+000
C013-008  1.8823434e+002  2.4163212e+001 -4.8140564e+000
C014-001  1.8820282e+002  2.4400314e+001 -4.7778378e+000
C014-002  1.8830263e+002  2.4498112e+001 -4.7429371e+000
C014-003  1.8841447e+002  2.4597231e+001 -4.7447042e+000
C014-004  1.8852307e+002  2.4695019e+001 -4.7519970e+000
C014-005  1.8862878e+002  2.4792521e+001 -4.7615705e+000
C014-006  1.8873250e+002  2.4894403e+001 -4.7555432e+000
C014-007  1.8883684e+002  2.5001030e+001 -4.7395220e+000
C014-008  1.8894218e+002  2.5109930e+001 -4.7253571e+000
C014-009  1.8904816e+002  2.5219141e+001 -4.7206545e+000
C015-001  1.8900615e+002  2.5345018e+001 -4.7475505e+000
C015-002  1.8896967e+002  2.5470051e+001 -4.7842155e+000
C015-003  1.8894318e+002  2.5591320e+001 -4.8378487e+000
C015-004  1.8892668e+002  2.5710323e+001 -4.8999505e+000
C015-005  1.8891061e+002  2.5834887e+001 -4.9519968e+000
C015-006  1.8889977e+002  2.5960703e+001 -5.0078378e+000
C015-007  1.8890031e+002  2.6082514e+001 -5.0761838e+000
C015-008  1.8890472e+002  2.6207182e+001 -5.1454506e+000
