# Supplementary material for: Disentangling biological variability and taphonomy: shape analysis of the limb long bones of the sauropodomorph dinosaur Plateosaurus
Source: PeerJ. 2020 Jul 23;8:e9359. doi: 10.7717/peerj.9359 (PMC7382942; doi:10.7717/peerj.9359)
Supplement: Supplemental Information 15 — The format (.pts) is readable by the packages used in the study and can be opened like a ".txt" file. [file peerj-08-9359-s015.zip › raw_data/landmark coordinates radius/Radius_L_SMNS12354b_Efraa.pts]

Version 1.0
144
S000 -3.1351423e+000  3.3075907e+000  1.1510754e-001
S001 -3.8437691e+000  3.3139288e+000 -2.8512814e+000
S002 -3.6844890e+000  3.0326774e+000 -5.2004638e+000
S003 -2.5428917e+000  2.8757513e+000 -2.7014031e+000
S004 -9.3530154e-001 -1.2159621e+001 -3.2780504e-001
S005 -5.1623213e-001 -1.2843089e+001 -1.6042734e+000
S006 -1.6812243e+000 -1.2820946e+001 -4.0731087e+000
S007 -2.4346180e+000 -1.1014809e+001 -3.3602428e-001
C000-001 -3.2354026e+000  3.3741455e+000  1.0706243e-001
C000-002 -3.3189914e+000  3.4354770e+000  4.8175626e-002
C000-003 -3.3904808e+000  3.4932096e+000 -2.7746780e-002
C000-004 -3.4553640e+000  3.5460460e+000 -1.2552238e-001
C000-005 -3.5240879e+000  3.5945184e+000 -2.4396397e-001
C000-006 -3.5882223e+000  3.6415069e+000 -3.9139700e-001
C000-007 -3.6109674e+000  3.6830337e+000 -5.7828951e-001
C000-008 -3.6133347e+000  3.7152121e+000 -7.9239500e-001
C000-009 -3.6200941e+000  3.7454581e+000 -1.0290356e+000
C001-001 -3.6624343e+000  3.6826973e+000 -1.2060294e+000
C001-002 -3.7043180e+000  3.6369953e+000 -1.3911251e+000
C001-003 -3.8351431e+000  3.6180751e+000 -1.5635310e+000
C001-004 -3.8932874e+000  3.5762696e+000 -1.7543305e+000
C001-005 -3.9293756e+000  3.5307305e+000 -1.9546080e+000
C001-006 -3.9553027e+000  3.4859550e+000 -2.1625459e+000
C001-007 -3.9565532e+000  3.4404037e+000 -2.3813674e+000
C001-008 -3.8752730e+000  3.3641994e+000 -2.6161933e+000
C002-001 -3.8357913e+000  3.2872157e+000 -3.0300579e+000
C002-002 -3.8493254e+000  3.2706580e+000 -3.2010524e+000
C002-003 -3.8790772e+000  3.2643681e+000 -3.3618109e+000
C002-004 -3.9088581e+000  3.2524734e+000 -3.5149870e+000
C002-005 -3.9485917e+000  3.2435799e+000 -3.6591837e+000
C002-006 -3.9790611e+000  3.2177050e+000 -3.7991066e+000
C002-007 -4.0036268e+000  3.1805713e+000 -3.9331896e+000
C002-008 -4.0609684e+000  3.1607103e+000 -4.0570679e+000
C002-009 -4.0756421e+000  3.1087961e+000 -4.1763287e+000
C003-001 -4.0685949e+000  3.1318934e+000 -4.2855310e+000
C003-002 -4.0527439e+000  3.1474767e+000 -4.3944893e+000
C003-003 -4.0604410e+000  3.1702549e+000 -4.5073261e+000
C003-004 -4.0378771e+000  3.1751740e+000 -4.6208282e+000
C003-005 -4.0005074e+000  3.1694050e+000 -4.7366548e+000
C003-006 -3.9671826e+000  3.1607482e+000 -4.8687396e+000
C003-007 -3.9184263e+000  3.1394789e+000 -5.0282917e+000
C003-008 -3.8077037e+000  3.0880682e+000 -5.1566043e+000
C004-001 -3.6498582e+000  3.0367894e+000 -5.1955404e+000
C004-002 -3.6105573e+000  3.0284259e+000 -5.1925101e+000
C004-003 -3.5384464e+000  3.0205991e+000 -5.2203674e+000
C004-004 -3.4453328e+000  3.0100913e+000 -5.2192101e+000
C004-005 -3.3567352e+000  2.9869218e+000 -5.1599669e+000
C004-006 -3.2599585e+000  2.9557056e+000 -5.0712080e+000
C004-007 -3.1401987e+000  2.9205580e+000 -4.9657993e+000
C004-008 -3.0148675e+000  2.8761511e+000 -4.8277693e+000
C004-009 -2.8915973e+000  2.8222756e+000 -4.6561852e+000
C005-001 -2.8189020e+000  2.8280478e+000 -4.4908791e+000
C005-002 -2.7676804e+000  2.8315158e+000 -4.3080802e+000
C005-003 -2.6988423e+000  2.8395586e+000 -4.1218061e+000
C005-004 -2.6503317e+000  2.8456166e+000 -3.9181542e+000
C005-005 -2.5929422e+000  2.8558946e+000 -3.7058804e+000
C005-006 -2.5378072e+000  2.8686209e+000 -3.4813397e+000
C005-007 -2.5037606e+000  2.8790045e+000 -3.2403946e+000
C005-008 -2.5032940e+000  2.8825967e+000 -2.9809074e+000
C006-001 -2.5116174e+000  2.8749993e+000 -2.6069057e+000
C006-002 -2.4890752e+000  2.8767056e+000 -2.4968345e+000
C006-003 -2.4690702e+000  2.8837290e+000 -2.3738511e+000
C006-004 -2.4863780e+000  2.8888705e+000 -2.2399895e+000
C006-005 -2.4908314e+000  2.9024441e+000 -2.0947676e+000
C006-006 -2.4827380e+000  2.9246314e+000 -1.9369673e+000
C006-007 -2.4792497e+000  2.9510067e+000 -1.7669872e+000
C006-008 -2.4675989e+000  2.9863555e+000 -1.5849662e+000
C006-009 -2.4628859e+000  3.0247529e+000 -1.3905612e+000
C007-001 -2.4266870e+000  2.9911931e+000 -1.0943356e+000
C007-002 -2.4035189e+000  2.9838097e+000 -8.3584523e-001
C007-003 -2.4040594e+000  2.9933388e+000 -6.0829967e-001
C007-004 -2.4167092e+000  3.0221062e+000 -4.0140384e-001
C007-005 -2.4942262e+000  3.0528083e+000 -2.3734377e-001
C007-006 -2.6201982e+000  3.0920177e+000 -1.2028054e-001
C007-007 -2.7650557e+000  3.1481347e+000 -2.8818898e-002
C007-008 -2.9362240e+000  3.2189276e+000  3.8895313e-002
C008-001 -8.9746928e-001 -1.2205352e+001 -3.5371459e-001
C008-002 -8.5638922e-001 -1.2250093e+001 -3.8692233e-001
C008-003 -8.1223744e-001 -1.2297832e+001 -4.2355180e-001
C008-004 -7.6446509e-001 -1.2351707e+001 -4.6171924e-001
C008-005 -7.1659887e-001 -1.2409090e+001 -5.1224977e-001
C008-006 -6.8280971e-001 -1.2458715e+001 -6.0149926e-001
C008-007 -6.6495568e-001 -1.2503247e+001 -7.2017854e-001
C008-008 -6.3048071e-001 -1.2561871e+001 -8.2248878e-001
C008-009 -5.6980652e-001 -1.2628785e+001 -9.1792119e-001
C009-001 -5.4574478e-001 -1.2663684e+001 -9.6728069e-001
C009-002 -5.2330011e-001 -1.2696961e+001 -1.0220610e+000
C009-003 -5.1705104e-001 -1.2722869e+001 -1.0886989e+000
C009-004 -5.0297564e-001 -1.2750934e+001 -1.1567910e+000
C009-005 -4.9463344e-001 -1.2775756e+001 -1.2323927e+000
C009-006 -4.9644965e-001 -1.2795469e+001 -1.3160690e+000
C009-007 -4.9938959e-001 -1.2813869e+001 -1.4055886e+000
C009-008 -5.2570164e-001 -1.2824077e+001 -1.5049603e+000
C010-001 -5.0743634e-001 -1.2805158e+001 -1.8243669e+000
C010-002 -5.2187639e-001 -1.2783479e+001 -2.0367620e+000
C010-003 -5.4765141e-001 -1.2781043e+001 -2.2377439e+000
C010-004 -5.8220649e-001 -1.2798220e+001 -2.4268169e+000
C010-005 -6.1867189e-001 -1.2835594e+001 -2.6056523e+000
C010-006 -6.5727884e-001 -1.2892960e+001 -2.7750442e+000
C010-007 -7.0019799e-001 -1.2969975e+001 -2.9348562e+000
C010-008 -7.5225496e-001 -1.3065572e+001 -3.0841143e+000
C010-009 -7.8211403e-001 -1.3187758e+001 -3.2294569e+000
C011-001 -8.2499707e-001 -1.3234934e+001 -3.3018203e+000
C011-002 -8.7621725e-001 -1.3254866e+001 -3.3755343e+000
C011-003 -9.2581308e-001 -1.3261278e+001 -3.4591253e+000
C011-004 -9.6956438e-001 -1.3270522e+001 -3.5667334e+000
C011-005 -1.0531207e+000 -1.3248664e+001 -3.6762226e+000
C011-006 -1.1751831e+000 -1.3188563e+001 -3.7807243e+000
C011-007 -1.3241342e+000 -1.3112660e+001 -3.9040399e+000
C011-008 -1.5024923e+000 -1.2982456e+001 -3.9982493e+000
C012-001 -1.8305578e+000 -1.2595313e+001 -3.9041688e+000
C012-002 -1.9791626e+000 -1.2420563e+001 -3.7646742e+000
C012-003 -2.1833603e+000 -1.2277823e+001 -3.6675882e+000
C012-004 -2.3950021e+000 -1.2146467e+001 -3.5423872e+000
C012-005 -2.5242803e+000 -1.2028661e+001 -3.3359842e+000
C012-006 -2.5591359e+000 -1.1932075e+001 -3.0665705e+000
C012-007 -2.5855722e+000 -1.1854527e+001 -2.7749066e+000
C012-008 -2.6028576e+000 -1.1795562e+001 -2.4522307e+000
C012-009 -2.6317787e+000 -1.1757512e+001 -2.0882525e+000
C013-001 -2.6366069e+000 -1.1542868e+001 -1.6753390e+000
C013-002 -2.6605186e+000 -1.1362655e+001 -1.3159049e+000
C013-003 -2.6540806e+000 -1.1214079e+001 -1.0121692e+000
C013-004 -2.6393473e+000 -1.1098499e+001 -7.6353824e-001
C013-005 -2.6132922e+000 -1.1015812e+001 -5.7090473e-001
C013-006 -2.5630078e+000 -1.0965847e+001 -4.4236451e-001
C013-007 -2.5077736e+000 -1.0951238e+001 -3.8197783e-001
C013-008 -2.4777288e+000 -1.0970072e+001 -3.5362273e-001
C014-001 -2.3898208e+000 -1.1071841e+001 -3.3674157e-001
C014-002 -2.3321488e+000 -1.1134744e+001 -3.5143137e-001
C014-003 -2.2789283e+000 -1.1193714e+001 -3.8918123e-001
C014-004 -2.2266555e+000 -1.1248672e+001 -4.2849493e-001
C014-005 -2.1690183e+000 -1.1302800e+001 -4.6407333e-001
C014-006 -2.0998633e+000 -1.1359974e+001 -5.0088775e-001
C014-007 -2.0045857e+000 -1.1426966e+001 -5.1255000e-001
C014-008 -1.8948350e+000 -1.1495843e+001 -4.7520179e-001
C014-009 -1.8140478e+000 -1.1542224e+001 -3.9634222e-001
C015-001 -1.7560188e+000 -1.1571354e+001 -3.3652252e-001
C015-002 -1.6834189e+000 -1.1611600e+001 -2.8352031e-001
C015-003 -1.5965641e+000 -1.1664150e+001 -2.4832425e-001
C015-004 -1.5024840e+000 -1.1731525e+001 -2.6574931e-001
C015-005 -1.4055203e+000 -1.1801403e+001 -2.6757669e-001
C015-006 -1.2979120e+000 -1.1877742e+001 -2.6132491e-001
C015-007 -1.1898742e+000 -1.1964260e+001 -2.8811440e-001
C015-008 -1.0695621e+000 -1.2058063e+001 -3.0848736e-001
