# Supplementary material for: Disentangling biological variability and taphonomy: shape analysis of the limb long bones of the sauropodomorph dinosaur Plateosaurus
Source: PeerJ. 2020 Jul 23;8:e9359. doi: 10.7717/peerj.9359 (PMC7382942; doi:10.7717/peerj.9359)
Supplement: Supplemental Information 15 — The format (.pts) is readable by the packages used in the study and can be opened like a ".txt" file. [file peerj-08-9359-s015.zip › raw_data/landmark coordinates radius/Radius_L_SMNS12949_Plateo.pts]

Version 1.0
144
S000 -7.6471047e+000 -3.7342124e+000 -2.1187625e+000
S001 -6.5131531e+000  2.9288435e-001 -3.7790346e+000
S002 -6.2104859e+000  4.2832255e+000 -1.7870641e+000
S003 -7.3700747e+000 -6.2456127e-002 -8.7762833e-002
S004  1.2527859e+001 -5.4518132e+000 -1.6270385e+000
S005  1.3531052e+001 -2.9915650e+000  3.5875702e-001
S006  1.4755897e+001 -5.2604961e-001 -6.1580777e-001
S007  1.1932961e+001 -5.5702024e+000 -3.4086041e+000
C000-001 -7.7184329e+000 -3.7053602e+000 -2.3557324e+000
C000-002 -7.7720971e+000 -3.6466467e+000 -2.5800035e+000
C000-003 -7.8140841e+000 -3.5245714e+000 -2.7671700e+000
C000-004 -7.8402500e+000 -3.3642697e+000 -2.9221699e+000
C000-005 -7.8477154e+000 -3.1806641e+000 -3.0602400e+000
C000-006 -7.8374381e+000 -2.9631743e+000 -3.1702273e+000
C000-007 -7.8094025e+000 -2.7267125e+000 -3.2845702e+000
C000-008 -7.7665830e+000 -2.4567678e+000 -3.3858404e+000
C000-009 -7.7063766e+000 -2.1470602e+000 -3.4502816e+000
C001-001 -7.5380616e+000 -1.9117703e+000 -3.5651104e+000
C001-002 -7.3753824e+000 -1.6649245e+000 -3.6516263e+000
C001-003 -7.2191210e+000 -1.4069853e+000 -3.6903071e+000
C001-004 -7.0735865e+000 -1.1413401e+000 -3.7085903e+000
C001-005 -6.9397678e+000 -8.6892372e-001 -3.7276652e+000
C001-006 -6.8139343e+000 -5.8578718e-001 -3.7077589e+000
C001-007 -6.6989794e+000 -2.9529482e-001 -3.7013705e+000
C001-008 -6.5968671e+000 -2.0501681e-004 -3.7208080e+000
C002-001 -6.4678450e+000  6.0858601e-001 -3.8133500e+000
C002-002 -6.4170723e+000  9.1404921e-001 -3.8158591e+000
C002-003 -6.3605814e+000  1.1981641e+000 -3.7620099e+000
C002-004 -6.3045712e+000  1.4694085e+000 -3.7225521e+000
C002-005 -6.2457786e+000  1.7228762e+000 -3.6587374e+000
C002-006 -6.1830997e+000  1.9470214e+000 -3.5325096e+000
C002-007 -6.1184435e+000  2.1607285e+000 -3.3996794e+000
C002-008 -6.0537372e+000  2.3864036e+000 -3.3398449e+000
C002-009 -5.9879160e+000  2.5991297e+000 -3.2941253e+000
C003-001 -5.8780518e+000  2.8945146e+000 -3.2665074e+000
C003-002 -5.8002048e+000  3.1619716e+000 -3.1831832e+000
C003-003 -5.7587142e+000  3.3855267e+000 -3.0370734e+000
C003-004 -5.7511358e+000  3.5890234e+000 -2.8837688e+000
C003-005 -5.7766652e+000  3.7724369e+000 -2.7138820e+000
C003-006 -5.8367782e+000  3.9271257e+000 -2.5163417e+000
C003-007 -5.9379463e+000  4.0235572e+000 -2.2798588e+000
C003-008 -6.0494623e+000  4.2020288e+000 -2.0622249e+000
C004-001 -6.3221464e+000  4.2505064e+000 -1.5122954e+000
C004-002 -6.4221854e+000  4.1713700e+000 -1.2683476e+000
C004-003 -6.5033283e+000  4.0862222e+000 -1.0458019e+000
C004-004 -6.5688100e+000  3.9829018e+000 -8.3666551e-001
C004-005 -6.6181169e+000  3.8664472e+000 -6.2489247e-001
C004-006 -6.6667242e+000  3.6468534e+000 -4.5678470e-001
C004-007 -6.7206030e+000  3.2862718e+000 -4.2205524e-001
C004-008 -6.7414932e+000  3.0094368e+000 -2.8440499e-001
C004-009 -6.7535543e+000  2.6728969e+000 -1.5565695e-001
C005-001 -6.8258963e+000  2.4252579e+000 -9.6107669e-002
C005-002 -6.8996282e+000  2.1635141e+000 -4.1342646e-002
C005-003 -6.9680924e+000  1.8831551e+000 -3.7562944e-002
C005-004 -7.0343766e+000  1.5914840e+000 -3.7055638e-002
C005-005 -7.0996690e+000  1.2874417e+000 -4.0684193e-002
C005-006 -7.1662555e+000  9.7039640e-001 -4.3980554e-002
C005-007 -7.2335482e+000  6.3975048e-001 -5.2337609e-002
C005-008 -7.3025098e+000  2.9541832e-001 -6.3849434e-002
C006-001 -7.3572989e+000 -3.6775616e-001 -8.4017187e-002
C006-002 -7.3428764e+000 -6.7006457e-001 -1.0006261e-001
C006-003 -7.3492947e+000 -9.5256889e-001 -5.5683475e-002
C006-004 -7.3580484e+000 -1.2200325e+000 -8.3522871e-004
C006-005 -7.3613286e+000 -1.4802005e+000  3.7786126e-002
C006-006 -7.3574700e+000 -1.7369260e+000  4.7856104e-002
C006-007 -7.3486071e+000 -1.9889046e+000  3.1149313e-002
C006-008 -7.3361330e+000 -2.2308519e+000 -2.3877239e-002
C006-009 -7.3244209e+000 -2.4588661e+000 -8.9484520e-002
C007-001 -7.3493047e+000 -2.7532396e+000 -1.9063047e-001
C007-002 -7.3776541e+000 -3.0234323e+000 -3.1100693e-001
C007-003 -7.4072948e+000 -3.2284441e+000 -4.9783573e-001
C007-004 -7.4397678e+000 -3.3932712e+000 -7.0728272e-001
C007-005 -7.4756160e+000 -3.5335755e+000 -9.3330514e-001
C007-006 -7.5142250e+000 -3.6463594e+000 -1.1845170e+000
C007-007 -7.5551004e+000 -3.7244089e+000 -1.4662937e+000
C007-008 -7.5982318e+000 -3.7626734e+000 -1.7795289e+000
C008-001  1.2568315e+001 -5.4276218e+000 -1.5293721e+000
C008-002  1.2624062e+001 -5.3725691e+000 -1.4401457e+000
C008-003  1.2691355e+001 -5.2839103e+000 -1.3669411e+000
C008-004  1.2758183e+001 -5.2039862e+000 -1.2851702e+000
C008-005  1.2827416e+001 -5.1383810e+000 -1.1877741e+000
C008-006  1.2903927e+001 -5.0657783e+000 -1.0887774e+000
C008-007  1.2983951e+001 -4.9487276e+000 -1.0178497e+000
C008-008  1.3070112e+001 -4.8528256e+000 -9.2453057e-001
C008-009  1.3161831e+001 -4.7493978e+000 -8.3081901e-001
C009-001  1.3262844e+001 -4.6511645e+000 -7.4109787e-001
C009-002  1.3347630e+001 -4.5239105e+000 -6.4417481e-001
C009-003  1.3410898e+001 -4.3579736e+000 -5.4826236e-001
C009-004  1.3468031e+001 -4.1891656e+000 -4.2486146e-001
C009-005  1.3513720e+001 -4.0026484e+000 -2.8382725e-001
C009-006  1.3554186e+001 -3.8075612e+000 -1.1060576e-001
C009-007  1.3558827e+001 -3.5528626e+000  3.2115079e-002
C009-008  1.3561519e+001 -3.2948647e+000  2.1642882e-001
C010-001  1.3599474e+001 -2.8542762e+000  3.8654211e-001
C010-002  1.3664952e+001 -2.7122922e+000  3.9107549e-001
C010-003  1.3727478e+001 -2.5690656e+000  3.7860984e-001
C010-004  1.3796214e+001 -2.4287276e+000  3.6816686e-001
C010-005  1.3862787e+001 -2.2883337e+000  3.4380662e-001
C010-006  1.3932693e+001 -2.1493089e+000  3.1505233e-001
C010-007  1.4014099e+001 -2.0113342e+000  2.9191411e-001
C010-008  1.4096812e+001 -1.8731377e+000  2.5910282e-001
C010-009  1.4165440e+001 -1.7364699e+000  1.9951078e-001
C011-001  1.4233345e+001 -1.6265520e+000  1.4676368e-001
C011-002  1.4307709e+001 -1.5101469e+000  9.2304438e-002
C011-003  1.4383308e+001 -1.3873867e+000  3.1559203e-002
C011-004  1.4457890e+001 -1.2577724e+000 -3.8107466e-002
C011-005  1.4531446e+001 -1.1200999e+000 -1.1697949e-001
C011-006  1.4614878e+001 -9.6612847e-001 -1.9012854e-001
C011-007  1.4693849e+001 -7.9863465e-001 -2.8099152e-001
C011-008  1.4741724e+001 -6.4400977e-001 -4.2538202e-001
C012-001  1.4796779e+001 -4.0224537e-001 -9.0581727e-001
C012-002  1.4800733e+001 -3.3773190e-001 -1.2276793e+000
C012-003  1.4766604e+001 -3.5532537e-001 -1.5611329e+000
C012-004  1.4697449e+001 -4.6835077e-001 -1.8807217e+000
C012-005  1.4657193e+001 -5.1968873e-001 -2.1976423e+000
C012-006  1.4606557e+001 -5.9127629e-001 -2.5256038e+000
C012-007  1.4532140e+001 -7.2479719e-001 -2.8493032e+000
C012-008  1.4433031e+001 -9.3513018e-001 -3.1430140e+000
C012-009  1.4327342e+001 -1.1595112e+000 -3.4415753e+000
C013-001  1.4312651e+001 -1.6198452e+000 -3.8169765e+000
C013-002  1.4215240e+001 -2.1549325e+000 -4.0027871e+000
C013-003  1.4068109e+001 -2.6501675e+000 -4.1465931e+000
C013-004  1.3868935e+001 -3.1224182e+000 -4.2416201e+000
C013-005  1.3620795e+001 -3.5484228e+000 -4.4217062e+000
C013-006  1.3273556e+001 -4.0552502e+000 -4.4688401e+000
C013-007  1.2787239e+001 -4.6880341e+000 -4.4774904e+000
C013-008  1.2308245e+001 -5.2636590e+000 -3.9821827e+000
C014-001  1.1950873e+001 -5.6038451e+000 -3.2667780e+000
C014-002  1.1984353e+001 -5.6199288e+000 -3.1327233e+000
C014-003  1.2027064e+001 -5.6253338e+000 -3.0127716e+000
C014-004  1.2071861e+001 -5.6337957e+000 -2.9076583e+000
C014-005  1.2121394e+001 -5.6396637e+000 -2.8169348e+000
C014-006  1.2174438e+001 -5.6465125e+000 -2.7397335e+000
C014-007  1.2230556e+001 -5.6588278e+000 -2.6745434e+000
C014-008  1.2291606e+001 -5.6727486e+000 -2.6219392e+000
C014-009  1.2358522e+001 -5.6810808e+000 -2.5837386e+000
C015-001  1.2401919e+001 -5.6344209e+000 -2.4661012e+000
C015-002  1.2439961e+001 -5.6017981e+000 -2.3491771e+000
C015-003  1.2468692e+001 -5.5851712e+000 -2.2334766e+000
C015-004  1.2491066e+001 -5.5673246e+000 -2.1220169e+000
C015-005  1.2505143e+001 -5.5551715e+000 -2.0131853e+000
C015-006  1.2515593e+001 -5.5367885e+000 -1.9089371e+000
C015-007  1.2525014e+001 -5.5079818e+000 -1.8107646e+000
C015-008  1.2526213e+001 -5.4867563e+000 -1.7144215e+000
