# Supplementary material for: Disentangling biological variability and taphonomy: shape analysis of the limb long bones of the sauropodomorph dinosaur Plateosaurus
Source: PeerJ. 2020 Jul 23;8:e9359. doi: 10.7717/peerj.9359 (PMC7382942; doi:10.7717/peerj.9359)
Supplement: Supplemental Information 15 — The format (.pts) is readable by the packages used in the study and can be opened like a ".txt" file. [file peerj-08-9359-s015.zip › raw_data/landmark coordinates radius/Radius_L_SMNS13200_Plateo.pts]

Version 1.0
144
S000  6.8282099e+000  4.1944299e+000 -2.0504816e+000
S001  3.8245897e+000  7.3508034e+000  2.9555798e-001
S002  3.5337253e+000  9.4582891e+000 -8.2261086e-001
S003  4.8795347e+000  5.0729299e+000 -3.7466373e+000
S004 -1.4050873e+001 -4.0835562e+000 -2.9512930e+000
S005 -1.5967523e+001 -1.5134554e+000 -4.3414392e+000
S006 -1.6541569e+001  8.2274139e-002 -1.2862985e+000
S007 -1.3887935e+001 -3.0250018e+000  3.2046890e-001
C000-001  6.7776756e+000  4.0188408e+000 -1.6606838e+000
C000-002  6.5047798e+000  3.9380536e+000 -1.3251640e+000
C000-003  6.2667465e+000  3.9142866e+000 -1.0543956e+000
C000-004  6.0750327e+000  3.9195740e+000 -7.8132987e-001
C000-005  5.8547621e+000  4.0127034e+000 -6.2074506e-001
C000-006  5.6561747e+000  4.1398225e+000 -4.5842281e-001
C000-007  5.4611077e+000  4.3118753e+000 -3.1471619e-001
C000-008  5.2666202e+000  4.5281377e+000 -1.8802106e-001
C000-009  5.0889177e+000  4.7499108e+000 -1.2451398e-002
C001-001  5.0538130e+000  5.0074439e+000  7.2455630e-002
C001-002  4.9812469e+000  5.2962041e+000  9.4926938e-002
C001-003  4.8848891e+000  5.5839772e+000  1.1263073e-001
C001-004  4.7695470e+000  5.8685026e+000  1.5448578e-001
C001-005  4.6287131e+000  6.1576481e+000  1.8690915e-001
C001-006  4.4653792e+000  6.4507585e+000  2.2396958e-001
C001-007  4.2659192e+000  6.7419872e+000  2.1474913e-001
C001-008  4.0563679e+000  7.0432892e+000  2.5643778e-001
C002-001  3.7075634e+000  7.4730797e+000  3.0887654e-001
C002-002  3.6075606e+000  7.5983157e+000  3.2024604e-001
C002-003  3.5231388e+000  7.7250843e+000  3.3097222e-001
C002-004  3.4515622e+000  7.8519773e+000  3.2973963e-001
C002-005  3.3942251e+000  7.9800019e+000  3.2356185e-001
C002-006  3.3511682e+000  8.1098433e+000  3.1275037e-001
C002-007  3.3206990e+000  8.2392349e+000  2.8100663e-001
C002-008  3.3043168e+000  8.3694057e+000  2.4101691e-001
C002-009  3.3011189e+000  8.4982281e+000  1.8839923e-001
C003-001  3.3413060e+000  8.6390400e+000  1.0972270e-001
C003-002  3.3763301e+000  8.7716942e+000  2.5003085e-002
C003-003  3.4164319e+000  8.9046888e+000 -5.0550334e-002
C003-004  3.4502985e+000  9.0251436e+000 -1.4416844e-001
C003-005  3.4816575e+000  9.1394701e+000 -2.4703005e-001
C003-006  3.5093274e+000  9.2509050e+000 -3.5998869e-001
C003-007  3.5168183e+000  9.3216772e+000 -5.1110214e-001
C003-008  3.5269952e+000  9.3939686e+000 -6.6190898e-001
C004-001  3.6840401e+000  9.4783163e+000 -1.1021031e+000
C004-002  3.8402083e+000  9.4770098e+000 -1.3852552e+000
C004-003  3.9790928e+000  9.3844137e+000 -1.6599802e+000
C004-004  4.0695419e+000  9.1966619e+000 -1.9017795e+000
C004-005  4.1496954e+000  8.9947414e+000 -2.1338158e+000
C004-006  4.2623549e+000  8.8004637e+000 -2.3899257e+000
C004-007  4.3484893e+000  8.5451803e+000 -2.6279745e+000
C004-008  4.3958378e+000  8.2336769e+000 -2.8360615e+000
C004-009  4.4005589e+000  7.8804994e+000 -3.0070100e+000
C005-001  4.3915787e+000  7.5271173e+000 -3.1385446e+000
C005-002  4.4852543e+000  7.2132006e+000 -3.3541114e+000
C005-003  4.5486960e+000  6.8970551e+000 -3.5105648e+000
C005-004  4.6073270e+000  6.5848646e+000 -3.6330431e+000
C005-005  4.6693692e+000  6.2813821e+000 -3.7347853e+000
C005-006  4.7368526e+000  5.9859829e+000 -3.8182690e+000
C005-007  4.7714710e+000  5.6653557e+000 -3.7960174e+000
C005-008  4.8088408e+000  5.3582649e+000 -3.7549055e+000
C006-001  4.9680367e+000  4.9523783e+000 -3.7222345e+000
C006-002  5.0732760e+000  4.8463526e+000 -3.7093370e+000
C006-003  5.1754184e+000  4.7472286e+000 -3.6775827e+000
C006-004  5.2827973e+000  4.6585221e+000 -3.6392388e+000
C006-005  5.3882089e+000  4.5769820e+000 -3.5846531e+000
C006-006  5.4648294e+000  4.4975772e+000 -3.4798937e+000
C006-007  5.5880842e+000  4.4431725e+000 -3.4217613e+000
C006-008  5.7258229e+000  4.3940120e+000 -3.3680732e+000
C006-009  5.8557296e+000  4.3489294e+000 -3.2909892e+000
C007-001  5.9837484e+000  4.2927933e+000 -3.1747482e+000
C007-002  6.1170158e+000  4.2401028e+000 -3.0677590e+000
C007-003  6.2529840e+000  4.1961112e+000 -2.9655211e+000
C007-004  6.3922086e+000  4.1631436e+000 -2.8640127e+000
C007-005  6.5128860e+000  4.1444354e+000 -2.7378101e+000
C007-006  6.6245313e+000  4.1378107e+000 -2.5958130e+000
C007-007  6.7286015e+000  4.1426406e+000 -2.4371729e+000
C007-008  6.7958446e+000  4.1612744e+000 -2.2505488e+000
C008-001 -1.4138022e+001 -4.0498052e+000 -3.1506977e+000
C008-002 -1.4242244e+001 -3.9884062e+000 -3.3355083e+000
C008-003 -1.4381793e+001 -3.8618195e+000 -3.4770200e+000
C008-004 -1.4517452e+001 -3.7568917e+000 -3.6176641e+000
C008-005 -1.4643052e+001 -3.6915259e+000 -3.7801204e+000
C008-006 -1.4778257e+001 -3.6258962e+000 -3.9430492e+000
C008-007 -1.4930938e+001 -3.5374267e+000 -4.0839500e+000
C008-008 -1.5096173e+001 -3.4235096e+000 -4.1896734e+000
C008-009 -1.5261909e+001 -3.2887189e+000 -4.2500877e+000
C009-001 -1.5431057e+001 -3.1642449e+000 -4.2178307e+000
C009-002 -1.5581617e+001 -2.9466760e+000 -4.0702353e+000
C009-003 -1.5715034e+001 -2.7650335e+000 -4.0177617e+000
C009-004 -1.5808467e+001 -2.6492493e+000 -4.1240425e+000
C009-005 -1.5875878e+001 -2.4950471e+000 -4.2204046e+000
C009-006 -1.5924265e+001 -2.2975361e+000 -4.2959456e+000
C009-007 -1.5959823e+001 -2.0537350e+000 -4.3203015e+000
C009-008 -1.5975751e+001 -1.7888092e+000 -4.3303838e+000
C010-001 -1.6199219e+001 -1.3717753e+000 -4.3089318e+000
C010-002 -1.6392534e+001 -1.2228248e+000 -4.2238111e+000
C010-003 -1.6552095e+001 -1.0644517e+000 -4.1424255e+000
C010-004 -1.6678600e+001 -8.9444017e-001 -4.0510898e+000
C010-005 -1.6773891e+001 -7.0548517e-001 -3.9562304e+000
C010-006 -1.6836191e+001 -4.8607492e-001 -3.8554907e+000
C010-007 -1.6847540e+001 -2.9104322e-001 -3.6720200e+000
C010-008 -1.6824680e+001 -6.7698888e-002 -3.4854882e+000
C010-009 -1.6771729e+001  8.5556254e-002 -3.2531059e+000
C011-001 -1.6827454e+001  8.9576691e-002 -2.8315873e+000
C011-002 -1.6865835e+001  7.5807341e-004 -2.4402399e+000
C011-003 -1.6858494e+001 -1.0904697e-001 -2.0998769e+000
C011-004 -1.6848276e+001 -1.3819389e-001 -1.8249910e+000
C011-005 -1.6830616e+001 -1.2103597e-001 -1.6081525e+000
C011-006 -1.6808084e+001 -4.0588092e-002 -1.4499646e+000
C011-007 -1.6739622e+001  1.5992193e-002 -1.3429099e+000
C011-008 -1.6643784e+001  8.1720598e-002 -1.2906487e+000
C012-001 -1.6551775e+001  8.0657631e-002 -1.0900398e+000
C012-002 -1.6535400e+001  4.1127399e-002 -9.1219807e-001
C012-003 -1.6490847e+001 -1.0903282e-002 -7.4409151e-001
C012-004 -1.6420410e+001 -7.1902506e-002 -5.7177246e-001
C012-005 -1.6323286e+001 -1.9437356e-001 -4.3575582e-001
C012-006 -1.6198048e+001 -3.5626394e-001 -3.3301249e-001
C012-007 -1.6047598e+001 -5.2635604e-001 -2.2320746e-001
C012-008 -1.5874288e+001 -7.0043451e-001 -7.1223877e-002
C012-009 -1.5672138e+001 -9.2508280e-001  3.4530662e-002
C013-001 -1.5403800e+001 -1.1800429e+000  1.2931705e-001
C013-002 -1.5159905e+001 -1.4329927e+000  2.2219002e-001
C013-003 -1.4926998e+001 -1.6259561e+000  4.1007924e-001
C013-004 -1.4707429e+001 -1.8341420e+000  5.2650684e-001
C013-005 -1.4502050e+001 -2.0546725e+000  5.8887672e-001
C013-006 -1.4311601e+001 -2.2872937e+000  6.0252774e-001
C013-007 -1.4135973e+001 -2.5312901e+000  5.7182640e-001
C013-008 -1.3987296e+001 -2.7846663e+000  4.8129845e-001
C014-001 -1.3822573e+001 -3.1821952e+000  1.2386968e-001
C014-002 -1.3755942e+001 -3.3121684e+000 -6.8217129e-002
C014-003 -1.3673836e+001 -3.4400082e+000 -2.5184149e-001
C014-004 -1.3593615e+001 -3.5573034e+000 -4.4788596e-001
C014-005 -1.3570333e+001 -3.5891211e+000 -6.7900169e-001
C014-006 -1.3586902e+001 -3.5467355e+000 -9.2001611e-001
C014-007 -1.3517273e+001 -3.6219788e+000 -1.1583397e+000
C014-008 -1.3481022e+001 -3.6386883e+000 -1.4216169e+000
C014-009 -1.3480803e+001 -3.5894501e+000 -1.6976348e+000
C015-001 -1.3606268e+001 -3.6531315e+000 -1.8477359e+000
C015-002 -1.3687620e+001 -3.7536688e+000 -2.0042663e+000
C015-003 -1.3725258e+001 -3.8705518e+000 -2.1609342e+000
C015-004 -1.3795705e+001 -3.9372933e+000 -2.3050783e+000
C015-005 -1.3864617e+001 -3.9874949e+000 -2.4434566e+000
C015-006 -1.3917639e+001 -4.0336847e+000 -2.5786901e+000
C015-007 -1.3958398e+001 -4.0757532e+000 -2.7114031e+000
C015-008 -1.4003249e+001 -4.0962248e+000 -2.8372102e+000
