# Supplementary material for: Disentangling biological variability and taphonomy: shape analysis of the limb long bones of the sauropodomorph dinosaur Plateosaurus
Source: PeerJ. 2020 Jul 23;8:e9359. doi: 10.7717/peerj.9359 (PMC7382942; doi:10.7717/peerj.9359)
Supplement: Supplemental Information 15 — The format (.pts) is readable by the packages used in the study and can be opened like a ".txt" file. [file peerj-08-9359-s015.zip › raw_data/landmark coordinates radius/Radius_R_F10_5_Plateo.pts]

Version 1.0
144
S000 -1.1579281e+001 -3.1883221e+000  2.3770740e+000
S001 -1.0907500e+001 -4.5058435e-001 -4.9627304e-002
S002 -1.1262355e+001  2.1768293e+000  6.8283081e-002
S003 -1.1718222e+001  5.4948342e-001  2.6458330e+000
S004  5.4728799e+000 -2.3010297e+000  1.8338022e+000
S005  5.3321428e+000 -1.4415087e+000  3.4152517e+000
S006  6.1355453e+000  2.3774307e+000  1.7370903e+000
S007  5.4105039e+000 -2.3255646e+000  5.8428860e-001
C000-001 -1.1572463e+001 -3.2386739e+000  2.1167333e+000
C000-002 -1.1565893e+001 -3.2418504e+000  1.8594742e+000
C000-003 -1.1574615e+001 -3.1606822e+000  1.6338025e+000
C000-004 -1.1586466e+001 -3.0290272e+000  1.4468461e+000
C000-005 -1.1591174e+001 -2.8733723e+000  1.2764690e+000
C000-006 -1.1591586e+001 -2.6854868e+000  1.1208116e+000
C000-007 -1.1588531e+001 -2.4450014e+000  1.0037396e+000
C000-008 -1.1579905e+001 -2.1794810e+000  8.8594639e-001
C000-009 -1.1588703e+001 -1.9086432e+000  7.2889817e-001
C001-001 -1.1474592e+001 -1.7310069e+000  5.9660810e-001
C001-002 -1.1367165e+001 -1.5491803e+000  4.8933136e-001
C001-003 -1.1272885e+001 -1.3794743e+000  3.8016135e-001
C001-004 -1.1188643e+001 -1.2174220e+000  2.7567726e-001
C001-005 -1.1113240e+001 -1.0568905e+000  1.8656638e-001
C001-006 -1.1047347e+001 -8.9977914e-001  1.0960294e-001
C001-007 -1.0990724e+001 -7.4389261e-001  5.0621182e-002
C001-008 -1.0944119e+001 -5.9498775e-001 -3.9529493e-003
C002-001 -1.0911685e+001 -2.3136151e-001 -1.2366930e-001
C002-002 -1.0921532e+001 -2.6687961e-002 -1.8106286e-001
C002-003 -1.0938625e+001  1.6060649e-001 -2.3464452e-001
C002-004 -1.0961458e+001  3.3225811e-001 -2.7308768e-001
C002-005 -1.0989285e+001  4.8895946e-001 -2.8890899e-001
C002-006 -1.1023823e+001  6.2971926e-001 -2.9192907e-001
C002-007 -1.1067904e+001  7.5143909e-001 -3.0909818e-001
C002-008 -1.1119854e+001  8.5416287e-001 -3.3453992e-001
C002-009 -1.1177713e+001  9.3931311e-001 -3.5270256e-001
C003-001 -1.1166574e+001  1.1668435e+000 -3.8771030e-001
C003-002 -1.1158996e+001  1.3733604e+000 -3.8026118e-001
C003-003 -1.1157911e+001  1.5554181e+000 -3.7171257e-001
C003-004 -1.1162441e+001  1.7154763e+000 -3.4752554e-001
C003-005 -1.1172242e+001  1.8539629e+000 -3.0529913e-001
C003-006 -1.1186463e+001  1.9627594e+000 -2.2880930e-001
C003-007 -1.1207451e+001  2.0371375e+000 -1.2703583e-001
C003-008 -1.1233670e+001  2.1140661e+000 -4.0458992e-002
C004-001 -1.1347639e+001  2.2238789e+000  2.7592015e-001
C004-002 -1.1417365e+001  2.3227735e+000  4.6031913e-001
C004-003 -1.1487263e+001  2.3728371e+000  6.5057576e-001
C004-004 -1.1552149e+001  2.3348968e+000  8.2367402e-001
C004-005 -1.1606269e+001  2.2674434e+000  9.7989899e-001
C004-006 -1.1662696e+001  2.2191157e+000  1.1493098e+000
C004-007 -1.1726418e+001  2.1503794e+000  1.3262188e+000
C004-008 -1.1768646e+001  2.0089402e+000  1.4655403e+000
C004-009 -1.1783377e+001  1.8267068e+000  1.5752412e+000
C005-001 -1.1740939e+001  1.6386861e+000  1.7518098e+000
C005-002 -1.1721460e+001  1.4707881e+000  1.9343063e+000
C005-003 -1.1700563e+001  1.3089882e+000  2.0911722e+000
C005-004 -1.1681631e+001  1.1546803e+000  2.2213547e+000
C005-005 -1.1660970e+001  9.9951917e-001  2.3074632e+000
C005-006 -1.1660021e+001  8.6203152e-001  2.4013014e+000
C005-007 -1.1669827e+001  7.3578084e-001  2.4857247e+000
C005-008 -1.1690175e+001  6.2743610e-001  2.5666330e+000
C006-001 -1.1687509e+001  2.6900500e-001  2.9065752e+000
C006-002 -1.1655069e+001 -9.8659983e-003  3.1283722e+000
C006-003 -1.1627513e+001 -2.9984611e-001  3.2610037e+000
C006-004 -1.1599565e+001 -5.6150651e-001  3.3732641e+000
C006-005 -1.1575098e+001 -8.0916071e-001  3.4243178e+000
C006-006 -1.1550838e+001 -1.0376997e+000  3.4369373e+000
C006-007 -1.1524409e+001 -1.2497187e+000  3.4263661e+000
C006-008 -1.1495835e+001 -1.4489703e+000  3.3956692e+000
C006-009 -1.1465076e+001 -1.6403309e+000  3.3714008e+000
C007-001 -1.1380301e+001 -1.8374556e+000  3.3490281e+000
C007-002 -1.1316182e+001 -2.0342932e+000  3.3228457e+000
C007-003 -1.1277802e+001 -2.2228668e+000  3.2628207e+000
C007-004 -1.1264879e+001 -2.4036920e+000  3.1761818e+000
C007-005 -1.1287595e+001 -2.5569153e+000  3.0465922e+000
C007-006 -1.1328763e+001 -2.7128081e+000  2.9079483e+000
C007-007 -1.1385852e+001 -2.8804853e+000  2.7581968e+000
C007-008 -1.1471253e+001 -3.0337632e+000  2.5786059e+000
C008-001  5.4655032e+000 -2.2642336e+000  1.9275366e+000
C008-002  5.4567819e+000 -2.2252545e+000  2.0183077e+000
C008-003  5.4477763e+000 -2.1879334e+000  2.1076145e+000
C008-004  5.4380889e+000 -2.1508708e+000  2.1949124e+000
C008-005  5.4269023e+000 -2.1111605e+000  2.2786906e+000
C008-006  5.4159551e+000 -2.0749578e+000  2.3620894e+000
C008-007  5.4038877e+000 -2.0372353e+000  2.4425344e+000
C008-008  5.3914342e+000 -2.0011179e+000  2.5216546e+000
C008-009  5.3781538e+000 -1.9646018e+000  2.5983987e+000
C009-001  5.3726544e+000 -1.9272404e+000  2.6784556e+000
C009-002  5.3674893e+000 -1.8872275e+000  2.7624991e+000
C009-003  5.3619933e+000 -1.8375363e+000  2.8469141e+000
C009-004  5.3566747e+000 -1.7826149e+000  2.9338496e+000
C009-005  5.3516574e+000 -1.7269629e+000  3.0261133e+000
C009-006  5.3466206e+000 -1.6627343e+000  3.1189666e+000
C009-007  5.3414278e+000 -1.5987659e+000  3.2187488e+000
C009-008  5.3360119e+000 -1.5279883e+000  3.3208015e+000
C010-001  5.4758677e+000 -1.1652977e+000  3.5627143e+000
C010-002  5.6086545e+000 -8.5795373e-001  3.6347404e+000
C010-003  5.7011552e+000 -5.6494701e-001  3.6625967e+000
C010-004  5.7735195e+000 -3.0297792e-001  3.6807106e+000
C010-005  5.8159957e+000 -6.6322424e-002  3.6703255e+000
C010-006  5.8567710e+000  1.4683226e-001  3.6559858e+000
C010-007  5.8928037e+000  3.4110910e-001  3.6326799e+000
C010-008  5.9107862e+000  5.1528710e-001  3.5855477e+000
C010-009  5.9299951e+000  6.7688006e-001  3.5509877e+000
C011-001  5.8606625e+000  9.3961477e-001  3.5032706e+000
C011-002  5.8326607e+000  1.1859663e+000  3.4465313e+000
C011-003  5.8289280e+000  1.4178309e+000  3.3703086e+000
C011-004  5.8441920e+000  1.6460341e+000  3.2787488e+000
C011-005  5.8732219e+000  1.8721631e+000  3.1409812e+000
C011-006  5.9155755e+000  2.0867584e+000  2.9187849e+000
C011-007  5.9749699e+000  2.2949619e+000  2.6047060e+000
C011-008  6.0499883e+000  2.4085486e+000  2.1766016e+000
C012-001  6.0798101e+000  2.1298540e+000  1.4823849e+000
C012-002  6.0267549e+000  1.9049110e+000  1.2460835e+000
C012-003  5.9890833e+000  1.6856470e+000  1.0190395e+000
C012-004  6.0042701e+000  1.4983582e+000  7.5266713e-001
C012-005  5.9863205e+000  1.2171865e+000  5.6744933e-001
C012-006  6.0029483e+000  9.3068987e-001  3.6646089e-001
C012-007  6.0102997e+000  5.9900099e-001  2.0926437e-001
C012-008  5.9981942e+000  2.3011215e-001  1.1210060e-001
C012-009  5.9712863e+000 -1.5951037e-001  7.4022047e-002
C013-001  5.9270506e+000 -4.6008086e-001  1.2998115e-002
C013-002  5.8527436e+000 -7.4507260e-001  2.8822327e-002
C013-003  5.7857356e+000 -1.0133303e+000  5.5263534e-002
C013-004  5.7331810e+000 -1.2694912e+000  7.1132861e-002
C013-005  5.6792269e+000 -1.5145591e+000  1.0789977e-001
C013-006  5.6223474e+000 -1.7504935e+000  1.6930208e-001
C013-007  5.5653710e+000 -1.9869218e+000  2.4727154e-001
C013-008  5.4903669e+000 -2.1824369e+000  3.9585239e-001
C014-001  5.4152861e+000 -2.3712649e+000  6.6197318e-001
C014-002  5.4199767e+000 -2.4036179e+000  7.4408621e-001
C014-003  5.4254017e+000 -2.4275477e+000  8.2654446e-001
C014-004  5.4292479e+000 -2.4305305e+000  9.0831715e-001
C014-005  5.4336486e+000 -2.4272668e+000  9.8759919e-001
C014-006  5.4384127e+000 -2.4177167e+000  1.0653570e+000
C014-007  5.4460945e+000 -2.4120963e+000  1.1439831e+000
C014-008  5.4572606e+000 -2.4086573e+000  1.2239205e+000
C014-009  5.4701819e+000 -2.3988993e+000  1.3034513e+000
C015-001  5.4715819e+000 -2.3872848e+000  1.3836237e+000
C015-002  5.4737744e+000 -2.3792279e+000  1.4590340e+000
C015-003  5.4738173e+000 -2.3656671e+000  1.5282817e+000
C015-004  5.4737611e+000 -2.3526270e+000  1.5922029e+000
C015-005  5.4734235e+000 -2.3395247e+000  1.6506683e+000
C015-006  5.4740868e+000 -2.3310981e+000  1.7047845e+000
C015-007  5.4749756e+000 -2.3248370e+000  1.7542100e+000
C015-008  5.4740891e+000 -2.3130174e+000  1.7968007e+000
