# Supplementary material for: Disentangling biological variability and taphonomy: shape analysis of the limb long bones of the sauropodomorph dinosaur Plateosaurus
Source: PeerJ. 2020 Jul 23;8:e9359. doi: 10.7717/peerj.9359 (PMC7382942; doi:10.7717/peerj.9359)
Supplement: Supplemental Information 15 — The format (.pts) is readable by the packages used in the study and can be opened like a ".txt" file. [file peerj-08-9359-s015.zip › raw_data/landmark coordinates radius/Radius_R_F65_Plateo.pts]

Version 1.0
144
S000  1.2421796e+001 -9.3630104e+000  2.4710970e+000
S001  1.2210531e+001 -6.3765030e+000  4.2235155e+000
S002  1.3141676e+001 -3.4045222e+000  2.9660535e+000
S003  1.2715651e+001 -6.8174138e+000  3.9243746e-001
S004 -6.7233152e+000 -2.8588068e+000  1.3770621e+000
S005 -7.4429126e+000 -9.5665711e-001 -1.7223883e-001
S006 -6.5278044e+000  1.5059263e+000  6.7314053e-001
S007 -6.1113353e+000 -2.8402193e+000  3.3255553e+000
C000-001  1.2442733e+001 -9.3085938e+000  2.6893990e+000
C000-002  1.2452719e+001 -9.2331467e+000  2.8972521e+000
C000-003  1.2445356e+001 -9.1577396e+000  3.1179039e+000
C000-004  1.2445912e+001 -8.9996681e+000  3.2514682e+000
C000-005  1.2439255e+001 -8.8284550e+000  3.3579178e+000
C000-006  1.2420584e+001 -8.6511173e+000  3.4607031e+000
C000-007  1.2383606e+001 -8.4698524e+000  3.5796330e+000
C000-008  1.2327356e+001 -8.2783222e+000  3.7076886e+000
C000-009  1.2261878e+001 -8.0630102e+000  3.8108909e+000
C001-001  1.2324456e+001 -7.8729973e+000  3.9063983e+000
C001-002  1.2377687e+001 -7.6763201e+000  3.9766681e+000
C001-003  1.2416968e+001 -7.4763308e+000  4.0228477e+000
C001-004  1.2437375e+001 -7.2774019e+000  4.0513034e+000
C001-005  1.2432353e+001 -7.0892735e+000  4.0954142e+000
C001-006  1.2406555e+001 -6.9070539e+000  4.1442862e+000
C001-007  1.2361689e+001 -6.7235661e+000  4.1600752e+000
C001-008  1.2295486e+001 -6.5477042e+000  4.1890664e+000
C002-001  1.2085465e+001 -6.0457611e+000  4.2737918e+000
C002-002  1.1978310e+001 -5.7399707e+000  4.2797961e+000
C002-003  1.1893489e+001 -5.4616723e+000  4.2816067e+000
C002-004  1.1835374e+001 -5.2102842e+000  4.2533112e+000
C002-005  1.1797280e+001 -4.9873443e+000  4.2344060e+000
C002-006  1.1780472e+001 -4.7917695e+000  4.2104068e+000
C002-007  1.1788645e+001 -4.6249838e+000  4.1700559e+000
C002-008  1.1822987e+001 -4.4896517e+000  4.1128244e+000
C002-009  1.1868866e+001 -4.3744221e+000  4.0727239e+000
C003-001  1.2058228e+001 -4.1553717e+000  4.0209823e+000
C003-002  1.2241598e+001 -3.9693675e+000  3.9384577e+000
C003-003  1.2415227e+001 -3.8157761e+000  3.8358624e+000
C003-004  1.2575595e+001 -3.6919518e+000  3.7188244e+000
C003-005  1.2714295e+001 -3.5759237e+000  3.6007638e+000
C003-006  1.2845656e+001 -3.5098338e+000  3.4554415e+000
C003-007  1.2958947e+001 -3.4757941e+000  3.2964823e+000
C003-008  1.3053405e+001 -3.4422088e+000  3.1346433e+000
C004-001  1.3326251e+001 -3.4525738e+000  2.6123533e+000
C004-002  1.3461557e+001 -3.5621305e+000  2.2874551e+000
C004-003  1.3559483e+001 -3.6892974e+000  2.0029883e+000
C004-004  1.3622657e+001 -3.8300278e+000  1.7562947e+000
C004-005  1.3644649e+001 -3.9936194e+000  1.5536846e+000
C004-006  1.3620145e+001 -4.1832714e+000  1.4035723e+000
C004-007  1.3575378e+001 -4.3709130e+000  1.2713947e+000
C004-008  1.3512834e+001 -4.5609636e+000  1.1494657e+000
C004-009  1.3426779e+001 -4.7631135e+000  1.0442263e+000
C005-001  1.3340980e+001 -4.9034057e+000  9.2180282e-001
C005-002  1.3253803e+001 -5.0678458e+000  8.1568033e-001
C005-003  1.3164227e+001 -5.2576051e+000  7.3060381e-001
C005-004  1.3077153e+001 -5.4684076e+000  6.5804601e-001
C005-005  1.3004845e+001 -5.6929464e+000  5.7167846e-001
C005-006  1.2945522e+001 -5.9369159e+000  4.7637683e-001
C005-007  1.2867876e+001 -6.2117743e+000  4.3615171e-001
C005-008  1.2790027e+001 -6.5057092e+000  4.1094542e-001
C006-001  1.2558494e+001 -7.1808109e+000  3.4002379e-001
C006-002  1.2410194e+001 -7.5123854e+000  2.9647398e-001
C006-003  1.2253752e+001 -7.8047800e+000  3.2297364e-001
C006-004  1.2110194e+001 -8.0552502e+000  4.0209445e-001
C006-005  1.2004700e+001 -8.2812986e+000  4.3210939e-001
C006-006  1.1920343e+001 -8.4799662e+000  4.5235893e-001
C006-007  1.1853285e+001 -8.6428194e+000  4.9306592e-001
C006-008  1.1806569e+001 -8.7667904e+000  5.5203855e-001
C006-009  1.1778939e+001 -8.8619947e+000  6.0955799e-001
C007-001  1.1793138e+001 -9.0133810e+000  7.4895382e-001
C007-002  1.1824710e+001 -9.1329012e+000  9.0799773e-001
C007-003  1.1863836e+001 -9.2467537e+000  1.0734576e+000
C007-004  1.1917578e+001 -9.3355665e+000  1.2597367e+000
C007-005  1.1990217e+001 -9.3878069e+000  1.4671522e+000
C007-006  1.2069075e+001 -9.4415483e+000  1.6913339e+000
C007-007  1.2171090e+001 -9.4460144e+000  1.9352666e+000
C007-008  1.2288585e+001 -9.4221992e+000  2.1959131e+000
C008-001 -6.7979550e+000 -2.7861733e+000  1.2450861e+000
C008-002 -6.8609409e+000 -2.7224171e+000  1.1014025e+000
C008-003 -6.9160309e+000 -2.6720111e+000  9.4855088e-001
C008-004 -6.9629240e+000 -2.6116896e+000  7.9770422e-001
C008-005 -7.0000849e+000 -2.5304472e+000  6.5277314e-001
C008-006 -7.0261130e+000 -2.4163640e+000  5.2148008e-001
C008-007 -7.0430255e+000 -2.2880356e+000  3.9637133e-001
C008-008 -7.0515127e+000 -2.1633406e+000  2.6168466e-001
C008-009 -7.0494728e+000 -2.0287678e+000  1.2172030e-001
C009-001 -7.1604128e+000 -1.9539627e+000  7.9540595e-002
C009-002 -7.2553382e+000 -1.8630692e+000  4.6640165e-002
C009-003 -7.3362408e+000 -1.7659322e+000  5.2599125e-003
C009-004 -7.3931165e+000 -1.6510435e+000 -1.4976626e-002
C009-005 -7.4314342e+000 -1.5277919e+000 -3.4654167e-002
C009-006 -7.4489527e+000 -1.3939751e+000 -4.6997201e-002
C009-007 -7.4598284e+000 -1.2562288e+000 -8.0453590e-002
C009-008 -7.4592948e+000 -1.1109517e+000 -1.2462546e-001
C010-001 -7.5346527e+000 -7.6162946e-001 -1.8427712e-001
C010-002 -7.5988212e+000 -5.7018065e-001 -1.8291467e-001
C010-003 -7.6492910e+000 -3.8479316e-001 -1.9502401e-001
C010-004 -7.6595645e+000 -2.1154617e-001 -1.8641280e-001
C010-005 -7.6357775e+000 -5.3112015e-002 -1.6735715e-001
C010-006 -7.6039181e+000  1.0069164e-001 -1.6643968e-001
C010-007 -7.5667915e+000  2.5407472e-001 -1.8786053e-001
C010-008 -7.5119410e+000  4.0240788e-001 -2.2002824e-001
C010-009 -7.4251242e+000  5.3748262e-001 -2.3973504e-001
C011-001 -7.2588797e+000  7.1285927e-001 -2.0463303e-001
C011-002 -7.0872946e+000  8.5712379e-001 -9.9266753e-002
C011-003 -6.9408650e+000  9.7606331e-001  3.1753182e-002
C011-004 -6.8214970e+000  1.0856508e+000  1.5063033e-001
C011-005 -6.7205391e+000  1.1961453e+000  2.4851233e-001
C011-006 -6.6375518e+000  1.2996091e+000  3.4422308e-001
C011-007 -6.5778747e+000  1.3850564e+000  4.4992352e-001
C011-008 -6.5415740e+000  1.4534861e+000  5.6074876e-001
C012-001 -6.6058331e+000  1.6850480e+000  1.1190387e+000
C012-002 -6.7050505e+000  1.7163397e+000  1.5707089e+000
C012-003 -6.7898889e+000  1.6628494e+000  1.9770664e+000
C012-004 -6.8444052e+000  1.5743458e+000  2.3369615e+000
C012-005 -6.8760133e+000  1.4293433e+000  2.6444993e+000
C012-006 -6.8720860e+000  1.2816379e+000  2.9322824e+000
C012-007 -6.8452210e+000  1.0840446e+000  3.1795752e+000
C012-008 -6.7927084e+000  8.4696078e-001  3.3955221e+000
C012-009 -6.7146797e+000  5.6773669e-001  3.5819442e+000
C013-001 -6.5907993e+000  5.8364805e-002  3.7700253e+000
C013-002 -6.4789591e+000 -4.1528916e-001  3.9155583e+000
C013-003 -6.3862920e+000 -8.6307389e-001  3.9803762e+000
C013-004 -6.3047094e+000 -1.2740574e+000  4.0078654e+000
C013-005 -6.2361717e+000 -1.6535546e+000  3.9884517e+000
C013-006 -6.1806936e+000 -2.0064049e+000  3.9234900e+000
C013-007 -6.1429329e+000 -2.3247786e+000  3.7830870e+000
C013-008 -6.1183481e+000 -2.6204231e+000  3.5973525e+000
C014-001 -6.2717919e+000 -2.9034817e+000  3.1679831e+000
C014-002 -6.4263682e+000 -2.9437253e+000  3.0106750e+000
C014-003 -6.5641518e+000 -2.9491446e+000  2.8583772e+000
C014-004 -6.6847367e+000 -2.9342866e+000  2.7182400e+000
C014-005 -6.7830386e+000 -2.8907607e+000  2.5902772e+000
C014-006 -6.8774185e+000 -2.8516700e+000  2.4734559e+000
C014-007 -6.9725442e+000 -2.8202474e+000  2.3657472e+000
C014-008 -7.0680447e+000 -2.7959592e+000  2.2684758e+000
C014-009 -7.1556759e+000 -2.7677259e+000  2.1843963e+000
C015-001 -7.1068602e+000 -2.8041785e+000  2.0845881e+000
C015-002 -7.0568614e+000 -2.8209825e+000  1.9832115e+000
C015-003 -7.0115972e+000 -2.8498394e+000  1.8900970e+000
C015-004 -6.9654717e+000 -2.8793130e+000  1.8018088e+000
C015-005 -6.9175806e+000 -2.9003003e+000  1.7145358e+000
C015-006 -6.8695669e+000 -2.8970494e+000  1.6264457e+000
C015-007 -6.8196440e+000 -2.9094760e+000  1.5393696e+000
C015-008 -6.7704601e+000 -2.9010055e+000  1.4509873e+000
