# Supplementary material for: Disentangling biological variability and taphonomy: shape analysis of the limb long bones of the sauropodomorph dinosaur Plateosaurus
Source: PeerJ. 2020 Jul 23;8:e9359. doi: 10.7717/peerj.9359 (PMC7382942; doi:10.7717/peerj.9359)
Supplement: Supplemental Information 15 — The format (.pts) is readable by the packages used in the study and can be opened like a ".txt" file. [file peerj-08-9359-s015.zip › raw_data/landmark coordinates radius/Radius_R_MB.R.4718.59_Ruehl.pts]

Version 1.0
144
S000 -1.4989442e+001  3.9152268e-001  2.5670757e+000
S001 -1.6329762e+001  8.1096441e-001  6.9941912e+000
S002 -1.7476288e+001 -2.3837354e+000  1.0585025e+001
S003 -1.5406291e+001 -3.3388023e+000  5.7233834e+000
S004  6.0127978e+000  1.3258278e+000  9.7576828e+000
S005  6.7848620e+000 -1.8851361e+000  1.2762412e+001
S006  6.6889553e+000 -1.2834680e-001  1.6267742e+001
S007  4.5189619e+000  2.8796279e+000  9.6571255e+000
C000-001 -1.5184313e+001  5.0685942e-001  2.6445453e+000
C000-002 -1.5364849e+001  5.9151518e-001  2.7762485e+000
C000-003 -1.5528752e+001  6.6953331e-001  2.9292991e+000
C000-004 -1.5683013e+001  7.7012032e-001  3.0895841e+000
C000-005 -1.5822922e+001  8.4128571e-001  3.2994239e+000
C000-006 -1.5945880e+001  8.8617462e-001  3.5511234e+000
C000-007 -1.6040462e+001  8.8692653e-001  3.8522911e+000
C000-008 -1.6119627e+001  8.8656449e-001  4.1803312e+000
C000-009 -1.6213514e+001  9.2123908e-001  4.5156651e+000
C001-001 -1.6254599e+001  9.3196481e-001  4.8067250e+000
C001-002 -1.6282999e+001  9.2931497e-001  5.0932188e+000
C001-003 -1.6322321e+001  9.4203013e-001  5.3666649e+000
C001-004 -1.6369083e+001  9.7000313e-001  5.6333609e+000
C001-005 -1.6403328e+001  9.9208224e-001  5.9014969e+000
C001-006 -1.6405891e+001  9.7545797e-001  6.1754718e+000
C001-007 -1.6395969e+001  9.5076019e-001  6.4480872e+000
C001-008 -1.6376257e+001  9.4090670e-001  6.7173433e+000
C002-001 -1.6366747e+001  7.8679073e-001  7.2595067e+000
C002-002 -1.6412491e+001  6.7061222e-001  7.5296683e+000
C002-003 -1.6475742e+001  5.5572486e-001  7.8004146e+000
C002-004 -1.6548925e+001  4.2216194e-001  8.0712357e+000
C002-005 -1.6664272e+001  3.1544754e-001  8.3488884e+000
C002-006 -1.6809822e+001  2.0827685e-001  8.6301069e+000
C002-007 -1.6970345e+001  8.3256133e-002  8.9115372e+000
C002-008 -1.7126217e+001 -7.8172296e-002  9.1926641e+000
C002-009 -1.7291265e+001 -2.6048872e-001  9.4784918e+000
C003-001 -1.7341686e+001 -3.8642207e-001  9.7567701e+000
C003-002 -1.7381851e+001 -5.3631026e-001  9.9925652e+000
C003-003 -1.7446486e+001 -7.0096642e-001  1.0200204e+001
C003-004 -1.7503910e+001 -9.0273595e-001  1.0375992e+001
C003-005 -1.7513330e+001 -1.1427770e+000  1.0495291e+001
C003-006 -1.7577620e+001 -1.4168731e+000  1.0625021e+001
C003-007 -1.7560724e+001 -1.7191048e+000  1.0667608e+001
C003-008 -1.7538498e+001 -2.0502830e+000  1.0675016e+001
C004-001 -1.7327049e+001 -2.6729734e+000  1.0516114e+001
C004-002 -1.7178293e+001 -2.9309158e+000  1.0387301e+001
C004-003 -1.7038664e+001 -3.1714022e+000  1.0247436e+001
C004-004 -1.6900568e+001 -3.3892353e+000  1.0083304e+001
C004-005 -1.6754986e+001 -3.6016557e+000  9.9305334e+000
C004-006 -1.6615772e+001 -3.7752731e+000  9.6914053e+000
C004-007 -1.6480095e+001 -3.9241145e+000  9.4110851e+000
C004-008 -1.6352205e+001 -4.0358586e+000  9.0847025e+000
C004-009 -1.6227257e+001 -4.1171336e+000  8.7289610e+000
C005-001 -1.6207115e+001 -4.1301203e+000  8.5060444e+000
C005-002 -1.6175356e+001 -4.0678897e+000  8.2493439e+000
C005-003 -1.6119761e+001 -3.9944482e+000  7.9714298e+000
C005-004 -1.6045698e+001 -3.9497864e+000  7.6660981e+000
C005-005 -1.5956226e+001 -3.8940825e+000  7.3291721e+000
C005-006 -1.5842903e+001 -3.7516172e+000  6.9753909e+000
C005-007 -1.5714671e+001 -3.6246650e+000  6.5889430e+000
C005-008 -1.5566747e+001 -3.4599178e+000  6.1809597e+000
C006-001 -1.5160200e+001 -3.2103901e+000  5.5179033e+000
C006-002 -1.4938395e+001 -3.0676620e+000  5.3230610e+000
C006-003 -1.4743253e+001 -2.9291396e+000  5.1317611e+000
C006-004 -1.4568030e+001 -2.8239944e+000  4.9327011e+000
C006-005 -1.4418074e+001 -2.7218792e+000  4.7376523e+000
C006-006 -1.4291513e+001 -2.6320095e+000  4.5431666e+000
C006-007 -1.4185431e+001 -2.5653903e+000  4.3457642e+000
C006-008 -1.4109935e+001 -2.4875362e+000  4.1570578e+000
C006-009 -1.4062869e+001 -2.3997095e+000  3.9751029e+000
C007-001 -1.4078369e+001 -2.3260543e+000  3.6931074e+000
C007-002 -1.4116800e+001 -2.1884487e+000  3.4498942e+000
C007-003 -1.4174994e+001 -2.0032856e+000  3.2341747e+000
C007-004 -1.4255940e+001 -1.7566181e+000  3.0526648e+000
C007-005 -1.4350327e+001 -1.4810086e+000  2.8572643e+000
C007-006 -1.4475396e+001 -1.1081731e+000  2.7300749e+000
C007-007 -1.4616698e+001 -6.7625695e-001  2.5924630e+000
C007-008 -1.4787622e+001 -1.6058184e-001  2.5293109e+000
C008-001  6.1993904e+000  1.0958283e+000  9.8321028e+000
C008-002  6.3696499e+000  8.7241817e-001  9.9257832e+000
C008-003  6.5043340e+000  6.5797132e-001  1.0069447e+001
C008-004  6.6404181e+000  4.4498187e-001  1.0189508e+001
C008-005  6.7388539e+000  2.4364182e-001  1.0352055e+001
C008-006  6.7940340e+000  6.3441254e-002  1.0552566e+001
C008-007  6.8954172e+000 -1.3391799e-001  1.0687530e+001
C008-008  7.0157743e+000 -3.5840037e-001  1.0808132e+001
C008-009  7.0556207e+000 -5.3463578e-001  1.1004047e+001
C009-001  7.0928221e+000 -6.7444575e-001  1.1194990e+001
C009-002  7.1114283e+000 -8.1345540e-001  1.1389605e+001
C009-003  7.1191144e+000 -9.6196645e-001  1.1580125e+001
C009-004  7.1154094e+000 -1.1223487e+000  1.1764858e+001
C009-005  7.0888438e+000 -1.2783624e+000  1.1955930e+001
C009-006  7.0441308e+000 -1.4372102e+000  1.2148214e+001
C009-007  6.9716358e+000 -1.5765436e+000  1.2356886e+001
C009-008  6.8939948e+000 -1.7493885e+000  1.2546372e+001
C010-001  6.8199210e+000 -1.9408239e+000  1.2943483e+001
C010-002  6.8417711e+000 -1.9481511e+000  1.3143705e+001
C010-003  6.8556151e+000 -1.9288588e+000  1.3344051e+001
C010-004  6.8669415e+000 -1.8996688e+000  1.3539806e+001
C010-005  6.8839178e+000 -1.8812430e+000  1.3734529e+001
C010-006  6.8889613e+000 -1.8266423e+000  1.3926641e+001
C010-007  6.8982401e+000 -1.7775781e+000  1.4121251e+001
C010-008  6.8985572e+000 -1.7011333e+000  1.4311280e+001
C010-009  6.9069982e+000 -1.6378425e+000  1.4511281e+001
C011-001  6.9180717e+000 -1.5588075e+000  1.4691296e+001
C011-002  6.9258528e+000 -1.4705737e+000  1.4880034e+001
C011-003  6.9316125e+000 -1.3739201e+000  1.5077415e+001
C011-004  6.9327111e+000 -1.2640594e+000  1.5284481e+001
C011-005  6.9279675e+000 -1.1427528e+000  1.5510275e+001
C011-006  6.9028759e+000 -9.8230135e-001  1.5746951e+001
C011-007  6.8488884e+000 -7.6177323e-001  1.5978306e+001
C011-008  6.7693920e+000 -4.7234607e-001  1.6171173e+001
C012-001  6.4496899e+000  5.5356681e-001  1.6305285e+001
C012-002  6.2349014e+000  1.2401117e+000  1.6084005e+001
C012-003  6.1215591e+000  1.7417912e+000  1.5629085e+001
C012-004  5.9672542e+000  2.1935604e+000  1.5304790e+001
C012-005  5.8628125e+000  2.4889803e+000  1.4904533e+001
C012-006  5.7271214e+000  2.7581601e+000  1.4545448e+001
C012-007  5.5708485e+000  2.9983397e+000  1.4192401e+001
C012-008  5.4005847e+000  3.2065694e+000  1.3831337e+001
C012-009  5.2231588e+000  3.3775609e+000  1.3455755e+001
C013-001  5.0824008e+000  3.5189557e+000  1.2907717e+001
C013-002  4.9557281e+000  3.6213701e+000  1.2399929e+001
C013-003  4.8102741e+000  3.7316005e+000  1.1935513e+001
C013-004  4.7119966e+000  3.7347076e+000  1.1485640e+001
C013-005  4.6274443e+000  3.6879008e+000  1.1063021e+001
C013-006  4.5178614e+000  3.6340065e+000  1.0649203e+001
C013-007  4.4872060e+000  3.4465973e+000  1.0274145e+001
C013-008  4.4918022e+000  3.1894603e+000  9.9432850e+000
C014-001  4.6456447e+000  2.7738338e+000  9.5912218e+000
C014-002  4.7818274e+000  2.6612005e+000  9.5735826e+000
C014-003  4.8905663e+000  2.5587785e+000  9.5230436e+000
C014-004  4.9922514e+000  2.4624226e+000  9.5075607e+000
C014-005  5.0781293e+000  2.3766582e+000  9.5158367e+000
C014-006  5.1477189e+000  2.2951226e+000  9.5138483e+000
C014-007  5.2052717e+000  2.2148685e+000  9.4961414e+000
C014-008  5.2493629e+000  2.1415696e+000  9.4898052e+000
C014-009  5.2783213e+000  2.0758643e+000  9.5000648e+000
C015-001  5.3536935e+000  1.9927689e+000  9.5351124e+000
C015-002  5.4354782e+000  1.9061941e+000  9.5415306e+000
C015-003  5.5187955e+000  1.8192090e+000  9.5502586e+000
C015-004  5.6043506e+000  1.7312932e+000  9.5589180e+000
C015-005  5.6814208e+000  1.6518695e+000  9.6027355e+000
C015-006  5.7525969e+000  1.5782181e+000  9.6710453e+000
C015-007  5.8285646e+000  1.5008521e+000  9.7306814e+000
C015-008  5.9237156e+000  1.4099100e+000  9.7323475e+000
