# Supplementary material for: Disentangling biological variability and taphonomy: shape analysis of the limb long bones of the sauropodomorph dinosaur Plateosaurus
Source: PeerJ. 2020 Jul 23;8:e9359. doi: 10.7717/peerj.9359 (PMC7382942; doi:10.7717/peerj.9359)
Supplement: Supplemental Information 15 — The format (.pts) is readable by the packages used in the study and can be opened like a ".txt" file. [file peerj-08-9359-s015.zip › raw_data/landmark coordinates radius/Radius_R_SMNS12950_Plateo.pts]

Version 1.0
144
S000  6.4719362e+000 -1.4055411e+001  2.9260108e+000
S001  4.1161098e+000 -1.4296231e+001 -7.7990532e-002
S002  6.7982292e-001 -1.5670009e+001 -9.4089508e-001
S003  2.4512758e+000 -1.5159114e+001  2.3865509e+000
S004 -2.1613836e-001  5.7729249e+000  3.5036821e+000
S005 -2.8964596e+000  6.2151260e+000  2.4269528e+000
S006 -3.9316797e+000  6.0827856e+000  1.6344452e-001
S007  1.3144109e+000  5.9856186e+000  1.8685017e+000
C000-001  6.4856143e+000 -1.4108088e+001  2.7282019e+000
C000-002  6.4073744e+000 -1.4182575e+001  2.5287304e+000
C000-003  6.3724985e+000 -1.4200194e+001  2.3108881e+000
C000-004  6.2570405e+000 -1.4237830e+001  2.1152241e+000
C000-005  6.1092896e+000 -1.4264699e+001  1.9335914e+000
C000-006  5.9346981e+000 -1.4274745e+001  1.7622104e+000
C000-007  5.7578826e+000 -1.4251686e+001  1.5623294e+000
C000-008  5.5842223e+000 -1.4199597e+001  1.3073025e+000
C000-009  5.3737803e+000 -1.4143715e+001  1.0566587e+000
C001-001  5.2356968e+000 -1.4213432e+001  9.0022576e-001
C001-002  5.1128807e+000 -1.4266613e+001  7.2643417e-001
C001-003  4.9744782e+000 -1.4309812e+001  5.8460659e-001
C001-004  4.8302307e+000 -1.4341144e+001  4.5749480e-001
C001-005  4.6829853e+000 -1.4359900e+001  3.4135672e-001
C001-006  4.5440083e+000 -1.4363303e+001  2.2182231e-001
C001-007  4.3994551e+000 -1.4354665e+001  1.1746554e-001
C001-008  4.2608266e+000 -1.4331391e+001  1.1954845e-002
C002-001  3.9148479e+000 -1.4360054e+001 -2.0733239e-001
C002-002  3.7272291e+000 -1.4420772e+001 -3.3723763e-001
C002-003  3.5598207e+000 -1.4482753e+001 -4.7655675e-001
C002-004  3.3862665e+000 -1.4536760e+001 -5.8670914e-001
C002-005  3.2256746e+000 -1.4588416e+001 -6.9604456e-001
C002-006  3.0862134e+000 -1.4644588e+001 -8.1520891e-001
C002-007  2.9620256e+000 -1.4703296e+001 -9.3574697e-001
C002-008  2.8250136e+000 -1.4741653e+001 -1.0205187e+000
C002-009  2.6944475e+000 -1.4773063e+001 -1.0954056e+000
C003-001  2.4929080e+000 -1.4812818e+001 -1.2175959e+000
C003-002  2.2927434e+000 -1.4873942e+001 -1.3103648e+000
C003-003  2.0933328e+000 -1.4952168e+001 -1.3817493e+000
C003-004  1.8846167e+000 -1.5042182e+001 -1.4169047e+000
C003-005  1.6658527e+000 -1.5146797e+001 -1.4208903e+000
C003-006  1.4316101e+000 -1.5286384e+001 -1.4424467e+000
C003-007  1.1662877e+000 -1.5431769e+001 -1.3567960e+000
C003-008  9.0265721e-001 -1.5567370e+001 -1.1777437e+000
C004-001  6.6299802e-001 -1.5720904e+001 -8.2413518e-001
C004-002  6.6518426e-001 -1.5749618e+001 -6.8414897e-001
C004-003  6.7284107e-001 -1.5768630e+001 -5.2049005e-001
C004-004  7.2375852e-001 -1.5744593e+001 -3.4084192e-001
C004-005  7.7423006e-001 -1.5715963e+001 -1.3561796e-001
C004-006  8.4648997e-001 -1.5664007e+001  8.8644102e-002
C004-007  9.2395049e-001 -1.5600022e+001  3.4239948e-001
C004-008  1.0118748e+000 -1.5518369e+001  6.2387908e-001
C004-009  1.1420513e+000 -1.5403746e+001  9.0753019e-001
C005-001  1.2236671e+000 -1.5394421e+001  1.0144765e+000
C005-002  1.3273032e+000 -1.5377368e+001  1.1308852e+000
C005-003  1.4469333e+000 -1.5354236e+001  1.2613765e+000
C005-004  1.5785668e+000 -1.5329400e+001  1.4094216e+000
C005-005  1.7183462e+000 -1.5310266e+001  1.5796603e+000
C005-006  1.8767536e+000 -1.5282912e+001  1.7619820e+000
C005-007  2.0477951e+000 -1.5255703e+001  1.9631834e+000
C005-008  2.2396116e+000 -1.5214029e+001  2.1720648e+000
C006-001  2.6561213e+000 -1.5131437e+001  2.5206661e+000
C006-002  2.8531644e+000 -1.5106985e+001  2.6513522e+000
C006-003  3.0478311e+000 -1.5074869e+001  2.7641840e+000
C006-004  3.2347133e+000 -1.5045394e+001  2.8716104e+000
C006-005  3.4213595e+000 -1.5002878e+001  2.9488807e+000
C006-006  3.5932729e+000 -1.4977987e+001  3.0446014e+000
C006-007  3.7526972e+000 -1.4965360e+001  3.1535146e+000
C006-008  3.9123952e+000 -1.4939036e+001  3.2299218e+000
C006-009  4.0667424e+000 -1.4911227e+001  3.2944212e+000
C007-001  4.2368360e+000 -1.4792370e+001  3.4197757e+000
C007-002  4.4205542e+000 -1.4692482e+001  3.5266981e+000
C007-003  4.6202993e+000 -1.4610407e+001  3.6083734e+000
C007-004  4.8372903e+000 -1.4560432e+001  3.6965978e+000
C007-005  5.0978022e+000 -1.4503093e+001  3.7338793e+000
C007-006  5.4148059e+000 -1.4417978e+001  3.6926565e+000
C007-007  5.8069348e+000 -1.4297886e+001  3.5839839e+000
C007-008  6.2047682e+000 -1.4140450e+001  3.3088481e+000
C008-001 -3.5760221e-001  5.7703066e+000  3.5656455e+000
C008-002 -5.0950330e-001  5.7787147e+000  3.6087325e+000
C008-003 -6.6551977e-001  5.7977095e+000  3.6079092e+000
C008-004 -8.1742394e-001  5.8254395e+000  3.5843439e+000
C008-005 -9.6605808e-001  5.8619080e+000  3.5418820e+000
C008-006 -1.1192158e+000  5.9080739e+000  3.4966264e+000
C008-007 -1.2743438e+000  5.9637890e+000  3.4351022e+000
C008-008 -1.4369570e+000  6.0298572e+000  3.3687677e+000
C008-009 -1.6049671e+000  6.1061301e+000  3.2939386e+000
C009-001 -1.7389510e+000  6.1405492e+000  3.2364373e+000
C009-002 -1.8753663e+000  6.1691732e+000  3.1575940e+000
C009-003 -2.0053742e+000  6.1910644e+000  3.0598242e+000
C009-004 -2.1264451e+000  6.2060285e+000  2.9476180e+000
C009-005 -2.2416227e+000  6.2144747e+000  2.8246636e+000
C009-006 -2.3258326e+000  6.2130818e+000  2.6633735e+000
C009-007 -2.4505086e+000  6.2109199e+000  2.5219672e+000
C009-008 -2.7178829e+000  6.2217326e+000  2.5233564e+000
C010-001 -3.0344214e+000  6.2171707e+000  2.3014019e+000
C010-002 -3.1634912e+000  6.2204208e+000  2.1839473e+000
C010-003 -3.2956331e+000  6.2272501e+000  2.0836468e+000
C010-004 -3.3935487e+000  6.2306690e+000  1.9663529e+000
C010-005 -3.4795096e+000  6.2348046e+000  1.8544068e+000
C010-006 -3.5556917e+000  6.2401528e+000  1.7486930e+000
C010-007 -3.6072385e+000  6.2441893e+000  1.6390635e+000
C010-008 -3.6750662e+000  6.2540026e+000  1.5513036e+000
C010-009 -3.7413287e+000  6.2658153e+000  1.4735372e+000
C011-001 -3.8037951e+000  6.2563915e+000  1.3638095e+000
C011-002 -3.8633602e+000  6.2461982e+000  1.2517576e+000
C011-003 -3.9270248e+000  6.2340097e+000  1.1380812e+000
C011-004 -3.9805870e+000  6.2178564e+000  1.0126299e+000
C011-005 -4.0164065e+000  6.1973882e+000  8.7109780e-001
C011-006 -4.0276594e+000  6.1731157e+000  7.1261519e-001
C011-007 -4.0150623e+000  6.1457477e+000  5.4013884e-001
C011-008 -4.0156670e+000  6.1108975e+000  3.4483147e-001
C012-001 -3.8694251e+000  6.1038504e+000  6.3608229e-002
C012-002 -3.7594392e+000  6.1091928e+000 -3.3890311e-002
C012-003 -3.5896385e+000  6.0931315e+000 -1.4281760e-001
C012-004 -3.3365042e+000  6.0834103e+000 -1.9270836e-001
C012-005 -3.0210764e+000  6.0642715e+000 -2.1821792e-001
C012-006 -2.6453063e+000  6.0333886e+000 -2.1328163e-001
C012-007 -2.2155793e+000  5.9826880e+000 -1.6221520e-001
C012-008 -1.6916251e+000  5.9231963e+000 -2.1770740e-001
C012-009 -1.1042871e+000  5.8653769e+000 -2.1924588e-001
C013-001 -5.9990293e-001  5.8783836e+000 -2.1065138e-001
C013-002 -1.6028677e-001  5.8884435e+000 -1.3119750e-001
C013-003  2.3389506e-001  5.9124980e+000 -3.5779826e-002
C013-004  5.6556630e-001  5.9319620e+000  1.2410010e-001
C013-005  8.6670411e-001  5.9618983e+000  3.0149075e-001
C013-006  1.1351451e+000  5.9899621e+000  5.4906780e-001
C013-007  1.3359436e+000  6.0017781e+000  9.2608100e-001
C013-008  1.2898225e+000  5.9809508e+000  1.3916593e+000
C014-001  1.2408558e+000  6.0215030e+000  1.9563531e+000
C014-002  1.1303163e+000  6.0565367e+000  2.0150018e+000
C014-003  1.0245556e+000  6.0937567e+000  2.0727589e+000
C014-004  9.2530358e-001  6.1354294e+000  2.1349957e+000
C014-005  8.1603408e-001  6.1733356e+000  2.1776798e+000
C014-006  7.2602332e-001  6.2252727e+000  2.2490759e+000
C014-007  6.2501621e-001  6.2726846e+000  2.2996051e+000
C014-008  5.3476924e-001  6.3300228e+000  2.3653555e+000
C014-009  4.3390009e-001  6.3830347e+000  2.4125197e+000
C015-001  3.7701505e-001  6.3306656e+000  2.5117269e+000
C015-002  3.2685947e-001  6.2862954e+000  2.6447663e+000
C015-003  2.8968120e-001  6.2424936e+000  2.7858899e+000
C015-004  2.7837181e-001  6.1966329e+000  2.9308290e+000
C015-005  2.4647455e-001  6.1361070e+000  3.0663242e+000
C015-006  1.8038704e-001  6.0606399e+000  3.1944406e+000
C015-007  5.6694202e-002  5.9719405e+000  3.3015304e+000
C015-008 -6.2603116e-002  5.8756981e+000  3.4165106e+000
