# Supplementary material for: Disentangling biological variability and taphonomy: shape analysis of the limb long bones of the sauropodomorph dinosaur Plateosaurus
Source: PeerJ. 2020 Jul 23;8:e9359. doi: 10.7717/peerj.9359 (PMC7382942; doi:10.7717/peerj.9359)
Supplement: Supplemental Information 15 — The format (.pts) is readable by the packages used in the study and can be opened like a ".txt" file. [file peerj-08-9359-s015.zip › raw_data/landmark coordinates radius/Template_Radius.pts]

Version 1.0
354
S000 -5.7784872e+000 -8.0256176e+000 -2.6043541e+000
S001 -2.7570424e+000 -6.1293054e+000 -5.6697845e-002
S002  7.0988941e-001 -7.1158013e+000 -1.1184635e+000
S003 -1.7947080e+000 -7.0102010e+000 -3.8881044e+000
S004 -3.1465254e+000  1.4041774e+001 -3.0358062e+000
S005 -1.3421686e+000  1.4335313e+001 -4.3304272e+000
S006  1.8287134e+000  1.5113848e+001 -2.3581171e+000
S007 -4.0486336e+000  1.4227827e+001 -7.4192667e-001
C000-001 -5.7079277e+000 -8.0490599e+000 -2.4157114e+000
C000-002 -5.6621561e+000 -8.0535250e+000 -2.2335858e+000
C000-003 -5.6602926e+000 -8.0570135e+000 -2.0084155e+000
C000-004 -5.6067877e+000 -8.0143948e+000 -1.7802060e+000
C000-005 -5.4750724e+000 -7.9077778e+000 -1.5972676e+000
C000-006 -5.3236265e+000 -7.7682686e+000 -1.4107389e+000
C000-007 -5.1213827e+000 -7.5806084e+000 -1.2669954e+000
C000-008 -4.9442186e+000 -7.3820658e+000 -1.0342389e+000
C000-009 -4.7224288e+000 -7.1362357e+000 -8.2654613e-001
C001-001 -4.5470166e+000 -6.9376359e+000 -7.2508419e-001
C001-002 -4.3627567e+000 -6.7603922e+000 -6.2396115e-001
C001-003 -4.1565180e+000 -6.6046882e+000 -5.4930884e-001
C001-004 -3.9446170e+000 -6.4711537e+000 -4.6873951e-001
C001-005 -3.7370501e+000 -6.3591347e+000 -3.6011609e-001
C001-006 -3.5105069e+000 -6.2695165e+000 -2.7163020e-001
C001-007 -3.2697213e+000 -6.2017045e+000 -1.9516473e-001
C001-008 -3.0166218e+000 -6.1544399e+000 -1.2908109e-001
C002-001 -2.4655545e+000 -6.1210752e+000  6.3450933e-003
C002-002 -2.1948533e+000 -6.1162686e+000  6.0826216e-002
C002-003 -1.9452720e+000 -6.1150331e+000  1.0299651e-001
C002-004 -1.7174362e+000 -6.1182551e+000  1.2824681e-001
C002-005 -1.5121660e+000 -6.1272969e+000  1.4045005e-001
C002-006 -1.3296534e+000 -6.1407442e+000  1.6249983e-001
C002-007 -1.1691887e+000 -6.1594114e+000  1.7275284e-001
C002-008 -1.0307151e+000 -6.1837845e+000  1.7279559e-001
C002-009 -9.1475153e-001 -6.2093458e+000  1.8162870e-001
C003-001 -7.1672326e-001 -6.3658209e+000  2.1114516e-001
C003-002 -5.2863652e-001 -6.5070596e+000  1.8655312e-001
C003-003 -3.3683389e-001 -6.6325941e+000  1.5153968e-001
C003-004 -1.4787261e-001 -6.7467389e+000  6.4624451e-002
C003-005  4.2222209e-002 -6.8490887e+000 -6.5885283e-002
C003-006  2.5079519e-001 -6.9420652e+000 -2.2555788e-001
C003-007  4.2178065e-001 -7.0148516e+000 -4.7355950e-001
C003-008  5.5644894e-001 -7.0699573e+000 -7.8365892e-001
C004-001  7.5178587e-001 -7.1767287e+000 -1.3397468e+000
C004-002  7.4176967e-001 -7.2232089e+000 -1.5665605e+000
C004-003  6.9881189e-001 -7.2553868e+000 -1.7857844e+000
C004-004  6.2415457e-001 -7.2737713e+000 -1.9918686e+000
C004-005  5.7498914e-001 -7.2849917e+000 -2.1927910e+000
C004-006  4.8117369e-001 -7.2825789e+000 -2.3777938e+000
C004-007  3.7041277e-001 -7.2708564e+000 -2.5493371e+000
C004-008  3.0908933e-001 -7.2465682e+000 -2.7435098e+000
C004-009  1.9968206e-001 -7.2098165e+000 -2.9167874e+000
C005-001  3.7186947e-002 -7.2760301e+000 -3.1245410e+000
C005-002 -1.6368221e-001 -7.3247819e+000 -3.2918756e+000
C005-003 -3.9386350e-001 -7.3439627e+000 -3.4140751e+000
C005-004 -6.1826396e-001 -7.3394580e+000 -3.5260670e+000
C005-005 -8.2659310e-001 -7.3246627e+000 -3.6559522e+000
C005-006 -1.0525929e+000 -7.2844286e+000 -3.7562237e+000
C005-007 -1.2984989e+000 -7.2096019e+000 -3.8035035e+000
C005-008 -1.5440594e+000 -7.1184735e+000 -3.8469849e+000
C006-001 -2.0739861e+000 -6.9333420e+000 -3.9294391e+000
C006-002 -2.3440843e+000 -6.8991437e+000 -4.0299969e+000
C006-003 -2.6076245e+000 -6.8842931e+000 -4.0970120e+000
C006-004 -2.8637905e+000 -6.8887982e+000 -4.1303234e+000
C006-005 -3.1122723e+000 -6.9125400e+000 -4.1290979e+000
C006-006 -3.3535421e+000 -6.9611840e+000 -4.1162639e+000
C006-007 -3.5876482e+000 -7.0313430e+000 -4.0777884e+000
C006-008 -3.8146412e+000 -7.1293936e+000 -4.0404506e+000
C006-009 -4.0331440e+000 -7.2573166e+000 -4.0137105e+000
C007-001 -4.3196344e+000 -7.4209671e+000 -3.9880016e+000
C007-002 -4.5732584e+000 -7.5615387e+000 -3.9122736e+000
C007-003 -4.8201680e+000 -7.6935740e+000 -3.8578422e+000
C007-004 -5.0439510e+000 -7.8024459e+000 -3.7523155e+000
C007-005 -5.2312965e+000 -7.8856754e+000 -3.5892851e+000
C007-006 -5.4436412e+000 -7.9642611e+000 -3.4305222e+000
C007-007 -5.5683193e+000 -8.0017776e+000 -3.1804681e+000
C007-008 -5.7283492e+000 -8.0387917e+000 -2.9182932e+000
C008-001 -3.0639775e+000  1.4071529e+001 -3.1526814e+000
C008-002 -2.9779136e+000  1.4096538e+001 -3.2627072e+000
C008-003 -2.8936019e+000  1.4117622e+001 -3.3701530e+000
C008-004 -2.8066249e+000  1.4135111e+001 -3.4723790e+000
C008-005 -2.7135143e+000  1.4148158e+001 -3.5660536e+000
C008-006 -2.6141131e+000  1.4156427e+001 -3.6498899e+000
C008-007 -2.5165257e+000  1.4161816e+001 -3.7338576e+000
C008-008 -2.4190948e+000  1.4163298e+001 -3.8188651e+000
C008-009 -2.3068118e+000  1.4159118e+001 -3.8780599e+000
C009-001 -2.2356298e+000  1.4192543e+001 -3.9132483e+000
C009-002 -2.1610434e+000  1.4222421e+001 -3.9635890e+000
C009-003 -2.0782585e+000  1.4249412e+001 -4.0182633e+000
C009-004 -1.9844670e+000  1.4273084e+001 -4.0726442e+000
C009-005 -1.8779911e+000  1.4292813e+001 -4.1240687e+000
C009-006 -1.7659297e+000  1.4310729e+001 -4.1872048e+000
C009-007 -1.6390766e+000  1.4323950e+001 -4.2452445e+000
C009-008 -1.4964309e+000  1.4331711e+001 -4.2917967e+000
C010-001 -1.1241329e+000  1.4422506e+001 -4.3539739e+000
C010-002 -9.1156089e-001  1.4501082e+001 -4.3615093e+000
C010-003 -7.1015686e-001  1.4568711e+001 -4.3331952e+000
C010-004 -5.2110279e-001  1.4627915e+001 -4.2958460e+000
C010-005 -3.4384665e-001  1.4678658e+001 -4.2490354e+000
C010-006 -1.7750859e-001  1.4721043e+001 -4.1935205e+000
C010-007 -1.3780157e-002  1.4758194e+001 -4.1530538e+000
C010-008  1.3860448e-001  1.4786355e+001 -4.0973277e+000
C010-009  2.8408164e-001  1.4807554e+001 -4.0416045e+000
C011-001  4.6265110e-001  1.4827584e+001 -3.9898102e+000
C011-002  6.3084686e-001  1.4848207e+001 -3.8939924e+000
C011-003  8.1335914e-001  1.4879368e+001 -3.7986727e+000
C011-004  1.0070498e+000  1.4917060e+001 -3.6792233e+000
C011-005  1.1886264e+000  1.4953142e+001 -3.5015357e+000
C011-006  1.3882390e+000  1.4993281e+001 -3.2950299e+000
C011-007  1.5080811e+000  1.5026913e+001 -3.0007420e+000
C011-008  1.6610066e+000  1.5069434e+001 -2.6970620e+000
C012-001  1.7209306e+000  1.5066609e+001 -1.9871497e+000
C012-002  1.5671362e+000  1.5026034e+001 -1.6260213e+000
C012-003  1.3124830e+000  1.4998858e+001 -1.3182219e+000
C012-004  1.0013114e+000  1.4977865e+001 -1.0695622e+000
C012-005  7.1246350e-001  1.4956554e+001 -8.0523688e-001
C012-006  3.9952818e-001  1.4942031e+001 -5.4564935e-001
C012-007  2.9564284e-002  1.4933681e+001 -3.4070769e-001
C012-008 -3.8225812e-001  1.4927835e+001 -1.8389896e-001
C012-009 -8.2933962e-001  1.4918395e+001 -8.2723074e-002
C013-001 -1.3490529e+000  1.4801335e+001  3.3760406e-002
C013-002 -1.8333633e+000  1.4691032e+001  7.2328001e-002
C013-003 -2.2746656e+000  1.4594528e+001  6.5463603e-002
C013-004 -2.6725209e+000  1.4507123e+001  4.3293491e-002
C013-005 -3.0313110e+000  1.4428217e+001 -1.7315194e-002
C013-006 -3.3601704e+000  1.4352384e+001 -9.8077387e-002
C013-007 -3.6432822e+000  1.4295535e+001 -2.5972477e-001
C013-008 -3.8675170e+000  1.4257729e+001 -4.8582360e-001
C014-001 -4.0582409e+000  1.4172644e+001 -7.9827541e-001
C014-002 -4.0631723e+000  1.4140175e+001 -8.7003136e-001
C014-003 -4.0615768e+000  1.4131642e+001 -9.6452153e-001
C014-004 -4.0397801e+000  1.4150153e+001 -1.0809593e+000
C014-005 -3.9916928e+000  1.4195856e+001 -1.2138964e+000
C014-006 -3.9175575e+000  1.4267112e+001 -1.3609071e+000
C014-007 -3.8200891e+000  1.4361851e+001 -1.5236157e+000
C014-008 -3.7499075e+000  1.4480379e+001 -1.7293957e+000
C014-009 -3.6928210e+000  1.4629195e+001 -1.9684085e+000
C015-001 -3.6342206e+000  1.4485475e+001 -2.0757649e+000
C015-002 -3.5607617e+000  1.4360864e+001 -2.1800070e+000
C015-003 -3.4892330e+000  1.4256912e+001 -2.2880778e+000
C015-004 -3.4364471e+000  1.4171602e+001 -2.4068682e+000
C015-005 -3.3786097e+000  1.4106083e+001 -2.5266573e+000
C015-006 -3.3230309e+000  1.4059876e+001 -2.6505857e+000
C015-007 -3.2714756e+000  1.4032671e+001 -2.7797275e+000
C015-008 -3.2084057e+000  1.4027348e+001 -2.9062138e+000
S008 -5.0471230e+000 -8.2082872e+000 -3.3554537e+000
S009 -5.3535490e+000 -8.4174433e+000 -2.5893483e+000
S010 -5.2179203e+000 -8.2556725e+000 -1.6523800e+000
S011 -4.1536617e+000 -7.7767816e+000 -3.8130648e+000
S012 -4.3229847e+000 -8.4872389e+000 -2.8355365e+000
S013 -4.3048944e+000 -8.2896223e+000 -1.8108463e+000
S014 -4.4236698e+000 -7.6312757e+000 -9.5279694e-001
S015 -3.0558491e+000 -7.4895878e+000 -3.8073406e+000
S016 -3.1973989e+000 -7.9272361e+000 -3.0022583e+000
S017 -3.3185401e+000 -7.7611651e+000 -1.8457321e+000
S018 -3.3246036e+000 -7.3358378e+000 -9.1572332e-001
S019 -3.3897810e+000 -6.5445728e+000 -3.4082174e-001
S020 -1.8796263e+000 -7.3902493e+000 -3.6402950e+000
S021 -1.9945774e+000 -7.4523559e+000 -2.7251539e+000
S022 -2.3065066e+000 -7.1283407e+000 -1.4920340e+000
S023 -2.4770169e+000 -6.6680999e+000 -2.9950833e-001
S024 -9.1403437e-001 -7.6207886e+000 -3.1420555e+000
S025 -1.1945276e+000 -7.2523022e+000 -1.9469566e+000
S026 -1.5302194e+000 -7.0608048e+000 -6.1680686e-001
S027 -1.7507640e+000 -6.4017177e+000  7.9790115e-002
S028  1.3626575e-002 -7.5287066e+000 -2.8154123e+000
S029 -2.2036266e-001 -7.6409740e+000 -1.9174281e+000
S030 -6.5807736e-001 -7.4100828e+000 -8.7042344e-001
S031 -9.0976346e-001 -6.8815956e+000  5.0528407e-002
S032  2.9086208e-001 -7.6094933e+000 -1.9194964e+000
S033 -1.9391251e-001 -7.3267918e+000 -3.1181622e-001
S034  2.4575782e-001 -7.5060215e+000 -8.1367719e-001
S035 -5.7870579e+000 -7.2964587e+000 -2.0513554e+000
S036 -5.1713123e+000 -7.1122699e+000 -1.2976122e+000
S037 -5.4236946e+000 -6.4746189e+000 -1.7362795e+000
S038 -5.3063040e+000 -5.7313008e+000 -2.1088772e+000
S039 -4.4257298e+000 -6.1050148e+000 -8.0043888e-001
S040 -3.4511971e+000 -5.6570182e+000 -3.4709740e-001
S041 -1.9089890e+000 -5.7758508e+000  5.8707237e-002
S042 -6.1989641e-001 -5.5305300e+000 -1.5379906e-001
S043  2.7490139e-001 -5.2597814e+000 -8.0797958e-001
S044  5.4406071e-001 -6.2709713e+000 -9.9662971e-001
S045 -6.5649033e-002 -6.2589312e+000 -1.6931820e-001
S046 -4.7565022e+000 -4.6479659e+000 -1.9215081e+000
S047 -3.9229746e+000 -4.6706023e+000 -7.6188660e-001
S048 -2.6811495e+000 -4.5741148e+000 -2.9481697e-001
S049 -1.4732873e+000 -4.7921729e+000 -1.8476868e-001
S050 -5.2570415e-001 -4.2019439e+000 -4.9503517e-001
S051 -4.2017317e+000 -3.2932680e+000 -1.8851452e+000
S052 -3.2966247e+000 -3.5063727e+000 -6.3893414e-001
S053 -1.5649793e+000 -3.6721311e+000 -4.2566395e-001
S054  1.9657898e-001 -3.8905318e+000 -1.2200241e+000
S055 -3.7516060e+000 -1.8511432e+000 -1.8635468e+000
S056 -2.5425670e+000 -2.3101509e+000 -6.1096573e-001
S057 -8.1146383e-001 -2.4468012e+000 -5.3081799e-001
S058  2.5432587e-002 -2.4362717e+000 -1.2039299e+000
S059 -3.3950672e+000 -4.0614033e-001 -1.8519154e+000
S060 -2.9367499e+000 -1.2422159e+000 -8.9685059e-001
S061 -1.7148849e+000 -1.2362578e+000 -4.6184540e-001
S062 -4.7006607e-002 -1.0670310e+000 -1.3007517e+000
S063 -2.7037172e+000 -3.8267810e-002 -8.4554482e-001
S064 -6.7414570e-001 -5.9853297e-001 -6.3888550e-001
S065 -3.6231575e+000 -2.6089971e+000 -1.1211081e+000
S066 -4.2316551e+000 -4.0338578e+000 -1.1689739e+000
S067 -4.7074776e+000 -5.2803421e+000 -1.2945437e+000
S068 -3.1151257e+000  8.5077721e-001 -1.5550051e+000
S069 -1.7909938e+000  3.7497273e-001 -6.1107826e-001
S070 -2.1739006e-001  5.5521590e-001 -1.3656473e+000
S071 -2.9748440e+000  2.1461341e+000 -1.6091065e+000
S072 -2.4518251e+000  1.4557127e+000 -8.3000612e-001
S073 -1.7672381e+000  1.9746569e+000 -6.1548281e-001
S074 -8.0791330e-001  1.1727465e+000 -8.7300396e-001
S075 -3.5273981e-001  1.8884186e+000 -1.6341372e+000
S076 -2.8392723e+000  3.3085730e+000 -1.5023384e+000
S077 -2.3476622e+000  2.6421783e+000 -8.6912060e-001
S078 -8.1143951e-001  2.4500034e+000 -9.5437431e-001
S079 -3.1655502e-001  3.2426746e+000 -1.8939865e+000
S080 -1.3688796e+000  3.2133470e+000 -6.4092159e-001
S081 -2.6352758e+000  4.6969752e+000 -1.4323025e+000
S082 -1.9821875e+000  3.9631755e+000 -7.7554798e-001
S083 -5.3060818e-001  3.7581196e+000 -1.2152100e+000
S084 -1.3271713e-001  4.8327904e+000 -2.0507183e+000
S085 -8.5204124e-001  4.6549873e+000 -8.5696888e-001
S086 -2.4955330e+000  6.3723598e+000 -1.4746838e+000
S087 -1.6740680e+000  5.5209537e+000 -7.0935631e-001
S088 -3.5288143e-001  5.5731044e+000 -1.2978506e+000
S089 -3.9952278e-002  6.4725685e+000 -2.2159438e+000
S090 -9.4970226e-001  6.5857377e+000 -7.2317505e-001
S091 -2.4571409e+000  7.9114981e+000 -1.5730648e+000
S092 -1.5630910e+000  7.6249342e+000 -6.0339451e-001
S093 -2.8036118e-002  7.4139118e+000 -1.4159560e+000
S094 -2.5269241e+000  9.4298553e+000 -1.8424883e+000
S095 -1.9472818e+000  8.9558601e+000 -6.2640953e-001
S096 -2.3571587e-001  8.6205130e+000 -1.0049667e+000
S097  1.0921097e-001  7.9078975e+000 -2.2690945e+000
S098 -2.6662216e+000  1.0921734e+001 -1.9024491e+000
S099 -2.2767186e+000  1.0425281e+001 -6.9593430e-001
S100 -8.0654472e-001  9.9324121e+000 -4.9865150e-001
S101  5.0670338e-001  9.6007051e+000 -1.6640015e+000
S102 -2.8583508e+000  1.1931203e+001 -1.6350994e+000
S103 -2.7362528e+000  1.1612623e+001 -7.7787590e-001
S104 -1.1257695e+000  1.1338796e+001 -3.6680508e-001
S105  1.0632515e-001  1.1029133e+001 -9.7044086e-001
S106  6.2289333e-001  1.0467352e+001 -2.4469688e+000
S107 -3.2603302e+000  1.3259942e+001 -1.7328982e+000
S108 -3.6480179e+000  1.4025270e+001 -1.6680431e+000
S109 -3.5204935e+000  1.2835573e+001 -7.1357822e-001
S110 -3.6648540e+000  1.3729612e+001 -5.6029129e-001
S111 -1.9081769e+000  1.2595021e+001 -2.9919052e-001
S112 -2.6793935e+000  1.3910873e+001 -1.1014080e-001
S113 -5.1905942e-001  1.2445222e+001 -6.2119389e-001
S114 -1.3236110e+000  1.3570163e+001 -1.5993977e-001
S115  8.8532925e-001  1.1678677e+001 -1.5700932e+000
S116  1.3535194e+000  1.3132237e+001 -1.6492691e+000
S117  1.5488424e+000  1.4506718e+001 -1.8410597e+000
S118  1.8436790e-001  1.3318863e+001 -8.8512325e-001
S119  7.7309990e-001  1.4235710e+001 -1.0823298e+000
S120 -3.6347365e-001  1.4419514e+001 -2.5472832e-001
S121  1.1502666e+000  1.2465454e+001 -2.6001544e+000
S122  1.5935163e+000  1.4268626e+001 -2.7866232e+000
S123 -5.7860479e+000 -7.4598556e+000 -2.8074167e+000
S124 -5.6253738e+000 -6.5901279e+000 -2.6865594e+000
S125 -5.3676758e+000 -7.1236672e+000 -3.5282917e+000
S126 -5.1538973e+000 -5.8357596e+000 -2.9351900e+000
S127 -4.2486067e+000 -4.0860963e+000 -2.8406076e+000
S128 -3.7738686e+000 -2.6971533e+000 -2.6962647e+000
S129 -3.3444233e+000 -1.3145820e+000 -2.6728883e+000
S130 -3.0955839e+000  2.7908128e-001 -2.3992033e+000
S131 -2.8924255e+000  1.6262386e+000 -2.3647966e+000
S132 -2.7210407e+000  3.4730015e+000 -2.2769990e+000
S133 -2.5562630e+000  5.2789478e+000 -2.3391933e+000
S134 -2.4096012e+000  7.0364761e+000 -2.3847637e+000
S135 -2.0439234e+000  8.5230303e+000 -2.7468028e+000
S136 -1.8567047e+000  9.8770418e+000 -2.9183121e+000
S137 -1.6408238e+000  1.1234686e+001 -3.2087994e+000
S138 -1.3763299e+000  1.2461977e+001 -3.7185497e+000
S139 -7.0798016e-001  1.3104003e+001 -3.9842024e+000
S140 -1.3413501e+000  1.3765073e+001 -4.2763100e+000
S141 -2.2339840e+000  1.0641705e+001 -2.6013441e+000
S142 -2.4165535e+000  1.1653205e+001 -2.5318193e+000
S143 -2.8538790e+000  1.2890288e+001 -2.2131062e+000
S144 -2.0908861e+000  1.2454543e+001 -2.9968004e+000
S145 -2.4367456e+000  1.3156404e+001 -2.9875927e+000
S146 -2.0543499e+000  1.3535963e+001 -3.7829595e+000
S147 -3.2452459e+000  1.3624987e+001 -2.3624334e+000
S148 -4.8232737e+000 -6.3509417e+000 -3.5670805e+000
S149 -4.5081577e+000 -5.1411090e+000 -3.1560688e+000
S150 -3.4642463e+000 -3.5364325e+000 -3.2743778e+000
S151 -2.7705770e+000 -1.7330862e+000 -3.1279545e+000
S152 -2.3667231e+000  2.0217827e-001 -2.9987106e+000
S153 -2.1937020e+000  2.2581854e+000 -2.9708319e+000
S154 -2.0432003e+000  4.3847375e+000 -2.9153042e+000
S155 -1.7491407e+000  6.5886197e+000 -3.0206585e+000
S156 -1.4503211e+000  9.0362988e+000 -3.0899887e+000
S157 -1.2384624e+000  1.0555529e+001 -3.2563572e+000
S158 -5.6564665e-001  1.2035836e+001 -3.6440773e+000
S159 -5.9523106e-002  1.3876667e+001 -4.0572681e+000
S160 -4.1948714e+000 -6.8323760e+000 -4.0451908e+000
S161 -3.9676185e+000 -5.7808456e+000 -3.7757883e+000
S162 -3.1788135e+000 -6.4218397e+000 -4.1165924e+000
S163 -2.5184648e+000 -5.5538821e+000 -3.8758612e+000
S164 -1.7505412e+000 -6.4688063e+000 -3.7797060e+000
S165 -1.0558920e+000 -5.6247501e+000 -3.2137938e+000
S166 -4.5739555e-001 -6.7585015e+000 -3.2528992e+000
S167 -2.3836136e-002 -6.0433264e+000 -2.5937014e+000
S168  5.7768822e-001 -6.7150130e+000 -1.9667060e+000
S169  2.6984024e-001 -5.1579823e+000 -1.9581275e+000
S170 -2.9602411e+000 -4.5413961e+000 -3.6832371e+000
S171 -2.2875335e+000 -2.9668858e+000 -3.3302641e+000
S172 -1.8517904e+000 -8.5552198e-001 -3.0978966e+000
S173 -1.4322605e+000  1.0087776e+000 -2.9467888e+000
S174 -1.0071173e+000  2.1966889e+000 -2.8022661e+000
S175 -4.7355938e-001  5.6591618e-001 -2.3214188e+000
S176 -1.7786961e+000 -4.3078194e+000 -3.3445110e+000
S177 -5.1654243e-001 -4.5607715e+000 -2.6475639e+000
S178 -1.1003089e+000 -3.0311680e+000 -2.8654423e+000
S179 -1.9786167e-001 -3.5537450e+000 -2.2540627e+000
S180 -3.5464287e-001 -1.8579587e+000 -2.2131042e+000
S181 -1.4432635e+000 -1.8108393e+000 -2.9791555e+000
S182 -8.3830833e-001 -4.5201275e-001 -2.6109905e+000
S183 -1.3057208e+000  3.3799355e+000 -2.9886417e+000
S184 -4.6974468e-001  3.9025261e+000 -2.5387716e+000
S185 -1.1265554e+000  5.3939281e+000 -3.0079117e+000
S186 -8.9127398e-001  7.1419854e+000 -3.0543776e+000
S187 -3.4420109e-001  9.7799606e+000 -3.2132702e+000
S188  2.1226883e-002  1.1017301e+001 -3.3307524e+000
S189  4.4068909e-001  1.2873936e+001 -3.6435242e+000
S190  9.8376274e-001  1.3776058e+001 -3.5364180e+000
S191  6.8022156e-001  1.1710235e+001 -2.9820995e+000
S192 -2.7553129e-001  8.6199198e+000 -2.9731894e+000
S193 -3.8684165e+000  1.4732507e+001 -7.3157197e-001
S194 -3.2931571e+000  1.5018211e+001 -3.2129401e-001
S195 -3.6089451e+000  1.4868317e+001 -1.4348596e+000
S196 -3.0495729e+000  1.5231579e+001 -9.5561552e-001
S197 -3.1567531e+000  1.4866299e+001 -2.3985865e+000
S198 -2.4504738e+000  1.5012949e+001 -2.5556564e-002
S199 -2.0111127e+000  1.5581754e+001 -5.7630432e-001
S200 -2.5568721e+000  1.5381622e+001 -1.7835412e+000
S201 -2.6844149e+000  1.4519946e+001 -3.2150092e+000
S202 -1.0035334e+000  1.5281398e+001 -2.2421551e-001
S203 -1.3846574e+000  1.5749488e+001 -1.2558366e+000
S204 -2.0050843e+000  1.5246497e+001 -2.5864611e+000
S205 -2.0693998e+000  1.4570532e+001 -3.8125458e+000
S206 -4.2826569e-001  1.5730965e+001 -9.2180812e-001
S207 -1.0664434e+000  1.5606903e+001 -2.3042183e+000
S208 -1.4893394e+000  1.5021327e+001 -3.4764886e+000
S209  3.8025379e-001  1.5354274e+001 -7.1988106e-001
S210 -1.5204947e-001  1.5965987e+001 -1.8294781e+000
S211 -5.6949997e-001  1.5521735e+001 -3.1852725e+000
S212  8.0178142e-001  1.5940530e+001 -1.7067348e+000
S213  2.6855493e-001  1.5777506e+001 -3.0267148e+000
S214  1.4521179e+000  1.5566527e+001 -1.6836764e+000
S215  1.2117724e+000  1.5780185e+001 -2.7530084e+000
S216  3.2398224e-001  1.5292329e+001 -3.7944508e+000
S217 -6.6063309e-001  1.4986361e+001 -4.0886345e+000
