# Supplementary material for: Disentangling biological variability and taphonomy: shape analysis of the limb long bones of the sauropodomorph dinosaur Plateosaurus
Source: PeerJ. 2020 Jul 23;8:e9359. doi: 10.7717/peerj.9359 (PMC7382942; doi:10.7717/peerj.9359)
Supplement: Supplemental Information 15 — The format (.pts) is readable by the packages used in the study and can be opened like a ".txt" file. [file peerj-08-9359-s015.zip › raw_data/landmark coordinates tibia/outlier_Tibia_R_SMNS6014_Plateo.pts]

Version 1.0
261
S000 -4.4338236e+000  2.6148928e+001  1.6280813e+000
S001 -5.1186247e+000  2.5366428e+001  3.7824173e+000
S002 -7.7843370e+000  2.5660892e+001  4.0259676e+000
S003 -1.1099866e+001  2.0510534e+001  1.1538994e+001
S004 -1.6372746e+001  2.0093204e+001  9.0866489e+000
S005 -2.3133673e+001  2.1398100e+001  6.1710339e+000
S006 -6.6330385e+000 -2.3073812e+001  8.7447853e+000
S007 -1.8199015e+000 -2.3814127e+001  7.1571407e+000
S008  5.4754810e+000 -2.1530872e+001  2.6180749e+000
S009  2.3962831e+000 -2.3484907e+001 -1.0302649e+000
S010  4.2633057e-002 -2.3381212e+001 -2.1486187e+000
S011 -7.5997028e+000 -2.5679045e+001  2.6008034e+000
S012 -4.9975328e+000 -2.2828011e+001  3.7370760e+000
S013 -7.6529636e+000 -2.2247433e+001  4.9775896e+000
C000-001 -4.3914046e+000  2.6177280e+001  1.7806062e+000
C000-002 -4.3699408e+000  2.6196102e+001  1.9416949e+000
C000-003 -4.3904738e+000  2.6201361e+001  2.0979700e+000
C000-004 -4.4254718e+000  2.6189764e+001  2.2455704e+000
C000-005 -4.4731946e+000  2.6161594e+001  2.3847723e+000
C000-006 -4.4943652e+000  2.6120600e+001  2.5333011e+000
C000-007 -4.5069237e+000  2.6065989e+001  2.6869392e+000
C000-008 -4.5507731e+000  2.5995132e+001  2.8284891e+000
C000-009 -4.5937910e+000  2.5910143e+001  2.9715500e+000
C001-001 -4.6227889e+000  2.5837425e+001  3.0482404e+000
C001-002 -4.6460800e+000  2.5767349e+001  3.1324317e+000
C001-003 -4.6746893e+000  2.5698767e+001  3.2205338e+000
C001-004 -4.7184916e+000  2.5633982e+001  3.3096519e+000
C001-005 -4.7776709e+000  2.5573887e+001  3.3992848e+000
C001-006 -4.8375115e+000  2.5513477e+001  3.4973118e+000
C001-007 -4.9136410e+000  2.5458389e+001  3.5967758e+000
C001-008 -4.9977999e+000  2.5405945e+001  3.7050104e+000
C002-001 -5.4181685e+000  2.5593126e+001  3.8467920e+000
C002-002 -5.7633996e+000  2.5789845e+001  3.8423150e+000
C002-003 -6.0958481e+000  2.5931849e+001  3.7936988e+000
C002-004 -6.4026904e+000  2.6011538e+001  3.7409239e+000
C002-005 -6.6915851e+000  2.6028727e+001  3.6994975e+000
C002-006 -6.9768987e+000  2.5997097e+001  3.7130947e+000
C002-007 -7.2608390e+000  2.5911234e+001  3.7497697e+000
C002-008 -7.5376039e+000  2.5801094e+001  3.8668420e+000
C003-001 -7.9001994e+000  2.5533392e+001  4.3957748e+000
C003-002 -7.9888506e+000  2.5403933e+001  4.7713976e+000
C003-003 -8.0672455e+000  2.5253260e+001  5.1338577e+000
C003-004 -8.1520329e+000  2.5065111e+001  5.4742932e+000
C003-005 -8.2379389e+000  2.4847403e+001  5.8042574e+000
C003-006 -8.1368895e+000  2.4795984e+001  6.2913761e+000
C003-007 -8.1514740e+000  2.4593431e+001  6.6617436e+000
C003-008 -8.1668434e+000  2.4362028e+001  7.0194497e+000
C003-009 -8.1938143e+000  2.4091337e+001  7.3454762e+000
C004-001 -8.3857117e+000  2.3957003e+001  7.6492300e+000
C004-002 -8.5706587e+000  2.3848404e+001  7.9409475e+000
C004-003 -8.7573013e+000  2.3756260e+001  8.2109194e+000
C004-004 -8.9391966e+000  2.3687651e+001  8.4668169e+000
C004-005 -9.1123304e+000  2.3646467e+001  8.7122250e+000
C004-006 -9.2879124e+000  2.3622543e+001  8.9380894e+000
C004-007 -9.4665689e+000  2.3617640e+001  9.1477737e+000
C004-008 -9.6885052e+000  2.3610100e+001  9.3334074e+000
C004-009 -9.7628250e+000  2.3709757e+001  9.5434504e+000
C005-001 -9.7024746e+000  2.3406788e+001  9.8488770e+000
C005-002 -9.6729774e+000  2.3095888e+001  1.0152059e+001
C005-003 -9.7796526e+000  2.2736814e+001  1.0395677e+001
C005-004 -9.9350386e+000  2.2374897e+001  1.0606408e+001
C005-005 -1.0063677e+001  2.2022083e+001  1.0842521e+001
C005-006 -1.0205469e+001  2.1648666e+001  1.1088764e+001
C005-007 -1.0393217e+001  2.1239088e+001  1.1320366e+001
C005-008 -1.0704507e+001  2.0841732e+001  1.1460880e+001
C006-001 -1.1512035e+001  2.0414223e+001  1.1664371e+001
C006-002 -1.1951879e+001  2.0375660e+001  1.1713841e+001
C006-003 -1.2380182e+001  2.0338848e+001  1.1727386e+001
C006-004 -1.2796268e+001  2.0316324e+001  1.1691631e+001
C006-005 -1.3193510e+001  2.0309881e+001  1.1599684e+001
C006-006 -1.3576459e+001  2.0294113e+001  1.1478065e+001
C006-007 -1.3973636e+001  2.0235867e+001  1.1382184e+001
C006-008 -1.4348460e+001  2.0205683e+001  1.1213053e+001
C006-009 -1.4728867e+001  2.0165758e+001  1.1033873e+001
C007-001 -1.5049580e+001  2.0074230e+001  1.0773054e+001
C007-002 -1.5372197e+001  1.9997463e+001  1.0489632e+001
C007-003 -1.5478091e+001  2.0041290e+001  1.0084863e+001
C007-004 -1.5572886e+001  2.0077911e+001  9.7605286e+000
C007-005 -1.5704482e+001  2.0089693e+001  9.5179577e+000
C007-006 -1.5961699e+001  2.0065348e+001  9.3827648e+000
C007-007 -1.6220110e+001  2.0062508e+001  9.3004351e+000
C007-008 -1.6301371e+001  2.0087524e+001  9.1798058e+000
C008-001 -1.6671978e+001  1.9763689e+001  9.0001030e+000
C008-002 -1.7061871e+001  1.9486259e+001  8.9350004e+000
C008-003 -1.7500187e+001  1.9255663e+001  8.9152832e+000
C008-004 -1.7965378e+001  1.9070749e+001  8.9334908e+000
C008-005 -1.8461090e+001  1.8935013e+001  8.9740419e+000
C008-006 -1.8996971e+001  1.8873981e+001  9.1173420e+000
C008-007 -1.9614386e+001  1.8837940e+001  9.0698824e+000
C008-008 -2.0269709e+001  1.8805279e+001  8.9019995e+000
C008-009 -2.0906942e+001  1.8769356e+001  8.7124729e+000
C009-001 -2.1271673e+001  1.8801590e+001  8.4445810e+000
C009-002 -2.1592636e+001  1.8878637e+001  8.1467047e+000
C009-003 -2.1867403e+001  1.9025820e+001  7.8345342e+000
C009-004 -2.2112658e+001  1.9250261e+001  7.5286708e+000
C009-005 -2.2343859e+001  1.9546293e+001  7.2380137e+000
C009-006 -2.2555609e+001  1.9911312e+001  6.9567528e+000
C009-007 -2.2747700e+001  2.0343674e+001  6.6837678e+000
C009-008 -2.2931164e+001  2.0839951e+001  6.4212480e+000
C010-001 -2.3220646e+001  2.1683161e+001  5.8805447e+000
C010-002 -2.3253519e+001  2.1973032e+001  5.5781517e+000
C010-003 -2.3201166e+001  2.2246376e+001  5.2632170e+000
C010-004 -2.3136782e+001  2.2517378e+001  4.9453559e+000
C010-005 -2.3037186e+001  2.2782192e+001  4.6227164e+000
C010-006 -2.2859735e+001  2.3020374e+001  4.3017559e+000
C010-007 -2.2693644e+001  2.3279413e+001  3.9761002e+000
C010-008 -2.2566088e+001  2.3573534e+001  3.6258883e+000
C010-009 -2.2400177e+001  2.3858694e+001  3.2605274e+000
C011-001 -2.2162493e+001  2.4039679e+001  2.8001180e+000
C011-002 -2.1872879e+001  2.4197622e+001  2.3804088e+000
C011-003 -2.1541935e+001  2.4334631e+001  1.9988290e+000
C011-004 -2.1317013e+001  2.4551697e+001  1.5739715e+000
C011-005 -2.0984577e+001  2.4713099e+001  1.2178745e+000
C011-006 -2.0617201e+001  2.4863359e+001  8.9313024e-001
C011-007 -2.0189917e+001  2.4980280e+001  6.2046635e-001
C011-008 -1.9734951e+001  2.5089302e+001  3.8006404e-001
C011-009 -1.9319725e+001  2.5252810e+001  1.0313588e-001
C012-001 -1.8847178e+001  2.5472223e+001 -5.7668142e-002
C012-002 -1.8330423e+001  2.5666506e+001 -1.9224715e-001
C012-003 -1.7786386e+001  2.5789732e+001 -2.6458853e-001
C012-004 -1.7243324e+001  2.5852406e+001 -2.9197982e-001
C012-005 -1.6706907e+001  2.5841333e+001 -2.6745141e-001
C012-006 -1.6157658e+001  2.5849974e+001 -2.6592517e-001
C012-007 -1.5577445e+001  2.5967209e+001 -3.5000080e-001
C012-008 -1.4989121e+001  2.6050861e+001 -4.0826973e-001
C012-009 -1.4398491e+001  2.6121721e+001 -4.5731848e-001
C013-001 -1.3910888e+001  2.6120646e+001 -6.1898470e-001
C013-002 -1.3424977e+001  2.6168131e+001 -7.6251936e-001
C013-003 -1.2932421e+001  2.6224661e+001 -8.6533695e-001
C013-004 -1.2447467e+001  2.6353823e+001 -9.6025193e-001
C013-005 -1.1958392e+001  2.6503633e+001 -1.0207549e+000
C013-006 -1.1494193e+001  2.6802237e+001 -1.1058419e+000
C013-007 -1.1014754e+001  2.7081099e+001 -1.1422195e+000
C013-008 -1.0511935e+001  2.7295055e+001 -1.1070416e+000
C013-009 -9.9939833e+000  2.7457848e+001 -9.9498159e-001
C014-001 -9.5944281e+000  2.7552114e+001 -9.2071509e-001
C014-002 -9.1979589e+000  2.7633869e+001 -8.4096044e-001
C014-003 -8.8032732e+000  2.7691219e+001 -7.4851656e-001
C014-004 -8.4118929e+000  2.7730904e+001 -6.4730537e-001
C014-005 -8.0229559e+000  2.7776230e+001 -5.5181193e-001
C014-006 -7.6371932e+000  2.7788248e+001 -4.3793681e-001
C014-007 -7.2477293e+000  2.7812090e+001 -3.3336726e-001
C014-008 -6.8597765e+000  2.7808554e+001 -2.1373996e-001
C014-009 -6.4992547e+000  2.7736412e+001 -5.5488925e-002
C015-001 -6.1560941e+000  2.7640823e+001  1.5350334e-001
C015-002 -5.8329234e+000  2.7545149e+001  3.4637317e-001
C015-003 -5.5306840e+000  2.7433767e+001  5.2857113e-001
C015-004 -5.2392068e+000  2.7304958e+001  6.9650906e-001
C015-005 -5.0203576e+000  2.7122610e+001  8.9032906e-001
C015-006 -4.8297930e+000  2.6918135e+001  1.0791075e+000
C015-007 -4.6696734e+000  2.6688730e+001  1.2648697e+000
C015-008 -4.4950604e+000  2.6431700e+001  1.4329396e+000
C016-001 -6.1707344e+000 -2.3336992e+001  8.7147942e+000
C016-002 -5.6736970e+000 -2.3517553e+001  8.5156412e+000
C016-003 -5.1684380e+000 -2.3679190e+001  8.3682556e+000
C016-004 -4.6446447e+000 -2.3810299e+001  8.2165527e+000
C016-005 -4.1303744e+000 -2.3841415e+001  7.9834423e+000
C016-006 -3.6071889e+000 -2.3832504e+001  7.7238488e+000
C016-007 -3.0503404e+000 -2.3830471e+001  7.4779010e+000
C016-008 -2.4443941e+000 -2.3847435e+001  7.2999883e+000
C017-001 -1.1050631e+000 -2.3801109e+001  7.0471768e+000
C017-002 -4.1290370e-001 -2.3780989e+001  7.0464272e+000
C017-003  2.3493393e-001 -2.3731564e+001  7.0221653e+000
C017-004  8.3061093e-001 -2.3640032e+001  6.9278631e+000
C017-005  1.3817060e+000 -2.3518446e+001  6.8136163e+000
C017-006  1.8988782e+000 -2.3374485e+001  6.7193866e+000
C017-007  2.3715541e+000 -2.3195555e+001  6.5928864e+000
C017-008  2.7908607e+000 -2.2981737e+001  6.4157944e+000
C017-009  3.1764140e+000 -2.2737686e+001  6.2413621e+000
C018-001  3.7771575e+000 -2.2515785e+001  5.8908281e+000
C018-002  4.2863760e+000 -2.2314800e+001  5.5133505e+000
C018-003  4.7112036e+000 -2.2135393e+001  5.1246209e+000
C018-004  5.0286632e+000 -2.1991653e+001  4.7040319e+000
C018-005  5.2816782e+000 -2.1858984e+001  4.2990832e+000
C018-006  5.3851190e+000 -2.1785574e+001  3.8526003e+000
C018-007  5.3921423e+000 -2.1735104e+001  3.4222007e+000
C018-008  5.4644589e+000 -2.1623590e+001  3.0370367e+000
C019-001  5.4219732e+000 -2.1752958e+001  2.1781180e+000
C019-002  5.1843734e+000 -2.2014080e+001  1.8021110e+000
C019-003  4.9972305e+000 -2.2226074e+001  1.4023163e+000
C019-004  4.8430362e+000 -2.2403454e+001  9.2597902e-001
C019-005  4.5300779e+000 -2.2610991e+001  4.9963394e-001
C019-006  4.0331926e+000 -2.2850378e+001  1.8165100e-001
C019-007  3.5473499e+000 -2.3064651e+001 -2.0983592e-001
C019-008  2.9406197e+000 -2.3291029e+001 -5.4819131e-001
C020-001  2.2210581e+000 -2.3219421e+001 -1.1214582e+000
C020-002  2.0412431e+000 -2.3011389e+001 -1.2413452e+000
C020-003  1.8354025e+000 -2.2866734e+001 -1.3672346e+000
C020-004  1.6011242e+000 -2.2788124e+001 -1.4943709e+000
C020-005  1.3331530e+000 -2.2781727e+001 -1.6033785e+000
C020-006  1.0488623e+000 -2.2833193e+001 -1.7387656e+000
C020-007  7.4503225e-001 -2.2943792e+001 -1.9350957e+000
C020-008  4.0244085e-001 -2.3134613e+001 -2.0761542e+000
C021-001 -3.5422733e-001 -2.3639359e+001 -1.9365031e+000
C021-002 -7.5682402e-001 -2.3897427e+001 -1.8788351e+000
C021-003 -1.1651918e+000 -2.4141451e+001 -1.8693578e+000
C021-004 -1.5588329e+000 -2.4355419e+001 -1.8203635e+000
C021-005 -1.9058180e+000 -2.4521963e+001 -1.6571386e+000
C021-006 -2.2105072e+000 -2.4646175e+001 -1.4145389e+000
C021-007 -2.5152059e+000 -2.4752298e+001 -1.1996783e+000
C021-008 -2.8299074e+000 -2.4845295e+001 -1.0269349e+000
C021-009 -3.1554163e+000 -2.4926270e+001 -8.9536804e-001
C022-001 -3.5461683e+000 -2.5150089e+001 -6.1350590e-001
C022-002 -3.9671159e+000 -2.5344540e+001 -3.1259412e-001
C022-003 -4.4435158e+000 -2.5517036e+001 -7.6981135e-002
C022-004 -4.9530573e+000 -2.5654734e+001  1.7378852e-001
C022-005 -5.4912710e+000 -2.5756447e+001  4.8294413e-001
C022-006 -6.0699291e+000 -2.5828665e+001  8.6650234e-001
C022-007 -6.6895175e+000 -2.5873785e+001  1.3634939e+000
C022-008 -7.3744845e+000 -2.5904966e+001  2.0021281e+000
C023-001 -7.2962222e+000 -2.5995714e+001  2.7617562e+000
C023-002 -6.7804642e+000 -2.6158411e+001  2.8041358e+000
C023-003 -6.2773795e+000 -2.6218332e+001  2.7046535e+000
C023-004 -5.8357191e+000 -2.6249588e+001  2.6043234e+000
C023-005 -5.4177837e+000 -2.6245615e+001  2.5120192e+000
C023-006 -5.0037460e+000 -2.6202675e+001  2.4308724e+000
C023-007 -4.5842147e+000 -2.6119772e+001  2.3627529e+000
C023-008 -4.1557994e+000 -2.6000034e+001  2.3129659e+000
C023-009 -3.7295840e+000 -2.5838593e+001  2.2622650e+000
C024-001 -2.8508353e+000 -2.5605957e+001  2.2686412e+000
C024-002 -2.1373792e+000 -2.5409466e+001  2.3668795e+000
C024-003 -1.6120043e+000 -2.5283766e+001  2.5481174e+000
C024-004 -1.2888798e+000 -2.5150312e+001  2.7036142e+000
C024-005 -1.1693318e+000 -2.5032495e+001  2.8597896e+000
C024-006 -1.2586324e+000 -2.4935282e+001  3.0183203e+000
C024-007 -1.5380658e+000 -2.4788374e+001  3.1318889e+000
C024-008 -1.9825450e+000 -2.4557289e+001  3.1914542e+000
C024-009 -2.5730526e+000 -2.4244390e+001  3.2107365e+000
C025-001 -2.9537075e+000 -2.4052528e+001  3.2005126e+000
C025-002 -3.3068578e+000 -2.3869255e+001  3.2089782e+000
C025-003 -3.6136553e+000 -2.3660311e+001  3.2110691e+000
C025-004 -3.8921537e+000 -2.3459753e+001  3.2307138e+000
C025-005 -4.1597295e+000 -2.3299091e+001  3.2875435e+000
C025-006 -4.4063826e+000 -2.3159803e+001  3.3685656e+000
C025-007 -4.6303468e+000 -2.3038656e+001  3.4705160e+000
C025-008 -4.8241820e+000 -2.2922274e+001  3.5927906e+000
C026-001 -5.3526564e+000 -2.2826632e+001  3.8962913e+000
C026-002 -5.6887217e+000 -2.2807838e+001  4.0300803e+000
C026-003 -5.9596658e+000 -2.2658333e+001  4.2670016e+000
C026-004 -6.2537389e+000 -2.2577223e+001  4.4402666e+000
C026-005 -6.5598660e+000 -2.2532614e+001  4.5520682e+000
C026-006 -6.8576555e+000 -2.2477415e+001  4.6570005e+000
C026-007 -7.1586943e+000 -2.2422834e+001  4.7407994e+000
C026-008 -7.4410133e+000 -2.2349497e+001  4.8398142e+000
C027-001 -7.7209082e+000 -2.2382010e+001  5.1413836e+000
C027-002 -7.7846031e+000 -2.2503386e+001  5.3300166e+000
C027-003 -7.8190103e+000 -2.2588055e+001  5.5565753e+000
C027-004 -7.8443618e+000 -2.2649052e+001  5.8050599e+000
C027-005 -7.8936143e+000 -2.2715832e+001  6.0620580e+000
C027-006 -7.9297991e+000 -2.2759003e+001  6.3441486e+000
C027-007 -7.9546475e+000 -2.2783564e+001  6.6484084e+000
C027-008 -7.9874134e+000 -2.2801514e+001  6.9709458e+000
C027-009 -8.0538330e+000 -2.2811563e+001  7.3124490e+000
C028-001 -8.0256252e+000 -2.2873898e+001  7.4818201e+000
C028-002 -7.9684072e+000 -2.2931047e+001  7.6518083e+000
C028-003 -7.8433490e+000 -2.2967152e+001  7.8129830e+000
C028-004 -7.6881943e+000 -2.2992678e+001  7.9649067e+000
C028-005 -7.5787334e+000 -2.3043474e+001  8.1484890e+000
C028-006 -7.4268937e+000 -2.3081884e+001  8.3416214e+000
C028-007 -7.2341199e+000 -2.3105555e+001  8.5489016e+000
C028-008 -6.9438047e+000 -2.3088919e+001  8.6708679e+000
