# Supplementary material for: Disentangling biological variability and taphonomy: shape analysis of the limb long bones of the sauropodomorph dinosaur Plateosaurus
Source: PeerJ. 2020 Jul 23;8:e9359. doi: 10.7717/peerj.9359 (PMC7382942; doi:10.7717/peerj.9359)
Supplement: Supplemental Information 15 — The format (.pts) is readable by the packages used in the study and can be opened like a ".txt" file. [file peerj-08-9359-s015.zip › raw_data/landmark coordinates tibia/Template_Tibia.pts]

Version 1.0
885
S000 -2.8174515e+001 -6.3307920e+000 -2.8563251e+000
S001 -2.9903843e+001 -4.1012549e+000 -4.7499685e+000
S002 -3.1237198e+001 -1.6233233e+000 -4.4927559e+000
S003 -2.7694283e+001  7.0897017e+000 -9.8656273e+000
S004 -2.9188915e+001  1.1342462e+001 -7.3307829e+000
S005 -2.8023930e+001  1.3101751e+001 -3.5501330e+000
S006  1.8394485e+001  9.9925321e-001 -4.0599747e+000
S007  1.9066000e+001  2.9635935e+000 -1.1564350e+000
S008  1.8300100e+001  6.2994871e+000  2.9139738e+000
S009  1.8865280e+001  1.0347800e+001 -2.7107906e-001
S010  1.9194901e+001  1.1908753e+001 -2.3958263e+000
S011  2.1599026e+001  6.4611082e+000 -7.2177143e+000
S012  1.8184809e+001  6.0415459e+000 -5.4244881e+000
S013  1.7051998e+001  4.6121945e+000 -7.5371113e+000
C000-001 -2.8312092e+001 -6.1934109e+000 -3.0668662e+000
C000-002 -2.8465958e+001 -6.0587068e+000 -3.2344916e+000
C000-003 -2.8628609e+001 -5.9523754e+000 -3.3765802e+000
C000-004 -2.8803186e+001 -5.8512559e+000 -3.4692836e+000
C000-005 -2.8986773e+001 -5.7836518e+000 -3.5440755e+000
C000-006 -2.9181087e+001 -5.7330427e+000 -3.5830610e+000
C000-007 -2.9386179e+001 -5.6986980e+000 -3.5863378e+000
C000-008 -2.9602192e+001 -5.6903481e+000 -3.5655186e+000
C000-009 -2.9827778e+001 -5.7206850e+000 -3.5284734e+000
C001-001 -2.9814594e+001 -5.5298152e+000 -3.7046971e+000
C001-002 -2.9805656e+001 -5.3762631e+000 -3.8975592e+000
C001-003 -2.9802607e+001 -5.2017307e+000 -4.0611854e+000
C001-004 -2.9805376e+001 -5.0269618e+000 -4.2121477e+000
C001-005 -2.9815115e+001 -4.8636642e+000 -4.3655200e+000
C001-006 -2.9829981e+001 -4.6910486e+000 -4.5046005e+000
C001-007 -2.9848701e+001 -4.4972897e+000 -4.6068563e+000
C001-008 -2.9872902e+001 -4.3028774e+000 -4.7008529e+000
C002-001 -3.0116003e+001 -3.9007795e+000 -4.7466884e+000
C002-002 -3.0316999e+001 -3.6780288e+000 -4.7017136e+000
C002-003 -3.0501369e+001 -3.4384751e+000 -4.6538644e+000
C002-004 -3.0658552e+001 -3.1859047e+000 -4.5772738e+000
C002-005 -3.0790791e+001 -2.9153781e+000 -4.5002279e+000
C002-006 -3.0903957e+001 -2.6215684e+000 -4.4391789e+000
C002-007 -3.1015305e+001 -2.3031149e+000 -4.4240751e+000
C002-008 -3.1132183e+001 -1.9688338e+000 -4.4546556e+000
C003-001 -3.1095806e+001 -1.2909490e+000 -4.7601929e+000
C003-002 -3.0934429e+001 -9.8761195e-001 -5.0227818e+000
C003-003 -3.0765421e+001 -7.2908652e-001 -5.2966638e+000
C003-004 -3.0573675e+001 -5.1080996e-001 -5.5633154e+000
C003-005 -3.0344683e+001 -3.2132909e-001 -5.8047943e+000
C003-006 -3.0078405e+001 -1.6312054e-001 -6.0261526e+000
C003-007 -2.9766790e+001 -1.4327086e-002 -6.2032595e+000
C003-008 -2.9420233e+001  1.1904455e-001 -6.3460073e+000
C003-009 -2.9052835e+001  2.6115713e-001 -6.4277635e+000
C004-001 -2.9118975e+001  3.4713593e-001 -6.5123410e+000
C004-002 -2.9190193e+001  4.8510525e-001 -6.6173811e+000
C004-003 -2.9265968e+001  6.7386603e-001 -6.7455473e+000
C004-004 -2.9343512e+001  9.0307343e-001 -6.9176688e+000
C004-005 -2.9430195e+001  1.2001774e+000 -7.0823588e+000
C004-006 -2.9526001e+001  1.5837736e+000 -7.2127676e+000
C004-007 -2.9622204e+001  2.0319898e+000 -7.3663468e+000
C004-008 -2.9716736e+001  2.5184848e+000 -7.5877995e+000
C004-009 -2.9820141e+001  2.8777370e+000 -8.0164080e+000
C005-001 -2.9755423e+001  3.2875733e+000 -8.2711315e+000
C005-002 -2.9653206e+001  3.5757415e+000 -8.6459608e+000
C005-003 -2.9506382e+001  3.9262671e+000 -8.9645109e+000
C005-004 -2.9309900e+001  4.2975764e+000 -9.2945309e+000
C005-005 -2.9073778e+001  4.7651420e+000 -9.5002832e+000
C005-006 -2.8776812e+001  5.2481375e+000 -9.7562313e+000
C005-007 -2.8448071e+001  5.8170638e+000 -9.8713102e+000
C005-008 -2.8082365e+001  6.4342542e+000 -9.9158773e+000
C006-001 -2.7653515e+001  7.5236154e+000 -9.8244305e+000
C006-002 -2.7619154e+001  7.9366126e+000 -9.7859716e+000
C006-003 -2.7620108e+001  8.3179970e+000 -9.6940641e+000
C006-004 -2.7628477e+001  8.6765890e+000 -9.6060734e+000
C006-005 -2.7649462e+001  9.0109425e+000 -9.5105133e+000
C006-006 -2.7683090e+001  9.3213272e+000 -9.4068298e+000
C006-007 -2.7727736e+001  9.6094418e+000 -9.2978859e+000
C006-008 -2.7790781e+001  9.8689814e+000 -9.1699295e+000
C006-009 -2.7861256e+001  1.0110707e+001 -9.0444794e+000
C007-001 -2.8099327e+001  1.0448706e+001 -8.9257221e+000
C007-002 -2.8333443e+001  1.0715339e+001 -8.7473660e+000
C007-003 -2.8540810e+001  1.0923014e+001 -8.5477362e+000
C007-004 -2.8717350e+001  1.1087657e+001 -8.3472900e+000
C007-005 -2.8863379e+001  1.1193613e+001 -8.1373358e+000
C007-006 -2.8978649e+001  1.1239907e+001 -7.9251466e+000
C007-007 -2.9079056e+001  1.1350180e+001 -7.7461329e+000
C007-008 -2.9149103e+001  1.1384409e+001 -7.5424423e+000
C008-001 -2.9058071e+001  1.1570713e+001 -7.1254253e+000
C008-002 -2.8890570e+001  1.1866642e+001 -6.9628825e+000
C008-003 -2.8763523e+001  1.1969680e+001 -6.7600799e+000
C008-004 -2.8672981e+001  1.2021786e+001 -6.5202355e+000
C008-005 -2.8564531e+001  1.2110489e+001 -6.3027983e+000
C008-006 -2.8412512e+001  1.2252458e+001 -6.1302428e+000
C008-007 -2.8302691e+001  1.2314202e+001 -5.9181919e+000
C008-008 -2.8198917e+001  1.2348050e+001 -5.7048612e+000
C008-009 -2.8096859e+001  1.2353054e+001 -5.4967875e+000
C009-001 -2.8045084e+001  1.2386694e+001 -5.2756352e+000
C009-002 -2.7992014e+001  1.2467952e+001 -5.0599256e+000
C009-003 -2.7938326e+001  1.2577656e+001 -4.8554072e+000
C009-004 -2.7898624e+001  1.2686160e+001 -4.6521473e+000
C009-005 -2.7882263e+001  1.2781602e+001 -4.4419074e+000
C009-006 -2.7892397e+001  1.2862220e+001 -4.2221842e+000
C009-007 -2.7917490e+001  1.2945251e+001 -4.0013919e+000
C009-008 -2.7960285e+001  1.3026779e+001 -3.7776566e+000
C010-001 -2.8449425e+001  1.3176750e+001 -2.9606788e+000
C010-002 -2.8819294e+001  1.3120985e+001 -2.4416156e+000
C010-003 -2.9062647e+001  1.3113455e+001 -1.9777765e+000
C010-004 -2.9234352e+001  1.3017323e+001 -1.5788916e+000
C010-005 -2.9320498e+001  1.2867344e+001 -1.2391667e+000
C010-006 -2.9324030e+001  1.2649999e+001 -9.6567506e-001
C010-007 -2.9237379e+001  1.2382714e+001 -7.4621195e-001
C010-008 -2.9070509e+001  1.2040871e+001 -6.0238028e-001
C010-009 -2.8837286e+001  1.1624103e+001 -5.5392760e-001
C011-001 -2.8862267e+001  1.1272066e+001 -3.6263582e-001
C011-002 -2.8908224e+001  1.0937926e+001 -1.6909744e-001
C011-003 -2.8979498e+001  1.0618107e+001  2.0349566e-002
C011-004 -2.9085648e+001  1.0305635e+001  1.8807502e-001
C011-005 -2.9214663e+001  1.0009549e+001  3.5520762e-001
C011-006 -2.9363035e+001  9.7318020e+000  5.3183830e-001
C011-007 -2.9552635e+001  9.4584522e+000  6.6486335e-001
C011-008 -2.9748796e+001  9.2103262e+000  8.4725136e-001
C011-009 -2.9990641e+001  8.9663563e+000  9.5687926e-001
C012-001 -3.0202068e+001  8.6711617e+000  1.0246505e+000
C012-002 -3.0395155e+001  8.3859901e+000  1.1017293e+000
C012-003 -3.0571941e+001  8.1098585e+000  1.1792374e+000
C012-004 -3.0732964e+001  7.8425140e+000  1.2563527e+000
C012-005 -3.0884420e+001  7.5823574e+000  1.3050089e+000
C012-006 -3.1019602e+001  7.3311987e+000  1.3571467e+000
C012-007 -3.1141375e+001  7.0883226e+000  1.4002535e+000
C012-008 -3.1252180e+001  6.8530726e+000  1.4110403e+000
C012-009 -3.1347027e+001  6.6267309e+000  1.4258569e+000
C013-001 -3.1336514e+001  6.2292967e+000  1.4548399e+000
C013-002 -3.1337917e+001  5.8080025e+000  1.5155339e+000
C013-003 -3.1351292e+001  5.3623672e+000  1.5874648e+000
C013-004 -3.1378323e+001  4.8918977e+000  1.6546913e+000
C013-005 -3.1425331e+001  4.3962436e+000  1.6789860e+000
C013-006 -3.1493385e+001  3.8765287e+000  1.6596051e+000
C013-007 -3.1557037e+001  3.3319206e+000  1.7502325e+000
C013-008 -3.1631643e+001  2.7606664e+000  1.8574175e+000
C013-009 -3.1737530e+001  2.1676383e+000  1.8551967e+000
C014-001 -3.1455309e+001  1.1841767e+000  1.8897376e+000
C014-002 -3.1200432e+001  2.6955026e-001  1.8163433e+000
C014-003 -3.0962835e+001 -5.7886285e-001  1.7023878e+000
C014-004 -3.0726948e+001 -1.3701522e+000  1.6174692e+000
C014-005 -3.0509212e+001 -2.0962083e+000  1.4800035e+000
C014-006 -3.0315790e+001 -2.7508104e+000  1.2692283e+000
C014-007 -3.0137047e+001 -3.3400519e+000  1.0266799e+000
C014-008 -2.9966434e+001 -3.8714809e+000  7.7442664e-001
C014-009 -2.9805204e+001 -4.3466930e+000  5.0459135e-001
C015-001 -2.9465714e+001 -4.7152514e+000  1.6208489e-001
C015-002 -2.9172884e+001 -5.0286698e+000 -1.6920044e-001
C015-003 -2.8900721e+001 -5.3289108e+000 -4.4854504e-001
C015-004 -2.8597174e+001 -5.7116551e+000 -6.2138259e-001
C015-005 -2.8378351e+001 -5.9956331e+000 -9.3143022e-001
C015-006 -2.8218819e+001 -6.2209711e+000 -1.3221344e+000
C015-007 -2.8144693e+001 -6.3316717e+000 -1.7991608e+000
C015-008 -2.8112654e+001 -6.4123144e+000 -2.3243587e+000
C016-001  1.8442604e+001  1.1510338e+000 -3.7465789e+000
C016-002  1.8448931e+001  1.5912881e+000 -3.5178285e+000
C016-003  1.8504374e+001  1.8002557e+000 -3.2056720e+000
C016-004  1.8580256e+001  1.9638437e+000 -2.8789511e+000
C016-005  1.8674385e+001  2.1021845e+000 -2.5361974e+000
C016-006  1.8762438e+001  2.3079166e+000 -2.1979656e+000
C016-007  1.8888468e+001  2.4256160e+000 -1.8029480e+000
C016-008  1.8990364e+001  2.6558282e+000 -1.4387817e+000
C017-001  1.9171389e+001  3.0246644e+000 -4.7280341e-001
C017-002  1.9170023e+001  3.2490876e+000 -5.9816778e-002
C017-003  1.9153219e+001  3.4431102e+000  3.1131583e-001
C017-004  1.9089184e+001  3.6236472e+000  5.7344657e-001
C017-005  1.8963776e+001  3.8042452e+000  6.9186264e-001
C017-006  1.8921598e+001  3.9592028e+000  9.5898539e-001
C017-007  1.8880465e+001  4.1085463e+000  1.2093623e+000
C017-008  1.8849310e+001  4.2152934e+000  1.4755700e+000
C017-009  1.8781614e+001  4.3299603e+000  1.6453370e+000
C018-001  1.8670321e+001  4.4716654e+000  1.8605465e+000
C018-002  1.8567633e+001  4.6521444e+000  2.0437205e+000
C018-003  1.8479721e+001  4.8674817e+000  2.1835690e+000
C018-004  1.8410038e+001  5.0828466e+000  2.3237953e+000
C018-005  1.8358622e+001  5.3125820e+000  2.4429796e+000
C018-006  1.8315172e+001  5.5269108e+000  2.6119595e+000
C018-007  1.8280581e+001  5.7530465e+000  2.7859817e+000
C018-008  1.8280132e+001  6.0220275e+000  2.8577313e+000
C019-001  1.8180208e+001  6.6119494e+000  2.8522146e+000
C019-002  1.8094110e+001  6.9361243e+000  2.7570736e+000
C019-003  1.8048063e+001  7.2999272e+000  2.6097760e+000
C019-004  1.8048313e+001  7.7139883e+000  2.3883054e+000
C019-005  1.8087275e+001  8.2011633e+000  2.1155908e+000
C019-006  1.8224304e+001  8.6355104e+000  1.5959253e+000
C019-007  1.8388184e+001  9.1598577e+000  1.0644622e+000
C019-008  1.8587133e+001  9.7729473e+000  4.8366496e-001
C020-001  1.8961887e+001  1.0584191e+001 -4.9205688e-001
C020-002  1.9040188e+001  1.0814728e+001 -7.0824885e-001
C020-003  1.9104956e+001  1.1034020e+001 -9.2226076e-001
C020-004  1.9155519e+001  1.1224270e+001 -1.1534595e+000
C020-005  1.9196993e+001  1.1426014e+001 -1.3636751e+000
C020-006  1.9222649e+001  1.1598207e+001 -1.5976944e+000
C020-007  1.9229031e+001  1.1731025e+001 -1.8570317e+000
C020-008  1.9218313e+001  1.1828814e+001 -2.1273439e+000
C021-001  1.9363188e+001  1.1866868e+001 -2.7949388e+000
C021-002  1.9522598e+001  1.1727893e+001 -3.1827543e+000
C021-003  1.9655060e+001  1.1531802e+001 -3.5319474e+000
C021-004  1.9784140e+001  1.1336253e+001 -3.8608537e+000
C021-005  1.9887346e+001  1.1100389e+001 -4.1496720e+000
C021-006  1.9999426e+001  1.0866463e+001 -4.4322200e+000
C021-007  2.0127131e+001  1.0636880e+001 -4.7160354e+000
C021-008  2.0246004e+001  1.0377703e+001 -4.9779091e+000
C021-009  2.0401999e+001  1.0172298e+001 -5.2587018e+000
C022-001  2.0502979e+001  9.8482380e+000 -5.9634986e+000
C022-002  2.0570354e+001  9.4163542e+000 -6.5155153e+000
C022-003  2.0640055e+001  8.9350672e+000 -6.9122396e+000
C022-004  2.0728544e+001  8.4542646e+000 -7.1741114e+000
C022-005  2.0862228e+001  8.0430994e+000 -7.3939934e+000
C022-006  2.1008268e+001  7.6282687e+000 -7.4832654e+000
C022-007  2.1171452e+001  7.2302995e+000 -7.4615946e+000
C022-008  2.1407022e+001  6.8388867e+000 -7.4771214e+000
C023-001  2.1549107e+001  6.2822347e+000 -7.1373568e+000
C023-002  2.1496798e+001  6.1676064e+000 -7.0021009e+000
C023-003  2.1454939e+001  6.1116371e+000 -6.8428316e+000
C023-004  2.1427931e+001  6.0937076e+000 -6.6619420e+000
C023-005  2.1410833e+001  6.1332259e+000 -6.4580908e+000
C023-006  2.1404589e+001  6.2212005e+000 -6.2312708e+000
C023-007  2.1422211e+001  6.2812572e+000 -5.9398465e+000
C023-008  2.1444551e+001  6.4414873e+000 -5.6420488e+000
C023-009  2.1463993e+001  6.6947808e+000 -5.3525877e+000
C024-001  2.1339464e+001  6.9317756e+000 -5.0738072e+000
C024-002  2.1201670e+001  7.1354709e+000 -4.8258481e+000
C024-003  2.1062002e+001  7.2637582e+000 -4.5626464e+000
C024-004  2.0916149e+001  7.3383036e+000 -4.3096747e+000
C024-005  2.0734245e+001  7.4452801e+000 -4.1646681e+000
C024-006  2.0559740e+001  7.4290719e+000 -3.9393604e+000
C024-007  2.0396614e+001  7.3316622e+000 -3.7041934e+000
C024-008  2.0165529e+001  7.2318773e+000 -3.4773500e+000
C024-009  2.0042173e+001  7.0173211e+000 -3.3217998e+000
C025-001  1.9761833e+001  6.9573112e+000 -3.6490078e+000
C025-002  1.9527781e+001  6.8657875e+000 -3.9843397e+000
C025-003  1.9296713e+001  6.7696347e+000 -4.2822957e+000
C025-004  1.9020781e+001  6.7046342e+000 -4.4841461e+000
C025-005  1.8767826e+001  6.6223884e+000 -4.6633935e+000
C025-006  1.8591957e+001  6.4957500e+000 -4.8870873e+000
C025-007  1.8437389e+001  6.3580575e+000 -5.0901799e+000
C025-008  1.8302498e+001  6.2085061e+000 -5.2703948e+000
C026-001  1.7917391e+001  5.8618464e+000 -5.7890320e+000
C026-002  1.7684669e+001  5.6890774e+000 -6.1326175e+000
C026-003  1.7502748e+001  5.5311580e+000 -6.4526963e+000
C026-004  1.7449839e+001  5.4477158e+000 -6.8126483e+000
C026-005  1.7341072e+001  5.3019447e+000 -7.0621457e+000
C026-006  1.7225361e+001  5.1267362e+000 -7.2348256e+000
C026-007  1.7141994e+001  4.9533772e+000 -7.3673320e+000
C026-008  1.7088171e+001  4.7838578e+000 -7.4684138e+000
C027-001  1.7088945e+001  4.2115574e+000 -7.5943880e+000
C027-002  1.7138762e+001  3.8270006e+000 -7.5637145e+000
C027-003  1.7198015e+001  3.4768686e+000 -7.5094876e+000
C027-004  1.7260174e+001  3.1482108e+000 -7.4746604e+000
C027-005  1.7335747e+001  2.8539917e+000 -7.3699508e+000
C027-006  1.7418638e+001  2.5879672e+000 -7.2397256e+000
C027-007  1.7507813e+001  2.3521883e+000 -7.0776434e+000
C027-008  1.7601065e+001  2.1462679e+000 -6.8855987e+000
C027-009  1.7719435e+001  1.9458321e+000 -6.6963806e+000
C028-001  1.7685234e+001  1.6637540e+000 -6.3902321e+000
C028-002  1.7676014e+001  1.4279456e+000 -6.0990663e+000
C028-003  1.7736830e+001  1.2008179e+000 -5.8602729e+000
C028-004  1.7902630e+001  9.3605590e-001 -5.6830935e+000
C028-005  1.8010990e+001  7.9201847e-001 -5.4151874e+000
C028-006  1.8112762e+001  7.1795642e-001 -5.1088352e+000
C028-007  1.8202341e+001  7.2907108e-001 -4.7687817e+000
C028-008  1.8296289e+001  8.1035328e-001 -4.4104352e+000
S014 -2.9028996e+001 -6.3799968e+000 -2.8036249e+000
S015 -3.0590120e+001 -5.9730515e+000 -1.3672047e+000
S016 -2.8988897e+001 -6.3031492e+000 -1.1237180e+000
S017 -3.1644268e+001 -4.9470916e+000 -2.8309689e+000
S018 -3.1741905e+001 -5.1358848e+000 -1.0685238e+000
S019 -3.0796692e+001 -5.0663958e+000  1.0329723e-001
S020 -3.3193611e+001 -9.0385866e-001 -1.6052322e+000
S021 -3.2201370e+001 -4.3683476e+000  7.1337700e-002
S022 -3.0565525e+001 -5.8706684e+000 -2.9622798e+000
S023 -3.1394054e+001 -3.5663571e+000  1.2085142e+000
S024 -3.2458389e+001 -2.2485714e+000  1.1550303e+000
S025 -3.2727329e+001 -4.3311241e-001  1.1726751e+000
S026 -3.2966789e+001 -3.6527002e+000 -1.1496639e+000
S027 -3.1766016e+001 -4.0692906e+000 -3.6029501e+000
S028 -3.0659042e+001 -4.5575676e+000 -4.3719931e+000
S029 -3.1763538e+001 -1.1774400e+000  1.6344194e+000
S030 -3.2894314e+001 -3.0466263e+000  3.3909273e-001
S031 -3.3377159e+001 -2.4257243e+000 -1.0284625e+000
S032 -3.2424374e+001 -3.6851537e+000 -2.7359047e+000
S033 -3.1834122e+001 -1.6993744e+000 -3.8245201e+000
S034 -3.2854671e+001 -2.5514278e+000 -2.3655715e+000
S035 -3.3335701e+001  2.1184731e+000  1.4129123e-001
S036 -3.3038483e+001  1.7894944e+000 -1.0160419e+000
S037 -3.2049030e+001  6.7199844e-001  1.7578993e+000
S038 -3.2321159e+001  2.7853482e+000  1.7764521e+000
S039 -3.3316135e+001 -1.5093591e+000 -1.9056797e-001
S040 -3.2909084e+001  3.3168151e+000 -1.0661030e+000
S041 -3.2377609e+001  2.6689448e+000 -2.5875258e+000
S042 -3.2504692e+001 -9.1318536e-001 -3.0334818e+000
S043 -3.1510406e+001 -2.0711984e-001 -4.5877132e+000
S044 -3.3371750e+001  2.5711474e-001 -3.1285769e-001
S045 -3.2027931e+001  6.8522673e+000 -1.2866768e+000
S046 -3.2949162e+001  1.7083762e+000  1.2795091e+000
S047 -3.0994455e+001  1.1067576e+000 -5.3996582e+000
S048 -3.1860500e+001  1.2582763e+000 -3.9628296e+000
S049 -3.2226437e+001  9.6321505e-001 -2.1199718e+000
S050 -3.2738232e+001  4.2161465e+000  5.8978176e-001
S051 -3.2208443e+001  5.1753592e+000  1.4209948e+000
S052 -3.2197014e+001  4.7576308e+000 -1.0919590e+000
S053 -3.1944508e+001  5.2823000e+000 -2.5991182e+000
S054 -3.0297153e+001  1.2065446e+000 -6.4835224e+000
S055 -3.0811129e+001  2.9573791e+000 -5.9113493e+000
S056 -3.1640936e+001  2.8923922e+000 -4.6433821e+000
S057 -3.2122299e+001  4.0112090e+000 -3.2052646e+000
S058 -3.2322853e+001  6.2246499e+000  5.7389748e-001
S059 -3.2065365e+001  7.5026746e+000  1.1776066e+000
S060 -3.1662230e+001  7.8855648e+000 -2.1779954e+000
S061 -3.1180096e+001  6.5645247e+000 -5.1252155e+000
S062 -3.1057810e+001  4.4036093e+000 -6.4710999e+000
S063 -3.0531569e+001  3.2397854e+000 -7.4146786e+000
S064 -3.2206432e+001  7.6011906e+000 -1.3222396e-002
S065 -3.1588770e+001  6.4747658e+000 -3.5061846e+000
S066 -3.1853832e+001  5.1466589e+000 -4.3410349e+000
S067 -3.0327246e+001  3.9900753e+000 -8.5972214e+000
S068 -3.1652542e+001  8.5869694e+000 -7.7886450e-001
S069 -3.0413635e+001  1.2644761e+001 -2.2293322e+000
S070 -3.1218861e+001  7.8734589e+000 -3.7482119e+000
S071 -3.1137978e+001  5.8805308e+000 -7.0122137e+000
S072 -2.9600344e+001  5.4252963e+000 -9.4848328e+000
S073 -3.1096577e+001  1.0010864e+001 -1.6934042e+000
S074 -3.0990408e+001  8.9604845e+000 -2.9043350e+000
S075 -3.0663260e+001  7.4078789e+000 -6.3941483e+000
S076 -3.0660408e+001  5.5816679e+000 -8.4226580e+000
S077 -3.0799156e+001  9.6405611e+000  2.1165264e-001
S078 -3.0474377e+001  9.9271917e+000 -3.6742628e+000
S079 -3.0664335e+001  8.5001078e+000 -5.0899363e+000
S080 -3.0521284e+001  7.5341101e+000 -8.0583248e+000
S081 -2.9904320e+001  7.0032377e+000 -9.2350740e+000
S082 -3.0549477e+001  1.1377179e+001 -2.3966861e+000
S083 -3.0168665e+001  9.9248962e+000 -5.2944989e+000
S084 -3.0340458e+001  8.8932905e+000 -6.5331483e+000
S085 -2.9807392e+001  8.9793491e+000 -8.6110907e+000
S086 -2.8549786e+001  6.8424883e+000 -9.8951740e+000
S087 -3.0173485e+001  1.1887703e+001 -1.1583977e+000
S088 -2.9940557e+001  1.1135864e+001 -3.8941588e+000
S089 -2.9459036e+001  1.1510664e+001 -5.4146428e+000
S090 -3.0002651e+001  1.0181071e+001 -7.6231751e+000
S091 -2.9044825e+001  8.2956944e+000 -9.5211029e+000
S092 -2.9385530e+001  1.2841941e+001 -3.4119072e+000
S093 -2.8815224e+001  1.2219838e+001 -4.8940830e+000
S094 -2.9855471e+001  1.1006904e+001 -6.4322104e+000
S095 -2.9328737e+001  1.0073218e+001 -8.8142357e+000
S096 -2.8288113e+001  9.0926733e+000 -9.5853653e+000
S097 -2.8328396e+001  1.2483443e+001 -1.5834167e+000
S098 -2.7281025e+001  1.2588202e+001 -3.2416217e+000
S099 -2.7088764e+001  1.1717541e+001 -5.2088346e+000
S100 -2.6968575e+001  9.9783087e+000 -6.9082260e+000
S101 -2.7797810e+001  1.1074574e+001 -6.6172132e+000
S102 -2.7188314e+001  9.2971296e+000 -8.8485775e+000
S103 -2.6428667e+001  8.0701628e+000 -7.8904877e+000
S104 -2.7091703e+001  6.9423809e+000 -9.2762661e+000
S105 -2.6521713e+001  5.9553933e+000 -7.9859295e+000
S106 -2.7800629e+001  5.4344425e+000 -9.2101192e+000
S107 -2.6806400e+001  4.2069659e+000 -7.9016209e+000
S108 -2.8550381e+001  4.3770218e+000 -8.9258614e+000
S109 -2.7214355e+001  2.6020226e+000 -7.2330112e+000
S110 -2.8188141e+001  3.3761094e+000 -7.9597530e+000
S111 -2.8881599e+001  1.8917768e+000 -7.2760811e+000
S112 -2.7768150e+001  6.8366277e-001 -6.4118156e+000
S113 -2.8536774e+001 -6.8197829e-001 -5.2118111e+000
S114 -3.0149124e+001 -1.7276065e+000 -4.7986794e+000
S115 -2.8298283e+001 -2.6070204e+000 -4.5662270e+000
S116 -2.9547398e+001 -3.1803088e+000 -4.6642227e+000
S117 -2.8253170e+001 -4.2838621e+000 -4.2155724e+000
S118 -2.9122444e+001 -5.2991333e+000 -3.8509293e+000
S119 -2.7896324e+001 -5.6281319e+000 -3.2989292e+000
S120 -2.6851461e+001  1.2058801e+001 -2.0548866e+000
S121 -2.6036118e+001  1.1536696e+001 -3.8147779e+000
S122 -2.5814213e+001  1.0414394e+001 -5.3448696e+000
S123 -2.5288239e+001  8.8435259e+000 -6.7058077e+000
S124 -2.5294018e+001  7.0049334e+000 -7.2688026e+000
S125 -2.5312649e+001  4.5168824e+000 -7.2955074e+000
S126 -2.5820755e+001  2.3533900e+000 -6.6461735e+000
S127 -2.6388683e+001  7.1154010e-001 -5.9144516e+000
S128 -2.6683098e+001 -1.0686992e+000 -4.6202030e+000
S129 -2.6722969e+001 -2.8645213e+000 -4.2386341e+000
S130 -2.6506802e+001 -4.5637379e+000 -3.5307450e+000
S131 -2.6604696e+001 -5.7596173e+000 -2.2079167e+000
S132 -2.5204210e+001  1.0930840e+001 -2.1923094e+000
S133 -2.4605352e+001  1.0591874e+001 -3.8827014e+000
S134 -2.4231165e+001  9.4807014e+000 -5.2366028e+000
S135 -2.4037056e+001  7.8526983e+000 -6.4434786e+000
S136 -2.3844484e+001  5.5885963e+000 -6.7062483e+000
S137 -2.4032780e+001  3.2216957e+000 -6.3458776e+000
S138 -2.4372505e+001  1.3341694e+000 -5.7153988e+000
S139 -2.4732304e+001 -6.0762149e-001 -4.4743519e+000
S140 -2.4651237e+001 -2.4566610e+000 -3.7316685e+000
S141 -2.4362125e+001 -4.1610632e+000 -3.2225266e+000
S142 -2.4229374e+001 -4.9358654e+000 -1.7550888e+000
S143 -2.3595053e+001  9.8432875e+000 -2.0532274e+000
S144 -2.3100225e+001  9.7507296e+000 -3.1017158e+000
S145 -2.2650963e+001  9.0847349e+000 -4.7088900e+000
S146 -2.2364355e+001  7.8044481e+000 -5.8263149e+000
S147 -2.2171858e+001  5.5735979e+000 -6.1209974e+000
S148 -2.2343727e+001  3.5220265e+000 -5.8450336e+000
S149 -2.2718096e+001  1.6036594e+000 -5.4000549e+000
S150 -2.2796333e+001 -5.0650072e-001 -4.2316027e+000
S151 -2.2422871e+001 -2.0908244e+000 -3.3609095e+000
S152 -2.2180237e+001 -3.4523971e+000 -2.8298130e+000
S153 -2.2133127e+001 -3.9421344e+000 -1.4062872e+000
S154 -2.1438423e+001  9.0640574e+000 -2.3181841e+000
S155 -2.1209160e+001  9.0042906e+000 -3.9833252e+000
S156 -2.0849163e+001  7.6557159e+000 -5.5244675e+000
S157 -2.0570642e+001  5.4580064e+000 -6.0053940e+000
S158 -2.0663548e+001  3.4618671e+000 -5.5777111e+000
S159 -2.0926640e+001  1.6536435e+000 -4.9925785e+000
S160 -2.0770983e+001  6.0416935e-003 -4.0838852e+000
S161 -2.0460352e+001 -1.4983909e+000 -3.1226511e+000
S162 -1.9905537e+001 -2.4674234e+000 -2.1531429e+000
S163 -1.9950838e+001 -2.2856829e+000 -1.0004985e+000
S164 -1.9600433e+001  8.6895294e+000 -2.5517540e+000
S165 -1.9347771e+001  8.6335678e+000 -4.0254450e+000
S166 -1.9098549e+001  6.8575373e+000 -5.7624207e+000
S167 -1.9003281e+001  4.7848973e+000 -5.6420603e+000
S168 -1.8991186e+001  2.6940017e+000 -4.9075527e+000
S169 -1.8980658e+001  1.0115074e+000 -4.5159302e+000
S170 -1.8497459e+001 -2.8602898e-001 -3.3645945e+000
S171 -1.7899641e+001 -1.4015768e+000 -2.1037607e+000
S172 -1.7734411e+001 -1.0623134e+000 -7.0994473e-001
S173 -1.7641964e+001  8.4954262e+000 -2.7000513e+000
S174 -1.7611816e+001  8.4603891e+000 -4.1585474e+000
S175 -1.7635078e+001  7.6505761e+000 -5.3525019e+000
S176 -1.7482059e+001  6.1317902e+000 -5.9660931e+000
S177 -1.7683765e+001  4.1998382e+000 -5.3528280e+000
S178 -1.7216782e+001  2.2619245e+000 -4.5821962e+000
S179 -1.6511730e+001  2.7790210e-001 -3.3914623e+000
S180 -1.6452305e+001 -8.7461656e-001 -1.8911147e+000
S181 -1.6117043e+001 -4.9664599e-001 -6.7908669e-001
S182 -1.5574460e+001  8.1864138e+000 -2.5831776e+000
S183 -1.5795983e+001  8.2915258e+000 -4.2479501e+000
S184 -1.6081396e+001  7.2249398e+000 -5.6101103e+000
S185 -1.6196806e+001  5.4612122e+000 -5.8182917e+000
S186 -1.5944315e+001  3.7707474e+000 -5.0306911e+000
S187 -1.5475300e+001  1.6764668e+000 -4.2851086e+000
S188 -1.5164063e+001 -2.4587797e-002 -2.8107138e+000
S189 -1.5016897e+001 -4.8642552e-001 -1.3605628e+000
S190 -1.3821235e+001  8.2812176e+000 -2.7025690e+000
S191 -1.4220368e+001  8.4385548e+000 -4.2470193e+000
S192 -1.4247800e+001  7.3471470e+000 -5.5699425e+000
S193 -1.4692772e+001  5.6697326e+000 -5.7483368e+000
S194 -1.4442427e+001  3.9578812e+000 -5.0219860e+000
S195 -1.4129915e+001  2.1842422e+000 -4.5785961e+000
S196 -1.3858358e+001  6.4493150e-001 -3.3872414e+000
S197 -1.3844016e+001 -8.2429878e-002 -2.1160755e+000
S198 -1.3921099e+001  4.2388803e-001 -5.0592136e-001
S199 -1.2454633e+001  8.1793098e+000 -2.4096889e+000
S200 -1.2462562e+001  8.5421848e+000 -4.2909641e+000
S201 -1.2582858e+001  7.5667896e+000 -5.3000526e+000
S202 -1.3000722e+001  5.1083035e+000 -5.2815857e+000
S203 -1.2614245e+001  3.3226583e+000 -4.8538857e+000
S204 -1.2513613e+001  1.7255179e+000 -4.2887478e+000
S205 -1.2211468e+001  6.4820999e-001 -3.0557909e+000
S206 -1.1883516e+001  3.8061652e-001 -1.3909471e+000
S207 -1.2004485e+001  1.3949051e+000 -3.6197376e-001
S208 -1.0865561e+001  8.3453264e+000 -2.3904123e+000
S209 -1.0569097e+001  8.8127737e+000 -4.2377763e+000
S210 -1.0955574e+001  7.3648438e+000 -5.2499027e+000
S211 -1.1221006e+001  5.5133562e+000 -5.2640743e+000
S212 -1.1152478e+001  4.0342226e+000 -5.0474167e+000
S213 -1.0774894e+001  2.2601142e+000 -4.6162968e+000
S214 -1.0422544e+001  1.0156984e+000 -3.2899055e+000
S215 -1.0230977e+001  7.7287322e-001 -1.5347011e+000
S216 -1.0160981e+001  1.8101542e+000 -4.1617203e-001
S217 -9.2694340e+000  8.5670052e+000 -2.2043600e+000
S218 -9.1742659e+000  8.8963404e+000 -3.8946228e+000
S219 -9.3896227e+000  7.7201672e+000 -5.1086683e+000
S220 -9.2957935e+000  5.6929674e+000 -5.2936153e+000
S221 -9.2552805e+000  3.7986877e+000 -4.9978943e+000
S222 -9.1153355e+000  2.0867298e+000 -4.4571829e+000
S223 -8.9351034e+000  1.1741482e+000 -3.1505280e+000
S224 -8.5870514e+000  1.0799469e+000 -1.6701131e+000
S225 -8.5441933e+000  2.0572696e+000 -4.4573498e-001
S226 -7.7040992e+000  8.6494074e+000 -2.1679363e+000
S227 -7.6769738e+000  8.8901739e+000 -3.9146369e+000
S228 -7.7635508e+000  7.8655100e+000 -4.9846010e+000
S229 -7.5508056e+000  6.0803485e+000 -5.2467947e+000
S230 -7.3378706e+000  4.3366399e+000 -5.0663280e+000
S231 -7.3067064e+000  2.4913867e+000 -4.6539879e+000
S232 -7.1797481e+000  1.5035442e+000 -3.3517256e+000
S233 -6.8245783e+000  1.4620935e+000 -1.6668642e+000
S234 -6.8541851e+000  2.3503222e+000 -4.6235657e-001
S235 -6.1353922e+000  8.7127399e+000 -2.0413282e+000
S236 -6.3054876e+000  9.0289173e+000 -3.8251872e+000
S237 -6.2861624e+000  7.9867291e+000 -4.8364038e+000
S238 -6.1309166e+000  6.2687478e+000 -5.2179623e+000
S239 -5.9535713e+000  4.6475224e+000 -5.1113520e+000
S240 -5.6392808e+000  2.8950231e+000 -4.7001934e+000
S241 -5.3958883e+000  1.7207191e+000 -3.3631477e+000
S242 -5.3307776e+000  1.6484537e+000 -1.7972310e+000
S243 -5.3406897e+000  2.4432549e+000 -5.4659081e-001
S244 -4.4325886e+000  8.7830811e+000 -1.9588904e+000
S245 -4.3457198e+000  9.2099857e+000 -3.7822623e+000
S246 -4.4401827e+000  8.0487556e+000 -4.8733025e+000
S247 -4.3467016e+000  6.4322238e+000 -5.2232037e+000
S248 -4.2400293e+000  4.8486967e+000 -5.1308403e+000
S249 -4.0500154e+000  3.2135580e+000 -4.8398685e+000
S250 -3.7334580e+000  1.9796786e+000 -3.7177706e+000
S251 -3.5154092e+000  1.8977258e+000 -2.0248036e+000
S252 -3.4292662e+000  2.6898572e+000 -6.2383604e-001
S253 -2.6424615e+000  8.8345003e+000 -1.8414373e+000
S254 -2.5008502e+000  9.3739958e+000 -3.7242987e+000
S255 -2.4070477e+000  8.2808647e+000 -4.8637686e+000
S256 -2.4701352e+000  6.7456675e+000 -5.1823139e+000
S257 -2.3950973e+000  5.1997023e+000 -5.1819878e+000
S258 -2.3074207e+000  3.5850251e+000 -4.9392319e+000
S259 -2.0424309e+000  2.2177312e+000 -3.9173539e+000
S260 -1.6498494e+000  2.1219482e+000 -2.2848344e+000
S261 -1.7818370e+000  2.8654354e+000 -6.9852829e-001
S262 -6.8721151e-001  9.0888529e+000 -2.0848360e+000
S263 -6.0208941e-001  9.5389166e+000 -3.8083901e+000
S264 -8.1968832e-001  8.1074677e+000 -5.0408325e+000
S265 -8.9715242e-001  6.4016919e+000 -5.2346811e+000
S266 -7.6684666e-001  4.5636892e+000 -5.1362915e+000
S267 -3.9434671e-001  3.0448115e+000 -4.8200445e+000
S268 -3.3338761e-001  2.3385282e+000 -3.2462027e+000
S269 -3.2500553e-001  2.7973094e+000 -1.6255083e+000
S270  1.2040842e+000  9.0431166e+000 -1.9058380e+000
S271  1.0576494e+000  9.4364624e+000 -3.7828636e+000
S272  9.8423672e-001  8.1466827e+000 -5.0430269e+000
S273  8.9349508e-001  6.5937181e+000 -5.3278580e+000
S274  8.5581875e-001  4.5264187e+000 -5.1394787e+000
S275  9.4149804e-001  2.7537093e+000 -4.6323624e+000
S276  9.7239304e-001  2.4926670e+000 -2.8534441e+000
S277  9.8166806e-001  3.3788562e+000 -1.2072973e+000
S278 -2.9045677e-001  3.5054159e+000 -5.1511240e-001
S279  2.7418737e+000  9.1263285e+000 -1.9816842e+000
S280  2.5821223e+000  9.5499792e+000 -3.5548851e+000
S281  2.2782805e+000  8.8248596e+000 -4.6494312e+000
S282  2.2923582e+000  7.3058782e+000 -5.2940769e+000
S283  2.2918169e+000  5.5778608e+000 -5.3154888e+000
S284  2.2688787e+000  3.8822451e+000 -5.0784721e+000
S285  2.3856812e+000  2.5815892e+000 -4.0999088e+000
S286  2.5139861e+000  2.4370363e+000 -2.3997798e+000
S287  2.4408135e+000  3.5221717e+000 -8.2511187e-001
S288  4.3581390e+000  9.2008696e+000 -1.9852600e+000
S289  4.1989937e+000  9.5581932e+000 -3.7682800e+000
S290  3.9125676e+000  8.2191038e+000 -5.0646458e+000
S291  3.8181038e+000  6.7077403e+000 -5.3792915e+000
S292  4.0194488e+000  4.6804571e+000 -5.3068571e+000
S293  3.9655042e+000  3.1170344e+000 -4.5789118e+000
S294  3.9250102e+000  2.5852504e+000 -3.0972021e+000
S295  3.9496078e+000  3.4889407e+000 -1.4545021e+000
S296  5.3934588e+000  9.5425701e+000 -3.0502458e+000
S297  5.4442749e+000  9.1668835e+000 -4.4384308e+000
S298  5.3300238e+000  7.4721875e+000 -5.3704901e+000
S299  5.2753325e+000  5.5893331e+000 -5.4040356e+000
S300  5.2149544e+000  3.6503863e+000 -4.9810829e+000
S301  5.2648473e+000  2.5414279e+000 -3.5583651e+000
S302  5.2981734e+000  3.1236970e+000 -1.9477677e+000
S303  6.0377922e+000  9.0454664e+000 -1.9094164e+000
S304  6.8935251e+000  9.6398382e+000 -3.1857975e+000
S305  6.8439579e+000  9.0487442e+000 -4.6992207e+000
S306  6.8267198e+000  7.5404477e+000 -5.4992323e+000
S307  6.9188247e+000  5.6742382e+000 -5.5041924e+000
S308  6.9404960e+000  4.0109076e+000 -5.1056385e+000
S309  6.9909596e+000  2.6110733e+000 -3.9293375e+000
S310  6.6972628e+000  2.9253330e+000 -2.2784429e+000
S311  7.7280345e+000  9.2434702e+000 -1.8887506e+000
S312  8.3263426e+000  9.7674608e+000 -3.2893522e+000
S313  8.1738033e+000  9.1939297e+000 -4.7248278e+000
S314  8.3574324e+000  7.6783123e+000 -5.4982681e+000
S315  8.3908815e+000  5.9026546e+000 -5.5382738e+000
S316  8.4972134e+000  3.9412024e+000 -5.1299582e+000
S317  8.3857098e+000  2.5499547e+000 -3.9998741e+000
S318  8.2168121e+000  2.5371125e+000 -2.7060804e+000
S319  9.2028904e+000  9.3493786e+000 -1.6741195e+000
S320  3.5740583e+000  9.5310402e+000 -2.8341713e+000
S321  9.6267872e+000  1.0002044e+001 -3.3430588e+000
S322  9.5999060e+000  9.4701643e+000 -4.7219229e+000
S323  9.5694103e+000  8.0766554e+000 -5.5412102e+000
S324  9.7122374e+000  6.1963906e+000 -5.5609674e+000
S325  9.6973476e+000  4.6739149e+000 -5.3828793e+000
S326  9.6682281e+000  3.2230465e+000 -4.8697453e+000
S327  9.5495243e+000  2.2315319e+000 -3.4511795e+000
S328  9.2443562e+000  2.9912446e+000 -1.7868750e+000
S329  1.1044378e+001  9.6818514e+000 -1.7351933e+000
S330  1.0972034e+001  1.0264296e+001 -2.8761749e+000
S331  1.1263476e+001  1.0257685e+001 -3.8516655e+000
S332  1.1017344e+001  9.1621084e+000 -5.1217093e+000
S333  1.0983641e+001  7.1663971e+000 -5.7329731e+000
S334  1.1007575e+001  5.3217945e+000 -5.4929657e+000
S335  1.0909321e+001  3.5858200e+000 -5.1723738e+000
S336  1.0852172e+001  2.4291444e+000 -4.2670431e+000
S337  1.0675710e+001  2.3808978e+000 -2.5416541e+000
S338  1.2482237e+001  9.6350203e+000 -1.0994196e+000
S339  1.2434155e+001  1.0449405e+001 -2.4575081e+000
S340  1.2879581e+001  1.0165343e+001 -4.4687343e+000
S341  1.2302418e+001  9.2772274e+000 -5.2872429e+000
S342  1.2542275e+001  8.0718699e+000 -5.8570910e+000
S343  1.2458666e+001  6.3644829e+000 -5.6253967e+000
S344  1.2227924e+001  4.3656511e+000 -5.4989042e+000
S345  1.2195281e+001  2.6568089e+000 -4.8046951e+000
S346  1.1961450e+001  2.0188384e+000 -3.3194108e+000
S347  1.1967239e+001  2.4666791e+000 -1.9937658e+000
S348  1.3864156e+001  9.9974728e+000 -1.0786566e+000
S349  1.3773810e+001  1.0807728e+001 -2.3636816e+000
S350  1.3711944e+001  1.0857237e+001 -3.5995116e+000
S351  1.3686073e+001  9.6056976e+000 -5.2940168e+000
S352  1.3802818e+001  8.3070154e+000 -6.0202303e+000
S353  1.3975803e+001  6.2294297e+000 -5.6697063e+000
S354  1.3585129e+001  4.3611155e+000 -5.6816540e+000
S355  1.3402990e+001  2.7017481e+000 -5.1457672e+000
S356  1.3312987e+001  1.8816726e+000 -3.5195751e+000
S357  1.3297903e+001  2.4137371e+000 -2.1838422e+000
S358  1.4910027e+001  1.0438562e+001 -1.3444990e+000
S359  1.5836887e+001  1.0051270e+001 -5.2087021e-001
S360  1.6091194e+001  1.1088327e+001 -1.8430595e+000
S361  1.6967939e+001  1.0519888e+001 -9.4164038e-001
S362  1.7221870e+001  9.7913408e+000  1.8526363e-001
S363  1.7729671e+001  1.1125491e+001 -1.4464464e+000
S364  1.8308626e+001  1.0565837e+001 -7.0980072e-001
S365  1.5152009e+001  1.1311077e+001 -2.6586194e+000
S366  1.6918163e+001  1.1587055e+001 -2.6741638e+000
S367  1.8390305e+001  1.1814590e+001 -2.4472008e+000
S368  1.4953074e+001  1.0684441e+001 -4.3675809e+000
S369  1.5965070e+001  1.1348073e+001 -3.4371314e+000
S370  1.7024742e+001  1.1013305e+001 -4.1856375e+000
S371  1.7884632e+001  1.1550971e+001 -3.3502760e+000
S372  1.8877991e+001  1.1212679e+001 -4.0144715e+000
S373  1.6298805e+001  1.0282278e+001 -5.0373058e+000
S374  1.8481493e+001  1.0559721e+001 -4.8530111e+000
S375  1.5064459e+001  9.5605822e+000 -5.7353783e+000
S376  1.7512257e+001  9.9605627e+000 -5.6370096e+000
S377  1.9576340e+001  1.0188270e+001 -5.3930120e+000
S378  1.6402304e+001  9.3707247e+000 -6.1884193e+000
S379  1.8678040e+001  9.7340441e+000 -6.1148233e+000
S380  1.5750401e+001  8.8115587e+000 -6.6312819e+000
S381  1.7754417e+001  8.9010601e+000 -6.8194990e+000
S382  1.9859394e+001  9.3973503e+000 -6.5856915e+000
S383  1.7372072e+001  8.3223629e+000 -7.2119598e+000
S384  1.9297226e+001  8.6956635e+000 -7.1187401e+000
S385  2.0361092e+001  8.0304394e+000 -7.4539557e+000
S386  1.8876743e+001  7.9121866e+000 -7.5641279e+000
S387  2.0877872e+001  6.6141014e+000 -7.3970909e+000
S388  2.0151224e+001  6.2108011e+000 -7.1417866e+000
S389  1.9844673e+001  6.9943981e+000 -7.6459618e+000
S390  1.9136106e+001  6.6817098e+000 -7.2557697e+000
S391  1.8220869e+001  7.4209862e+000 -7.2940350e+000
S392  1.6903299e+001  7.8158159e+000 -6.6723976e+000
S393  1.5296442e+001  8.0277643e+000 -6.2792339e+000
S394  1.4665685e+001  7.1044207e+000 -5.8623219e+000
S395  1.6236265e+001  7.1282687e+000 -6.0738373e+000
S396  1.7660177e+001  6.8839183e+000 -6.3322487e+000
S397  1.5335312e+001  5.9198246e+000 -5.7837353e+000
S398  1.6596794e+001  5.9969382e+000 -5.9244728e+000
S399  1.4976710e+001  4.5601635e+000 -6.0137463e+000
S400  1.6093674e+001  4.3887343e+000 -6.5450306e+000
S401  1.4472963e+001  3.4162378e+000 -5.7059879e+000
S402  1.5703654e+001  3.3171628e+000 -6.1761436e+000
S403  1.6687500e+001  3.1029170e+000 -7.0333138e+000
S404  1.5050325e+001  2.4924850e+000 -5.4623470e+000
S405  1.6498596e+001  2.3046944e+000 -6.1784401e+000
S406  1.4402374e+001  1.8764445e+000 -4.5138626e+000
S407  1.6109734e+001  1.6413605e+000 -5.2608647e+000
S408  1.5457304e+001  1.6326950e+000 -3.8209226e+000
S409  1.7192915e+001  1.0507690e+000 -4.3165612e+000
S410  1.4708536e+001  2.2420366e+000 -2.6373525e+000
S411  1.6710293e+001  1.8635486e+000 -3.1491623e+000
S412  3.4331362e+000  4.1115184e+000 -4.5425224e-001
S413  4.8376398e+000  3.9392650e+000 -9.3588638e-001
S414  6.2433200e+000  3.7272482e+000 -1.2468300e+000
S415  7.9308243e+000  3.5549667e+000 -1.3570747e+000
S416  1.0518872e+001  3.2401533e+000 -1.1219864e+000
S417  1.2783853e+001  3.1917334e+000 -9.6318626e-001
S418  1.4574964e+001  3.1947281e+000 -1.3258018e+000
S419  1.6043179e+001  2.9291065e+000 -1.7132359e+000
S420  1.7741646e+001  2.4909475e+000 -1.7610531e+000
S421  1.7191166e+001  3.5431054e+000 -7.7661514e-002
S422  1.5583153e+001  3.7582803e+000 -4.5031357e-001
S423  1.3575961e+001  4.0123997e+000 -3.5077477e-001
S424  1.1320997e+001  4.0408306e+000 -2.7567101e-001
S425  8.8474226e+000  4.3287501e+000 -4.7386742e-001
S426  6.6621351e+000  4.4241652e+000 -4.2860222e-001
S427  1.8100327e+001  3.1078489e+000 -5.9319305e-001
S428  1.8099428e+001  3.9506304e+000  8.8387299e-001
S429  1.6396589e+001  4.3089409e+000  5.5599022e-001
S430  1.4708844e+001  4.5167413e+000  4.1876221e-001
S431  1.2308452e+001  4.6992879e+000  2.5297546e-001
S432  9.7911892e+000  5.1298723e+000  1.4677048e-001
S433  1.7419531e+001  4.7936559e+000  1.8386040e+000
S434  1.5750883e+001  5.2896514e+000  1.3498535e+000
S435  1.3477630e+001  5.4607115e+000  9.7282410e-001
S436  1.1496955e+001  5.6312556e+000  6.1360359e-001
S437  8.0044060e+000  5.1628356e+000 -1.0197067e-001
S438  5.4000278e+000  4.7033315e+000 -1.8780518e-001
S439  1.4586107e+001  6.0793395e+000  1.6126003e+000
S440  1.6438776e+001  6.2409420e+000  1.9634190e+000
S441  1.7673124e+001  5.7121544e+000  2.4496002e+000
S442  1.7456753e+001  6.8643398e+000  2.4876022e+000
S443  1.7213137e+001  8.1737747e+000  1.8561954e+000
S444  1.7771025e+001  9.1515112e+000  9.7379112e-001
S445  1.6140612e+001  7.5800619e+000  1.8299646e+000
S446  1.6163820e+001  8.8729401e+000  9.1389751e-001
S447  1.5211811e+001  6.7975383e+000  1.7283411e+000
S448  1.5223675e+001  8.1652546e+000  1.3328104e+000
S449  1.5289544e+001  9.4866915e+000  6.6201210e-002
S450  1.4318441e+001  7.3397250e+000  1.4732933e+000
S451  1.4575241e+001  8.7384491e+000  6.1036587e-001
S452  1.3525302e+001  9.0769844e+000  2.5732994e-002
S453  1.3249584e+001  6.8158898e+000  1.3429337e+000
S454  1.3126535e+001  8.1284313e+000  9.0970612e-001
S455  1.1623709e+001  8.5494499e+000 -9.9201202e-002
S456  1.1874398e+001  7.1458745e+000  9.1613197e-001
S457  1.0392357e+001  6.4433489e+000  4.7357941e-001
S458  1.0293307e+001  7.7422948e+000  9.5968246e-002
S459  1.0117865e+001  8.8111944e+000 -8.9431381e-001
S460  9.1119862e+000  6.4971418e+000  1.7646790e-001
S461  8.7656832e+000  8.2165012e+000 -6.7478943e-001
S462  7.7046423e+000  7.0401230e+000 -1.8661594e-001
S463  6.8654575e+000  8.3733683e+000 -1.0958157e+000
S464  6.5440874e+000  5.6772141e+000 -5.5128098e-002
S465  6.2053709e+000  7.2931314e+000 -4.8906517e-001
S466  5.0480986e+000  6.6419992e+000 -2.2912216e-001
S467  5.0580807e+000  7.8028355e+000 -7.7134705e-001
S468  4.1934452e+000  5.3820310e+000 -3.7425995e-002
S469  3.1063728e+000  6.6702394e+000 -3.8985634e-001
S470  3.8402784e+000  8.1227522e+000 -9.6252632e-001
S471  2.6845679e+000  5.1820092e+000 -3.2512665e-002
S472  2.3510704e+000  7.7785783e+000 -8.9532280e-001
S473  1.5911807e+000  6.5443821e+000 -3.0193138e-001
S474  1.1767896e+000  4.9711256e+000 -4.5225143e-002
S475  9.4145083e-001  7.8704329e+000 -8.2357979e-001
S476 -4.4547236e-001  4.7680798e+000 -9.5844269e-002
S477  1.6965914e-001  6.6155953e+000 -3.3716869e-001
S478 -1.0043323e+000  7.8346076e+000 -8.7470341e-001
S479 -2.1295362e+000  4.2277827e+000 -1.0324478e-001
S480 -1.4024392e+000  6.1137142e+000 -2.6628685e-001
S481 -2.8510246e+000  7.6135616e+000 -7.9074097e-001
S482 -3.9061668e+000  4.0237489e+000 -7.6106071e-002
S483 -3.0398946e+000  5.7869372e+000 -2.8109646e-001
S484 -4.4617457e+000  7.7753754e+000 -1.0474644e+000
S485 -4.7073708e+000  6.5087442e+000 -3.6773968e-001
S486 -5.7817650e+000  3.6947989e+000 -7.5700760e-002
S487 -4.9727831e+000  4.9865785e+000 -1.7863274e-001
S488 -6.2894249e+000  6.1556983e+000 -4.0142918e-001
S489 -6.0492430e+000  7.6689291e+000 -1.1027250e+000
S490 -6.7262855e+000  4.6821685e+000 -1.9719505e-001
S491 -8.0647335e+000  3.4242239e+000 -9.0501785e-002
S492 -8.1486845e+000  5.2472467e+000 -3.1063271e-001
S493 -7.3675289e+000  6.8131967e+000 -6.8268013e-001
S494 -8.3875713e+000  7.7050481e+000 -1.3571053e+000
S495 -1.0039294e+001  3.2309058e+000  9.1611862e-002
S496 -9.9211407e+000  4.9154186e+000 -3.5776901e-001
S497 -9.4354839e+000  6.3467574e+000 -6.8351364e-001
S498 -1.0455952e+001  7.3760118e+000 -1.2805147e+000
S499 -1.1809967e+001  3.2463379e+000 -1.0777760e-001
S500 -1.1225135e+001  4.8064718e+000 -4.1620350e-001
S501 -1.1098938e+001  6.2423120e+000 -8.0422592e-001
S502 -1.2096725e+001  7.3607121e+000 -1.3848095e+000
S503 -1.3907856e+001  2.2365322e+000 -1.1914444e-001
S504 -1.3531374e+001  3.8576388e+000 -1.8383408e-001
S505 -1.2856117e+001  5.8101616e+000 -7.4959564e-001
S506 -1.5923372e+001  1.1524270e+000 -2.8484726e-001
S507 -1.5424597e+001  3.2048450e+000 -1.6660309e-001
S508 -1.4531785e+001  5.2971530e+000 -6.2983704e-001
S509 -1.3978199e+001  7.0523887e+000 -1.1785965e+000
S510 -1.7652348e+001  5.6976080e-001 -1.9670105e-001
S511 -1.7196447e+001  2.9874699e+000 -7.1964264e-002
S512 -1.6284130e+001  5.3323598e+000 -5.7413483e-001
S513 -1.5861295e+001  7.1185479e+000 -1.2255898e+000
S514 -1.9614511e+001 -6.7268592e-001 -1.8619919e-001
S515 -1.8796028e+001  2.0981352e+000  1.2531281e-001
S516 -1.8102587e+001  4.7466536e+000 -2.9212952e-001
S517 -1.7677397e+001  7.1563349e+000 -1.2195244e+000
S518 -2.1291212e+001 -1.5782578e+000 -7.4377060e-002
S519 -2.1502987e+001 -2.8983831e+000 -7.2267532e-001
S520 -2.3366768e+001 -3.7483480e+000 -5.0753593e-001
S521 -2.3375742e+001 -2.3203490e+000  3.0009651e-001
S522 -2.5242121e+001 -4.7559757e+000 -8.4064293e-001
S523 -2.4809761e+001 -3.5030591e+000  8.6938858e-002
S524 -2.7021868e+001 -5.1192074e+000 -7.6792717e-001
S525 -2.6306246e+001 -2.9737074e+000  2.6862717e-001
S526 -2.7681997e+001 -3.0157385e+000  1.8681145e-001
S527 -2.8571489e+001 -4.7629395e+000 -3.1136322e-001
S528 -2.0985476e+001  1.8056086e-001  3.5291290e-001
S529 -2.2935120e+001 -6.8062454e-001  4.0102959e-001
S530 -2.4979445e+001 -1.2404789e+000  6.3357162e-001
S531 -2.7614889e+001 -1.4901339e+000  2.3014069e-001
S532 -2.9122292e+001 -3.2853410e+000  5.3388977e-001
S533 -2.9419888e+001 -1.6122864e+000  9.8934746e-001
S534 -2.0391674e+001  1.8722079e+000  3.1010818e-001
S535 -2.2503199e+001  1.2833490e+000  3.4003258e-001
S536 -2.4380867e+001  5.1412135e-001  5.9966469e-001
S537 -2.6417536e+001 -1.9309487e-002  4.4582176e-001
S538 -2.8772127e+001  5.8964111e-002  7.5461197e-001
S539 -3.0282520e+001 -6.0936917e-002  1.3261757e+000
S540 -1.9974192e+001  4.1853237e+000 -1.4738083e-001
S541 -2.2133101e+001  3.5458248e+000  8.7032318e-002
S542 -2.3951469e+001  2.5634487e+000  2.6575851e-001
S543 -2.5962162e+001  1.8673333e+000  4.9187946e-001
S544 -2.7759945e+001  1.3247886e+000  8.0488968e-001
S545 -2.9961147e+001  1.5706303e+000  1.2408695e+000
S546 -3.0955641e+001  2.5343914e+000  1.5996265e+000
S547 -2.8986580e+001  2.6910992e+000  1.0797157e+000
S548 -2.7199259e+001  3.0913286e+000  7.0706177e-001
S549 -2.4147547e+001  4.1303840e+000  2.7157116e-001
S550 -2.2232670e+001  5.2388806e+000  1.1979103e-002
S551 -1.9221519e+001  6.4474635e+000 -7.1213150e-001
S552 -2.0255344e+001  7.8979435e+000 -1.3297396e+000
S553 -2.1203171e+001  6.5364909e+000 -4.1170311e-001
S554 -2.2565069e+001  8.2747078e+000 -7.0170975e-001
S555 -2.2797878e+001  6.7873778e+000 -1.0887814e-001
S556 -2.4183189e+001  5.7746711e+000  2.0702934e-001
S557 -2.5858986e+001  4.0670147e+000  4.7004223e-001
S558 -3.0203487e+001  3.8103244e+000  1.3542356e+000
S559 -2.8650175e+001  4.4677401e+000  9.4582939e-001
S560 -2.7206196e+001  5.2126455e+000  5.5753517e-001
S561 -2.5642788e+001  6.1990795e+000  2.5782013e-001
S562 -2.4153185e+001  7.5852323e+000 -7.9450607e-002
S563 -2.4501228e+001  9.4029751e+000 -8.9711285e-001
S564 -2.5914991e+001  7.9431434e+000 -4.2339325e-002
S565 -2.7332359e+001  6.6512251e+000  3.8292980e-001
S566 -2.9042191e+001  5.8491201e+000  8.8798046e-001
S567 -3.0321634e+001  5.2327013e+000  1.3189669e+000
S568 -3.0237144e+001  6.6338549e+000  1.1254110e+000
S569 -2.8525417e+001  7.3065581e+000  5.8188820e-001
S570 -2.7284670e+001  8.4900026e+000  4.9174309e-002
S571 -2.5997826e+001  9.5699978e+000 -6.4306545e-001
S572 -2.6605841e+001  1.0952757e+001 -1.1944752e+000
S573 -2.7541100e+001  1.0045994e+001 -3.8881683e-001
S574 -2.8591656e+001  8.4655304e+000  4.4286156e-001
S575 -2.8689548e+001  9.7142763e+000  1.8170738e-001
S576 -2.7889523e+001  1.1299665e+001 -8.5395050e-001
S577 -2.9723856e+001  8.1054201e+000  8.9004517e-001
S578  1.7804361e+001  6.3658776e+000 -5.8190508e+000
S579  1.8767107e+001  6.7893519e+000 -5.1110525e+000
S580  1.9769943e+001  7.2120476e+000 -4.0223312e+000
S581  1.9090351e+001  6.6393161e+000 -5.8565302e+000
S582  2.0361835e+001  7.1359525e+000 -4.8088918e+000
S583  2.0042397e+001  6.4915075e+000 -5.6988606e+000
S584  2.0717007e+001  6.1391072e+000 -6.5123601e+000
S585  2.0929905e+001  6.4357743e+000 -5.5991392e+000
S586  2.1307781e+001  7.6614404e+000 -7.0813532e+000
S587  2.1762442e+001  6.9404244e+000 -6.4607129e+000
S588  2.1561413e+001  7.9481077e+000 -6.1526670e+000
S589  2.1004108e+001  9.2134295e+000 -6.1987543e+000
S590  2.1620232e+001  8.0716696e+000 -5.1924663e+000
S591  2.1092865e+001  9.2064323e+000 -4.8243384e+000
S592  2.0579958e+001  1.0292045e+001 -4.4117079e+000
S593  2.0684362e+001  9.3650398e+000 -3.6336765e+000
S594  2.0341488e+001  1.0484167e+001 -3.1541269e+000
S595  2.0011738e+001  1.0632382e+001 -1.8746984e+000
S596  1.9866579e+001  1.1572480e+001 -2.6966641e+000
S597  2.0298149e+001  9.5268164e+000 -1.9665227e+000
S598  2.0799553e+001  8.2037125e+000 -3.2252502e+000
S599  1.9939194e+001  9.6595459e+000 -7.4759030e-001
S600  1.9440479e+001  1.0547986e+001 -6.6540051e-001
S601  1.9227627e+001  9.5489998e+000  5.6996012e-001
S602  2.0160521e+001  8.6574612e+000 -5.3071499e-001
S603  2.0667227e+001  8.0236111e+000 -1.9190470e+000
S604  2.0606232e+001  6.8003769e+000 -1.4981570e+000
S605  2.0536936e+001  7.0670600e+000 -3.4532785e-001
S606  1.9756443e+001  8.5277071e+000  6.2321281e-001
S607  1.8726852e+001  8.5989056e+000  1.4124222e+000
S608  1.9879713e+001  7.5411477e+000  8.2257175e-001
S609  1.9279041e+001  7.6616912e+000  1.7349997e+000
S610  1.8859493e+001  7.1326599e+000  2.6468883e+000
S611  1.9363750e+001  6.5228744e+000  1.9553390e+000
S612  2.0192844e+001  6.1969609e+000  7.4166727e-001
S613  2.0414083e+001  5.8544111e+000 -2.4345636e-001
S614  2.0254232e+001  6.4177709e+000 -2.6541781e+000
S615  1.9425623e+001  6.0477514e+000 -3.7184043e+000
S616  1.8643738e+001  5.4888711e+000 -5.0000682e+000
S617  1.8106979e+001  4.8439717e+000 -6.2321529e+000
S618  1.7612452e+001  3.8507199e+000 -7.1383600e+000
S619  1.8078096e+001  3.4426634e+000 -6.1800966e+000
S620  1.8632456e+001  4.1946187e+000 -5.0015168e+000
S621  1.9195616e+001  4.8538046e+000 -3.8564973e+000
S622  2.0030325e+001  5.4264278e+000 -2.6509156e+000
S623  2.0374575e+001  5.7656856e+000 -1.3509054e+000
S624  1.8096378e+001  2.2268319e+000 -6.0979633e+000
S625  1.8494547e+001  2.9650605e+000 -5.0979204e+000
S626  1.9043705e+001  3.6236303e+000 -3.9301062e+000
S627  1.9775620e+001  4.4527612e+000 -2.3626947e+000
S628  2.0148518e+001  4.8463306e+000 -9.9644732e-001
S629  1.8451759e+001  1.9382238e+000 -4.9189029e+000
S630  1.8911757e+001  2.6418986e+000 -3.7845888e+000
S631  1.9367353e+001  3.3035197e+000 -2.6580687e+000
S632  1.9700474e+001  3.8328247e+000 -1.1368563e+000
S633  1.9913109e+001  4.7252975e+000  1.3143826e-001
S634  1.9429193e+001  5.2893462e+000  1.5442936e+000
S635  1.8316414e+001  9.8273796e-001 -4.9298086e+000
S636  1.9398012e+001  3.5351760e+000 -1.1142737e-001
S637  1.9311472e+001  4.3459916e+000  1.1085839e+000
