# Supplementary material for: Disentangling biological variability and taphonomy: shape analysis of the limb long bones of the sauropodomorph dinosaur Plateosaurus
Source: PeerJ. 2020 Jul 23;8:e9359. doi: 10.7717/peerj.9359 (PMC7382942; doi:10.7717/peerj.9359)
Supplement: Supplemental Information 15 — The format (.pts) is readable by the packages used in the study and can be opened like a ".txt" file. [file peerj-08-9359-s015.zip › raw_data/landmark coordinates tibia/Tibia_L_F48_Plateo.pts]

Version 1.0
261
S000  2.3180105e+001 -1.0205631e+001 -1.1196656e+000
S001  2.3358210e+001 -1.3782457e+001 -3.4012160e+000
S002  2.0923815e+001 -1.5600742e+001 -4.9272642e+000
S003  1.3323917e+001 -1.7750586e+001 -1.0127020e+001
S004  1.1012750e+001 -1.9743652e+001 -8.5267611e+000
S005  5.7646275e+000 -2.2210968e+001 -5.2420082e+000
S006 -8.7322140e+000  3.2459599e+001 -3.9475429e+000
S007 -1.1955063e+001  3.1946627e+001 -1.2932692e+000
S008 -1.7718700e+001  2.9121302e+001  2.4140911e+000
S009 -1.9953421e+001  2.8816616e+001 -1.6347067e+000
S010 -1.9572969e+001  2.8742092e+001 -6.2542386e+000
S011 -1.2776967e+001  3.3605705e+001 -8.2676468e+000
S012 -1.1963466e+001  3.0178223e+001 -6.0877609e+000
S013 -9.5845451e+000  3.0922968e+001 -6.9437847e+000
C000-001  2.3426983e+001 -1.0421867e+001 -1.2548996e+000
C000-002  2.3610039e+001 -1.0708784e+001 -1.3916103e+000
C000-003  2.3731823e+001 -1.1014393e+001 -1.5049027e+000
C000-004  2.3811943e+001 -1.1312263e+001 -1.5968632e+000
C000-005  2.3875546e+001 -1.1595052e+001 -1.6824691e+000
C000-006  2.3895218e+001 -1.1876330e+001 -1.7505122e+000
C000-007  2.3938627e+001 -1.2143557e+001 -1.8386368e+000
C000-008  2.3959578e+001 -1.2410206e+001 -1.9215115e+000
C000-009  2.3975031e+001 -1.2671732e+001 -2.0044501e+000
C001-001  2.3950592e+001 -1.2872758e+001 -2.1915598e+000
C001-002  2.3885057e+001 -1.3061602e+001 -2.3583567e+000
C001-003  2.3811975e+001 -1.3231877e+001 -2.5172484e+000
C001-004  2.3736885e+001 -1.3381340e+001 -2.6706769e+000
C001-005  2.3673790e+001 -1.3502040e+001 -2.8298874e+000
C001-006  2.3614830e+001 -1.3596267e+001 -2.9934988e+000
C001-007  2.3542515e+001 -1.3673906e+001 -3.1467094e+000
C001-008  2.3450703e+001 -1.3739723e+001 -3.2765174e+000
C002-001  2.3099064e+001 -1.4024080e+001 -3.4795396e+000
C002-002  2.2850277e+001 -1.4250420e+001 -3.6073632e+000
C002-003  2.2568562e+001 -1.4474917e+001 -3.6945133e+000
C002-004  2.2316370e+001 -1.4683712e+001 -3.8744993e+000
C002-005  2.2044090e+001 -1.4885777e+001 -4.0411329e+000
C002-006  2.1738911e+001 -1.5080046e+001 -4.1856351e+000
C002-007  2.1417114e+001 -1.5268149e+001 -4.3542080e+000
C002-008  2.1120983e+001 -1.5447884e+001 -4.5949936e+000
C003-001  2.0736950e+001 -1.5479335e+001 -5.1787133e+000
C003-002  2.0549707e+001 -1.5349719e+001 -5.4425631e+000
C003-003  2.0446934e+001 -1.5184530e+001 -5.7482958e+000
C003-004  2.0317156e+001 -1.5018228e+001 -6.0537863e+000
C003-005  2.0195986e+001 -1.4840500e+001 -6.3740859e+000
C003-006  2.0058109e+001 -1.4660374e+001 -6.7024999e+000
C003-007  1.9978291e+001 -1.4450689e+001 -7.0578136e+000
C003-008  1.9984926e+001 -1.4205091e+001 -7.4556508e+000
C003-009  1.9868414e+001 -1.3989217e+001 -7.8207493e+000
C004-001  1.9661552e+001 -1.3930257e+001 -8.1223822e+000
C004-002  1.9287998e+001 -1.3991327e+001 -8.3458147e+000
C004-003  1.8814966e+001 -1.4129701e+001 -8.4168072e+000
C004-004  1.8402000e+001 -1.4327875e+001 -8.5208225e+000
C004-005  1.8042192e+001 -1.4604713e+001 -8.7200642e+000
C004-006  1.7702591e+001 -1.4967230e+001 -8.9816513e+000
C004-007  1.7270441e+001 -1.5377033e+001 -9.0063095e+000
C004-008  1.6843914e+001 -1.5862840e+001 -9.0517530e+000
C004-009  1.6460857e+001 -1.6439764e+001 -9.2053471e+000
C005-001  1.6088547e+001 -1.6540115e+001 -9.3494081e+000
C005-002  1.5719495e+001 -1.6655016e+001 -9.4763231e+000
C005-003  1.5368148e+001 -1.6780479e+001 -9.6137285e+000
C005-004  1.5030693e+001 -1.6913273e+001 -9.7602005e+000
C005-005  1.4695477e+001 -1.7055605e+001 -9.8991108e+000
C005-006  1.4350749e+001 -1.7212221e+001 -9.9973803e+000
C005-007  1.4009418e+001 -1.7381748e+001 -1.0116416e+001
C005-008  1.3658507e+001 -1.7566471e+001 -1.0163447e+001
C006-001  1.3168277e+001 -1.7923321e+001 -1.0075657e+001
C006-002  1.3011672e+001 -1.8089067e+001 -1.0057509e+001
C006-003  1.2867731e+001 -1.8236263e+001 -1.0003103e+001
C006-004  1.2731642e+001 -1.8368988e+001 -9.9382896e+000
C006-005  1.2599361e+001 -1.8490608e+001 -9.8808908e+000
C006-006  1.2473826e+001 -1.8598755e+001 -9.8169212e+000
C006-007  1.2357880e+001 -1.8690498e+001 -9.7374020e+000
C006-008  1.2245214e+001 -1.8772205e+001 -9.6633244e+000
C006-009  1.2140478e+001 -1.8839123e+001 -9.5795507e+000
C007-001  1.2031395e+001 -1.8951166e+001 -9.4792137e+000
C007-002  1.1923324e+001 -1.9054279e+001 -9.3631363e+000
C007-003  1.1811179e+001 -1.9154455e+001 -9.2433882e+000
C007-004  1.1691173e+001 -1.9256323e+001 -9.1277790e+000
C007-005  1.1565973e+001 -1.9356651e+001 -9.0104961e+000
C007-006  1.1437205e+001 -1.9453217e+001 -8.8876400e+000
C007-007  1.1315558e+001 -1.9530020e+001 -8.7298775e+000
C007-008  1.1173938e+001 -1.9625164e+001 -8.6044064e+000
C008-001  1.0512832e+001 -1.9803253e+001 -8.3363008e+000
C008-002  1.0031503e+001 -1.9906939e+001 -8.1760607e+000
C008-003  9.5454092e+000 -2.0051939e+001 -8.1501408e+000
C008-004  9.0848436e+000 -2.0191273e+001 -8.1291618e+000
C008-005  8.6769753e+000 -2.0318232e+001 -8.0068636e+000
C008-006  8.3026047e+000 -2.0448215e+001 -7.8560419e+000
C008-007  7.9918075e+000 -2.0578663e+001 -7.6001434e+000
C008-008  7.7075334e+000 -2.0715141e+001 -7.3541360e+000
C008-009  7.4175038e+000 -2.0862318e+001 -7.1682386e+000
C009-001  7.0789042e+000 -2.1075487e+001 -6.9973397e+000
C009-002  6.7749786e+000 -2.1272728e+001 -6.8164153e+000
C009-003  6.5275345e+000 -2.1452433e+001 -6.6008220e+000
C009-004  6.3186498e+000 -2.1616676e+001 -6.3797712e+000
C009-005  6.1441593e+000 -2.1765532e+001 -6.1576481e+000
C009-006  5.9883599e+000 -2.1901007e+001 -5.9425054e+000
C009-007  5.8767676e+000 -2.2020065e+001 -5.7150226e+000
C009-008  5.8022313e+000 -2.2123434e+001 -5.4812837e+000
C010-001  5.8308544e+000 -2.2513985e+001 -4.6822042e+000
C010-002  5.9952588e+000 -2.2774683e+001 -4.1262059e+000
C010-003  6.2466245e+000 -2.2978924e+001 -3.5848722e+000
C010-004  6.5716262e+000 -2.3123070e+001 -3.0664694e+000
C010-005  6.9348979e+000 -2.3233826e+001 -2.5609565e+000
C010-006  7.2803202e+000 -2.3376295e+001 -2.0147433e+000
C010-007  7.7146649e+000 -2.3446957e+001 -1.4970386e+000
C010-008  8.2018166e+000 -2.3479128e+001 -9.8338485e-001
C010-009  8.7954807e+000 -2.3410700e+001 -5.7654041e-001
C011-001  9.4326639e+000 -2.3239002e+001 -2.1325617e-001
C011-002  1.0002069e+001 -2.3099001e+001  1.6865246e-001
C011-003  1.0589759e+001 -2.2913954e+001  3.8151389e-001
C011-004  1.1064767e+001 -2.2777248e+001  7.4226314e-001
C011-005  1.1561727e+001 -2.2595764e+001  9.2305923e-001
C011-006  1.2032485e+001 -2.2403645e+001  1.0398517e+000
C011-007  1.2492724e+001 -2.2192839e+001  1.0188992e+000
C011-008  1.2917647e+001 -2.1974073e+001  9.3067753e-001
C011-009  1.3284032e+001 -2.1766504e+001  1.0139679e+000
C012-001  1.3713977e+001 -2.1622700e+001  1.0789776e+000
C012-002  1.4144468e+001 -2.1456980e+001  1.1739900e+000
C012-003  1.4578067e+001 -2.1266996e+001  1.2695612e+000
C012-004  1.5018510e+001 -2.1048048e+001  1.3295981e+000
C012-005  1.5463107e+001 -2.0802635e+001  1.3828386e+000
C012-006  1.5914095e+001 -2.0526402e+001  1.4100778e+000
C012-007  1.6367884e+001 -2.0224117e+001  1.4447047e+000
C012-008  1.6816782e+001 -1.9912498e+001  1.5489711e+000
C012-009  1.7264084e+001 -1.9589897e+001  1.6891878e+000
C013-001  1.7647562e+001 -1.9379236e+001  1.7959752e+000
C013-002  1.8028107e+001 -1.9153652e+001  1.8701547e+000
C013-003  1.8397909e+001 -1.8937887e+001  1.9825574e+000
C013-004  1.8764339e+001 -1.8717012e+001  2.0920327e+000
C013-005  1.9131254e+001 -1.8480402e+001  2.1709864e+000
C013-006  1.9498838e+001 -1.8225803e+001  2.2135191e+000
C013-007  1.9860826e+001 -1.7947781e+001  2.1765320e+000
C013-008  2.0215994e+001 -1.7661688e+001  2.1137910e+000
C013-009  2.0576408e+001 -1.7367107e+001  2.0702817e+000
C014-001  2.0982094e+001 -1.7117836e+001  1.9668300e+000
C014-002  2.1330257e+001 -1.6844931e+001  1.7768251e+000
C014-003  2.1616894e+001 -1.6548780e+001  1.5454109e+000
C014-004  2.1855076e+001 -1.6228195e+001  1.3080213e+000
C014-005  2.2084185e+001 -1.5877858e+001  1.1183065e+000
C014-006  2.2266603e+001 -1.5503608e+001  9.1536725e-001
C014-007  2.2481916e+001 -1.5091187e+001  8.1183368e-001
C014-008  2.2637625e+001 -1.4656347e+001  6.7766297e-001
C014-009  2.2744194e+001 -1.4198963e+001  5.2091855e-001
C015-001  2.2784649e+001 -1.3784880e+001  4.3426332e-001
C015-002  2.2807508e+001 -1.3358549e+001  2.7049324e-001
C015-003  2.2857353e+001 -1.2928005e+001  1.4268863e-001
C015-004  2.2950407e+001 -1.2494962e+001  9.6180558e-002
C015-005  2.3048761e+001 -1.2043578e+001  2.5212709e-002
C015-006  2.3139818e+001 -1.1560187e+001 -1.1731371e-001
C015-007  2.3211731e+001 -1.1046645e+001 -3.5994917e-001
C015-008  2.3260693e+001 -1.0519299e+001 -6.9453293e-001
C016-001 -9.0857038e+000  3.2475033e+001 -3.7010674e+000
C016-002 -9.4249716e+000  3.2486832e+001 -3.4371126e+000
C016-003 -9.7927008e+000  3.2438786e+001 -3.1898737e+000
C016-004 -1.0100471e+001  3.2476036e+001 -2.8569191e+000
C016-005 -1.0447467e+001  3.2437569e+001 -2.5481477e+000
C016-006 -1.0807220e+001  3.2363213e+001 -2.2378383e+000
C016-007 -1.1199154e+001  3.2227558e+001 -1.9523132e+000
C016-008 -1.1579927e+001  3.2094501e+001 -1.6335166e+000
C017-001 -1.2183008e+001  3.1928223e+001 -9.8458833e-001
C017-002 -1.2400714e+001  3.1894266e+001 -6.7972451e-001
C017-003 -1.2635008e+001  3.1820992e+001 -4.0053514e-001
C017-004 -1.2867114e+001  3.1725805e+001 -1.3027486e-001
C017-005 -1.3062564e+001  3.1636677e+001  1.5798427e-001
C017-006 -1.3279344e+001  3.1506805e+001  4.1728869e-001
C017-007 -1.3474254e+001  3.1369316e+001  6.8320656e-001
C017-008 -1.3678797e+001  3.1203363e+001  9.2753613e-001
C017-009 -1.3855827e+001  3.1028957e+001  1.1871645e+000
C018-001 -1.4311001e+001  3.0717234e+001  1.5041209e+000
C018-002 -1.4717806e+001  3.0445129e+001  1.8331094e+000
C018-003 -1.5183211e+001  3.0175289e+001  2.0270677e+000
C018-004 -1.5636189e+001  2.9931471e+001  2.1726840e+000
C018-005 -1.6031555e+001  2.9735170e+001  2.3925815e+000
C018-006 -1.6448660e+001  2.9560274e+001  2.5567482e+000
C018-007 -1.6892689e+001  2.9380238e+001  2.5029585e+000
C018-008 -1.7305000e+001  2.9232552e+001  2.4476418e+000
C019-001 -1.8087114e+001  2.9004227e+001  2.2191477e+000
C019-002 -1.8393763e+001  2.8905931e+001  1.9116147e+000
C019-003 -1.8696024e+001  2.8828850e+001  1.5767111e+000
C019-004 -1.8959839e+001  2.8776730e+001  1.1770376e+000
C019-005 -1.9224098e+001  2.8737282e+001  7.3391974e-001
C019-006 -1.9465033e+001  2.8717581e+001  2.3093481e-001
C019-007 -1.9696384e+001  2.8713306e+001 -3.2911360e-001
C019-008 -1.9766880e+001  2.8780273e+001 -9.6225351e-001
C020-001 -1.9932796e+001  2.8775522e+001 -2.0366793e+000
C020-002 -2.0068535e+001  2.8690784e+001 -2.4616194e+000
C020-003 -2.0299088e+001  2.8589701e+001 -2.8556886e+000
C020-004 -2.0302151e+001  2.8561562e+001 -3.3346717e+000
C020-005 -2.0504528e+001  2.8481215e+001 -3.7756889e+000
C020-006 -2.0415375e+001  2.8488220e+001 -4.3515377e+000
C020-007 -2.0261250e+001  2.8516226e+001 -4.9952550e+000
C020-008 -1.9977674e+001  2.8593346e+001 -5.6770077e+000
C021-001 -1.9355433e+001  2.9150803e+001 -6.4536519e+000
C021-002 -1.9117048e+001  2.9541880e+001 -6.6371946e+000
C021-003 -1.8834208e+001  2.9904251e+001 -6.7592850e+000
C021-004 -1.8559624e+001  3.0240879e+001 -6.9215488e+000
C021-005 -1.8244421e+001  3.0541071e+001 -7.0341253e+000
C021-006 -1.7914560e+001  3.0814127e+001 -7.1470814e+000
C021-007 -1.7542795e+001  3.1052893e+001 -7.2205515e+000
C021-008 -1.7208344e+001  3.1289623e+001 -7.3712130e+000
C021-009 -1.6907856e+001  3.1507614e+001 -7.5730739e+000
C022-001 -1.6590679e+001  3.1891005e+001 -7.8295560e+000
C022-002 -1.6225977e+001  3.2234413e+001 -8.0206842e+000
C022-003 -1.5842206e+001  3.2542149e+001 -8.1881552e+000
C022-004 -1.5429720e+001  3.2814209e+001 -8.3256168e+000
C022-005 -1.4981557e+001  3.3052582e+001 -8.4317455e+000
C022-006 -1.4488435e+001  3.3261169e+001 -8.5060101e+000
C022-007 -1.3930585e+001  3.3460171e+001 -8.5814667e+000
C022-008 -1.3347039e+001  3.3564259e+001 -8.4501038e+000
C023-001 -1.2968708e+001  3.3924583e+001 -7.9254255e+000
C023-002 -1.3193450e+001  3.4151337e+001 -7.5601640e+000
C023-003 -1.3500537e+001  3.4225361e+001 -7.2133899e+000
C023-004 -1.3809862e+001  3.4227562e+001 -6.8997898e+000
C023-005 -1.4094158e+001  3.4194134e+001 -6.5708938e+000
C023-006 -1.4440830e+001  3.4023716e+001 -6.3041120e+000
C023-007 -1.4778147e+001  3.3801083e+001 -6.0203862e+000
C023-008 -1.5128229e+001  3.3499310e+001 -5.7378249e+000
C023-009 -1.5512195e+001  3.3095825e+001 -5.5012627e+000
C024-001 -1.6074100e+001  3.2836506e+001 -5.3334417e+000
C024-002 -1.6490219e+001  3.2568596e+001 -5.1785979e+000
C024-003 -1.6763847e+001  3.2405708e+001 -4.9811521e+000
C024-004 -1.6916521e+001  3.2279438e+001 -4.8280172e+000
C024-005 -1.6939934e+001  3.2236408e+001 -4.7023621e+000
C024-006 -1.6825335e+001  3.2197868e+001 -4.6294999e+000
C024-007 -1.6569761e+001  3.2129147e+001 -4.6054974e+000
C024-008 -1.6192791e+001  3.1992355e+001 -4.6289363e+000
C024-009 -1.5756529e+001  3.1763100e+001 -4.7049065e+000
C025-001 -1.5355614e+001  3.1590464e+001 -4.8423381e+000
C025-002 -1.4948544e+001  3.1418493e+001 -4.9834189e+000
C025-003 -1.4552392e+001  3.1206684e+001 -5.1326127e+000
C025-004 -1.4119412e+001  3.1071339e+001 -5.2777014e+000
C025-005 -1.3693771e+001  3.0910212e+001 -5.4326091e+000
C025-006 -1.3264554e+001  3.0759752e+001 -5.6010556e+000
C025-007 -1.2839942e+001  3.0568907e+001 -5.7685485e+000
C025-008 -1.2390329e+001  3.0315899e+001 -5.8614283e+000
C026-001 -1.1645309e+001  3.0158381e+001 -6.1970091e+000
C026-002 -1.1368861e+001  3.0191011e+001 -6.3762970e+000
C026-003 -1.1122700e+001  3.0253580e+001 -6.5842052e+000
C026-004 -1.0902529e+001  3.0344294e+001 -6.8231649e+000
C026-005 -1.0638897e+001  3.0427252e+001 -6.9194131e+000
C026-006 -1.0366892e+001  3.0517447e+001 -6.9433036e+000
C026-007 -1.0109417e+001  3.0636679e+001 -6.9845495e+000
C026-008 -9.8482189e+000  3.0778538e+001 -7.0039616e+000
C027-001 -9.4654093e+000  3.1085413e+001 -6.8609428e+000
C027-002 -9.3460503e+000  3.1237461e+001 -6.7612486e+000
C027-003 -9.2249107e+000  3.1387354e+001 -6.6571760e+000
C027-004 -9.1038074e+000  3.1515802e+001 -6.5268927e+000
C027-005 -8.9827576e+000  3.1631880e+001 -6.3824730e+000
C027-006 -8.8622885e+000  3.1740990e+001 -6.2281084e+000
C027-007 -8.7384834e+000  3.1854603e+001 -6.0743341e+000
C027-008 -8.6104774e+000  3.1964146e+001 -5.9139357e+000
C027-009 -8.4810839e+000  3.2062046e+001 -5.7396288e+000
C028-001 -8.4254904e+000  3.2248394e+001 -5.5501614e+000
C028-002 -8.4411297e+000  3.2347305e+001 -5.3047743e+000
C028-003 -8.4665699e+000  3.2414070e+001 -5.0811090e+000
C028-004 -8.4829206e+000  3.2484421e+001 -4.8729653e+000
C028-005 -8.5334129e+000  3.2490311e+001 -4.6814723e+000
C028-006 -8.5869427e+000  3.2486946e+001 -4.4999628e+000
C028-007 -8.6211004e+000  3.2509918e+001 -4.3076873e+000
C028-008 -8.6747074e+000  3.2493771e+001 -4.1260042e+000
