# Supplementary material for: Disentangling biological variability and taphonomy: shape analysis of the limb long bones of the sauropodomorph dinosaur Plateosaurus
Source: PeerJ. 2020 Jul 23;8:e9359. doi: 10.7717/peerj.9359 (PMC7382942; doi:10.7717/peerj.9359)
Supplement: Supplemental Information 15 — The format (.pts) is readable by the packages used in the study and can be opened like a ".txt" file. [file peerj-08-9359-s015.zip › raw_data/landmark coordinates tibia/Tibia_L_GPITRE7313_Plateo.pts]

Version 1.0
261
S000  6.7490554e+000  2.5522793e+001 -3.6639259e+000
S001  1.0280560e+001  2.6161844e+001 -5.9099321e+000
S002  1.2068661e+001  2.8503080e+001 -4.2711716e+000
S003  2.1915556e+001  1.6450909e+001 -1.0339781e+001
S004  2.5295244e+001  1.7218031e+001 -7.6860781e+000
S005  2.8002258e+001  1.5881003e+001 -3.6741948e+000
S006 -1.0527249e+001 -2.6284609e+001 -5.0163260e+000
S007 -9.1329079e+000 -2.8428141e+001 -2.8241301e+000
S008 -7.3295259e+000 -2.9812279e+001  1.2211590e+000
S009 -2.2172260e+000 -3.3790459e+001 -1.4503379e+000
S010 -9.4706047e-001 -3.3410172e+001 -5.0850706e+000
S011 -7.0944500e+000 -2.9982626e+001 -9.9663925e+000
S012 -6.4771357e+000 -2.8945557e+001 -6.2570219e+000
S013 -7.2768354e+000 -2.6751740e+001 -8.3276176e+000
C000-001  6.8540082e+000  2.5600201e+001 -3.9679930e+000
C000-002  7.0285382e+000  2.5717421e+001 -4.2110167e+000
C000-003  7.1786757e+000  2.5798357e+001 -4.4633808e+000
C000-004  7.3564262e+000  2.5880512e+001 -4.6761837e+000
C000-005  7.5889926e+000  2.5963963e+001 -4.7946830e+000
C000-006  7.8040166e+000  2.6024933e+001 -4.9339805e+000
C000-007  8.0316572e+000  2.6076149e+001 -5.0515428e+000
C000-008  8.2658005e+000  2.6118923e+001 -5.1590099e+000
C000-009  8.4844036e+000  2.6155945e+001 -5.2860727e+000
C001-001  8.6642427e+000  2.6234371e+001 -5.3935347e+000
C001-002  8.8359489e+000  2.6294329e+001 -5.5085115e+000
C001-003  9.0088959e+000  2.6333908e+001 -5.6200523e+000
C001-004  9.1921244e+000  2.6353537e+001 -5.7154865e+000
C001-005  9.3843508e+000  2.6353273e+001 -5.8019772e+000
C001-006  9.5872698e+000  2.6333706e+001 -5.8968773e+000
C001-007  9.8149672e+000  2.6297594e+001 -5.9598050e+000
C001-008  1.0057163e+001  2.6243078e+001 -5.9701133e+000
C002-001  1.0338495e+001  2.6962105e+001 -5.6889343e+000
C002-002  1.0360357e+001  2.7603926e+001 -5.3715868e+000
C002-003  1.0487271e+001  2.8135645e+001 -5.1625237e+000
C002-004  1.0629580e+001  2.8522877e+001 -4.9425797e+000
C002-005  1.0802101e+001  2.8766644e+001 -4.7270956e+000
C002-006  1.0980104e+001  2.8835861e+001 -4.4608598e+000
C002-007  1.1276951e+001  2.8808897e+001 -4.2897730e+000
C002-008  1.1660605e+001  2.8700363e+001 -4.2295966e+000
C003-001  1.2324688e+001  2.8206434e+001 -4.4498839e+000
C003-002  1.2585249e+001  2.7899761e+001 -4.6889462e+000
C003-003  1.2852044e+001  2.7571053e+001 -4.9642458e+000
C003-004  1.3125553e+001  2.7215960e+001 -5.2710319e+000
C003-005  1.3392037e+001  2.6755032e+001 -5.4601479e+000
C003-006  1.3657891e+001  2.6251003e+001 -5.6152358e+000
C003-007  1.3942163e+001  2.5787163e+001 -5.9211593e+000
C003-008  1.4255231e+001  2.5363373e+001 -6.5173206e+000
C003-009  1.4549084e+001  2.4813389e+001 -6.8680544e+000
C004-001  1.4883945e+001  2.4255226e+001 -7.7345514e+000
C004-002  1.5273903e+001  2.3649891e+001 -7.9342723e+000
C004-003  1.5655154e+001  2.3152668e+001 -8.4570637e+000
C004-004  1.6061157e+001  2.2696966e+001 -8.8842144e+000
C004-005  1.6496981e+001  2.2281996e+001 -9.2205162e+000
C004-006  1.6951328e+001  2.1917219e+001 -9.5126133e+000
C004-007  1.7457668e+001  2.1563383e+001 -9.5975809e+000
C004-008  1.7948547e+001  2.1286415e+001 -9.7523985e+000
C004-009  1.8451355e+001  2.1093151e+001 -9.9879503e+000
C005-001  1.9237696e+001  2.0397079e+001 -9.8038301e+000
C005-002  1.9987120e+001  1.9720594e+001 -9.7261448e+000
C005-003  2.0492449e+001  1.9304804e+001 -1.0117640e+001
C005-004  2.0878511e+001  1.8901890e+001 -1.0444288e+001
C005-005  2.1172009e+001  1.8476894e+001 -1.0719876e+001
C005-006  2.1450367e+001  1.7964687e+001 -1.0803552e+001
C005-007  2.1693241e+001  1.7418903e+001 -1.0733863e+001
C005-008  2.1857187e+001  1.6888800e+001 -1.0598069e+001
C006-001  2.2003580e+001  1.6338858e+001 -1.0209644e+001
C006-002  2.2110079e+001  1.6295641e+001 -1.0087022e+001
C006-003  2.2238056e+001  1.6282639e+001 -9.9896078e+000
C006-004  2.2396832e+001  1.6272837e+001 -9.9172812e+000
C006-005  2.2593309e+001  1.6294109e+001 -9.8466034e+000
C006-006  2.2808451e+001  1.6425507e+001 -9.7466173e+000
C006-007  2.3029196e+001  1.6665066e+001 -9.6262417e+000
C006-008  2.3228224e+001  1.7006269e+001 -9.4898586e+000
C006-009  2.3460409e+001  1.7375723e+001 -9.3629637e+000
C007-001  2.3581280e+001  1.7467794e+001 -9.1923656e+000
C007-002  2.3760164e+001  1.7513767e+001 -9.0111675e+000
C007-003  2.3988131e+001  1.7519003e+001 -8.8669052e+000
C007-004  2.4209284e+001  1.7510122e+001 -8.7174768e+000
C007-005  2.4442419e+001  1.7473616e+001 -8.5901222e+000
C007-006  2.4654276e+001  1.7431652e+001 -8.4021645e+000
C007-007  2.4871380e+001  1.7368139e+001 -8.1992540e+000
C007-008  2.5089201e+001  1.7289286e+001 -7.9675994e+000
C008-001  2.5490662e+001  1.6851889e+001 -7.5989041e+000
C008-002  2.5670961e+001  1.6511076e+001 -7.4869876e+000
C008-003  2.5791086e+001  1.6245947e+001 -7.2634192e+000
C008-004  2.5902374e+001  1.5992146e+001 -7.0298009e+000
C008-005  2.6022846e+001  1.5731658e+001 -6.8182683e+000
C008-006  2.6079468e+001  1.5551765e+001 -6.4967656e+000
C008-007  2.6155682e+001  1.5355285e+001 -6.2154260e+000
C008-008  2.6234127e+001  1.5157425e+001 -5.9386339e+000
C008-009  2.6316154e+001  1.4945864e+001 -5.6626654e+000
C009-001  2.6535341e+001  1.4896991e+001 -5.1927972e+000
C009-002  2.6743614e+001  1.4891684e+001 -4.7836871e+000
C009-003  2.6943993e+001  1.4923923e+001 -4.4388151e+000
C009-004  2.7150951e+001  1.4969345e+001 -4.1625900e+000
C009-005  2.7346796e+001  1.5060561e+001 -3.9430978e+000
C009-006  2.7539232e+001  1.5186961e+001 -3.7831171e+000
C009-007  2.7695236e+001  1.5389885e+001 -3.6839230e+000
C009-008  2.7823666e+001  1.5644967e+001 -3.6520264e+000
C010-001  2.7885885e+001  1.5843760e+001 -3.4268179e+000
C010-002  2.7745584e+001  1.5857088e+001 -3.1583059e+000
C010-003  2.7627359e+001  1.5856894e+001 -2.8667843e+000
C010-004  2.7511055e+001  1.5844782e+001 -2.5491059e+000
C010-005  2.7353310e+001  1.5871510e+001 -2.2026422e+000
C010-006  2.7120619e+001  1.5998040e+001 -1.8418442e+000
C010-007  2.6833672e+001  1.6204712e+001 -1.4749901e+000
C010-008  2.6516563e+001  1.6450817e+001 -1.0887461e+000
C010-009  2.6161201e+001  1.6755383e+001 -7.0990413e-001
C011-001  2.5919455e+001  1.7124063e+001 -4.7500509e-001
C011-002  2.5639860e+001  1.7552847e+001 -2.7849868e-001
C011-003  2.5325983e+001  1.8028868e+001 -1.0413723e-001
C011-004  2.4984953e+001  1.8542072e+001  8.3447300e-002
C011-005  2.4612440e+001  1.9101330e+001  2.6334119e-001
C011-006  2.4178890e+001  1.9711397e+001  2.7648890e-001
C011-007  2.3795773e+001  2.0370041e+001  7.2952664e-001
C011-008  2.3349108e+001  2.1106644e+001  1.0147841e+000
C011-009  2.2799351e+001  2.1805202e+001  8.6455733e-001
C012-001  2.2271610e+001  2.2403902e+001  1.1034461e+000
C012-002  2.1739830e+001  2.2907284e+001  1.1663787e+000
C012-003  2.1230003e+001  2.3333261e+001  1.1395788e+000
C012-004  2.0748074e+001  2.3700518e+001  1.0790321e+000
C012-005  2.0293772e+001  2.4006561e+001  9.6790612e-001
C012-006  1.9855282e+001  2.4322727e+001  1.0262589e+000
C012-007  1.9440285e+001  2.4573542e+001  1.0265188e+000
C012-008  1.9048311e+001  2.4767756e+001  9.8990351e-001
C012-009  1.8678171e+001  2.4911364e+001  9.3234169e-001
C013-001  1.8083078e+001  2.5200792e+001  9.6231133e-001
C013-002  1.7488501e+001  2.5488239e+001  1.0236752e+000
C013-003  1.6890152e+001  2.5763212e+001  1.0694101e+000
C013-004  1.6272840e+001  2.5975021e+001  8.9248478e-001
C013-005  1.5663737e+001  2.6210964e+001  8.5825884e-001
C013-006  1.5049632e+001  2.6438202e+001  8.3412391e-001
C013-007  1.4427164e+001  2.6650259e+001  7.9788458e-001
C013-008  1.3786029e+001  2.6847370e+001  7.7745134e-001
C013-009  1.3189229e+001  2.7025179e+001  5.9231776e-001
C014-001  1.2915075e+001  2.7377665e+001  2.7695739e-001
C014-002  1.2553355e+001  2.7677071e+001  1.2096003e-001
C014-003  1.2153451e+001  2.7950081e+001 -1.1189334e-002
C014-004  1.1694301e+001  2.8232462e+001 -9.5966086e-002
C014-005  1.1367890e+001  2.8307161e+001 -3.7362263e-001
C014-006  1.0966565e+001  2.8395941e+001 -5.7390916e-001
C014-007  1.0533434e+001  2.8460695e+001 -7.4249661e-001
C014-008  1.0138058e+001  2.8399504e+001 -9.9393946e-001
C014-009  9.7080498e+000  2.8318968e+001 -1.1999593e+000
C015-001  9.4074402e+000  2.7845198e+001 -1.1137192e+000
C015-002  9.1012344e+000  2.7407825e+001 -1.1219053e+000
C015-003  8.8062420e+000  2.7005756e+001 -1.2863257e+000
C015-004  8.4845791e+000  2.6658421e+001 -1.4640574e+000
C015-005  8.1182280e+000  2.6334225e+001 -1.6431528e+000
C015-006  7.7195735e+000  2.6016586e+001 -1.9259030e+000
C015-007  7.2845616e+000  2.5700100e+001 -2.3589489e+000
C015-008  6.8941050e+000  2.5463547e+001 -3.0008867e+000
C016-001 -1.0462425e+001 -2.6595043e+001 -4.7483411e+000
C016-002 -1.0350273e+001 -2.6894299e+001 -4.4849510e+000
C016-003 -1.0180415e+001 -2.7187468e+001 -4.2635212e+000
C016-004 -9.9877281e+000 -2.7463715e+001 -4.0667744e+000
C016-005 -9.8228455e+000 -2.7705309e+001 -3.8340130e+000
C016-006 -9.6553459e+000 -2.7922417e+001 -3.5931866e+000
C016-007 -9.5035877e+000 -2.8108900e+001 -3.3266840e+000
C016-008 -9.2691078e+000 -2.8296997e+001 -3.1173563e+000
C017-001 -9.0789490e+000 -2.8609795e+001 -2.5608323e+000
C017-002 -9.0362988e+000 -2.8751099e+001 -2.2833564e+000
C017-003 -8.9340601e+000 -2.8868093e+001 -2.0203364e+000
C017-004 -8.8241987e+000 -2.8949005e+001 -1.7502021e+000
C017-005 -8.7294426e+000 -2.8988377e+001 -1.4660859e+000
C017-006 -8.5539522e+000 -2.9011831e+001 -1.2015634e+000
C017-007 -8.4938822e+000 -2.8956678e+001 -8.8524991e-001
C017-008 -8.3079758e+000 -2.8904726e+001 -6.0615569e-001
C017-009 -8.1032009e+000 -2.8826220e+001 -3.2808498e-001
C018-001 -7.9751139e+000 -2.8756222e+001 -2.8861977e-002
C018-002 -7.7788019e+000 -2.8789465e+001  1.9229554e-001
C018-003 -7.6204185e+000 -2.8850756e+001  3.9670500e-001
C018-004 -7.4889822e+000 -2.8956284e+001  5.5898571e-001
C018-005 -7.3858719e+000 -2.9105942e+001  6.5905476e-001
C018-006 -7.3528123e+000 -2.9181725e+001  9.8535943e-001
C018-007 -7.3271422e+000 -2.9360996e+001  1.1735939e+000
C018-008 -7.3212705e+000 -2.9589205e+001  1.2440245e+000
C019-001 -6.9092660e+000 -3.0393007e+001  1.0938212e+000
C019-002 -6.4739356e+000 -3.0959869e+001  1.0296926e+000
C019-003 -6.0114455e+000 -3.1489862e+001  9.3407232e-001
C019-004 -5.5191107e+000 -3.1988741e+001  8.1918329e-001
C019-005 -4.9796424e+000 -3.2480289e+001  7.2583604e-001
C019-006 -4.3322229e+000 -3.2974949e+001  5.7491577e-001
C019-007 -3.5232639e+000 -3.3473980e+001  2.7306759e-001
C019-008 -2.6824641e+000 -3.3818073e+001 -4.2868769e-001
C020-001 -1.9005809e+000 -3.3639797e+001 -1.9161239e+000
C020-002 -1.4842310e+000 -3.3620884e+001 -2.2816904e+000
C020-003 -1.1517689e+000 -3.3596539e+001 -2.6566045e+000
C020-004 -9.6432602e-001 -3.3530422e+001 -3.0724990e+000
C020-005 -8.2376939e-001 -3.3487713e+001 -3.4753764e+000
C020-006 -8.3402568e-001 -3.3398056e+001 -3.8896716e+000
C020-007 -8.2256347e-001 -3.3376133e+001 -4.2721410e+000
C020-008 -8.5715443e-001 -3.3380562e+001 -4.6626215e+000
C021-001 -1.2674149e+000 -3.3386681e+001 -5.3959966e+000
C021-002 -1.6050476e+000 -3.3355415e+001 -5.7207260e+000
C021-003 -1.9957695e+000 -3.3256950e+001 -5.9837794e+000
C021-004 -2.3817854e+000 -3.3155037e+001 -6.2557416e+000
C021-005 -2.7622232e+000 -3.3056225e+001 -6.5470748e+000
C021-006 -3.1034548e+000 -3.3024742e+001 -6.9372206e+000
C021-007 -3.4761906e+000 -3.2938694e+001 -7.2770448e+000
C021-008 -3.8529253e+000 -3.2846905e+001 -7.6276803e+000
C021-009 -4.2263341e+000 -3.2761810e+001 -8.0031252e+000
C022-001 -4.6784334e+000 -3.2632938e+001 -8.4481373e+000
C022-002 -5.1081495e+000 -3.2443497e+001 -8.8215017e+000
C022-003 -5.5238767e+000 -3.2176346e+001 -9.1020222e+000
C022-004 -5.8746428e+000 -3.1913151e+001 -9.3741198e+000
C022-005 -6.1645808e+000 -3.1660435e+001 -9.6732454e+000
C022-006 -6.4489050e+000 -3.1322601e+001 -9.8906279e+000
C022-007 -6.7166004e+000 -3.0906231e+001 -1.0004977e+001
C022-008 -6.9775023e+000 -3.0432381e+001 -1.0144558e+001
C023-001 -7.5091963e+000 -3.0291233e+001 -9.8009548e+000
C023-002 -7.7973475e+000 -3.0633856e+001 -9.5280495e+000
C023-003 -7.9957995e+000 -3.0962446e+001 -9.2425337e+000
C023-004 -8.0868511e+000 -3.1268951e+001 -8.9548759e+000
C023-005 -8.0945272e+000 -3.1548294e+001 -8.6745853e+000
C023-006 -8.0357103e+000 -3.1802425e+001 -8.3981056e+000
C023-007 -7.9688578e+000 -3.2049065e+001 -8.1084547e+000
C023-008 -7.8493433e+000 -3.2284008e+001 -7.8060546e+000
C023-009 -7.7134533e+000 -3.2526924e+001 -7.4781785e+000
C024-001 -7.3493872e+000 -3.2581245e+001 -7.0931697e+000
C024-002 -6.7001872e+000 -3.2511990e+001 -6.8868923e+000
C024-003 -6.4229383e+000 -3.2534645e+001 -6.5368328e+000
C024-004 -6.1623640e+000 -3.2536121e+001 -6.2217164e+000
C024-005 -5.9672289e+000 -3.2532242e+001 -5.9172058e+000
C024-006 -5.8610430e+000 -3.2531757e+001 -5.6117353e+000
C024-007 -5.7912145e+000 -3.2519382e+001 -5.3365688e+000
C024-008 -5.8360972e+000 -3.2529228e+001 -5.0575762e+000
C024-009 -5.8339324e+000 -3.2462986e+001 -4.8158669e+000
C025-001 -5.9587245e+000 -3.2204384e+001 -4.9229097e+000
C025-002 -5.9554429e+000 -3.1819105e+001 -5.0672793e+000
C025-003 -5.9278159e+000 -3.1421299e+001 -5.2009516e+000
C025-004 -5.8729439e+000 -3.1021912e+001 -5.2955842e+000
C025-005 -5.8536863e+000 -3.0618698e+001 -5.3862395e+000
C025-006 -5.9817472e+000 -3.0221731e+001 -5.5904598e+000
C025-007 -6.1116161e+000 -2.9807459e+001 -5.7882628e+000
C025-008 -6.2726631e+000 -2.9377089e+001 -6.0052099e+000
C026-001 -6.5033865e+000 -2.8676662e+001 -6.5124698e+000
C026-002 -6.5360622e+000 -2.8395350e+001 -6.7494526e+000
C026-003 -6.5841551e+000 -2.8110258e+001 -6.9706664e+000
C026-004 -6.6555982e+000 -2.7858776e+001 -7.2074695e+000
C026-005 -6.7454700e+000 -2.7632662e+001 -7.4589739e+000
C026-006 -6.8522506e+000 -2.7435638e+001 -7.7412286e+000
C026-007 -6.9747033e+000 -2.7203548e+001 -7.9679399e+000
C026-008 -7.1163425e+000 -2.6977674e+001 -8.1799688e+000
C027-001 -7.5515752e+000 -2.6527349e+001 -8.3288851e+000
C027-002 -7.8302813e+000 -2.6339561e+001 -8.4078722e+000
C027-003 -8.1124897e+000 -2.6169952e+001 -8.4509621e+000
C027-004 -8.3702908e+000 -2.6041319e+001 -8.3756485e+000
C027-005 -8.6058559e+000 -2.5950085e+001 -8.2459478e+000
C027-006 -8.8641672e+000 -2.5874319e+001 -8.1583176e+000
C027-007 -9.1143951e+000 -2.5830294e+001 -8.0302315e+000
C027-008 -9.3757086e+000 -2.5818541e+001 -7.8861318e+000
C027-009 -9.5967283e+000 -2.5833611e+001 -7.6738591e+000
C028-001 -9.8146858e+000 -2.5878904e+001 -7.3985753e+000
C028-002 -1.0056950e+001 -2.5942047e+001 -7.1591020e+000
C028-003 -1.0260025e+001 -2.6003418e+001 -6.9043384e+000
C028-004 -1.0442250e+001 -2.6066042e+001 -6.6395698e+000
C028-005 -1.0519734e+001 -2.6111618e+001 -6.3377662e+000
C028-006 -1.0554665e+001 -2.6158157e+001 -6.0283151e+000
C028-007 -1.0569521e+001 -2.6206852e+001 -5.7111802e+000
C028-008 -1.0608423e+001 -2.6244751e+001 -5.3663316e+000
