# Supplementary material for: Disentangling biological variability and taphonomy: shape analysis of the limb long bones of the sauropodomorph dinosaur Plateosaurus
Source: PeerJ. 2020 Jul 23;8:e9359. doi: 10.7717/peerj.9359 (PMC7382942; doi:10.7717/peerj.9359)
Supplement: Supplemental Information 15 — The format (.pts) is readable by the packages used in the study and can be opened like a ".txt" file. [file peerj-08-9359-s015.zip › raw_data/landmark coordinates tibia/Tibia_L_GPIT_I_Plateo.pts]

Version 1.0
261
S000 -3.2917032e+000  1.4401800e+001  9.5879040e+000
S001 -7.7257305e-001  1.3127422e+001  8.8748646e+000
S002  1.1659273e+000  1.4181660e+001  9.3157406e+000
S003  8.8009348e+000  1.3006043e+001  1.1916652e+001
S004  1.1236606e+001  1.7513552e+001  1.1894222e+001
S005  1.2184379e+001  2.2101856e+001  1.2428644e+001
S006  7.5424767e-001  1.2634874e+001  4.9849022e+001
S007 -2.4658394e-001  1.6183401e+001  5.2500374e+001
S008  1.2314386e+000  2.1147717e+001  5.3714203e+001
S009  5.9390650e+000  2.0162827e+001  5.3914394e+001
S010  8.3593454e+000  1.8864317e+001  5.4041550e+001
S011  6.3066545e+000  1.3016225e+001  5.3370956e+001
S012  5.1179109e+000  1.4598059e+001  5.0887604e+001
S013  3.8039875e+000  1.2794635e+001  4.9421398e+001
C000-001 -3.1868656e+000  1.4153166e+001  9.4900684e+000
C000-002 -3.0311613e+000  1.3956745e+001  9.3972378e+000
C000-003 -2.8676922e+000  1.3806828e+001  9.3130789e+000
C000-004 -2.7168009e+000  1.3684529e+001  9.2390909e+000
C000-005 -2.5677497e+000  1.3604263e+001  9.1739550e+000
C000-006 -2.4279072e+000  1.3551582e+001  9.1181269e+000
C000-007 -2.3027980e+000  1.3502757e+001  9.0730591e+000
C000-008 -2.1850257e+000  1.3468399e+001  9.0385170e+000
C000-009 -2.0762386e+000  1.3440054e+001  9.0164499e+000
C001-001 -1.9341333e+000  1.3390380e+001  8.9833841e+000
C001-002 -1.7975907e+000  1.3322258e+001  8.9576292e+000
C001-003 -1.6588794e+000  1.3261787e+001  8.9358702e+000
C001-004 -1.5146252e+000  1.3223383e+001  8.9157572e+000
C001-005 -1.3682442e+000  1.3196761e+001  8.8987589e+000
C001-006 -1.2226772e+000  1.3160762e+001  8.8882103e+000
C001-007 -1.0742711e+000  1.3125443e+001  8.8824406e+000
C001-008 -9.2259532e-001  1.3113068e+001  8.8780432e+000
C002-001 -4.3172815e-001  1.3211919e+001  8.7886028e+000
C002-002 -1.6000469e-001  1.3460190e+001  8.7203665e+000
C002-003  3.4119215e-002  1.3741607e+001  8.7179222e+000
C002-004  2.6359159e-001  1.3894025e+001  8.7343655e+000
C002-005  4.6608621e-001  1.4026988e+001  8.7923317e+000
C002-006  6.3390589e-001  1.4152955e+001  8.9041023e+000
C002-007  7.9983354e-001  1.4239898e+001  9.0479822e+000
C002-008  9.8662317e-001  1.4248932e+001  9.1859484e+000
C003-001  1.5474381e+000  1.4226257e+001  9.3051052e+000
C003-002  1.8952425e+000  1.4242853e+001  9.3107767e+000
C003-003  2.2052569e+000  1.4128780e+001  9.2377243e+000
C003-004  2.4641995e+000  1.4066427e+001  9.2482624e+000
C003-005  2.6800046e+000  1.4001061e+001  9.2954855e+000
C003-006  2.8538764e+000  1.3926268e+001  9.3749065e+000
C003-007  2.9847469e+000  1.3833764e+001  9.4788160e+000
C003-008  3.0697253e+000  1.3713825e+001  9.5950451e+000
C003-009  3.1035733e+000  1.3550550e+001  9.6974888e+000
C004-001  3.4892855e+000  1.3526925e+001  9.6650848e+000
C004-002  3.8567641e+000  1.3465005e+001  9.6042194e+000
C004-003  4.2145243e+000  1.3387141e+001  9.5511656e+000
C004-004  4.5636549e+000  1.3334055e+001  9.5496616e+000
C004-005  4.9016657e+000  1.3288501e+001  9.5774126e+000
C004-006  5.2285480e+000  1.3244637e+001  9.6278648e+000
C004-007  5.5436125e+000  1.3237969e+001  9.7304802e+000
C004-008  5.8505721e+000  1.3162225e+001  9.7965736e+000
C004-009  6.1466398e+000  1.3046236e+001  9.8558702e+000
C005-001  6.6969533e+000  1.3024861e+001  1.0038245e+001
C005-002  7.1861272e+000  1.2970073e+001  1.0210018e+001
C005-003  7.6125574e+000  1.2930031e+001  1.0404120e+001
C005-004  7.9704924e+000  1.2925502e+001  1.0622727e+001
C005-005  8.2590303e+000  1.2947364e+001  1.0856036e+001
C005-006  8.4857073e+000  1.2964057e+001  1.1098157e+001
C005-007  8.6608315e+000  1.2948943e+001  1.1356144e+001
C005-008  8.7721329e+000  1.2947467e+001  1.1634505e+001
C006-001  9.0606318e+000  1.3169128e+001  1.2061830e+001
C006-002  9.3095312e+000  1.3324283e+001  1.2179580e+001
C006-003  9.5474348e+000  1.3474245e+001  1.2270060e+001
C006-004  9.7632294e+000  1.3642061e+001  1.2322056e+001
C006-005  9.9742241e+000  1.3797000e+001  1.2351234e+001
C006-006  1.0177149e+001  1.3952499e+001  1.2351564e+001
C006-007  1.0363858e+001  1.4119773e+001  1.2316175e+001
C006-008  1.0535217e+001  1.4295760e+001  1.2246278e+001
C006-009  1.0636689e+001  1.4490988e+001  1.2128285e+001
C007-001  1.0664932e+001  1.4948063e+001  1.2031223e+001
C007-002  1.0718259e+001  1.5369216e+001  1.1957145e+001
C007-003  1.0854925e+001  1.5758219e+001  1.1915772e+001
C007-004  1.0932962e+001  1.6122803e+001  1.1875604e+001
C007-005  1.0944541e+001  1.6460531e+001  1.1843722e+001
C007-006  1.0982211e+001  1.6770863e+001  1.1835057e+001
C007-007  1.1088134e+001  1.7047112e+001  1.1841702e+001
C007-008  1.1167875e+001  1.7294577e+001  1.1860566e+001
C008-001  1.1397839e+001  1.7809507e+001  1.1877657e+001
C008-002  1.1590384e+001  1.8092955e+001  1.1864406e+001
C008-003  1.1733974e+001  1.8377384e+001  1.1882363e+001
C008-004  1.1800754e+001  1.8653814e+001  1.1939396e+001
C008-005  1.1823888e+001  1.8918602e+001  1.2020754e+001
C008-006  1.1865912e+001  1.9176512e+001  1.2107985e+001
C008-007  1.1927746e+001  1.9428442e+001  1.2205519e+001
C008-008  1.1986171e+001  1.9671551e+001  1.2322361e+001
C008-009  1.2031967e+001  1.9903009e+001  1.2462379e+001
C009-001  1.2087986e+001  2.0224226e+001  1.2521446e+001
C009-002  1.2112436e+001  2.0530855e+001  1.2563091e+001
C009-003  1.2115870e+001  2.0820137e+001  1.2584990e+001
C009-004  1.2141203e+001  2.1083672e+001  1.2596787e+001
C009-005  1.2175644e+001  2.1325790e+001  1.2597673e+001
C009-006  1.2184464e+001  2.1550478e+001  1.2577937e+001
C009-007  1.2186047e+001  2.1754482e+001  1.2542367e+001
C009-008  1.2189363e+001  2.1938471e+001  1.2493514e+001
C010-001  1.2039110e+001  2.2419498e+001  1.2336945e+001
C010-002  1.1800175e+001  2.2682226e+001  1.2224675e+001
C010-003  1.1522817e+001  2.2883347e+001  1.2105739e+001
C010-004  1.1232411e+001  2.3034178e+001  1.1985994e+001
C010-005  1.0942932e+001  2.3163990e+001  1.1866421e+001
C010-006  1.0640901e+001  2.3253294e+001  1.1745991e+001
C010-007  1.0331632e+001  2.3332716e+001  1.1622160e+001
C010-008  1.0006859e+001  2.3413549e+001  1.1489530e+001
C010-009  9.6610136e+000  2.3445004e+001  1.1354188e+001
C011-001  9.4160404e+000  2.3404793e+001  1.1273856e+001
C011-002  9.1404638e+000  2.3448080e+001  1.1161551e+001
C011-003  8.8587017e+000  2.3495020e+001  1.1046739e+001
C011-004  8.5587797e+000  2.3479559e+001  1.0933422e+001
C011-005  8.2484808e+000  2.3517187e+001  1.0815191e+001
C011-006  7.8880019e+000  2.3538774e+001  1.0684602e+001
C011-007  7.4489169e+000  2.3451303e+001  1.0534875e+001
C011-008  7.0385308e+000  2.3046486e+001  1.0410715e+001
C011-009  6.7152553e+000  2.2589304e+001  1.0320938e+001
C012-001  6.2637234e+000  2.2501909e+001  1.0167604e+001
C012-002  5.8261237e+000  2.2417858e+001  9.9947739e+000
C012-003  5.4800649e+000  2.2207214e+001  9.9054956e+000
C012-004  5.1492982e+000  2.1965218e+001  9.8466463e+000
C012-005  4.8197408e+000  2.1724955e+001  9.7860441e+000
C012-006  4.4957428e+000  2.1486769e+001  9.7178354e+000
C012-007  4.1898894e+000  2.1231989e+001  9.6565475e+000
C012-008  3.8656545e+000  2.1011023e+001  9.5586643e+000
C012-009  3.5675583e+000  2.0752764e+001  9.4887629e+000
C013-001  3.3751292e+000  2.0588221e+001  9.5802479e+000
C013-002  3.1753752e+000  2.0385742e+001  9.6391020e+000
C013-003  2.9954703e+000  2.0116491e+001  9.6673632e+000
C013-004  2.8381212e+000  1.9767170e+001  9.6634054e+000
C013-005  2.5623569e+000  1.9502089e+001  9.5552464e+000
C013-006  2.1409588e+000  1.9399614e+001  9.3046246e+000
C013-007  1.8098692e+000  1.9124670e+001  9.0626822e+000
C013-008  1.4892527e+000  1.8731436e+001  8.8209591e+000
C013-009  1.1018066e+000  1.8335115e+001  8.5299778e+000
C014-001  6.9394279e-001  1.8156759e+001  8.1942673e+000
C014-002  3.1572157e-001  1.7849289e+001  8.0506392e+000
C014-003 -9.4144851e-002  1.7658871e+001  7.8955879e+000
C014-004 -4.9376243e-001  1.7436823e+001  7.8597069e+000
C014-005 -9.0649766e-001  1.7254042e+001  7.8765411e+000
C014-006 -1.3536253e+000  1.7134014e+001  7.9308352e+000
C014-007 -1.8027483e+000  1.7008797e+001  8.0877647e+000
C014-008 -2.2262177e+000  1.6856293e+001  8.3516054e+000
C014-009 -2.5991251e+000  1.6672844e+001  8.6945372e+000
C015-001 -2.8234706e+000  1.6383902e+001  8.6967363e+000
C015-002 -3.0226886e+000  1.6095478e+001  8.7202597e+000
C015-003 -3.1599863e+000  1.5801383e+001  8.7744980e+000
C015-004 -3.2151196e+000  1.5516180e+001  8.8627424e+000
C015-005 -3.2544625e+000  1.5259633e+001  8.9692345e+000
C015-006 -3.3137186e+000  1.5022041e+001  9.0892820e+000
C015-007 -3.3589382e+000  1.4794885e+001  9.2315855e+000
C015-008 -3.3469813e+000  1.4587070e+001  9.3995638e+000
C016-001  4.3339688e-001  1.2901525e+001  5.0290897e+001
C016-002  2.2988081e-001  1.3327312e+001  5.0783154e+001
C016-003  1.5570065e-001  1.3821481e+001  5.1173691e+001
C016-004  1.2075159e-001  1.4286997e+001  5.1472141e+001
C016-005  7.5231768e-002  1.4708028e+001  5.1730358e+001
C016-006 -1.1484571e-001  1.5074191e+001  5.2025997e+001
C016-007 -2.4323083e-001  1.5452231e+001  5.2236481e+001
C016-008 -2.2774971e-001  1.5828281e+001  5.2372780e+001
C017-001 -2.7722412e-001  1.6519655e+001  5.2510052e+001
C017-002 -3.7483022e-001  1.6858034e+001  5.2506458e+001
C017-003 -4.4783130e-001  1.7192621e+001  5.2514641e+001
C017-004 -4.9781081e-001  1.7523203e+001  5.2533974e+001
C017-005 -4.6917605e-001  1.7840981e+001  5.2585667e+001
C017-006 -4.2717201e-001  1.8155430e+001  5.2646240e+001
C017-007 -2.9301828e-001  1.8456486e+001  5.2747272e+001
C017-008 -1.6761011e-001  1.8759094e+001  5.2848301e+001
C017-009 -1.6923997e-001  1.9069929e+001  5.2897572e+001
C018-001 -1.3697679e-001  1.9421398e+001  5.2949093e+001
C018-002 -3.9277960e-002  1.9744503e+001  5.3026260e+001
C018-003  7.1438119e-002  2.0048748e+001  5.3108009e+001
C018-004  2.3237479e-001  2.0290003e+001  5.3201660e+001
C018-005  4.4165441e-001  2.0439247e+001  5.3297333e+001
C018-006  6.0781103e-001  2.0653509e+001  5.3390945e+001
C018-007  7.7955121e-001  2.0879143e+001  5.3495472e+001
C018-008  9.9065381e-001  2.1039366e+001  5.3604515e+001
C019-001  1.7402775e+000  2.1225315e+001  5.3864853e+001
C019-002  2.2469225e+000  2.1268534e+001  5.3986099e+001
C019-003  2.7578642e+000  2.1284338e+001  5.4082584e+001
C019-004  3.2756050e+000  2.1216593e+001  5.4134735e+001
C019-005  3.8022735e+000  2.1126720e+001  5.4164188e+001
C019-006  4.3381391e+000  2.0985294e+001  5.4159733e+001
C019-007  4.8852253e+000  2.0796497e+001  5.4121891e+001
C019-008  5.4450464e+000  2.0559515e+001  5.4048862e+001
C020-001  6.1962109e+000  2.0151316e+001  5.3916729e+001
C020-002  6.5009542e+000  2.0194447e+001  5.3943821e+001
C020-003  6.7551727e+000  2.0091520e+001  5.3945011e+001
C020-004  7.0252080e+000  1.9987635e+001  5.3957718e+001
C020-005  7.3042030e+000  1.9867317e+001  5.3979065e+001
C020-006  7.5849423e+000  1.9702827e+001  5.4001236e+001
C020-007  7.8581600e+000  1.9476210e+001  5.4018101e+001
C020-008  8.1115208e+000  1.9187183e+001  5.4028397e+001
C021-001  8.5181379e+000  1.8369923e+001  5.4021194e+001
C021-002  8.5837488e+000  1.7875139e+001  5.3991634e+001
C021-003  8.6251392e+000  1.7413235e+001  5.3967743e+001
C021-004  8.5794067e+000  1.6993330e+001  5.3940495e+001
C021-005  8.4983997e+000  1.6615599e+001  5.3915199e+001
C021-006  8.4097023e+000  1.6267544e+001  5.3894745e+001
C021-007  8.3043785e+000  1.5946115e+001  5.3877853e+001
C021-008  8.1869621e+000  1.5648087e+001  5.3867348e+001
C021-009  8.1047945e+000  1.5365217e+001  5.3887985e+001
C022-001  7.9949088e+000  1.5058772e+001  5.3942760e+001
C022-002  7.8616624e+000  1.4766905e+001  5.3967072e+001
C022-003  7.7188311e+000  1.4482771e+001  5.3970634e+001
C022-004  7.5665207e+000  1.4199731e+001  5.3956276e+001
C022-005  7.3805685e+000  1.3927361e+001  5.3908722e+001
C022-006  7.1662002e+000  1.3658743e+001  5.3831226e+001
C022-007  6.9156647e+000  1.3397534e+001  5.3717678e+001
C022-008  6.6248069e+000  1.3156990e+001  5.3563267e+001
C023-001  5.9719028e+000  1.3100580e+001  5.3357407e+001
C023-002  5.6830635e+000  1.3264759e+001  5.3364704e+001
C023-003  5.4999948e+000  1.3498676e+001  5.3380028e+001
C023-004  5.3691282e+000  1.3735190e+001  5.3416031e+001
C023-005  5.2985959e+000  1.3990532e+001  5.3470997e+001
C023-006  5.2893152e+000  1.4268061e+001  5.3545044e+001
C023-007  5.3256435e+000  1.4568357e+001  5.3641438e+001
C023-008  5.4198956e+000  1.4895926e+001  5.3758278e+001
C023-009  5.4188547e+000  1.5238928e+001  5.3917343e+001
C024-001  5.4057522e+000  1.5547630e+001  5.3997406e+001
C024-002  5.3698425e+000  1.5811449e+001  5.4023735e+001
C024-003  5.2903862e+000  1.5995682e+001  5.4035835e+001
C024-004  5.1983824e+000  1.6088314e+001  5.4041431e+001
C024-005  5.1181879e+000  1.6108152e+001  5.4015606e+001
C024-006  5.0527864e+000  1.6077095e+001  5.3935463e+001
C024-007  4.9960408e+000  1.6004246e+001  5.3794750e+001
C024-008  4.9481215e+000  1.5909248e+001  5.3584885e+001
C024-009  4.9111404e+000  1.5800396e+001  5.3315063e+001
C025-001  4.9204783e+000  1.5624309e+001  5.2986923e+001
C025-002  4.9471917e+000  1.5509346e+001  5.2636066e+001
C025-003  4.9682975e+000  1.5383917e+001  5.2310665e+001
C025-004  4.9755330e+000  1.5194818e+001  5.2062767e+001
C025-005  4.9925761e+000  1.5009317e+001  5.1834415e+001
C025-006  5.0239310e+000  1.4846509e+001  5.1603287e+001
C025-007  5.0617132e+000  1.4733962e+001  5.1353409e+001
C025-008  5.0961080e+000  1.4651330e+001  5.1110188e+001
C026-001  4.8871622e+000  1.4424643e+001  5.0660122e+001
C026-002  4.7072105e+000  1.4172378e+001  5.0446739e+001
C026-003  4.5910535e+000  1.3849639e+001  5.0287159e+001
C026-004  4.4968333e+000  1.3539822e+001  5.0156067e+001
C026-005  4.3554101e+000  1.3332701e+001  4.9996742e+001
C026-006  4.1751366e+000  1.3200577e+001  4.9822086e+001
C026-007  4.0210981e+000  1.3064620e+001  4.9675663e+001
C026-008  3.8979847e+000  1.2926929e+001  4.9548149e+001
C027-001  3.6258380e+000  1.2672318e+001  4.9387020e+001
C027-002  3.4335351e+000  1.2590660e+001  4.9372154e+001
C027-003  3.2514243e+000  1.2509730e+001  4.9370964e+001
C027-004  3.0713906e+000  1.2455902e+001  4.9388615e+001
C027-005  2.8994384e+000  1.2450067e+001  4.9430763e+001
C027-006  2.7339153e+000  1.2459917e+001  4.9488987e+001
C027-007  2.5679331e+000  1.2467149e+001  4.9558075e+001
C027-008  2.3983548e+000  1.2456700e+001  4.9635208e+001
C027-009  2.2320747e+000  1.2433192e+001  4.9724174e+001
C028-001  2.0439365e+000  1.2432673e+001  4.9763432e+001
C028-002  1.8617449e+000  1.2439873e+001  4.9796833e+001
C028-003  1.6853228e+000  1.2450459e+001  4.9823635e+001
C028-004  1.5155232e+000  1.2478177e+001  4.9844513e+001
C028-005  1.3506348e+000  1.2495550e+001  4.9857956e+001
C028-006  1.1873872e+000  1.2501382e+001  4.9862164e+001
C028-007  1.0273764e+000  1.2517925e+001  4.9857574e+001
C028-008  8.8020432e-001  1.2564603e+001  4.9850700e+001
