# Supplementary material for: Disentangling biological variability and taphonomy: shape analysis of the limb long bones of the sauropodomorph dinosaur Plateosaurus
Source: PeerJ. 2020 Jul 23;8:e9359. doi: 10.7717/peerj.9359 (PMC7382942; doi:10.7717/peerj.9359)
Supplement: Supplemental Information 15 — The format (.pts) is readable by the packages used in the study and can be opened like a ".txt" file. [file peerj-08-9359-s015.zip › raw_data/landmark coordinates tibia/Tibia_L_SMNS13200_Plateo.pts]

Version 1.0
261
S000 -2.8174515e+001 -6.3307920e+000 -2.8563251e+000
S001 -2.9903843e+001 -4.1012549e+000 -4.7499685e+000
S002 -3.1237198e+001 -1.6233233e+000 -4.4927559e+000
S003 -2.7694283e+001  7.0897017e+000 -9.8656273e+000
S004 -2.9188915e+001  1.1342462e+001 -7.3307829e+000
S005 -2.8023930e+001  1.3101751e+001 -3.5501330e+000
S006  1.8394485e+001  9.9925321e-001 -4.0599747e+000
S007  1.9066000e+001  2.9635935e+000 -1.1564350e+000
S008  1.8300100e+001  6.2994871e+000  2.9139738e+000
S009  1.8865280e+001  1.0347800e+001 -2.7107906e-001
S010  1.9194901e+001  1.1908753e+001 -2.3958263e+000
S011  2.1599026e+001  6.4611082e+000 -7.2177143e+000
S012  1.8184809e+001  6.0415459e+000 -5.4244881e+000
S013  1.7051998e+001  4.6121945e+000 -7.5371113e+000
C000-001 -2.8312092e+001 -6.1934109e+000 -3.0668662e+000
C000-002 -2.8465958e+001 -6.0587068e+000 -3.2344916e+000
C000-003 -2.8628609e+001 -5.9523754e+000 -3.3765802e+000
C000-004 -2.8803186e+001 -5.8512559e+000 -3.4692836e+000
C000-005 -2.8986773e+001 -5.7836518e+000 -3.5440755e+000
C000-006 -2.9181087e+001 -5.7330427e+000 -3.5830610e+000
C000-007 -2.9386179e+001 -5.6986980e+000 -3.5863378e+000
C000-008 -2.9602192e+001 -5.6903481e+000 -3.5655186e+000
C000-009 -2.9827778e+001 -5.7206850e+000 -3.5284734e+000
C001-001 -2.9814594e+001 -5.5298152e+000 -3.7046971e+000
C001-002 -2.9805656e+001 -5.3762631e+000 -3.8975592e+000
C001-003 -2.9802607e+001 -5.2017307e+000 -4.0611854e+000
C001-004 -2.9805376e+001 -5.0269618e+000 -4.2121477e+000
C001-005 -2.9815115e+001 -4.8636642e+000 -4.3655200e+000
C001-006 -2.9829981e+001 -4.6910486e+000 -4.5046005e+000
C001-007 -2.9848701e+001 -4.4972897e+000 -4.6068563e+000
C001-008 -2.9872902e+001 -4.3028774e+000 -4.7008529e+000
C002-001 -3.0116003e+001 -3.9007795e+000 -4.7466884e+000
C002-002 -3.0316999e+001 -3.6780288e+000 -4.7017136e+000
C002-003 -3.0501369e+001 -3.4384751e+000 -4.6538644e+000
C002-004 -3.0658552e+001 -3.1859047e+000 -4.5772738e+000
C002-005 -3.0790791e+001 -2.9153781e+000 -4.5002279e+000
C002-006 -3.0903957e+001 -2.6215684e+000 -4.4391789e+000
C002-007 -3.1015305e+001 -2.3031149e+000 -4.4240751e+000
C002-008 -3.1132183e+001 -1.9688338e+000 -4.4546556e+000
C003-001 -3.1095806e+001 -1.2909490e+000 -4.7601929e+000
C003-002 -3.0934429e+001 -9.8761195e-001 -5.0227818e+000
C003-003 -3.0765421e+001 -7.2908652e-001 -5.2966638e+000
C003-004 -3.0573675e+001 -5.1080996e-001 -5.5633154e+000
C003-005 -3.0344683e+001 -3.2132909e-001 -5.8047943e+000
C003-006 -3.0078405e+001 -1.6312054e-001 -6.0261526e+000
C003-007 -2.9766790e+001 -1.4327086e-002 -6.2032595e+000
C003-008 -2.9420233e+001  1.1904455e-001 -6.3460073e+000
C003-009 -2.9052835e+001  2.6115713e-001 -6.4277635e+000
C004-001 -2.9118975e+001  3.4713593e-001 -6.5123410e+000
C004-002 -2.9190193e+001  4.8510525e-001 -6.6173811e+000
C004-003 -2.9265968e+001  6.7386603e-001 -6.7455473e+000
C004-004 -2.9343512e+001  9.0307343e-001 -6.9176688e+000
C004-005 -2.9430195e+001  1.2001774e+000 -7.0823588e+000
C004-006 -2.9526001e+001  1.5837736e+000 -7.2127676e+000
C004-007 -2.9622204e+001  2.0319898e+000 -7.3663468e+000
C004-008 -2.9716736e+001  2.5184848e+000 -7.5877995e+000
C004-009 -2.9820141e+001  2.8777370e+000 -8.0164080e+000
C005-001 -2.9755423e+001  3.2875733e+000 -8.2711315e+000
C005-002 -2.9653206e+001  3.5757415e+000 -8.6459608e+000
C005-003 -2.9506382e+001  3.9262671e+000 -8.9645109e+000
C005-004 -2.9309900e+001  4.2975764e+000 -9.2945309e+000
C005-005 -2.9073778e+001  4.7651420e+000 -9.5002832e+000
C005-006 -2.8776812e+001  5.2481375e+000 -9.7562313e+000
C005-007 -2.8448071e+001  5.8170638e+000 -9.8713102e+000
C005-008 -2.8082365e+001  6.4342542e+000 -9.9158773e+000
C006-001 -2.7653515e+001  7.5236154e+000 -9.8244305e+000
C006-002 -2.7619154e+001  7.9366126e+000 -9.7859716e+000
C006-003 -2.7620108e+001  8.3179970e+000 -9.6940641e+000
C006-004 -2.7628477e+001  8.6765890e+000 -9.6060734e+000
C006-005 -2.7649462e+001  9.0109425e+000 -9.5105133e+000
C006-006 -2.7683090e+001  9.3213272e+000 -9.4068298e+000
C006-007 -2.7727736e+001  9.6094418e+000 -9.2978859e+000
C006-008 -2.7790781e+001  9.8689814e+000 -9.1699295e+000
C006-009 -2.7861256e+001  1.0110707e+001 -9.0444794e+000
C007-001 -2.8099327e+001  1.0448706e+001 -8.9257221e+000
C007-002 -2.8333443e+001  1.0715339e+001 -8.7473660e+000
C007-003 -2.8540810e+001  1.0923014e+001 -8.5477362e+000
C007-004 -2.8717350e+001  1.1087657e+001 -8.3472900e+000
C007-005 -2.8863379e+001  1.1193613e+001 -8.1373358e+000
C007-006 -2.8978649e+001  1.1239907e+001 -7.9251466e+000
C007-007 -2.9079056e+001  1.1350180e+001 -7.7461329e+000
C007-008 -2.9149103e+001  1.1384409e+001 -7.5424423e+000
C008-001 -2.9058071e+001  1.1570713e+001 -7.1254253e+000
C008-002 -2.8890570e+001  1.1866642e+001 -6.9628825e+000
C008-003 -2.8763523e+001  1.1969680e+001 -6.7600799e+000
C008-004 -2.8672981e+001  1.2021786e+001 -6.5202355e+000
C008-005 -2.8564531e+001  1.2110489e+001 -6.3027983e+000
C008-006 -2.8412512e+001  1.2252458e+001 -6.1302428e+000
C008-007 -2.8302691e+001  1.2314202e+001 -5.9181919e+000
C008-008 -2.8198917e+001  1.2348050e+001 -5.7048612e+000
C008-009 -2.8096859e+001  1.2353054e+001 -5.4967875e+000
C009-001 -2.8045084e+001  1.2386694e+001 -5.2756352e+000
C009-002 -2.7992014e+001  1.2467952e+001 -5.0599256e+000
C009-003 -2.7938326e+001  1.2577656e+001 -4.8554072e+000
C009-004 -2.7898624e+001  1.2686160e+001 -4.6521473e+000
C009-005 -2.7882263e+001  1.2781602e+001 -4.4419074e+000
C009-006 -2.7892397e+001  1.2862220e+001 -4.2221842e+000
C009-007 -2.7917490e+001  1.2945251e+001 -4.0013919e+000
C009-008 -2.7960285e+001  1.3026779e+001 -3.7776566e+000
C010-001 -2.8449425e+001  1.3176750e+001 -2.9606788e+000
C010-002 -2.8819294e+001  1.3120985e+001 -2.4416156e+000
C010-003 -2.9062647e+001  1.3113455e+001 -1.9777765e+000
C010-004 -2.9234352e+001  1.3017323e+001 -1.5788916e+000
C010-005 -2.9320498e+001  1.2867344e+001 -1.2391667e+000
C010-006 -2.9324030e+001  1.2649999e+001 -9.6567506e-001
C010-007 -2.9237379e+001  1.2382714e+001 -7.4621195e-001
C010-008 -2.9070509e+001  1.2040871e+001 -6.0238028e-001
C010-009 -2.8837286e+001  1.1624103e+001 -5.5392760e-001
C011-001 -2.8862267e+001  1.1272066e+001 -3.6263582e-001
C011-002 -2.8908224e+001  1.0937926e+001 -1.6909744e-001
C011-003 -2.8979498e+001  1.0618107e+001  2.0349566e-002
C011-004 -2.9085648e+001  1.0305635e+001  1.8807502e-001
C011-005 -2.9214663e+001  1.0009549e+001  3.5520762e-001
C011-006 -2.9363035e+001  9.7318020e+000  5.3183830e-001
C011-007 -2.9552635e+001  9.4584522e+000  6.6486335e-001
C011-008 -2.9748796e+001  9.2103262e+000  8.4725136e-001
C011-009 -2.9990641e+001  8.9663563e+000  9.5687926e-001
C012-001 -3.0202068e+001  8.6711617e+000  1.0246505e+000
C012-002 -3.0395155e+001  8.3859901e+000  1.1017293e+000
C012-003 -3.0571941e+001  8.1098585e+000  1.1792374e+000
C012-004 -3.0732964e+001  7.8425140e+000  1.2563527e+000
C012-005 -3.0884420e+001  7.5823574e+000  1.3050089e+000
C012-006 -3.1019602e+001  7.3311987e+000  1.3571467e+000
C012-007 -3.1141375e+001  7.0883226e+000  1.4002535e+000
C012-008 -3.1252180e+001  6.8530726e+000  1.4110403e+000
C012-009 -3.1347027e+001  6.6267309e+000  1.4258569e+000
C013-001 -3.1336514e+001  6.2292967e+000  1.4548399e+000
C013-002 -3.1337917e+001  5.8080025e+000  1.5155339e+000
C013-003 -3.1351292e+001  5.3623672e+000  1.5874648e+000
C013-004 -3.1378323e+001  4.8918977e+000  1.6546913e+000
C013-005 -3.1425331e+001  4.3962436e+000  1.6789860e+000
C013-006 -3.1493385e+001  3.8765287e+000  1.6596051e+000
C013-007 -3.1557037e+001  3.3319206e+000  1.7502325e+000
C013-008 -3.1631643e+001  2.7606664e+000  1.8574175e+000
C013-009 -3.1737530e+001  2.1676383e+000  1.8551967e+000
C014-001 -3.1455309e+001  1.1841767e+000  1.8897376e+000
C014-002 -3.1200432e+001  2.6955026e-001  1.8163433e+000
C014-003 -3.0962835e+001 -5.7886285e-001  1.7023878e+000
C014-004 -3.0726948e+001 -1.3701522e+000  1.6174692e+000
C014-005 -3.0509212e+001 -2.0962083e+000  1.4800035e+000
C014-006 -3.0315790e+001 -2.7508104e+000  1.2692283e+000
C014-007 -3.0137047e+001 -3.3400519e+000  1.0266799e+000
C014-008 -2.9966434e+001 -3.8714809e+000  7.7442664e-001
C014-009 -2.9805204e+001 -4.3466930e+000  5.0459135e-001
C015-001 -2.9465714e+001 -4.7152514e+000  1.6208489e-001
C015-002 -2.9172884e+001 -5.0286698e+000 -1.6920044e-001
C015-003 -2.8900721e+001 -5.3289108e+000 -4.4854504e-001
C015-004 -2.8597174e+001 -5.7116551e+000 -6.2138259e-001
C015-005 -2.8378351e+001 -5.9956331e+000 -9.3143022e-001
C015-006 -2.8218819e+001 -6.2209711e+000 -1.3221344e+000
C015-007 -2.8144693e+001 -6.3316717e+000 -1.7991608e+000
C015-008 -2.8112654e+001 -6.4123144e+000 -2.3243587e+000
C016-001  1.8442604e+001  1.1510338e+000 -3.7465789e+000
C016-002  1.8448931e+001  1.5912881e+000 -3.5178285e+000
C016-003  1.8504374e+001  1.8002557e+000 -3.2056720e+000
C016-004  1.8580256e+001  1.9638437e+000 -2.8789511e+000
C016-005  1.8674385e+001  2.1021845e+000 -2.5361974e+000
C016-006  1.8762438e+001  2.3079166e+000 -2.1979656e+000
C016-007  1.8888468e+001  2.4256160e+000 -1.8029480e+000
C016-008  1.8990364e+001  2.6558282e+000 -1.4387817e+000
C017-001  1.9171389e+001  3.0246644e+000 -4.7280341e-001
C017-002  1.9170023e+001  3.2490876e+000 -5.9816778e-002
C017-003  1.9153219e+001  3.4431102e+000  3.1131583e-001
C017-004  1.9089184e+001  3.6236472e+000  5.7344657e-001
C017-005  1.8963776e+001  3.8042452e+000  6.9186264e-001
C017-006  1.8921598e+001  3.9592028e+000  9.5898539e-001
C017-007  1.8880465e+001  4.1085463e+000  1.2093623e+000
C017-008  1.8849310e+001  4.2152934e+000  1.4755700e+000
C017-009  1.8781614e+001  4.3299603e+000  1.6453370e+000
C018-001  1.8670321e+001  4.4716654e+000  1.8605465e+000
C018-002  1.8567633e+001  4.6521444e+000  2.0437205e+000
C018-003  1.8479721e+001  4.8674817e+000  2.1835690e+000
C018-004  1.8410038e+001  5.0828466e+000  2.3237953e+000
C018-005  1.8358622e+001  5.3125820e+000  2.4429796e+000
C018-006  1.8315172e+001  5.5269108e+000  2.6119595e+000
C018-007  1.8280581e+001  5.7530465e+000  2.7859817e+000
C018-008  1.8280132e+001  6.0220275e+000  2.8577313e+000
C019-001  1.8180208e+001  6.6119494e+000  2.8522146e+000
C019-002  1.8094110e+001  6.9361243e+000  2.7570736e+000
C019-003  1.8048063e+001  7.2999272e+000  2.6097760e+000
C019-004  1.8048313e+001  7.7139883e+000  2.3883054e+000
C019-005  1.8087275e+001  8.2011633e+000  2.1155908e+000
C019-006  1.8224304e+001  8.6355104e+000  1.5959253e+000
C019-007  1.8388184e+001  9.1598577e+000  1.0644622e+000
C019-008  1.8587133e+001  9.7729473e+000  4.8366496e-001
C020-001  1.8961887e+001  1.0584191e+001 -4.9205688e-001
C020-002  1.9040188e+001  1.0814728e+001 -7.0824885e-001
C020-003  1.9104956e+001  1.1034020e+001 -9.2226076e-001
C020-004  1.9155519e+001  1.1224270e+001 -1.1534595e+000
C020-005  1.9196993e+001  1.1426014e+001 -1.3636751e+000
C020-006  1.9222649e+001  1.1598207e+001 -1.5976944e+000
C020-007  1.9229031e+001  1.1731025e+001 -1.8570317e+000
C020-008  1.9218313e+001  1.1828814e+001 -2.1273439e+000
C021-001  1.9363188e+001  1.1866868e+001 -2.7949388e+000
C021-002  1.9522598e+001  1.1727893e+001 -3.1827543e+000
C021-003  1.9655060e+001  1.1531802e+001 -3.5319474e+000
C021-004  1.9784140e+001  1.1336253e+001 -3.8608537e+000
C021-005  1.9887346e+001  1.1100389e+001 -4.1496720e+000
C021-006  1.9999426e+001  1.0866463e+001 -4.4322200e+000
C021-007  2.0127131e+001  1.0636880e+001 -4.7160354e+000
C021-008  2.0246004e+001  1.0377703e+001 -4.9779091e+000
C021-009  2.0401999e+001  1.0172298e+001 -5.2587018e+000
C022-001  2.0502979e+001  9.8482380e+000 -5.9634986e+000
C022-002  2.0570354e+001  9.4163542e+000 -6.5155153e+000
C022-003  2.0640055e+001  8.9350672e+000 -6.9122396e+000
C022-004  2.0728544e+001  8.4542646e+000 -7.1741114e+000
C022-005  2.0862228e+001  8.0430994e+000 -7.3939934e+000
C022-006  2.1008268e+001  7.6282687e+000 -7.4832654e+000
C022-007  2.1171452e+001  7.2302995e+000 -7.4615946e+000
C022-008  2.1407022e+001  6.8388867e+000 -7.4771214e+000
C023-001  2.1549107e+001  6.2822347e+000 -7.1373568e+000
C023-002  2.1496798e+001  6.1676064e+000 -7.0021009e+000
C023-003  2.1454939e+001  6.1116371e+000 -6.8428316e+000
C023-004  2.1427931e+001  6.0937076e+000 -6.6619420e+000
C023-005  2.1410833e+001  6.1332259e+000 -6.4580908e+000
C023-006  2.1404589e+001  6.2212005e+000 -6.2312708e+000
C023-007  2.1422211e+001  6.2812572e+000 -5.9398465e+000
C023-008  2.1444551e+001  6.4414873e+000 -5.6420488e+000
C023-009  2.1463993e+001  6.6947808e+000 -5.3525877e+000
C024-001  2.1339464e+001  6.9317756e+000 -5.0738072e+000
C024-002  2.1201670e+001  7.1354709e+000 -4.8258481e+000
C024-003  2.1062002e+001  7.2637582e+000 -4.5626464e+000
C024-004  2.0916149e+001  7.3383036e+000 -4.3096747e+000
C024-005  2.0734245e+001  7.4452801e+000 -4.1646681e+000
C024-006  2.0559740e+001  7.4290719e+000 -3.9393604e+000
C024-007  2.0396614e+001  7.3316622e+000 -3.7041934e+000
C024-008  2.0165529e+001  7.2318773e+000 -3.4773500e+000
C024-009  2.0042173e+001  7.0173211e+000 -3.3217998e+000
C025-001  1.9761833e+001  6.9573112e+000 -3.6490078e+000
C025-002  1.9527781e+001  6.8657875e+000 -3.9843397e+000
C025-003  1.9296713e+001  6.7696347e+000 -4.2822957e+000
C025-004  1.9020781e+001  6.7046342e+000 -4.4841461e+000
C025-005  1.8767826e+001  6.6223884e+000 -4.6633935e+000
C025-006  1.8591957e+001  6.4957500e+000 -4.8870873e+000
C025-007  1.8437389e+001  6.3580575e+000 -5.0901799e+000
C025-008  1.8302498e+001  6.2085061e+000 -5.2703948e+000
C026-001  1.7917391e+001  5.8618464e+000 -5.7890320e+000
C026-002  1.7684669e+001  5.6890774e+000 -6.1326175e+000
C026-003  1.7502748e+001  5.5311580e+000 -6.4526963e+000
C026-004  1.7449839e+001  5.4477158e+000 -6.8126483e+000
C026-005  1.7341072e+001  5.3019447e+000 -7.0621457e+000
C026-006  1.7225361e+001  5.1267362e+000 -7.2348256e+000
C026-007  1.7141994e+001  4.9533772e+000 -7.3673320e+000
C026-008  1.7088171e+001  4.7838578e+000 -7.4684138e+000
C027-001  1.7088945e+001  4.2115574e+000 -7.5943880e+000
C027-002  1.7138762e+001  3.8270006e+000 -7.5637145e+000
C027-003  1.7198015e+001  3.4768686e+000 -7.5094876e+000
C027-004  1.7260174e+001  3.1482108e+000 -7.4746604e+000
C027-005  1.7335747e+001  2.8539917e+000 -7.3699508e+000
C027-006  1.7418638e+001  2.5879672e+000 -7.2397256e+000
C027-007  1.7507813e+001  2.3521883e+000 -7.0776434e+000
C027-008  1.7601065e+001  2.1462679e+000 -6.8855987e+000
C027-009  1.7719435e+001  1.9458321e+000 -6.6963806e+000
C028-001  1.7685234e+001  1.6637540e+000 -6.3902321e+000
C028-002  1.7676014e+001  1.4279456e+000 -6.0990663e+000
C028-003  1.7736830e+001  1.2008179e+000 -5.8602729e+000
C028-004  1.7902630e+001  9.3605590e-001 -5.6830935e+000
C028-005  1.8010990e+001  7.9201847e-001 -5.4151874e+000
C028-006  1.8112762e+001  7.1795642e-001 -5.1088352e+000
C028-007  1.8202341e+001  7.2907108e-001 -4.7687817e+000
C028-008  1.8296289e+001  8.1035328e-001 -4.4104352e+000
