# Supplementary material for: Disentangling biological variability and taphonomy: shape analysis of the limb long bones of the sauropodomorph dinosaur Plateosaurus
Source: PeerJ. 2020 Jul 23;8:e9359. doi: 10.7717/peerj.9359 (PMC7382942; doi:10.7717/peerj.9359)
Supplement: Supplemental Information 15 — The format (.pts) is readable by the packages used in the study and can be opened like a ".txt" file. [file peerj-08-9359-s015.zip › raw_data/landmark coordinates tibia/Tibia_R_F10_12_Plateo.pts]

Version 1.0
261
S000 -2.1713461e+001  9.5326815e+000  4.6871686e-001
S001 -2.4497934e+001  8.5231771e+000  2.2976203e+000
S002 -2.4881042e+001  7.6337647e+000  2.7139454e+000
S003 -2.2682913e+001 -4.0300527e-001  6.1279531e+000
S004 -2.3771168e+001 -2.5495300e+000  4.5940342e+000
S005 -2.3315098e+001 -6.1389985e+000  2.8871338e+000
S006  1.9046078e+001  3.2143724e+000  1.4359732e+000
S007  2.0098534e+001 -3.4041068e-001  5.5529213e-001
S008  1.8696665e+001 -7.0445962e+000 -1.5011501e-001
S009  1.8937429e+001 -7.4043016e+000  1.6823649e+000
S010  1.8932091e+001 -7.4967213e+000  3.5706778e+000
S011  2.1528414e+001  6.8018359e-001  4.4501419e+000
S012  2.0058788e+001 -6.9417983e-001  2.5177641e+000
S013  1.8510933e+001  2.8563502e+000  3.2385268e+000
C000-001 -2.1994686e+001  9.5456047e+000  4.8301816e-001
C000-002 -2.2261299e+001  9.5621433e+000  5.0633264e-001
C000-003 -2.2513554e+001  9.5862846e+000  5.3932118e-001
C000-004 -2.2754988e+001  9.5940390e+000  5.7419199e-001
C000-005 -2.2984632e+001  9.5947447e+000  6.1387509e-001
C000-006 -2.3203070e+001  9.5540838e+000  6.4889008e-001
C000-007 -2.3408175e+001  9.5251226e+000  6.9424230e-001
C000-008 -2.3600912e+001  9.4864864e+000  7.4383157e-001
C000-009 -2.3785465e+001  9.4640093e+000  8.0391598e-001
C001-001 -2.4030405e+001  9.4009457e+000  9.5121014e-001
C001-002 -2.4224985e+001  9.3005571e+000  1.0987396e+000
C001-003 -2.4392281e+001  9.2391443e+000  1.2590250e+000
C001-004 -2.4517359e+001  9.1600885e+000  1.4225507e+000
C001-005 -2.4604546e+001  9.0773325e+000  1.5943168e+000
C001-006 -2.4626116e+001  8.9184895e+000  1.7467661e+000
C001-007 -2.4627893e+001  8.8052158e+000  1.9254338e+000
C001-008 -2.4589626e+001  8.6878996e+000  2.1234269e+000
C002-001 -2.4581516e+001  8.4372063e+000  2.3433826e+000
C002-002 -2.4654057e+001  8.3454103e+000  2.3898647e+000
C002-003 -2.4715092e+001  8.2428799e+000  2.4189625e+000
C002-004 -2.4766104e+001  8.1370478e+000  2.4428666e+000
C002-005 -2.4807985e+001  8.0342150e+000  2.4793797e+000
C002-006 -2.4840166e+001  7.9315763e+000  2.5237947e+000
C002-007 -2.4862486e+001  7.8284883e+000  2.5754702e+000
C002-008 -2.4875784e+001  7.7283044e+000  2.6391382e+000
C003-001 -2.4628389e+001  7.4930086e+000  2.8862422e+000
C003-002 -2.4397285e+001  7.3151603e+000  3.0769844e+000
C003-003 -2.4190567e+001  7.1065650e+000  3.2911320e+000
C003-004 -2.4023151e+001  6.8913574e+000  3.5487449e+000
C003-005 -2.3920061e+001  6.7056293e+000  3.8888252e+000
C003-006 -2.3854568e+001  6.5043063e+000  4.2896833e+000
C003-007 -2.3722921e+001  6.1284218e+000  4.5699224e+000
C003-008 -2.3608438e+001  5.7083163e+000  4.8356800e+000
C003-009 -2.3535290e+001  5.2773175e+000  5.1196785e+000
C004-001 -2.3654869e+001  4.6396012e+000  5.3369799e+000
C004-002 -2.3762329e+001  4.0024743e+000  5.4948521e+000
C004-003 -2.3810141e+001  3.3935370e+000  5.4304338e+000
C004-004 -2.3831465e+001  2.8583534e+000  5.3267016e+000
C004-005 -2.3876373e+001  2.3870962e+000  5.3472176e+000
C004-006 -2.3938135e+001  1.9694898e+000  5.4387994e+000
C004-007 -2.3996227e+001  1.6061128e+000  5.5369043e+000
C004-008 -2.4045040e+001  1.2963310e+000  5.6323633e+000
C004-009 -2.4085346e+001  1.0384706e+000  5.7310119e+000
C005-001 -2.3894405e+001  1.0029753e+000  5.8641477e+000
C005-002 -2.3706032e+001  9.3908238e-001  5.9623709e+000
C005-003 -2.3543242e+001  8.4269917e-001  6.0669823e+000
C005-004 -2.3386702e+001  7.1118397e-001  6.1495318e+000
C005-005 -2.3220911e+001  5.6178826e-001  6.1614251e+000
C005-006 -2.3064909e+001  3.9107242e-001  6.1286750e+000
C005-007 -2.2933779e+001  1.6671340e-001  6.1306176e+000
C005-008 -2.2809084e+001 -1.0197453e-001  6.1384187e+000
C006-001 -2.2840401e+001 -5.3716528e-001  6.0215778e+000
C006-002 -2.2979599e+001 -6.6943455e-001  5.9437642e+000
C006-003 -2.3100170e+001 -7.8681862e-001  5.8530374e+000
C006-004 -2.3203793e+001 -8.9271665e-001  5.7595034e+000
C006-005 -2.3289473e+001 -9.8712063e-001  5.6617708e+000
C006-006 -2.3332840e+001 -1.0486081e+000  5.5196157e+000
C006-007 -2.3372702e+001 -1.1011952e+000  5.3907852e+000
C006-008 -2.3410227e+001 -1.1585460e+000  5.2848926e+000
C006-009 -2.3427046e+001 -1.2348410e+000  5.2012100e+000
C007-001 -2.3456526e+001 -1.2778884e+000  5.1618919e+000
C007-002 -2.3490545e+001 -1.3483958e+000  5.1130581e+000
C007-003 -2.3522718e+001 -1.4553739e+000  5.0737576e+000
C007-004 -2.3555565e+001 -1.5846522e+000  5.0275302e+000
C007-005 -2.3590166e+001 -1.7357163e+000  4.9735351e+000
C007-006 -2.3629364e+001 -1.9066068e+000  4.9043093e+000
C007-007 -2.3682692e+001 -2.0873418e+000  4.7658162e+000
C007-008 -2.3727713e+001 -2.3018842e+000  4.6493344e+000
C008-001 -2.3643948e+001 -2.7509527e+000  4.5834570e+000
C008-002 -2.3512383e+001 -2.9897261e+000  4.6169219e+000
C008-003 -2.3378082e+001 -3.2595277e+000  4.6389441e+000
C008-004 -2.3230566e+001 -3.5594015e+000  4.6203823e+000
C008-005 -2.3082504e+001 -3.8967617e+000  4.6106215e+000
C008-006 -2.2912357e+001 -4.2665348e+000  4.5520563e+000
C008-007 -2.2722422e+001 -4.6594291e+000  4.4341974e+000
C008-008 -2.2523235e+001 -5.0897355e+000  4.3092074e+000
C008-009 -2.2325611e+001 -5.5265174e+000  4.1290751e+000
C009-001 -2.2559425e+001 -5.5422325e+000  4.0696559e+000
C009-002 -2.2757931e+001 -5.5541611e+000  3.9762177e+000
C009-003 -2.2923607e+001 -5.6102977e+000  3.8949120e+000
C009-004 -2.3066645e+001 -5.6940398e+000  3.8025596e+000
C009-005 -2.3177017e+001 -5.7643862e+000  3.6665089e+000
C009-006 -2.3259188e+001 -5.8526402e+000  3.5112247e+000
C009-007 -2.3312006e+001 -5.9603171e+000  3.3344142e+000
C009-008 -2.3331242e+001 -6.0792933e+000  3.1301677e+000
C010-001 -2.3545517e+001 -6.0799813e+000  2.7393684e+000
C010-002 -2.3760899e+001 -5.9673085e+000  2.5851536e+000
C010-003 -2.3981262e+001 -5.8947430e+000  2.3927772e+000
C010-004 -2.4200474e+001 -5.7993011e+000  2.1631818e+000
C010-005 -2.4387255e+001 -5.5956173e+000  1.9655566e+000
C010-006 -2.4580879e+001 -5.4074545e+000  1.7154289e+000
C010-007 -2.4754738e+001 -5.1539826e+000  1.4807086e+000
C010-008 -2.4917513e+001 -4.8467598e+000  1.2543015e+000
C010-009 -2.5100271e+001 -4.6268754e+000  8.8204116e-001
C011-001 -2.5315628e+001 -4.3244061e+000  7.3897022e-001
C011-002 -2.5512951e+001 -4.0495567e+000  5.5788922e-001
C011-003 -2.5683046e+001 -3.7432733e+000  4.0726304e-001
C011-004 -2.5821733e+001 -3.4012170e+000  3.0453485e-001
C011-005 -2.5941145e+001 -3.0514138e+000  1.9375119e-001
C011-006 -2.6011457e+001 -2.6570635e+000  1.7488749e-001
C011-007 -2.6072550e+001 -2.2629869e+000  1.1813033e-001
C011-008 -2.6126099e+001 -1.8515710e+000  5.0240695e-002
C011-009 -2.6135418e+001 -1.4105837e+000  4.3781478e-002
C012-001 -2.6174534e+001 -1.0515493e+000  2.4528660e-002
C012-002 -2.6230238e+001 -6.7101151e-001 -7.6933697e-002
C012-003 -2.6220167e+001 -2.6543605e-001 -1.3951990e-001
C012-004 -2.6134394e+001  1.6485633e-001 -1.3071787e-001
C012-005 -2.6033443e+001  6.1861819e-001 -1.5839371e-001
C012-006 -2.5899599e+001  1.0961040e+000 -1.9529077e-001
C012-007 -2.5719980e+001  1.6000717e+000 -1.9673017e-001
C012-008 -2.5519144e+001  2.1203701e+000 -2.8605247e-001
C012-009 -2.5267282e+001  2.6695311e+000 -3.1162187e-001
C013-001 -2.5302794e+001  3.0151796e+000 -3.3356848e-001
C013-002 -2.5307629e+001  3.3793950e+000 -3.2507411e-001
C013-003 -2.5280542e+001  3.7586887e+000 -3.3252740e-001
C013-004 -2.5221975e+001  4.1548347e+000 -3.4543750e-001
C013-005 -2.5132690e+001  4.5679078e+000 -3.5497528e-001
C013-006 -2.5012732e+001  4.9980450e+000 -3.4677839e-001
C013-007 -2.4856127e+001  5.4512296e+000 -2.6684850e-001
C013-008 -2.4671656e+001  5.9173112e+000 -2.4237046e-001
C013-009 -2.4462334e+001  6.3939500e+000 -2.3895207e-001
C014-001 -2.4364197e+001  6.6471667e+000 -2.9095572e-001
C014-002 -2.4242933e+001  6.8927226e+000 -3.2471228e-001
C014-003 -2.4102049e+001  7.1269221e+000 -3.5698080e-001
C014-004 -2.3941418e+001  7.3503189e+000 -3.7351218e-001
C014-005 -2.3762226e+001  7.5623827e+000 -3.7890065e-001
C014-006 -2.3561550e+001  7.7609372e+000 -4.3901658e-001
C014-007 -2.3341396e+001  7.9480448e+000 -4.7549954e-001
C014-008 -2.3103155e+001  8.1244783e+000 -4.8829237e-001
C014-009 -2.2848576e+001  8.2958260e+000 -4.5990312e-001
C015-001 -2.2581745e+001  8.4590092e+000 -4.8277047e-001
C015-002 -2.2350077e+001  8.6155844e+000 -4.7484705e-001
C015-003 -2.2157963e+001  8.7673244e+000 -4.1286707e-001
C015-004 -2.1996742e+001  8.9091587e+000 -3.4501752e-001
C015-005 -2.1855333e+001  9.0521317e+000 -3.0006358e-001
C015-006 -2.1740929e+001  9.2166576e+000 -2.2136672e-001
C015-007 -2.1664402e+001  9.4132261e+000 -5.7269536e-002
C015-008 -2.1664867e+001  9.5346518e+000  2.2615276e-001
C016-001  1.9204033e+001  2.8589420e+000  1.2839072e+000
C016-002  1.9351223e+001  2.4927857e+000  1.1461959e+000
C016-003  1.9481295e+001  2.1080523e+000  1.0341101e+000
C016-004  1.9608967e+001  1.7244283e+000  9.2212063e-001
C016-005  1.9734661e+001  1.3393815e+000  8.0858731e-001
C016-006  1.9825493e+001  9.1860616e-001  7.5254977e-001
C016-007  1.9915134e+001  4.9784505e-001  6.9296116e-001
C016-008  1.9999886e+001  7.2069973e-002  6.3669264e-001
C017-001  2.0182098e+001 -6.7524761e-001  4.3557429e-001
C017-002  2.0228321e+001 -1.0211611e+000  3.3986247e-001
C017-003  2.0261669e+001 -1.3566735e+000  2.2906649e-001
C017-004  2.0280304e+001 -1.6840357e+000  1.0498724e-001
C017-005  2.0270168e+001 -2.0128913e+000 -2.4866895e-003
C017-006  2.0252232e+001 -2.3293529e+000 -1.3783666e-001
C017-007  2.0221561e+001 -2.6339478e+000 -2.9923153e-001
C017-008  2.0166311e+001 -2.9367411e+000 -4.5272490e-001
C017-009  2.0088648e+001 -3.2456594e+000 -5.8173704e-001
C018-001  2.0209883e+001 -3.8221028e+000 -7.2668111e-001
C018-002  2.0261538e+001 -4.3571115e+000 -8.1171423e-001
C018-003  2.0245390e+001 -4.8462591e+000 -8.6874574e-001
C018-004  2.0164928e+001 -5.2991781e+000 -9.3662953e-001
C018-005  2.0009684e+001 -5.7198100e+000 -8.8420546e-001
C018-006  1.9781080e+001 -6.0935054e+000 -7.5186837e-001
C018-007  1.9481995e+001 -6.4228640e+000 -5.7601464e-001
C018-008  1.9127628e+001 -6.7622037e+000 -4.1205958e-001
C019-001  1.8685001e+001 -7.1334486e+000  5.0382126e-002
C019-002  1.8686871e+001 -7.2355113e+000  2.4049275e-001
C019-003  1.8695793e+001 -7.3123503e+000  4.3836597e-001
C019-004  1.8713856e+001 -7.3770537e+000  6.3917083e-001
C019-005  1.8739487e+001 -7.3952317e+000  8.4417278e-001
C019-006  1.8772993e+001 -7.4046602e+000  1.0494477e+000
C019-007  1.8812174e+001 -7.3959723e+000  1.2562437e+000
C019-008  1.8875587e+001 -7.4311614e+000  1.4693786e+000
C020-001  1.8896420e+001 -7.4571190e+000  1.9137026e+000
C020-002  1.8863176e+001 -7.4968810e+000  2.1392136e+000
C020-003  1.8840931e+001 -7.5364575e+000  2.3588083e+000
C020-004  1.8827940e+001 -7.5332007e+000  2.5754166e+000
C020-005  1.8827337e+001 -7.5437851e+000  2.7852120e+000
C020-006  1.8837809e+001 -7.5365515e+000  2.9898658e+000
C020-007  1.8858408e+001 -7.5317039e+000  3.1885760e+000
C020-008  1.8890051e+001 -7.5278101e+000  3.3829377e+000
C021-001  1.9306583e+001 -7.3365898e+000  3.7113814e+000
C021-002  1.9678949e+001 -7.0330758e+000  3.8279040e+000
C021-003  2.0084869e+001 -6.6843710e+000  3.9664397e+000
C021-004  2.0332102e+001 -6.2238970e+000  3.8737197e+000
C021-005  2.0554832e+001 -5.7541661e+000  3.7441781e+000
C021-006  2.0826429e+001 -5.2505131e+000  3.6670887e+000
C021-007  2.1037510e+001 -4.6789727e+000  3.5223598e+000
C021-008  2.1462456e+001 -4.0849490e+000  3.5680737e+000
C021-009  2.1849421e+001 -3.4550183e+000  3.5343285e+000
C022-001  2.1913996e+001 -3.0694253e+000  3.7363677e+000
C022-002  2.1979347e+001 -2.6753118e+000  3.9261496e+000
C022-003  2.2029650e+001 -2.2749565e+000  4.1012259e+000
C022-004  2.2046679e+001 -1.8555232e+000  4.2485304e+000
C022-005  2.2075212e+001 -1.4416285e+000  4.4319687e+000
C022-006  2.2067917e+001 -9.6675473e-001  4.6119833e+000
C022-007  2.1967524e+001 -3.8506341e-001  4.7015562e+000
C022-008  2.1780659e+001  2.5505179e-001  4.6770406e+000
C023-001  2.1694389e+001  6.5992111e-001  4.2766614e+000
C023-002  2.1832748e+001  5.1011831e-001  4.0749412e+000
C023-003  2.1950962e+001  3.3305830e-001  3.9295948e+000
C023-004  2.2055954e+001  1.8705268e-001  3.8110602e+000
C023-005  2.2149364e+001  6.4277172e-002  3.6931798e+000
C023-006  2.2226902e+001 -6.5042324e-002  3.5936677e+000
C023-007  2.2286350e+001 -2.0509280e-001  3.5228744e+000
C023-008  2.2329857e+001 -3.4801438e-001  3.4705157e+000
C023-009  2.2359205e+001 -4.9312243e-001  3.4318385e+000
C024-001  2.2255836e+001 -7.5534946e-001  3.3702650e+000
C024-002  2.2136103e+001 -1.0072999e+000  3.3250253e+000
C024-003  2.2057737e+001 -1.2191360e+000  3.2097824e+000
C024-004  2.1998604e+001 -1.4033424e+000  3.0782087e+000
C024-005  2.1941870e+001 -1.5674577e+000  2.9516408e+000
C024-006  2.1844273e+001 -1.7368711e+000  2.8707528e+000
C024-007  2.1760717e+001 -1.8810481e+000  2.7742562e+000
C024-008  2.1684984e+001 -2.0027387e+000  2.6700606e+000
C024-009  2.1621250e+001 -2.0965109e+000  2.5538986e+000
C025-001  2.1454525e+001 -1.8300174e+000  2.5388625e+000
C025-002  2.1279448e+001 -1.5850859e+000  2.5407953e+000
C025-003  2.1096735e+001 -1.3829238e+000  2.5503035e+000
C025-004  2.0911663e+001 -1.2266283e+000  2.5530171e+000
C025-005  2.0713316e+001 -1.1477562e+000  2.5229743e+000
C025-006  2.0521053e+001 -1.0595145e+000  2.4773984e+000
C025-007  2.0346640e+001 -9.2906791e-001  2.4568889e+000
C025-008  2.0186539e+001 -7.9855114e-001  2.4633284e+000
C026-001  1.9885397e+001 -3.7105101e-001  2.5821741e+000
C026-002  1.9674059e+001 -3.8111314e-002  2.5865512e+000
C026-003  1.9484201e+001  3.1799382e-001  2.6384664e+000
C026-004  1.9288483e+001  6.9094712e-001  2.6601985e+000
C026-005  1.9101515e+001  1.0802399e+000  2.6871984e+000
C026-006  1.8927170e+001  1.4845132e+000  2.7407880e+000
C026-007  1.8764481e+001  1.9029560e+000  2.8281438e+000
C026-008  1.8635126e+001  2.3687279e+000  3.0345330e+000
C027-001  1.8571096e+001  2.8995910e+000  3.1939642e+000
C027-002  1.8623661e+001  2.9386997e+000  3.1359100e+000
C027-003  1.8671957e+001  2.9808910e+000  3.0746427e+000
C027-004  1.8713139e+001  3.0198445e+000  3.0025136e+000
C027-005  1.8753973e+001  3.0701261e+000  2.9327538e+000
C027-006  1.8788507e+001  3.1171222e+000  2.8508081e+000
C027-007  1.8813808e+001  3.1567912e+000  2.7557161e+000
C027-008  1.8831825e+001  3.1944883e+000  2.6525929e+000
C027-009  1.8840488e+001  3.2292089e+000  2.5421147e+000
C028-001  1.8784967e+001  3.3065865e+000  2.4360800e+000
C028-002  1.8755713e+001  3.3710322e+000  2.3277235e+000
C028-003  1.8747700e+001  3.4227254e+000  2.2161963e+000
C028-004  1.8753988e+001  3.4467394e+000  2.0984905e+000
C028-005  1.8776627e+001  3.4445634e+000  1.9754759e+000
C028-006  1.8805847e+001  3.3815725e+000  1.8520067e+000
C028-007  1.8860285e+001  3.3261831e+000  1.7274276e+000
C028-008  1.8943686e+001  3.2841954e+000  1.5875577e+000
