# Supplementary material for: Disentangling biological variability and taphonomy: shape analysis of the limb long bones of the sauropodomorph dinosaur Plateosaurus
Source: PeerJ. 2020 Jul 23;8:e9359. doi: 10.7717/peerj.9359 (PMC7382942; doi:10.7717/peerj.9359)
Supplement: Supplemental Information 15 — The format (.pts) is readable by the packages used in the study and can be opened like a ".txt" file. [file peerj-08-9359-s015.zip › raw_data/landmark coordinates tibia/Tibia_R_F10_13_Plateo.pts]

Version 1.0
261
S000 -3.1591492e+001  1.0285496e+001  4.0292444e+000
S001 -3.1741030e+001  7.1920638e+000  4.9252167e+000
S002 -3.2640003e+001  5.4161329e+000  4.1214318e+000
S003 -2.6850407e+001 -6.8586655e+000  7.0832634e+000
S004 -2.7676435e+001 -7.8480682e+000  4.9786787e+000
S005 -2.5694613e+001 -7.9179864e+000  3.7551832e+000
S006  2.1751900e+001  6.1288891e+000  8.4834538e+000
S007  2.3915373e+001  9.1334982e+000  3.3925622e+000
S008  2.3790886e+001  7.5613589e+000 -2.0869937e+000
S009  2.5377676e+001  2.5562353e+000 -7.7945971e-001
S010  2.5176733e+001 -2.6627228e-001  9.0620327e-001
S011  2.4447689e+001  7.8818893e-001  8.1917267e+000
S012  2.2262503e+001  3.6258712e+000  6.5003796e+000
S013  2.1265131e+001  3.5846260e+000  8.3345442e+000
C000-001 -3.1657560e+001  1.0199624e+001  4.1948977e+000
C000-002 -3.1685604e+001  1.0055506e+001  4.3141642e+000
C000-003 -3.1717026e+001  9.9440613e+000  4.4431543e+000
C000-004 -3.1728729e+001  9.8186331e+000  4.5483456e+000
C000-005 -3.1727112e+001  9.6911888e+000  4.6398001e+000
C000-006 -3.1713812e+001  9.5627613e+000  4.7207189e+000
C000-007 -3.1684967e+001  9.4294605e+000  4.7842946e+000
C000-008 -3.1640919e+001  9.2926025e+000  4.8314061e+000
C000-009 -3.1592545e+001  9.1556396e+000  4.8802004e+000
C001-001 -3.1666391e+001  8.9998064e+000  4.8595452e+000
C001-002 -3.1729322e+001  8.8299694e+000  4.8492322e+000
C001-003 -3.1785233e+001  8.6444750e+000  4.8613353e+000
C001-004 -3.1824177e+001  8.4419069e+000  4.8773780e+000
C001-005 -3.1829729e+001  8.2259121e+000  4.8542047e+000
C001-006 -3.1804556e+001  7.9996138e+000  4.7915134e+000
C001-007 -3.1800938e+001  7.7472262e+000  4.8344889e+000
C001-008 -3.1784828e+001  7.4758883e+000  4.8942385e+000
C002-001 -3.1769703e+001  6.9600253e+000  4.8863192e+000
C002-002 -3.1812248e+001  6.7368121e+000  4.8241067e+000
C002-003 -3.1866905e+001  6.5282850e+000  4.7334752e+000
C002-004 -3.1941481e+001  6.3289576e+000  4.6351275e+000
C002-005 -3.2038952e+001  6.1346107e+000  4.5376468e+000
C002-006 -3.2140549e+001  5.9690037e+000  4.3688579e+000
C002-007 -3.2272610e+001  5.7976227e+000  4.2129631e+000
C002-008 -3.2445675e+001  5.6036940e+000  4.1460004e+000
C003-001 -3.2594280e+001  5.1021080e+000  4.0999646e+000
C003-002 -3.2486095e+001  4.7274356e+000  4.1142540e+000
C003-003 -3.2321899e+001  4.2938600e+000  4.1839814e+000
C003-004 -3.2251766e+001  3.8832538e+000  4.4044423e+000
C003-005 -3.2221462e+001  3.4672384e+000  4.7079520e+000
C003-006 -3.2120995e+001  2.9801137e+000  5.0479865e+000
C003-007 -3.1953428e+001  2.4160776e+000  5.4558167e+000
C003-008 -3.1589792e+001  1.7509048e+000  5.7569652e+000
C003-009 -3.1224483e+001  1.0935750e+000  6.0393443e+000
C004-001 -3.0951832e+001  7.5574958e-001  5.9712505e+000
C004-002 -3.0621319e+001  3.7923774e-001  5.8334103e+000
C004-003 -3.0385786e+001 -5.9368415e-003  5.9031868e+000
C004-004 -3.0212914e+001 -3.6742401e-001  6.0790334e+000
C004-005 -3.0057508e+001 -7.1076018e-001  6.3047218e+000
C004-006 -2.9848076e+001 -1.0935618e+000  6.4755683e+000
C004-007 -2.9621576e+001 -1.5042512e+000  6.6482396e+000
C004-008 -2.9386875e+001 -1.9585859e+000  6.8008065e+000
C004-009 -2.9174809e+001 -2.4378650e+000  6.9633722e+000
C005-001 -2.8858778e+001 -2.9063709e+000  7.1295252e+000
C005-002 -2.8568993e+001 -3.4081683e+000  7.2054086e+000
C005-003 -2.8294727e+001 -3.9052830e+000  7.2595601e+000
C005-004 -2.8020584e+001 -4.3880897e+000  7.3149605e+000
C005-005 -2.7741196e+001 -4.8654752e+000  7.3676767e+000
C005-006 -2.7441931e+001 -5.3459387e+000  7.4349546e+000
C005-007 -2.7207342e+001 -5.8578606e+000  7.3829360e+000
C005-008 -2.7014008e+001 -6.3684258e+000  7.2599697e+000
C006-001 -2.6895697e+001 -7.0705147e+000  7.0199800e+000
C006-002 -2.6967171e+001 -7.2321992e+000  6.9162135e+000
C006-003 -2.7029940e+001 -7.3738165e+000  6.8150287e+000
C006-004 -2.7091681e+001 -7.4891067e+000  6.7066584e+000
C006-005 -2.7167358e+001 -7.5435133e+000  6.5890832e+000
C006-006 -2.7239000e+001 -7.5750661e+000  6.4665985e+000
C006-007 -2.7304111e+001 -7.5958095e+000  6.3348908e+000
C006-008 -2.7356619e+001 -7.6254096e+000  6.1920385e+000
C006-009 -2.7400118e+001 -7.6517692e+000  6.0422754e+000
C007-001 -2.7479635e+001 -7.6921973e+000  5.9246922e+000
C007-002 -2.7550972e+001 -7.7100697e+000  5.7999740e+000
C007-003 -2.7603416e+001 -7.7416086e+000  5.6778126e+000
C007-004 -2.7636667e+001 -7.8028464e+000  5.5698819e+000
C007-005 -2.7661751e+001 -7.8538322e+000  5.4637132e+000
C007-006 -2.7683620e+001 -7.8543062e+000  5.3389997e+000
C007-007 -2.7697845e+001 -7.8093677e+000  5.1959820e+000
C007-008 -2.7694063e+001 -7.8099976e+000  5.0778165e+000
C008-001 -2.7563162e+001 -7.8845849e+000  4.8521967e+000
C008-002 -2.7442722e+001 -7.9445949e+000  4.7538695e+000
C008-003 -2.7314135e+001 -8.0161209e+000  4.7027926e+000
C008-004 -2.7179935e+001 -8.0569372e+000  4.6694651e+000
C008-005 -2.7039913e+001 -8.0659351e+000  4.6480904e+000
C008-006 -2.6893417e+001 -8.0458298e+000  4.6377883e+000
C008-007 -2.6745308e+001 -7.9875751e+000  4.6181512e+000
C008-008 -2.6602333e+001 -7.8886838e+000  4.5798187e+000
C008-009 -2.6451618e+001 -7.7744093e+000  4.5699859e+000
C009-001 -2.6343809e+001 -7.8042073e+000  4.4967256e+000
C009-002 -2.6238302e+001 -7.8389177e+000  4.4276319e+000
C009-003 -2.6143051e+001 -7.8609166e+000  4.3437858e+000
C009-004 -2.6054546e+001 -7.8758020e+000  4.2541118e+000
C009-005 -2.5969730e+001 -7.8939891e+000  4.1644802e+000
C009-006 -2.5887375e+001 -7.9184661e+000  4.0733271e+000
C009-007 -2.5806892e+001 -7.9462104e+000  3.9769602e+000
C009-008 -2.5741598e+001 -7.9437132e+000  3.8682070e+000
C010-001 -2.5901854e+001 -8.0377626e+000  3.6820946e+000
C010-002 -2.6070486e+001 -8.1246300e+000  3.5389469e+000
C010-003 -2.6197426e+001 -8.2164259e+000  3.3403509e+000
C010-004 -2.6282974e+001 -8.3514442e+000  3.0946517e+000
C010-005 -2.6363600e+001 -8.3985624e+000  2.7722013e+000
C010-006 -2.6438408e+001 -8.3390665e+000  2.3752732e+000
C010-007 -2.6473118e+001 -8.3081284e+000  1.9096934e+000
C010-008 -2.6477461e+001 -8.2437763e+000  1.3565017e+000
C010-009 -2.6517412e+001 -7.9632034e+000  7.8928196e-001
C011-001 -2.6712076e+001 -7.7449522e+000  3.7181607e-001
C011-002 -2.6953611e+001 -7.4138765e+000  6.0459297e-002
C011-003 -2.7176033e+001 -7.1135683e+000 -2.4779461e-001
C011-004 -2.7406569e+001 -6.7972832e+000 -4.9327174e-001
C011-005 -2.7633762e+001 -6.4822154e+000 -7.0095718e-001
C011-006 -2.7836155e+001 -6.1893735e+000 -9.4821662e-001
C011-007 -2.8046059e+001 -5.8818698e+000 -1.1302882e+000
C011-008 -2.8266066e+001 -5.5527196e+000 -1.2253333e+000
C011-009 -2.8459404e+001 -5.2526617e+000 -1.3881301e+000
C012-001 -2.8974554e+001 -4.8357430e+000 -1.5261393e+000
C012-002 -2.9404369e+001 -4.4357920e+000 -1.6199256e+000
C012-003 -2.9735102e+001 -4.0678949e+000 -1.6940898e+000
C012-004 -2.9951151e+001 -3.7325554e+000 -1.7036083e+000
C012-005 -3.0067497e+001 -3.4360261e+000 -1.7046744e+000
C012-006 -3.0100464e+001 -3.1765578e+000 -1.7476764e+000
C012-007 -3.0038675e+001 -2.9524643e+000 -1.8027884e+000
C012-008 -2.9870987e+001 -2.7675292e+000 -1.8785679e+000
C012-009 -2.9618786e+001 -2.6064048e+000 -1.8491607e+000
C013-001 -2.9933184e+001 -2.1518462e+000 -1.7853391e+000
C013-002 -3.0215162e+001 -1.6875663e+000 -1.6592555e+000
C013-003 -3.0454926e+001 -1.2175803e+000 -1.6260605e+000
C013-004 -3.0655857e+001 -7.4100190e-001 -1.5746560e+000
C013-005 -3.0817987e+001 -2.5751555e-001 -1.5351537e+000
C013-006 -3.0931709e+001  2.2653247e-001 -1.4660910e+000
C013-007 -3.1018646e+001  7.2530288e-001 -1.4608943e+000
C013-008 -3.1063904e+001  1.2292739e+000 -1.4582119e+000
C013-009 -3.1068371e+001  1.7387584e+000 -1.4584675e+000
C014-001 -3.1213337e+001  2.3193412e+000 -1.4001969e+000
C014-002 -3.1284363e+001  2.9054933e+000 -1.2393072e+000
C014-003 -3.1362507e+001  3.4720764e+000 -1.1912035e+000
C014-004 -3.1474277e+001  4.0081139e+000 -1.2349950e+000
C014-005 -3.1539783e+001  4.5413055e+000 -1.2412231e+000
C014-006 -3.1586651e+001  5.0657339e+000 -1.2837403e+000
C014-007 -3.1592857e+001  5.6052928e+000 -1.4476807e+000
C014-008 -3.1495478e+001  6.1425419e+000 -1.3900546e+000
C014-009 -3.1485403e+001  6.5956368e+000 -1.2351261e+000
C015-001 -3.1767582e+001  7.1254158e+000 -1.1559731e+000
C015-002 -3.1951044e+001  7.5976043e+000 -9.3648857e-001
C015-003 -3.2041164e+001  8.0810604e+000 -6.6054755e-001
C015-004 -3.2082623e+001  8.6048441e+000 -3.2215825e-001
C015-005 -3.2103584e+001  9.1478786e+000  1.4751694e-001
C015-006 -3.2088268e+001  9.6109095e+000  8.4539855e-001
C015-007 -3.2035374e+001  1.0047605e+001  1.7419276e+000
C015-008 -3.1890320e+001  1.0312441e+001  2.8558652e+000
C016-001  2.2286261e+001  6.7336035e+000  7.9419055e+000
C016-002  2.2724676e+001  7.2067108e+000  7.2842021e+000
C016-003  2.3111984e+001  7.6584525e+000  6.6822095e+000
C016-004  2.3400030e+001  8.0246334e+000  6.0770912e+000
C016-005  2.3542332e+001  8.2328081e+000  5.4519281e+000
C016-006  2.3668133e+001  8.4060383e+000  4.8698015e+000
C016-007  2.3835802e+001  8.6770325e+000  4.3568411e+000
C016-008  2.3925920e+001  8.8910408e+000  3.8527052e+000
C017-001  2.3726223e+001  9.1818295e+000  3.1038032e+000
C017-002  2.3594927e+001  9.1635361e+000  2.7865167e+000
C017-003  2.3499672e+001  9.1598940e+000  2.4694872e+000
C017-004  2.3436016e+001  9.1836920e+000  2.1545401e+000
C017-005  2.3408289e+001  9.2198677e+000  1.8371418e+000
C017-006  2.3417860e+001  9.2632666e+000  1.5162302e+000
C017-007  2.3465176e+001  9.3105154e+000  1.1914723e+000
C017-008  2.3537943e+001  9.4273367e+000  8.7092257e-001
C017-009  2.3662146e+001  9.4752398e+000  5.3746772e-001
C018-001  2.3700182e+001  9.4110870e+000  2.0693059e-001
C018-002  2.3728321e+001  9.3327827e+000 -1.1839236e-001
C018-003  2.3756966e+001  9.1813745e+000 -4.2542681e-001
C018-004  2.3779137e+001  8.9981709e+000 -7.2116292e-001
C018-005  2.3791286e+001  8.7947130e+000 -1.0183864e+000
C018-006  2.3794315e+001  8.5630941e+000 -1.3195244e+000
C018-007  2.3794670e+001  8.2801008e+000 -1.6033272e+000
C018-008  2.3802931e+001  7.9174428e+000 -1.8200394e+000
C019-001  2.3892788e+001  7.1991882e+000 -2.2567751e+000
C019-002  2.4007721e+001  6.8049140e+000 -2.3553331e+000
C019-003  2.4139654e+001  6.3642087e+000 -2.3586287e+000
C019-004  2.4279648e+001  5.8967104e+000 -2.4059532e+000
C019-005  2.4451895e+001  5.3534985e+000 -2.4009125e+000
C019-006  2.4664715e+001  4.7209768e+000 -2.2655725e+000
C019-007  2.4911818e+001  4.0115356e+000 -1.9697573e+000
C019-008  2.5148317e+001  3.2913041e+000 -1.4220397e+000
C020-001  2.5320494e+001  2.1497054e+000 -6.5902680e-001
C020-002  2.5259636e+001  1.7824714e+000 -5.0036925e-001
C020-003  2.5195812e+001  1.4661074e+000 -2.8100714e-001
C020-004  2.5162241e+001  1.1337612e+000 -1.0435893e-001
C020-005  2.5140949e+001  8.1823248e-001  7.9667948e-002
C020-006  2.5133139e+001  5.1334220e-001  2.6403973e-001
C020-007  2.5131666e+001  2.5825939e-001  4.9367931e-001
C020-008  2.5148376e+001 -1.2457079e-002  6.9429630e-001
C021-001  2.5330992e+001 -4.8777297e-001  1.5474982e+000
C021-002  2.5478106e+001 -6.1286473e-001  2.1837351e+000
C021-003  2.5574074e+001 -6.1038476e-001  2.8038049e+000
C021-004  2.5682398e+001 -6.3509458e-001  3.3386209e+000
C021-005  2.5812292e+001 -6.7496485e-001  3.8059821e+000
C021-006  2.5924753e+001 -6.6270787e-001  4.2252555e+000
C021-007  2.6023640e+001 -6.0721785e-001  4.5917373e+000
C021-008  2.6127377e+001 -5.3389424e-001  4.9022369e+000
C021-009  2.6253143e+001 -4.6772465e-001  5.1566610e+000
C022-001  2.6373459e+001 -2.0795819e-001  5.9605908e+000
C022-002  2.6370716e+001  8.9222826e-002  6.6569796e+000
C022-003  2.6273502e+001  3.4994659e-001  7.2223539e+000
C022-004  2.6101124e+001  5.5532163e-001  7.6563363e+000
C022-005  2.5850687e+001  7.0460737e-001  7.9463096e+000
C022-006  2.5572649e+001  7.9442805e-001  8.1409187e+000
C022-007  2.5247520e+001  8.3446854e-001  8.2274151e+000
C022-008  2.4881207e+001  8.3099020e-001  8.2395544e+000
C023-001  2.4600458e+001  9.8942137e-001  8.1873598e+000
C023-002  2.4766785e+001  1.1360294e+000  8.1154308e+000
C023-003  2.4920931e+001  1.3071684e+000  8.0589104e+000
C023-004  2.5062128e+001  1.5211158e+000  7.9858155e+000
C023-005  2.5226789e+001  1.6320863e+000  7.8274050e+000
C023-006  2.5386770e+001  1.7578914e+000  7.6470218e+000
C023-007  2.5526258e+001  1.7159030e+000  7.3251953e+000
C023-008  2.5658760e+001  1.8523825e+000  7.0583835e+000
C023-009  2.5881779e+001  2.0158241e+000  6.8761697e+000
C024-001  2.6090895e+001  2.0211926e+000  6.7281103e+000
C024-002  2.6249735e+001  2.0148587e+000  6.5473099e+000
C024-003  2.6378777e+001  2.0333455e+000  6.3350420e+000
C024-004  2.6474924e+001  2.0899255e+000  6.0718741e+000
C024-005  2.6461493e+001  2.0093472e+000  5.7911777e+000
C024-006  2.6416090e+001  1.9642713e+000  5.4628873e+000
C024-007  2.6331533e+001  1.9486876e+000  5.0797839e+000
C024-008  2.6217918e+001  1.9777685e+000  4.6473980e+000
C024-009  2.6106720e+001  2.0717857e+000  4.2109456e+000
C025-001  2.5788633e+001  2.3174973e+000  4.2978621e+000
C025-002  2.5406076e+001  2.4922581e+000  4.3983841e+000
C025-003  2.5000671e+001  2.6549687e+000  4.5408368e+000
C025-004  2.4585222e+001  2.8251262e+000  4.7393837e+000
C025-005  2.4155407e+001  2.9959064e+000  4.9911704e+000
C025-006  2.3714828e+001  3.1660328e+000  5.2995033e+000
C025-007  2.3258266e+001  3.3262694e+000  5.6581149e+000
C025-008  2.2728559e+001  3.4891672e+000  6.0249338e+000
C026-001  2.2259371e+001  3.7258685e+000  6.6336164e+000
C026-002  2.2204046e+001  3.8219473e+000  6.7717447e+000
C026-003  2.2125122e+001  3.8952026e+000  6.9297304e+000
C026-004  2.2058081e+001  3.8961575e+000  7.1236129e+000
C026-005  2.1949158e+001  3.8890114e+000  7.3283100e+000
C026-006  2.1843943e+001  3.7751398e+000  7.5766740e+000
C026-007  2.1683992e+001  3.6515892e+000  7.8404360e+000
C026-008  2.1475040e+001  3.5665538e+000  8.1044073e+000
C027-001  2.1282167e+001  3.6914082e+000  8.4719925e+000
C027-002  2.1311947e+001  3.8555565e+000  8.5679502e+000
C027-003  2.1341127e+001  4.0296865e+000  8.6183662e+000
C027-004  2.1367409e+001  4.1906304e+000  8.6508837e+000
C027-005  2.1393993e+001  4.3408694e+000  8.6792746e+000
C027-006  2.1424089e+001  4.4855866e+000  8.7075462e+000
C027-007  2.1456938e+001  4.6284685e+000  8.7256937e+000
C027-008  2.1492865e+001  4.7696757e+000  8.7324724e+000
C027-009  2.1530554e+001  4.9091878e+000  8.7236748e+000
C028-001  2.1535130e+001  5.1102190e+000  8.7462215e+000
C028-002  2.1536968e+001  5.2975631e+000  8.7442894e+000
C028-003  2.1541088e+001  5.4661155e+000  8.7149849e+000
C028-004  2.1556520e+001  5.6175237e+000  8.6879902e+000
C028-005  2.1580093e+001  5.7513642e+000  8.6540308e+000
C028-006  2.1611084e+001  5.8657403e+000  8.6071253e+000
C028-007  2.1650396e+001  5.9649801e+000  8.5612335e+000
C028-008  2.1697462e+001  6.0527463e+000  8.5215893e+000
