# Supplementary material for: Disentangling biological variability and taphonomy: shape analysis of the limb long bones of the sauropodomorph dinosaur Plateosaurus
Source: PeerJ. 2020 Jul 23;8:e9359. doi: 10.7717/peerj.9359 (PMC7382942; doi:10.7717/peerj.9359)
Supplement: Supplemental Information 15 — The format (.pts) is readable by the packages used in the study and can be opened like a ".txt" file. [file peerj-08-9359-s015.zip › raw_data/landmark coordinates tibia/Tibia_R_F65_Plateo.pts]

Version 1.0
261
S000  2.5896711e+001 -4.7105594e+000  1.5397482e+000
S001  2.6646433e+001 -7.1850123e+000 -2.8510094e-003
S002  2.6001108e+001 -9.4732075e+000  3.0199647e-001
S003  2.3162083e+001 -1.4810548e+001 -2.5778861e+000
S004  2.0786482e+001 -1.9348089e+001  1.7727089e+000
S005  1.9984571e+001 -2.0118919e+001  6.7833414e+000
S006 -1.6518366e+001  6.2165675e+000 -2.2261631e-001
S007 -1.7926104e+001  5.9151988e+000  2.8163123e+000
S008 -1.8914904e+001  2.4238615e+000  9.2654533e+000
S009 -2.1078335e+001 -3.1813568e-001  6.9607821e+000
S010 -2.1684902e+001 -1.6632661e+000  4.5132093e+000
S011 -2.0964497e+001  3.0150449e+000 -1.4603057e+000
S012 -1.7725172e+001  3.5046110e+000  5.1465797e-001
S013 -1.6823116e+001  4.2483211e+000 -5.5443954e-001
C000-001  2.5787279e+001 -4.7856460e+000  1.3308865e+000
C000-002  2.5701550e+001 -4.8913627e+000  1.1506162e+000
C000-003  2.5645424e+001 -5.0236425e+000  1.0102885e+000
C000-004  2.5628475e+001 -5.1611643e+000  8.9604801e-001
C000-005  2.5652105e+001 -5.2970729e+000  7.9718220e-001
C000-006  2.5708208e+001 -5.4573565e+000  7.4985158e-001
C000-007  2.5807148e+001 -5.6025257e+000  6.9328845e-001
C000-008  2.5949453e+001 -5.7318578e+000  6.1839837e-001
C000-009  2.6127949e+001 -5.8737326e+000  5.7348603e-001
C001-001  2.6238932e+001 -6.0393200e+000  5.1650661e-001
C001-002  2.6339441e+001 -6.1936517e+000  4.4125563e-001
C001-003  2.6432440e+001 -6.3250184e+000  3.4475091e-001
C001-004  2.6515165e+001 -6.4404035e+000  2.3741433e-001
C001-005  2.6578169e+001 -6.5693221e+000  1.5145913e-001
C001-006  2.6621113e+001 -6.7135205e+000  8.8473208e-002
C001-007  2.6645454e+001 -6.8685164e+000  4.6484273e-002
C001-008  2.6652660e+001 -7.0292697e+000  2.6879931e-002
C002-001  2.6546278e+001 -7.4449658e+000  5.2069739e-002
C002-002  2.6449509e+001 -7.7170610e+000  1.6894072e-001
C002-003  2.6363363e+001 -7.9669118e+000  2.9796892e-001
C002-004  2.6286842e+001 -8.1956253e+000  4.1650468e-001
C002-005  2.6216036e+001 -8.4214840e+000  5.0504941e-001
C002-006  2.6151596e+001 -8.6862144e+000  4.9111849e-001
C002-007  2.6099373e+001 -8.9529457e+000  4.2374477e-001
C002-008  2.6048182e+001 -9.2067671e+000  3.8016900e-001
C003-001  2.5625996e+001 -9.5575094e+000 -4.5195714e-002
C003-002  2.5327528e+001 -9.6248341e+000 -4.5224324e-001
C003-003  2.5113409e+001 -9.6756506e+000 -8.4170514e-001
C003-004  2.4956850e+001 -9.7357349e+000 -1.1803985e+000
C003-005  2.4839453e+001 -9.8197651e+000 -1.4685484e+000
C003-006  2.4696196e+001 -1.0006370e+001 -1.6639041e+000
C003-007  2.4605940e+001 -1.0208133e+001 -1.8167633e+000
C003-008  2.4562304e+001 -1.0430373e+001 -1.9248308e+000
C003-009  2.4558197e+001 -1.0658994e+001 -2.0271232e+000
C004-001  2.4513578e+001 -1.0891084e+001 -2.1102843e+000
C004-002  2.4487947e+001 -1.1130310e+001 -2.2049856e+000
C004-003  2.4490070e+001 -1.1386697e+001 -2.2068496e+000
C004-004  2.4510162e+001 -1.1637726e+001 -2.1555586e+000
C004-005  2.4545904e+001 -1.1881611e+001 -2.1521680e+000
C004-006  2.4593130e+001 -1.2122646e+001 -2.1278114e+000
C004-007  2.4678308e+001 -1.2368509e+001 -2.1608515e+000
C004-008  2.4794827e+001 -1.2614184e+001 -2.1786609e+000
C004-009  2.4888271e+001 -1.2853905e+001 -2.1386197e+000
C005-001  2.4729006e+001 -1.3223348e+001 -2.1605725e+000
C005-002  2.4586761e+001 -1.3558120e+001 -2.2053902e+000
C005-003  2.4294441e+001 -1.3889905e+001 -2.1393189e+000
C005-004  2.4251326e+001 -1.4117780e+001 -2.2866154e+000
C005-005  2.4147495e+001 -1.4298100e+001 -2.4298315e+000
C005-006  2.3947281e+001 -1.4458040e+001 -2.5231664e+000
C005-007  2.3692791e+001 -1.4586619e+001 -2.6049514e+000
C005-008  2.3393042e+001 -1.4690475e+001 -2.6631238e+000
C006-001  2.2999275e+001 -1.5210654e+001 -2.4480164e+000
C006-002  2.2921909e+001 -1.5609180e+001 -2.1725683e+000
C006-003  2.2838739e+001 -1.5964615e+001 -1.8774483e+000
C006-004  2.2723366e+001 -1.6328453e+001 -1.6432463e+000
C006-005  2.2621641e+001 -1.6656610e+001 -1.3617406e+000
C006-006  2.2523327e+001 -1.6942629e+001 -1.0465723e+000
C006-007  2.2414742e+001 -1.7296324e+001 -7.9341012e-001
C006-008  2.2317207e+001 -1.7644600e+001 -5.1596946e-001
C006-009  2.2217426e+001 -1.7826862e+001 -1.3661957e-001
C007-001  2.2018791e+001 -1.8163717e+001  1.5961853e-001
C007-002  2.1823645e+001 -1.8471176e+001  4.2684844e-001
C007-003  2.1608685e+001 -1.8704517e+001  6.7990166e-001
C007-004  2.1495121e+001 -1.8976873e+001  8.9456803e-001
C007-005  2.1350681e+001 -1.9158955e+001  1.1043744e+000
C007-006  2.1176996e+001 -1.9252371e+001  1.2955040e+000
C007-007  2.1041462e+001 -1.9323933e+001  1.4688075e+000
C007-008  2.0922421e+001 -1.9398436e+001  1.6386048e+000
C008-001  2.0819321e+001 -1.9364149e+001  2.1702123e+000
C008-002  2.0835276e+001 -1.9416639e+001  2.5464225e+000
C008-003  2.0845921e+001 -1.9426659e+001  2.9078987e+000
C008-004  2.0825241e+001 -1.9597618e+001  3.2197478e+000
C008-005  2.0801939e+001 -1.9694262e+001  3.5272546e+000
C008-006  2.0763813e+001 -1.9801085e+001  3.8182101e+000
C008-007  2.0709913e+001 -1.9981146e+001  4.0627465e+000
C008-008  2.0644699e+001 -2.0206295e+001  4.2692680e+000
C008-009  2.0563587e+001 -2.0390314e+001  4.4827275e+000
C009-001  2.0704311e+001 -2.0424297e+001  4.7170682e+000
C009-002  2.0790300e+001 -2.0411230e+001  4.9732590e+000
C009-003  2.0810986e+001 -2.0111635e+001  5.4624128e+000
C009-004  2.0809866e+001 -2.0246735e+001  5.5865602e+000
C009-005  2.0740433e+001 -2.0354984e+001  5.7341652e+000
C009-006  2.0611128e+001 -2.0370127e+001  5.9664264e+000
C009-007  2.0432987e+001 -2.0332073e+001  6.2394657e+000
C009-008  2.0224802e+001 -2.0234270e+001  6.5251894e+000
C010-001  2.0221657e+001 -2.0123352e+001  7.0218744e+000
C010-002  2.0494890e+001 -2.0015327e+001  7.1804819e+000
C010-003  2.0768715e+001 -1.9884089e+001  7.3685923e+000
C010-004  2.1072241e+001 -1.9683912e+001  7.6393209e+000
C010-005  2.1453039e+001 -1.9290768e+001  7.7961717e+000
C010-006  2.1889868e+001 -1.8750101e+001  7.8391981e+000
C010-007  2.2473061e+001 -1.7843960e+001  6.2544975e+000
C010-008  2.2944538e+001 -1.7274073e+001  6.8880367e+000
C010-009  2.3456419e+001 -1.6464954e+001  8.0016851e+000
C011-001  2.3528429e+001 -1.6256027e+001  8.0007019e+000
C011-002  2.3610123e+001 -1.6027544e+001  7.9761734e+000
C011-003  2.3702961e+001 -1.5779067e+001  7.9380231e+000
C011-004  2.3812403e+001 -1.5507330e+001  7.9175386e+000
C011-005  2.3932806e+001 -1.5215162e+001  7.8704686e+000
C011-006  2.4058218e+001 -1.4910254e+001  7.7448168e+000
C011-007  2.4200541e+001 -1.4582406e+001  7.6286788e+000
C011-008  2.4356483e+001 -1.4231259e+001  7.5133920e+000
C011-009  2.4518873e+001 -1.3851525e+001  7.4166670e+000
C012-001  2.4595137e+001 -1.3524460e+001  7.3465180e+000
C012-002  2.4690245e+001 -1.3180216e+001  7.2505312e+000
C012-003  2.4810909e+001 -1.2788628e+001  7.1866884e+000
C012-004  2.4936651e+001 -1.2419770e+001  7.0327978e+000
C012-005  2.5065804e+001 -1.2085954e+001  6.7916698e+000
C012-006  2.5198900e+001 -1.1907000e+001  6.2917309e+000
C012-007  2.5425865e+001 -1.1416259e+001  6.1736512e+000
C012-008  2.5630796e+001 -1.0767953e+001  6.2583499e+000
C012-009  2.5837662e+001 -1.0256975e+001  6.1068959e+000
C013-001  2.5974966e+001 -9.9423008e+000  5.9772487e+000
C013-002  2.6112328e+001 -9.6419039e+000  5.8393974e+000
C013-003  2.6251806e+001 -9.3607101e+000  5.6878123e+000
C013-004  2.6390383e+001 -9.0967665e+000  5.5273404e+000
C013-005  2.6522339e+001 -8.8380070e+000  5.3751893e+000
C013-006  2.6652103e+001 -8.6023283e+000  5.2057338e+000
C013-007  2.6775644e+001 -8.3335314e+000  5.0958219e+000
C013-008  2.6903141e+001 -8.0956945e+000  4.9581327e+000
C013-009  2.7018812e+001 -7.8976760e+000  4.7792125e+000
C014-001  2.6953058e+001 -7.6597481e+000  4.6495495e+000
C014-002  2.6884768e+001 -7.4233036e+000  4.5196705e+000
C014-003  2.6815298e+001 -7.1819015e+000  4.4014168e+000
C014-004  2.6738575e+001 -6.9500647e+000  4.2714667e+000
C014-005  2.6656498e+001 -6.7222795e+000  4.1379976e+000
C014-006  2.6565411e+001 -6.5148077e+000  3.9767916e+000
C014-007  2.6470800e+001 -6.3051424e+000  3.8217854e+000
C014-008  2.6371710e+001 -6.0948653e+000  3.6679609e+000
C014-009  2.6265450e+001 -5.8997564e+000  3.4961894e+000
C015-001  2.6261278e+001 -5.7250204e+000  3.3225875e+000
C015-002  2.6247538e+001 -5.5515261e+000  3.1489580e+000
C015-003  2.6227180e+001 -5.3807993e+000  2.9739492e+000
C015-004  2.6205172e+001 -5.2063632e+000  2.7988045e+000
C015-005  2.6174124e+001 -5.0506253e+000  2.5983019e+000
C015-006  2.6132776e+001 -4.9148831e+000  2.3695009e+000
C015-007  2.6089657e+001 -4.7806911e+000  2.1148961e+000
C015-008  2.6006733e+001 -4.7224913e+000  1.8251030e+000
C016-001 -1.6616922e+001  6.3425984e+000  1.1126073e-001
C016-002 -1.6725399e+001  6.4452739e+000  4.3919754e-001
C016-003 -1.6835199e+001  6.5533237e+000  7.6741487e-001
C016-004 -1.6997551e+001  6.4895511e+000  1.1058944e+000
C016-005 -1.7150595e+001  6.4678521e+000  1.4426721e+000
C016-006 -1.7364899e+001  6.2512493e+000  1.7660540e+000
C016-007 -1.7586769e+001  6.0214968e+000  2.0915244e+000
C016-008 -1.7772324e+001  5.9171453e+000  2.4447908e+000
C017-001 -1.8095470e+001  5.8564725e+000  3.2351007e+000
C017-002 -1.8263466e+001  5.7487717e+000  3.6333783e+000
C017-003 -1.8411480e+001  5.7278433e+000  4.0526676e+000
C017-004 -1.8557568e+001  5.6583972e+000  4.4498792e+000
C017-005 -1.8688324e+001  5.5160861e+000  4.8066626e+000
C017-006 -1.8822016e+001  5.4931784e+000  5.2098184e+000
C017-007 -1.8933382e+001  5.3768950e+000  5.5634637e+000
C017-008 -1.9046356e+001  5.3088770e+000  5.9292088e+000
C017-009 -1.9130861e+001  5.1713300e+000  6.2639637e+000
C018-001 -1.9004976e+001  5.0801039e+000  6.7215686e+000
C018-002 -1.8902416e+001  4.8983259e+000  7.1348209e+000
C018-003 -1.8819748e+001  4.7033081e+000  7.5350933e+000
C018-004 -1.8779291e+001  4.4273515e+000  7.8861895e+000
C018-005 -1.8757580e+001  4.1203675e+000  8.2176466e+000
C018-006 -1.8773190e+001  3.7573836e+000  8.5091724e+000
C018-007 -1.8772089e+001  3.3763237e+000  8.8118744e+000
C018-008 -1.8822979e+001  2.9266012e+000  9.0617352e+000
C019-001 -1.9213335e+001  2.0810542e+000  9.4552002e+000
C019-002 -1.9530535e+001  1.7419474e+000  9.4865532e+000
C019-003 -1.9826410e+001  1.4242668e+000  9.3945408e+000
C019-004 -2.0087357e+001  1.1098518e+000  9.2396536e+000
C019-005 -2.0330194e+001  7.9054791e-001  9.0109558e+000
C019-006 -2.0530483e+001  5.4693782e-001  8.5739737e+000
C019-007 -2.0744928e+001  2.2429377e-001  8.1726665e+000
C019-008 -2.0897575e+001 -2.4137681e-002  7.5925899e+000
C020-001 -2.1169317e+001 -5.0840390e-001  6.6109576e+000
C020-002 -2.1312502e+001 -7.4578077e-001  6.3232784e+000
C020-003 -2.1417936e+001 -9.4144702e-001  6.0323992e+000
C020-004 -2.1504955e+001 -1.1148626e+000  5.7526588e+000
C020-005 -2.1585630e+001 -1.2879553e+000  5.5027590e+000
C020-006 -2.1636108e+001 -1.4159374e+000  5.2399497e+000
C020-007 -2.1671358e+001 -1.5247495e+000  4.9886155e+000
C020-008 -2.1677168e+001 -1.5862999e+000  4.7382979e+000
C021-001 -2.1739700e+001 -1.5840172e+000  4.0662260e+000
C021-002 -2.1714634e+001 -1.3397020e+000  3.6015460e+000
C021-003 -2.1667986e+001 -1.0537002e+000  3.1392922e+000
C021-004 -2.1584173e+001 -7.1729547e-001  2.6934156e+000
C021-005 -2.1582388e+001 -4.5522803e-001  2.2132461e+000
C021-006 -2.1567333e+001 -1.6105050e-001  1.7345376e+000
C021-007 -2.1529602e+001  1.7131443e-001  1.2680556e+000
C021-008 -2.1531036e+001  4.8578838e-001  7.7417469e-001
C021-009 -2.1546139e+001  8.0644447e-001  2.6591194e-001
C022-001 -2.1561083e+001  1.0481201e+000 -1.1410513e-001
C022-002 -2.1482367e+001  1.3428185e+000 -3.8671955e-001
C022-003 -2.1447268e+001  1.5934200e+000 -6.6404653e-001
C022-004 -2.1400305e+001  1.8405886e+000 -9.0102315e-001
C022-005 -2.1325771e+001  2.0874870e+000 -1.0833476e+000
C022-006 -2.1240204e+001  2.3265884e+000 -1.2243234e+000
C022-007 -2.1141855e+001  2.5575335e+000 -1.3212600e+000
C022-008 -2.1071798e+001  2.7889264e+000 -1.4245636e+000
C023-001 -2.1045628e+001  3.1886346e+000 -1.2989125e+000
C023-002 -2.1105865e+001  3.2937016e+000 -1.0866442e+000
C023-003 -2.1175375e+001  3.3802938e+000 -8.6799097e-001
C023-004 -2.1230526e+001  3.4112697e+000 -6.0848558e-001
C023-005 -2.1290304e+001  3.4427774e+000 -3.2200274e-001
C023-006 -2.1320015e+001  3.3565784e+000  1.0321135e-002
C023-007 -2.1363537e+001  3.2905214e+000  3.7730750e-001
C023-008 -2.1343508e+001  3.0407403e+000  7.5380868e-001
C023-009 -2.1379183e+001  2.8935754e+000  1.1960986e+000
C024-001 -2.1457647e+001  2.6119843e+000  1.7490315e+000
C024-002 -2.1416954e+001  2.3225892e+000  2.1668158e+000
C024-003 -2.1408463e+001  2.1622798e+000  2.5141888e+000
C024-004 -2.1335194e+001  2.0483539e+000  2.7527678e+000
C024-005 -2.1294193e+001  2.0464449e+000  2.9031227e+000
C024-006 -2.1225813e+001  2.1370282e+000  2.9449849e+000
C024-007 -2.1036423e+001  2.2570639e+000  2.8706622e+000
C024-008 -2.0774755e+001  2.4251683e+000  2.6936238e+000
C024-009 -2.0434628e+001  2.5008771e+000  2.4451783e+000
C025-001 -2.0128881e+001  2.5340676e+000  2.2895818e+000
C025-002 -1.9815300e+001  2.6102276e+000  2.1258495e+000
C025-003 -1.9538490e+001  2.7761145e+000  1.9197712e+000
C025-004 -1.9287653e+001  2.9617510e+000  1.6794983e+000
C025-005 -1.8999500e+001  3.0862381e+000  1.4546709e+000
C025-006 -1.8681522e+001  3.1868694e+000  1.2399763e+000
C025-007 -1.8310097e+001  3.2771063e+000  1.0563385e+000
C025-008 -1.7980959e+001  3.4005697e+000  8.2480443e-001
C026-001 -1.7548904e+001  3.5291047e+000  2.8071538e-001
C026-002 -1.7389708e+001  3.5686548e+000  7.7044643e-002
C026-003 -1.7245733e+001  3.6243467e+000 -9.3364060e-002
C026-004 -1.7127428e+001  3.6918387e+000 -2.4255541e-001
C026-005 -1.7020502e+001  3.7787275e+000 -3.5014445e-001
C026-006 -1.6928062e+001  3.8881209e+000 -4.0965423e-001
C026-007 -1.6867952e+001  4.0089316e+000 -4.5058706e-001
C026-008 -1.6839132e+001  4.1296263e+000 -4.9901021e-001
C027-001 -1.6821859e+001  4.3648505e+000 -6.0811263e-001
C027-002 -1.6818127e+001  4.4878454e+000 -6.5005088e-001
C027-003 -1.6806612e+001  4.6112695e+000 -6.6388172e-001
C027-004 -1.6788351e+001  4.7311006e+000 -6.6970789e-001
C027-005 -1.6760628e+001  4.8456631e+000 -6.4980727e-001
C027-006 -1.6732721e+001  4.9633222e+000 -6.4523709e-001
C027-007 -1.6702351e+001  5.0833125e+000 -6.4318550e-001
C027-008 -1.6668806e+001  5.2042518e+000 -6.4995950e-001
C027-009 -1.6628347e+001  5.3212404e+000 -6.5829909e-001
C028-001 -1.6631754e+001  5.4238915e+000 -6.8322325e-001
C028-002 -1.6632938e+001  5.5286946e+000 -6.9793981e-001
C028-003 -1.6630127e+001  5.6342773e+000 -6.8900746e-001
C028-004 -1.6619673e+001  5.7314882e+000 -6.4578420e-001
C028-005 -1.6604784e+001  5.8230181e+000 -5.8444071e-001
C028-006 -1.6589170e+001  5.9221506e+000 -5.2020413e-001
C028-007 -1.6569756e+001  6.0241132e+000 -4.4129834e-001
C028-008 -1.6544954e+001  6.1294341e+000 -3.4635845e-001
