# Supplementary material for: Disentangling biological variability and taphonomy: shape analysis of the limb long bones of the sauropodomorph dinosaur Plateosaurus
Source: PeerJ. 2020 Jul 23;8:e9359. doi: 10.7717/peerj.9359 (PMC7382942; doi:10.7717/peerj.9359)
Supplement: Supplemental Information 15 — The format (.pts) is readable by the packages used in the study and can be opened like a ".txt" file. [file peerj-08-9359-s015.zip › raw_data/landmark coordinates tibia/Tibia_R_GPIT_I_Plateo.pts]

Version 1.0
261
S000  8.1153774e-001 -1.5289178e+001 -5.3783588e+001
S001  1.8865809e+000 -1.7360956e+001 -5.4948540e+001
S002  3.5916696e+000 -1.8470718e+001 -5.4903175e+001
S003  6.9057436e+000 -2.4188654e+001 -5.0909088e+001
S004  1.0476929e+001 -2.3555836e+001 -5.2964470e+001
S005  1.5324536e+001 -2.2121391e+001 -5.2512939e+001
S006  3.1448693e+000 -1.7109001e+001 -1.0812840e+001
S007  6.4247847e+000 -1.5046589e+001 -9.1243248e+000
S008  1.1167930e+001 -1.2998949e+001 -8.3112411e+000
S009  1.2454511e+001 -1.8143080e+001 -8.1040726e+000
S010  1.0291105e+001 -2.1240803e+001 -8.1985960e+000
S011  4.3641005e+000 -2.1062201e+001 -8.2082825e+000
S012  5.8592234e+000 -1.9383600e+001 -1.0382461e+001
S013  3.7747946e+000 -1.9800154e+001 -1.1356812e+001
C000-001  7.6768160e-001 -1.5492226e+001 -5.3813335e+001
C000-002  7.5480020e-001 -1.5691050e+001 -5.3849991e+001
C000-003  7.6973379e-001 -1.5880682e+001 -5.3893021e+001
C000-004  8.0771101e-001 -1.6058092e+001 -5.3942776e+001
C000-005  8.5104585e-001 -1.6226110e+001 -5.3999676e+001
C000-006  9.0226132e-001 -1.6387054e+001 -5.4063255e+001
C000-007  9.7036350e-001 -1.6538696e+001 -5.4133579e+001
C000-008  1.0585315e+000 -1.6677986e+001 -5.4211544e+001
C000-009  1.1565040e+000 -1.6812180e+001 -5.4295250e+001
C001-001  1.2016201e+000 -1.6884165e+001 -5.4395702e+001
C001-002  1.2600006e+000 -1.6949463e+001 -5.4489689e+001
C001-003  1.3260018e+000 -1.7013372e+001 -5.4576038e+001
C001-004  1.3984461e+000 -1.7076736e+001 -5.4655571e+001
C001-005  1.4788766e+000 -1.7138268e+001 -5.4728294e+001
C001-006  1.5688331e+000 -1.7196453e+001 -5.4793659e+001
C001-007  1.6650612e+000 -1.7255009e+001 -5.4852795e+001
C001-008  1.7709914e+000 -1.7310209e+001 -5.4904373e+001
C002-001  2.0932460e+000 -1.7436604e+001 -5.5032009e+001
C002-002  2.3060431e+000 -1.7498930e+001 -5.5091713e+001
C002-003  2.5162363e+000 -1.7566408e+001 -5.5126900e+001
C002-004  2.7206740e+000 -1.7650234e+001 -5.5138908e+001
C002-005  2.9209518e+000 -1.7751961e+001 -5.5128052e+001
C002-006  3.1128447e+000 -1.7883211e+001 -5.5097919e+001
C002-007  3.2895060e+000 -1.8051088e+001 -5.5051468e+001
C002-008  3.4567163e+000 -1.8243008e+001 -5.4985256e+001
C003-001  3.6815245e+000 -1.8641445e+001 -5.4897598e+001
C003-002  3.7629056e+000 -1.8826450e+001 -5.4879944e+001
C003-003  3.8383310e+000 -1.9024204e+001 -5.4850685e+001
C003-004  3.9211097e+000 -1.9227198e+001 -5.4804459e+001
C003-005  4.0098262e+000 -1.9436226e+001 -5.4740662e+001
C003-006  4.0972052e+000 -1.9655336e+001 -5.4662479e+001
C003-007  4.1649466e+000 -1.9895138e+001 -5.4580364e+001
C003-008  4.2368760e+000 -2.0142031e+001 -5.4481728e+001
C003-009  4.3166389e+000 -2.0393654e+001 -5.4364086e+001
C004-001  4.4220648e+000 -2.0645418e+001 -5.4263138e+001
C004-002  4.5297236e+000 -2.0872578e+001 -5.4123589e+001
C004-003  4.6319890e+000 -2.1079624e+001 -5.3952480e+001
C004-004  4.7254248e+000 -2.1270697e+001 -5.3752979e+001
C004-005  4.7490907e+000 -2.1480278e+001 -5.3550949e+001
C004-006  4.7229638e+000 -2.1691891e+001 -5.3336311e+001
C004-007  4.7078276e+000 -2.1878061e+001 -5.3084736e+001
C004-008  4.6961141e+000 -2.2050507e+001 -5.2799660e+001
C004-009  4.6333914e+000 -2.2226748e+001 -5.2502594e+001
C005-001  4.7248573e+000 -2.2547239e+001 -5.2254421e+001
C005-002  4.8861580e+000 -2.2826811e+001 -5.2022110e+001
C005-003  5.0036306e+000 -2.3129662e+001 -5.1808399e+001
C005-004  5.2298717e+000 -2.3365765e+001 -5.1612988e+001
C005-005  5.4986115e+000 -2.3567698e+001 -5.1441158e+001
C005-006  5.7951880e+000 -2.3753256e+001 -5.1285305e+001
C005-007  6.1278229e+000 -2.3917383e+001 -5.1145676e+001
C005-008  6.4960427e+000 -2.4065273e+001 -5.1018963e+001
C006-001  7.1577234e+000 -2.4322041e+001 -5.1043865e+001
C006-002  7.4045682e+000 -2.4458286e+001 -5.1149292e+001
C006-003  7.6565943e+000 -2.4565828e+001 -5.1241943e+001
C006-004  7.9164267e+000 -2.4633600e+001 -5.1325092e+001
C006-005  8.1795216e+000 -2.4688942e+001 -5.1389057e+001
C006-006  8.4511881e+000 -2.4648722e+001 -5.1461746e+001
C006-007  8.7203684e+000 -2.4612892e+001 -5.1510876e+001
C006-008  9.0068026e+000 -2.4609703e+001 -5.1522118e+001
C006-009  9.2938576e+000 -2.4531555e+001 -5.1536373e+001
C007-001  9.5111752e+000 -2.4505669e+001 -5.1760658e+001
C007-002  9.7057762e+000 -2.4444389e+001 -5.1977409e+001
C007-003  9.8745279e+000 -2.4361607e+001 -5.2178253e+001
C007-004  9.9942293e+000 -2.4247774e+001 -5.2362926e+001
C007-005  1.0085257e+001 -2.4114166e+001 -5.2525707e+001
C007-006  1.0125497e+001 -2.3933887e+001 -5.2669327e+001
C007-007  1.0158547e+001 -2.3710688e+001 -5.2793835e+001
C007-008  1.0322344e+001 -2.3595650e+001 -5.2892307e+001
C008-001  1.0661875e+001 -2.3566525e+001 -5.2742420e+001
C008-002  1.0982307e+001 -2.3836784e+001 -5.2497841e+001
C008-003  1.1226312e+001 -2.3828812e+001 -5.2347668e+001
C008-004  1.1489652e+001 -2.3785133e+001 -5.2241608e+001
C008-005  1.1759683e+001 -2.3668550e+001 -5.2186764e+001
C008-006  1.2049644e+001 -2.3507252e+001 -5.2167866e+001
C008-007  1.2369291e+001 -2.3327507e+001 -5.2174355e+001
C008-008  1.2730350e+001 -2.3184347e+001 -5.2207882e+001
C008-009  1.3123199e+001 -2.3088268e+001 -5.2300030e+001
C009-001  1.3504940e+001 -2.2991911e+001 -5.2321629e+001
C009-002  1.3851383e+001 -2.2888294e+001 -5.2343819e+001
C009-003  1.4161798e+001 -2.2776987e+001 -5.2367558e+001
C009-004  1.4441957e+001 -2.2678574e+001 -5.2390499e+001
C009-005  1.4691123e+001 -2.2583038e+001 -5.2412003e+001
C009-006  1.4905125e+001 -2.2478172e+001 -5.2434460e+001
C009-007  1.5083407e+001 -2.2365746e+001 -5.2458389e+001
C009-008  1.5219755e+001 -2.2242147e+001 -5.2486134e+001
C010-001  1.5501818e+001 -2.1911150e+001 -5.2639133e+001
C010-002  1.5656847e+001 -2.1667810e+001 -5.2787910e+001
C010-003  1.5776335e+001 -2.1393497e+001 -5.2956093e+001
C010-004  1.5848548e+001 -2.1092918e+001 -5.3139362e+001
C010-005  1.5896717e+001 -2.0774731e+001 -5.3335079e+001
C010-006  1.5929229e+001 -2.0439104e+001 -5.3544441e+001
C010-007  1.5893703e+001 -2.0082460e+001 -5.3765770e+001
C010-008  1.5925159e+001 -1.9708231e+001 -5.4008968e+001
C010-009  1.6134439e+001 -1.9313145e+001 -5.4278610e+001
C011-001  1.6087175e+001 -1.9001316e+001 -5.4390144e+001
C011-002  1.6015495e+001 -1.8694040e+001 -5.4500721e+001
C011-003  1.5930827e+001 -1.8389166e+001 -5.4609493e+001
C011-004  1.5854857e+001 -1.8078959e+001 -5.4716042e+001
C011-005  1.5757736e+001 -1.7766058e+001 -5.4821632e+001
C011-006  1.5581701e+001 -1.7472248e+001 -5.4924290e+001
C011-007  1.5398327e+001 -1.7175985e+001 -5.5024902e+001
C011-008  1.5211426e+001 -1.6871044e+001 -5.5126717e+001
C011-009  1.4989990e+001 -1.6571920e+001 -5.5226532e+001
C012-001  1.4745500e+001 -1.6263155e+001 -5.5446857e+001
C012-002  1.4461813e+001 -1.5974088e+001 -5.5632706e+001
C012-003  1.4171085e+001 -1.5682153e+001 -5.5797390e+001
C012-004  1.3853377e+001 -1.5402181e+001 -5.5931015e+001
C012-005  1.3521263e+001 -1.5124026e+001 -5.6041294e+001
C012-006  1.3169655e+001 -1.4851494e+001 -5.6125320e+001
C012-007  1.2793037e+001 -1.4590915e+001 -5.6178173e+001
C012-008  1.2398079e+001 -1.4335681e+001 -5.6205276e+001
C012-009  1.1989126e+001 -1.4078170e+001 -5.6211491e+001
C013-001  1.1530307e+001 -1.3768438e+001 -5.6154194e+001
C013-002  1.1079107e+001 -1.3481335e+001 -5.6091969e+001
C013-003  1.0624156e+001 -1.3245253e+001 -5.6008457e+001
C013-004  1.0166041e+001 -1.3078620e+001 -5.5898079e+001
C013-005  9.7176876e+000 -1.2944247e+001 -5.5781391e+001
C013-006  9.2796783e+000 -1.2820426e+001 -5.5664711e+001
C013-007  8.8472538e+000 -1.2707620e+001 -5.5542416e+001
C013-008  8.4176874e+000 -1.2642200e+001 -5.5403641e+001
C013-009  7.9951658e+000 -1.2648903e+001 -5.5250988e+001
C014-001  7.7133799e+000 -1.2680643e+001 -5.5048782e+001
C014-002  7.4049287e+000 -1.2714811e+001 -5.4883354e+001
C014-003  7.0754805e+000 -1.2714800e+001 -5.4766575e+001
C014-004  6.7277160e+000 -1.2690379e+001 -5.4702072e+001
C014-005  6.3598170e+000 -1.2647573e+001 -5.4689064e+001
C014-006  5.9642677e+000 -1.2638097e+001 -5.4708340e+001
C014-007  5.5428219e+000 -1.2599553e+001 -5.4777405e+001
C014-008  5.0959935e+000 -1.2639695e+001 -5.4864086e+001
C014-009  4.6374874e+000 -1.2719021e+001 -5.4988888e+001
C015-001  4.2169914e+000 -1.2805529e+001 -5.4878426e+001
C015-002  3.7862599e+000 -1.2889926e+001 -5.4776680e+001
C015-003  3.3564732e+000 -1.3007648e+001 -5.4665188e+001
C015-004  2.9183047e+000 -1.3139152e+001 -5.4534321e+001
C015-005  2.4562197e+000 -1.3303576e+001 -5.4381809e+001
C015-006  1.9758149e+000 -1.3585229e+001 -5.4223671e+001
C015-007  1.5403371e+000 -1.4065104e+001 -5.4081783e+001
C015-008  1.1097990e+000 -1.4623474e+001 -5.3935089e+001
C016-001  3.2446599e+000 -1.6929951e+001 -1.0652616e+001
C016-002  3.4453263e+000 -1.6764404e+001 -1.0498577e+001
C016-003  3.6409905e+000 -1.6534561e+001 -1.0313777e+001
C016-004  3.9309876e+000 -1.6310606e+001 -1.0128240e+001
C016-005  4.3110709e+000 -1.6098936e+001 -9.9540615e+000
C016-006  4.7302632e+000 -1.5843978e+001 -9.7490396e+000
C016-007  5.2159848e+000 -1.5573944e+001 -9.5366783e+000
C016-008  5.7711835e+000 -1.5294085e+001 -9.3228102e+000
C017-001  6.7632732e+000 -1.4752118e+001 -9.0340347e+000
C017-002  7.1068354e+000 -1.4529303e+001 -8.9718132e+000
C017-003  7.4314914e+000 -1.4345998e+001 -8.9248190e+000
C017-004  7.7136707e+000 -1.4165281e+001 -8.8789997e+000
C017-005  7.9723673e+000 -1.4016718e+001 -8.8447189e+000
C017-006  8.2059450e+000 -1.3898117e+001 -8.8199282e+000
C017-007  8.4047241e+000 -1.3792675e+001 -8.8006878e+000
C017-008  8.5676298e+000 -1.3697538e+001 -8.7892904e+000
C017-009  8.6988163e+000 -1.3619520e+001 -8.7894669e+000
C018-001  9.0491533e+000 -1.3449764e+001 -8.6872158e+000
C018-002  9.3847313e+000 -1.3315858e+001 -8.5955095e+000
C018-003  9.6952438e+000 -1.3195960e+001 -8.5173922e+000
C018-004  9.9820395e+000 -1.3086639e+001 -8.4541903e+000
C018-005  1.0253271e+001 -1.3006598e+001 -8.4028120e+000
C018-006  1.0507748e+001 -1.2948556e+001 -8.3639088e+000
C018-007  1.0747498e+001 -1.2933602e+001 -8.3344231e+000
C018-008  1.0968015e+001 -1.2952733e+001 -8.3164263e+000
C019-001  1.1698930e+001 -1.3237209e+001 -8.3362436e+000
C019-002  1.2101208e+001 -1.3524413e+001 -8.3400612e+000
C019-003  1.2473371e+001 -1.3804426e+001 -8.3498020e+000
C019-004  1.2804993e+001 -1.4169311e+001 -8.3591290e+000
C019-005  1.3083689e+001 -1.4662237e+001 -8.3549109e+000
C019-006  1.3213175e+001 -1.5335883e+001 -8.3165703e+000
C019-007  1.3136262e+001 -1.6172089e+001 -8.2479458e+000
C019-008  1.2915730e+001 -1.7125734e+001 -8.1630096e+000
C020-001  1.2342611e+001 -1.8443323e+001 -8.0540724e+000
C020-002  1.2254445e+001 -1.8773487e+001 -8.0016661e+000
C020-003  1.2140342e+001 -1.9117016e+001 -7.9639411e+000
C020-004  1.1973685e+001 -1.9465525e+001 -7.9479904e+000
C020-005  1.1770103e+001 -1.9829416e+001 -7.9496603e+000
C020-006  1.1480172e+001 -2.0180834e+001 -7.9803205e+000
C020-007  1.1129997e+001 -2.0528542e+001 -8.0336466e+000
C020-008  1.0727304e+001 -2.0873535e+001 -8.1080904e+000
C021-001  9.9149475e+000 -2.1383936e+001 -8.1230679e+000
C021-002  9.5308895e+000 -2.1446901e+001 -8.0600042e+000
C021-003  9.1756678e+000 -2.1493765e+001 -7.9984460e+000
C021-004  8.8502007e+000 -2.1534002e+001 -7.9365501e+000
C021-005  8.5523252e+000 -2.1566874e+001 -7.8743224e+000
C021-006  8.2792120e+000 -2.1577045e+001 -7.8156533e+000
C021-007  8.0326033e+000 -2.1585522e+001 -7.7552791e+000
C021-008  7.8137159e+000 -2.1605259e+001 -7.6882730e+000
C021-009  7.6214085e+000 -2.1615490e+001 -7.6197410e+000
C022-001  7.1423340e+000 -2.1642569e+001 -7.5933356e+000
C022-002  6.6950488e+000 -2.1640026e+001 -7.5923381e+000
C022-003  6.2832136e+000 -2.1643999e+001 -7.6048059e+000
C022-004  5.8985233e+000 -2.1667824e+001 -7.6253471e+000
C022-005  5.5319233e+000 -2.1650051e+001 -7.6744671e+000
C022-006  5.1790147e+000 -2.1590761e+001 -7.7510529e+000
C022-007  4.8373146e+000 -2.1480850e+001 -7.8575811e+000
C022-008  4.5247264e+000 -2.1305239e+001 -8.0022860e+000
C023-001  4.4213252e+000 -2.0701540e+001 -8.1073589e+000
C023-002  4.6261969e+000 -2.0366678e+001 -8.0354242e+000
C023-003  4.8866787e+000 -2.0103878e+001 -7.9676261e+000
C023-004  5.1441765e+000 -1.9869219e+001 -7.8939219e+000
C023-005  5.4329505e+000 -1.9681799e+001 -7.8207154e+000
C023-006  5.7560267e+000 -1.9546104e+001 -7.7483735e+000
C023-007  6.1120129e+000 -1.9455803e+001 -7.6770959e+000
C023-008  6.4663854e+000 -1.9330236e+001 -7.6051445e+000
C023-009  6.8130097e+000 -1.9161005e+001 -7.5316000e+000
C024-001  7.0966706e+000 -1.9019436e+001 -7.5493560e+000
C024-002  7.3660550e+000 -1.8895599e+001 -7.5761766e+000
C024-003  7.5622048e+000 -1.8722141e+001 -7.6001906e+000
C024-004  7.7103124e+000 -1.8545946e+001 -7.6222672e+000
C024-005  7.8365517e+000 -1.8393602e+001 -7.6480775e+000
C024-006  7.9498949e+000 -1.8267605e+001 -7.6817665e+000
C024-007  8.0478439e+000 -1.8161560e+001 -7.7245994e+000
C024-008  8.1228867e+000 -1.8068230e+001 -7.7751508e+000
C024-009  8.1653461e+000 -1.7981745e+001 -7.8290458e+000
C025-001  7.8400149e+000 -1.8213768e+001 -8.1583862e+000
C025-002  7.5447578e+000 -1.8428900e+001 -8.4896288e+000
C025-003  7.2598643e+000 -1.8619278e+001 -8.8057890e+000
C025-004  6.9627786e+000 -1.8789970e+001 -9.0768957e+000
C025-005  6.6863914e+000 -1.8950027e+001 -9.3366747e+000
C025-006  6.4326878e+000 -1.9098812e+001 -9.5904417e+000
C025-007  6.2009892e+000 -1.9235634e+001 -9.8399935e+000
C025-008  6.0172958e+000 -1.9329725e+001 -1.0114923e+001
C026-001  5.5797043e+000 -1.9376226e+001 -1.0538621e+001
C026-002  5.2674174e+000 -1.9490723e+001 -1.0629714e+001
C026-003  4.9910078e+000 -1.9572929e+001 -1.0732311e+001
C026-004  4.7447257e+000 -1.9661922e+001 -1.0835250e+001
C026-005  4.5191746e+000 -1.9730734e+001 -1.0942566e+001
C026-006  4.3041244e+000 -1.9759842e+001 -1.1048863e+001
C026-007  4.1158571e+000 -1.9820038e+001 -1.1161755e+001
C026-008  3.9342399e+000 -1.9838326e+001 -1.1270290e+001
C027-001  3.6229978e+000 -1.9747038e+001 -1.1337676e+001
C027-002  3.4917939e+000 -1.9655365e+001 -1.1319546e+001
C027-003  3.3683236e+000 -1.9559977e+001 -1.1308362e+001
C027-004  3.2487772e+000 -1.9458315e+001 -1.1299107e+001
C027-005  3.1324196e+000 -1.9344923e+001 -1.1292047e+001
C027-006  3.0162976e+000 -1.9216530e+001 -1.1291103e+001
C027-007  2.9125082e+000 -1.9060089e+001 -1.1303092e+001
C027-008  2.8514647e+000 -1.8869701e+001 -1.1319242e+001
C027-009  2.8343904e+000 -1.8670206e+001 -1.1311108e+001
C028-001  2.8138790e+000 -1.8496115e+001 -1.1210022e+001
C028-002  2.8147738e+000 -1.8323517e+001 -1.1116448e+001
C028-003  2.8168147e+000 -1.8148611e+001 -1.1039752e+001
C028-004  2.8379512e+000 -1.7974922e+001 -1.0972390e+001
C028-005  2.8770511e+000 -1.7802740e+001 -1.0916135e+001
C028-006  2.9275701e+000 -1.7630379e+001 -1.0872283e+001
C028-007  2.9931428e+000 -1.7459057e+001 -1.0840079e+001
C028-008  3.0676816e+000 -1.7286472e+001 -1.0819953e+001
