# Supplementary material for: Disentangling biological variability and taphonomy: shape analysis of the limb long bones of the sauropodomorph dinosaur Plateosaurus
Source: PeerJ. 2020 Jul 23;8:e9359. doi: 10.7717/peerj.9359 (PMC7382942; doi:10.7717/peerj.9359)
Supplement: Supplemental Information 15 — The format (.pts) is readable by the packages used in the study and can be opened like a ".txt" file. [file peerj-08-9359-s015.zip › raw_data/landmark coordinates tibia/Tibia_R_MB.R.4398.109_Plateo.pts]

Version 1.0
261
S000  3.4423084e+001  2.6643088e+000  3.4660088e+001
S001  3.5891113e+001  1.5592210e+000  3.5565910e+001
S002  3.4981514e+001 -2.7711334e+000  3.9485096e+001
S003  3.1633896e+001 -9.2363243e+000  4.0643795e+001
S004  3.3000954e+001 -8.6949062e+000  4.5226109e+001
S005  3.1419735e+001 -8.2459488e+000  4.7984375e+001
S006 -1.3902087e+001 -2.0583982e+000  3.8977528e+001
S007 -1.4788309e+001  2.7729872e-001  4.0977989e+001
S008 -1.4291918e+001  1.7930149e+000  4.5902855e+001
S009 -1.5200914e+001 -1.7882284e+000  4.6888641e+001
S010 -1.5131202e+001 -5.0484462e+000  4.6706173e+001
S011 -1.6415625e+001 -7.7080550e+000  4.1249573e+001
S012 -1.3624142e+001 -4.6485868e+000  4.1315964e+001
S013 -1.3390007e+001 -4.9538584e+000  4.0174015e+001
C000-001  3.4471554e+001  2.5417438e+000  3.4632324e+001
C000-002  3.4525402e+001  2.4171619e+000  3.4655132e+001
C000-003  3.4588863e+001  2.3012927e+000  3.4684696e+001
C000-004  3.4659130e+001  2.2007356e+000  3.4736675e+001
C000-005  3.4736961e+001  2.1120553e+000  3.4800491e+001
C000-006  3.4819061e+001  2.0380929e+000  3.4886810e+001
C000-007  3.4912224e+001  1.9577010e+000  3.4965317e+001
C000-008  3.5033951e+001  1.8508540e+000  3.4987980e+001
C000-009  3.5163445e+001  1.7626995e+000  3.5032516e+001
C001-001  3.5254047e+001  1.7059329e+000  3.5108200e+001
C001-002  3.5333923e+001  1.6662370e+000  3.5203835e+001
C001-003  3.5417259e+001  1.6290851e+000  3.5278244e+001
C001-004  3.5499233e+001  1.5994359e+000  3.5345348e+001
C001-005  3.5581799e+001  1.5737867e+000  3.5400452e+001
C001-006  3.5664570e+001  1.5532926e+000  3.5446415e+001
C001-007  3.5745399e+001  1.5423138e+000  3.5488373e+001
C001-008  3.5823181e+001  1.5421312e+000  3.5526642e+001
C002-001  3.6079880e+001  1.1327368e+000  3.6086727e+001
C002-002  3.6210609e+001  6.8107259e-001  3.6579990e+001
C002-003  3.6221199e+001  2.6043022e-001  3.7082130e+001
C002-004  3.6180065e+001 -1.9496937e-001  3.7547287e+001
C002-005  3.6052071e+001 -6.5506035e-001  3.7998814e+001
C002-006  3.5839317e+001 -1.1244259e+000  3.8439907e+001
C002-007  3.5591606e+001 -1.6385089e+000  3.8840858e+001
C002-008  3.5304699e+001 -2.1890454e+000  3.9196373e+001
C003-001  3.4737499e+001 -2.9240549e+000  3.9330635e+001
C003-002  3.4533024e+001 -3.1178563e+000  3.9200401e+001
C003-003  3.4361347e+001 -3.3504131e+000  3.9103123e+001
C003-004  3.4212555e+001 -3.6193368e+000  3.9054611e+001
C003-005  3.4093975e+001 -3.9266772e+000  3.9047333e+001
C003-006  3.4007076e+001 -4.2710724e+000  3.9081783e+001
C003-007  3.3982819e+001 -4.6637816e+000  3.9102757e+001
C003-008  3.4023556e+001 -5.1139593e+000  3.9092911e+001
C003-009  3.4064186e+001 -5.5857778e+000  3.9183647e+001
C004-001  3.4007889e+001 -5.9526463e+000  3.9312340e+001
C004-002  3.3942272e+001 -6.2931914e+000  3.9440063e+001
C004-003  3.3848862e+001 -6.5785408e+000  3.9629436e+001
C004-004  3.3794369e+001 -6.9054742e+000  3.9664951e+001
C004-005  3.3710155e+001 -7.1741800e+000  3.9768299e+001
C004-006  3.3607952e+001 -7.3964729e+000  3.9904976e+001
C004-007  3.3514591e+001 -7.6233673e+000  3.9977760e+001
C004-008  3.3432796e+001 -7.8613758e+000  3.9983624e+001
C004-009  3.3324356e+001 -8.0364532e+000  4.0049751e+001
C005-001  3.3148067e+001 -8.2505684e+000  4.0046577e+001
C005-002  3.2970646e+001 -8.4490232e+000  4.0050720e+001
C005-003  3.2787224e+001 -8.6193027e+000  4.0089722e+001
C005-004  3.2602211e+001 -8.7714329e+000  4.0141937e+001
C005-005  3.2414577e+001 -8.9048729e+000  4.0207588e+001
C005-006  3.2223530e+001 -9.0189476e+000  4.0288540e+001
C005-007  3.2029648e+001 -9.1119890e+000  4.0388954e+001
C005-008  3.1832262e+001 -9.1853628e+000  4.0506004e+001
C006-001  3.1576189e+001 -9.3768768e+000  4.0840527e+001
C006-002  3.1520775e+001 -9.5168123e+000  4.1055275e+001
C006-003  3.1493063e+001 -9.6309309e+000  4.1307735e+001
C006-004  3.1469584e+001 -9.7435160e+000  4.1587349e+001
C006-005  3.1490602e+001 -9.8074560e+000  4.1901928e+001
C006-006  3.1494682e+001 -9.8985538e+000  4.2244316e+001
C006-007  3.1519665e+001 -9.9748058e+000  4.2619644e+001
C006-008  3.1585676e+001 -9.9805975e+000  4.3023266e+001
C006-009  3.1641499e+001 -1.0046863e+001  4.3462044e+001
C007-001  3.2046246e+001 -1.0005646e+001  4.3677414e+001
C007-002  3.2418140e+001 -9.8362045e+000  4.3902412e+001
C007-003  3.2700405e+001 -9.5743189e+000  4.4059139e+001
C007-004  3.2898350e+001 -9.3283978e+000  4.4194195e+001
C007-005  3.3034798e+001 -9.1322756e+000  4.4354610e+001
C007-006  3.3131588e+001 -9.0305672e+000  4.4581215e+001
C007-007  3.3152348e+001 -8.9117708e+000  4.4788982e+001
C007-008  3.3106327e+001 -8.7821035e+000  4.4997818e+001
C008-001  3.2935341e+001 -8.7425346e+000  4.5387043e+001
C008-002  3.2854832e+001 -8.9097242e+000  4.5532440e+001
C008-003  3.2770618e+001 -9.0518150e+000  4.5674072e+001
C008-004  3.2680931e+001 -9.1837587e+000  4.5807819e+001
C008-005  3.2581738e+001 -9.2646008e+000  4.5958176e+001
C008-006  3.2472828e+001 -9.2979250e+000  4.6126820e+001
C008-007  3.2349010e+001 -9.3228855e+000  4.6303055e+001
C008-008  3.2228100e+001 -9.2564783e+000  4.6503315e+001
C008-009  3.2106304e+001 -9.1601868e+000  4.6701252e+001
C009-001  3.2020824e+001 -9.0832510e+000  4.6856819e+001
C009-002  3.1935423e+001 -9.0048923e+000  4.7010422e+001
C009-003  3.1848185e+001 -8.9303455e+000  4.7165161e+001
C009-004  3.1770676e+001 -8.8322001e+000  4.7310223e+001
C009-005  3.1697872e+001 -8.7226801e+000  4.7448895e+001
C009-006  3.1625397e+001 -8.6119738e+000  4.7586502e+001
C009-007  3.1554056e+001 -8.4974470e+000  4.7722668e+001
C009-008  3.1483065e+001 -8.3789387e+000  4.7858631e+001
C010-001  3.1785137e+001 -8.0095854e+000  4.8395466e+001
C010-002  3.2133472e+001 -7.7722988e+000  4.8726437e+001
C010-003  3.2455669e+001 -7.5526676e+000  4.9003155e+001
C010-004  3.2759762e+001 -7.3401341e+000  4.9213299e+001
C010-005  3.3047134e+001 -7.1231833e+000  4.9336433e+001
C010-006  3.3309158e+001 -6.8768568e+000  4.9308365e+001
C010-007  3.3544994e+001 -6.6624770e+000  4.9245930e+001
C010-008  3.3769978e+001 -6.4806199e+000  4.9178997e+001
C010-009  3.4008736e+001 -6.3228421e+000  4.9154922e+001
C011-001  3.4068054e+001 -6.1209517e+000  4.9173622e+001
C011-002  3.4164616e+001 -5.9045463e+000  4.9219429e+001
C011-003  3.4275749e+001 -5.6623154e+000  4.9227692e+001
C011-004  3.4382648e+001 -5.3939762e+000  4.9174553e+001
C011-005  3.4510277e+001 -5.1050367e+000  4.9106476e+001
C011-006  3.4661236e+001 -4.7944784e+000  4.9024979e+001
C011-007  3.4812618e+001 -4.4638648e+000  4.8891144e+001
C011-008  3.5005421e+001 -4.1090016e+000  4.8772354e+001
C011-009  3.5224823e+001 -3.7271316e+000  4.8652214e+001
C012-001  3.5432991e+001 -3.4674151e+000  4.8509567e+001
C012-002  3.5571877e+001 -3.2005343e+000  4.8292751e+001
C012-003  3.5746834e+001 -2.8847528e+000  4.8206985e+001
C012-004  3.5864006e+001 -2.5557842e+000  4.8068722e+001
C012-005  3.5945263e+001 -2.2027864e+000  4.7926590e+001
C012-006  3.5964207e+001 -1.8479347e+000  4.7707390e+001
C012-007  3.5939301e+001 -1.5023836e+000  4.7400562e+001
C012-008  3.5911385e+001 -1.1208009e+000  4.7144157e+001
C012-009  3.5837410e+001 -6.2623447e-001  4.7091679e+001
C013-001  3.5923306e+001 -3.4607494e-001  4.6691463e+001
C013-002  3.5999542e+001  2.5748610e-002  4.6408699e+001
C013-003  3.6096581e+001  4.3708399e-001  4.6098858e+001
C013-004  3.6191422e+001  8.1707579e-001  4.5680103e+001
C013-005  3.6298241e+001  1.2191051e+000  4.5218143e+001
C013-006  3.6423828e+001  1.6562090e+000  4.4720081e+001
C013-007  3.6501244e+001  1.9922279e+000  4.4083099e+001
C013-008  3.6606087e+001  2.3867617e+000  4.3433376e+001
C013-009  3.6682812e+001  2.7211592e+000  4.2684555e+001
C014-001  3.6623577e+001  2.9876976e+000  4.2092354e+001
C014-002  3.6570305e+001  3.1966527e+000  4.1484509e+001
C014-003  3.6541691e+001  3.4081070e+000  4.0892593e+001
C014-004  3.6530357e+001  3.6086299e+000  4.0303905e+001
C014-005  3.6533939e+001  3.7905383e+000  3.9711967e+001
C014-006  3.6548645e+001  3.9331422e+000  3.9109669e+001
C014-007  3.6570061e+001  4.0140591e+000  3.8495201e+001
C014-008  3.6600826e+001  4.0479155e+000  3.7875858e+001
C014-009  3.6640659e+001  4.0396690e+000  3.7255009e+001
C015-001  3.6293316e+001  4.1355462e+000  3.6917831e+001
C015-002  3.5965237e+001  4.1527600e+000  3.6588043e+001
C015-003  3.5653450e+001  4.0623937e+000  3.6290863e+001
C015-004  3.5376553e+001  3.9475558e+000  3.6000637e+001
C015-005  3.5133663e+001  3.8142335e+000  3.5697979e+001
C015-006  3.4920147e+001  3.6385868e+000  3.5384270e+001
C015-007  3.4732231e+001  3.3937211e+000  3.5081081e+001
C015-008  3.4569641e+001  3.0755510e+000  3.4803436e+001
C016-001 -1.4031524e+001 -1.8013614e+000  3.9062393e+001
C016-002 -1.4131881e+001 -1.5466907e+000  3.9223122e+001
C016-003 -1.4225571e+001 -1.2973613e+000  3.9413544e+001
C016-004 -1.4335058e+001 -1.0333651e+000  3.9596363e+001
C016-005 -1.4432446e+001 -7.7450985e-001  3.9820393e+001
C016-006 -1.4520615e+001 -5.2571779e-001  4.0083759e+001
C016-007 -1.4610294e+001 -2.7367780e-001  4.0367832e+001
C016-008 -1.4700049e+001 -1.9629566e-002  4.0675922e+001
C017-001 -1.4826886e+001  4.6719599e-001  4.1215130e+001
C017-002 -1.4859694e+001  6.5229863e-001  4.1454224e+001
C017-003 -1.4875936e+001  8.8628823e-001  4.1645432e+001
C017-004 -1.4883773e+001  1.1091932e+000  4.1837635e+001
C017-005 -1.4886669e+001  1.3126768e+000  4.2039314e+001
C017-006 -1.4884850e+001  1.4553612e+000  4.2291752e+001
C017-007 -1.4863507e+001  1.5373904e+000  4.2596634e+001
C017-008 -1.4834826e+001  1.6806175e+000  4.2833996e+001
C017-009 -1.4832634e+001  1.8828053e+000  4.3006367e+001
C018-001 -1.4789516e+001  2.0741560e+000  4.3331089e+001
C018-002 -1.4752709e+001  2.2331743e+000  4.3634796e+001
C018-003 -1.4708956e+001  2.3668761e+000  4.3935406e+001
C018-004 -1.4655600e+001  2.4200363e+000  4.4250927e+001
C018-005 -1.4595111e+001  2.4150913e+000  4.4572292e+001
C018-006 -1.4523262e+001  2.3719888e+000  4.4904530e+001
C018-007 -1.4442141e+001  2.2726417e+000  4.5250584e+001
C018-008 -1.4364275e+001  2.0770571e+000  4.5589550e+001
C019-001 -1.4412715e+001  1.5098560e+000  4.6141834e+001
C019-002 -1.4526119e+001  1.2064382e+000  4.6348854e+001
C019-003 -1.4627168e+001  8.8881135e-001  4.6552830e+001
C019-004 -1.4725925e+001  5.3502458e-001  4.6727695e+001
C019-005 -1.4826132e+001  1.3956334e-001  4.6851768e+001
C019-006 -1.4925488e+001 -2.9209775e-001  4.6932144e+001
C019-007 -1.5020635e+001 -7.6004112e-001  4.6937321e+001
C019-008 -1.5106797e+001 -1.2573142e+000  4.6900368e+001
C020-001 -1.5099024e+001 -2.1155181e+000  4.6854828e+001
C020-002 -1.5031671e+001 -2.4547582e+000  4.6854923e+001
C020-003 -1.4987203e+001 -2.7979283e+000  4.6874077e+001
C020-004 -1.4960825e+001 -3.1483276e+000  4.6882214e+001
C020-005 -1.4952870e+001 -3.5030010e+000  4.6920033e+001
C020-006 -1.4964557e+001 -3.8750827e+000  4.6917156e+001
C020-007 -1.4997060e+001 -4.2634325e+000  4.6917610e+001
C020-008 -1.5053865e+001 -4.6622977e+000  4.6840878e+001
C021-001 -1.5280388e+001 -5.3688822e+000  4.6561401e+001
C021-002 -1.5420078e+001 -5.6971378e+000  4.6373291e+001
C021-003 -1.5550797e+001 -6.0394282e+000  4.6150913e+001
C021-004 -1.5655365e+001 -6.2675138e+000  4.5819908e+001
C021-005 -1.5744064e+001 -6.4683232e+000  4.5462189e+001
C021-006 -1.5825452e+001 -6.7002211e+000  4.5095592e+001
C021-007 -1.5896399e+001 -6.9372549e+000  4.4698292e+001
C021-008 -1.5967947e+001 -7.2617569e+000  4.4305752e+001
C021-009 -1.6023804e+001 -7.5565672e+000  4.3870941e+001
C022-001 -1.6221712e+001 -7.7637625e+000  4.3551529e+001
C022-002 -1.6385633e+001 -7.9136868e+000  4.3225670e+001
C022-003 -1.6500021e+001 -7.9843845e+000  4.2896633e+001
C022-004 -1.6561735e+001 -7.9891338e+000  4.2581310e+001
C022-005 -1.6590586e+001 -7.9759278e+000  4.2289955e+001
C022-006 -1.6611101e+001 -7.9811702e+000  4.2008179e+001
C022-007 -1.6597916e+001 -7.9500833e+000  4.1730068e+001
C022-008 -1.6534746e+001 -7.8594236e+000  4.1469406e+001
C023-001 -1.6434635e+001 -7.5056839e+000  4.1167667e+001
C023-002 -1.6445501e+001 -7.2635522e+000  4.1163372e+001
C023-003 -1.6461613e+001 -7.0262809e+000  4.1235954e+001
C023-004 -1.6489525e+001 -6.8195872e+000  4.1386551e+001
C023-005 -1.6550314e+001 -6.6099653e+000  4.1542747e+001
C023-006 -1.6629644e+001 -6.4104757e+000  4.1746452e+001
C023-007 -1.6733166e+001 -6.1946874e+000  4.1967964e+001
C023-008 -1.6853062e+001 -5.9880619e+000  4.2240868e+001
C023-009 -1.7002455e+001 -5.7304492e+000  4.2503368e+001
C024-001 -1.7049019e+001 -5.5204711e+000  4.2736141e+001
C024-002 -1.7086088e+001 -5.3146105e+000  4.2955585e+001
C024-003 -1.7090055e+001 -5.1371865e+000  4.3165878e+001
C024-004 -1.7033285e+001 -5.0030689e+000  4.3365185e+001
C024-005 -1.6962530e+001 -4.8455954e+000  4.3519451e+001
C024-006 -1.6899103e+001 -4.6530347e+000  4.3626644e+001
C024-007 -1.6799334e+001 -4.4679303e+000  4.3711266e+001
C024-008 -1.6736948e+001 -4.2391677e+000  4.3734550e+001
C024-009 -1.6611467e+001 -4.0353336e+000  4.3750072e+001
C025-001 -1.6417719e+001 -4.0057278e+000  4.3575718e+001
C025-002 -1.6157240e+001 -4.0186434e+000  4.3399063e+001
C025-003 -1.5845460e+001 -4.0597029e+000  4.3225792e+001
C025-004 -1.5519295e+001 -4.1129141e+000  4.3012131e+001
C025-005 -1.5176149e+001 -4.1800179e+000  4.2755936e+001
C025-006 -1.4797323e+001 -4.2554173e+000  4.2475464e+001
C025-007 -1.4418992e+001 -4.3528066e+000  4.2127045e+001
C025-008 -1.4024904e+001 -4.4764805e+000  4.1736893e+001
C026-001 -1.3656962e+001 -4.6488791e+000  4.1172558e+001
C026-002 -1.3669999e+001 -4.6499248e+000  4.1033253e+001
C026-003 -1.3669277e+001 -4.6608744e+000  4.0897644e+001
C026-004 -1.3646996e+001 -4.6720419e+000  4.0763264e+001
C026-005 -1.3624108e+001 -4.7098532e+000  4.0636986e+001
C026-006 -1.3596268e+001 -4.7686214e+000  4.0514732e+001
C026-007 -1.3559000e+001 -4.8432961e+000  4.0391235e+001
C026-008 -1.3495342e+001 -4.9126077e+000  4.0268593e+001
C027-001 -1.3441545e+001 -4.7955303e+000  4.0018505e+001
C027-002 -1.3498978e+001 -4.6364388e+000  3.9872128e+001
C027-003 -1.3563534e+001 -4.4761429e+000  3.9733059e+001
C027-004 -1.3613790e+001 -4.2951846e+000  3.9660000e+001
C027-005 -1.3658853e+001 -4.1112642e+000  3.9629055e+001
C027-006 -1.3713556e+001 -3.9348755e+000  3.9593060e+001
C027-007 -1.3792665e+001 -3.7672124e+000  3.9532516e+001
C027-008 -1.3888895e+001 -3.6013997e+000  3.9481922e+001
C027-009 -1.3970957e+001 -3.4273369e+000  3.9474976e+001
C028-001 -1.3957324e+001 -3.2418728e+000  3.9404911e+001
C028-002 -1.3937345e+001 -3.0615847e+000  3.9344185e+001
C028-003 -1.3921456e+001 -2.8903935e+000  3.9285866e+001
C028-004 -1.3907795e+001 -2.7276294e+000  3.9231617e+001
C028-005 -1.3910859e+001 -2.5813072e+000  3.9163692e+001
C028-006 -1.3912872e+001 -2.4412758e+000  3.9100330e+001
C028-007 -1.3914226e+001 -2.3073089e+000  3.9042374e+001
C028-008 -1.3913038e+001 -2.1790888e+000  3.8995007e+001
