# Supplementary material for: Disentangling biological variability and taphonomy: shape analysis of the limb long bones of the sauropodomorph dinosaur Plateosaurus
Source: PeerJ. 2020 Jul 23;8:e9359. doi: 10.7717/peerj.9359 (PMC7382942; doi:10.7717/peerj.9359)
Supplement: Supplemental Information 15 — The format (.pts) is readable by the packages used in the study and can be opened like a ".txt" file. [file peerj-08-9359-s015.zip › raw_data/landmark coordinates tibia/Tibia_R_SMNS13200_Plateo.pts]

Version 1.0
261
S000 -2.2644491e+001  1.3611429e+001  1.2323041e+000
S001 -2.4349792e+001  1.2608069e+001  4.5846624e+000
S002 -2.4429951e+001  1.0827229e+001  4.8430567e+000
S003 -1.9742950e+001  6.0713525e+000  1.2349842e+001
S004 -2.0586123e+001  1.2855880e+000  1.0081957e+001
S005 -1.9597986e+001 -2.3347278e+000  6.9602242e+000
S006  2.2708357e+001  7.8343949e+000  3.9505968e+000
S007  2.4485245e+001  3.9722769e+000  1.2711239e-001
S008  2.4360596e+001 -2.0330417e+000 -2.6392865e+000
S009  2.5005344e+001 -3.1283488e+000  4.0799570e-001
S010  2.5878189e+001 -3.1219721e+000  4.6801434e+000
S011  2.6035732e+001  4.8473430e+000  7.7532082e+000
S012  2.3709915e+001  3.9906774e+000  5.8732853e+000
S013  2.2715471e+001  5.5617065e+000  6.8495293e+000
C000-001 -2.2694780e+001  1.3713986e+001  1.5321969e+000
C000-002 -2.2760794e+001  1.3774401e+001  1.8329605e+000
C000-003 -2.2857380e+001  1.3757797e+001  2.1068532e+000
C000-004 -2.2961384e+001  1.3727505e+001  2.3551514e+000
C000-005 -2.3075876e+001  1.3674649e+001  2.5773561e+000
C000-006 -2.3197329e+001  1.3607199e+001  2.7803290e+000
C000-007 -2.3312862e+001  1.3557527e+001  2.9867878e+000
C000-008 -2.3434069e+001  1.3496532e+001  3.1815948e+000
C000-009 -2.3554245e+001  1.3443738e+001  3.3724785e+000
C001-001 -2.3604395e+001  1.3363142e+001  3.6206837e+000
C001-002 -2.3664907e+001  1.3276594e+001  3.8386281e+000
C001-003 -2.3731884e+001  1.3197687e+001  4.0349007e+000
C001-004 -2.3810869e+001  1.3107401e+001  4.1977415e+000
C001-005 -2.3902033e+001  1.3002342e+001  4.3203082e+000
C001-006 -2.4000887e+001  1.2900370e+001  4.4158020e+000
C001-007 -2.4106865e+001  1.2807666e+001  4.4975338e+000
C001-008 -2.4223120e+001  1.2709770e+001  4.5508528e+000
C002-001 -2.4325382e+001  1.2320113e+001  4.5611424e+000
C002-002 -2.4312294e+001  1.2054423e+001  4.5433664e+000
C002-003 -2.4296925e+001  1.1803870e+001  4.5005479e+000
C002-004 -2.4292351e+001  1.1579125e+001  4.4946647e+000
C002-005 -2.4306816e+001  1.1385864e+001  4.5376201e+000
C002-006 -2.4330263e+001  1.1217548e+001  4.5984702e+000
C002-007 -2.4365744e+001  1.1078881e+001  4.6863246e+000
C002-008 -2.4397348e+001  1.0950532e+001  4.7651505e+000
C003-001 -2.4402767e+001  1.0630921e+001  5.0127673e+000
C003-002 -2.4308308e+001  1.0470017e+001  5.1967998e+000
C003-003 -2.4175331e+001  1.0353684e+001  5.4045701e+000
C003-004 -2.4001234e+001  1.0273890e+001  5.6219282e+000
C003-005 -2.3850378e+001  1.0288903e+001  5.8813448e+000
C003-006 -2.3586489e+001  1.0322506e+001  6.1123681e+000
C003-007 -2.3189493e+001  1.0343440e+001  6.3136272e+000
C003-008 -2.2709299e+001  1.0372561e+001  6.5093923e+000
C003-009 -2.2198429e+001  1.0284895e+001  6.6870222e+000
C004-001 -2.2194880e+001  1.0236169e+001  6.8619304e+000
C004-002 -2.2198254e+001  1.0156287e+001  7.0630379e+000
C004-003 -2.2204073e+001  1.0057755e+001  7.2938848e+000
C004-004 -2.2200350e+001  9.9810028e+000  7.5752945e+000
C004-005 -2.2211658e+001  9.8421955e+000  7.8706279e+000
C004-006 -2.2233433e+001  9.6128120e+000  8.1558046e+000
C004-007 -2.2239674e+001  9.3598795e+000  8.4649591e+000
C004-008 -2.2255585e+001  9.2531557e+000  8.9149437e+000
C004-009 -2.2293528e+001  9.0786409e+000  9.3705950e+000
C005-001 -2.1985365e+001  8.9400148e+000  9.8482285e+000
C005-002 -2.1701818e+001  8.7479067e+000  1.0317577e+001
C005-003 -2.1433346e+001  8.4421015e+000  1.0752059e+001
C005-004 -2.1159569e+001  8.2567606e+000  1.1129254e+001
C005-005 -2.0825094e+001  8.2087584e+000  1.1445827e+001
C005-006 -2.0510553e+001  7.8648963e+000  1.1757130e+001
C005-007 -2.0228485e+001  7.3447886e+000  1.2038380e+001
C005-008 -1.9982584e+001  6.7199759e+000  1.2238782e+001
C006-001 -1.9678345e+001  5.5921226e+000  1.2420032e+001
C006-002 -1.9645184e+001  5.1279330e+000  1.2417950e+001
C006-003 -1.9629673e+001  4.6885953e+000  1.2375851e+001
C006-004 -1.9621323e+001  4.2741718e+000  1.2324034e+001
C006-005 -1.9621260e+001  3.8796234e+000  1.2256636e+001
C006-006 -1.9641169e+001  3.5079782e+000  1.2144469e+001
C006-007 -1.9664230e+001  3.1489499e+000  1.2016923e+001
C006-008 -1.9715895e+001  2.8212779e+000  1.1832503e+001
C006-009 -1.9796940e+001  2.5307174e+000  1.1606117e+001
C007-001 -1.9819803e+001  2.3312945e+000  1.1361516e+001
C007-002 -1.9876858e+001  2.1688569e+000  1.1121944e+001
C007-003 -1.9936831e+001  2.0070050e+000  1.0910692e+001
C007-004 -2.0006069e+001  1.8501879e+000  1.0724268e+001
C007-005 -2.0088364e+001  1.7018965e+000  1.0561017e+001
C007-006 -2.0192905e+001  1.5818056e+000  1.0408574e+001
C007-007 -2.0309736e+001  1.4707519e+000  1.0278804e+001
C007-008 -2.0440138e+001  1.3694897e+000  1.0172011e+001
C008-001 -2.0152170e+001  9.6944243e-001  9.8741083e+000
C008-002 -1.9809088e+001  7.3250765e-001  9.6389608e+000
C008-003 -1.9548922e+001  5.1619858e-001  9.4360657e+000
C008-004 -1.9375214e+001  3.3019301e-001  9.2522755e+000
C008-005 -1.9278891e+001  1.5564485e-001  9.1114826e+000
C008-006 -1.9267982e+001  1.2681284e-002  8.9843149e+000
C008-007 -1.9330496e+001 -1.2117638e-001  8.9049816e+000
C008-008 -1.9463140e+001 -2.5729421e-001  8.9027662e+000
C008-009 -1.9680683e+001 -3.6749181e-001  8.9314079e+000
C009-001 -1.9520168e+001 -5.9106517e-001  8.7723684e+000
C009-002 -1.9402662e+001 -7.9764414e-001  8.5644598e+000
C009-003 -1.9319130e+001 -1.0126611e+000  8.3594351e+000
C009-004 -1.9289021e+001 -1.2064244e+000  8.1209879e+000
C009-005 -1.9291033e+001 -1.4075998e+000  7.8863826e+000
C009-006 -1.9311075e+001 -1.6375856e+000  7.6696682e+000
C009-007 -1.9377516e+001 -1.8507591e+000  7.4285135e+000
C009-008 -1.9461758e+001 -2.1094463e+000  7.2118402e+000
C010-001 -1.9697050e+001 -2.5513558e+000  6.6229043e+000
C010-002 -1.9816782e+001 -2.6543269e+000  6.2236638e+000
C010-003 -1.9958723e+001 -2.6669979e+000  5.7934089e+000
C010-004 -2.0062313e+001 -2.7870810e+000  5.4273067e+000
C010-005 -2.0151535e+001 -2.9179094e+000  5.0592222e+000
C010-006 -2.0275421e+001 -2.9205189e+000  4.6491547e+000
C010-007 -2.0413315e+001 -2.8621252e+000  4.2346063e+000
C010-008 -2.0555996e+001 -2.7683229e+000  3.8273280e+000
C010-009 -2.0644855e+001 -2.7895110e+000  3.4016118e+000
C011-001 -2.0728161e+001 -2.6538866e+000  3.0174577e+000
C011-002 -2.0859238e+001 -2.4677479e+000  2.6741283e+000
C011-003 -2.1007494e+001 -2.2940271e+000  2.3495517e+000
C011-004 -2.1179434e+001 -2.1169260e+000  2.0474753e+000
C011-005 -2.1368608e+001 -1.9422959e+000  1.7585822e+000
C011-006 -2.1618406e+001 -1.7231964e+000  1.5426191e+000
C011-007 -2.1874514e+001 -1.5188903e+000  1.3285477e+000
C011-008 -2.2141804e+001 -1.3207151e+000  1.1159761e+000
C011-009 -2.2413233e+001 -1.1352552e+000  8.7803066e-001
C012-001 -2.2724161e+001 -1.1135128e+000  7.5807846e-001
C012-002 -2.3019917e+001 -1.0132658e+000  6.5771288e-001
C012-003 -2.3292336e+001 -8.5577190e-001  5.1638186e-001
C012-004 -2.3543705e+001 -6.2942797e-001  3.7008816e-001
C012-005 -2.3740042e+001 -3.1375054e-001  3.0562112e-001
C012-006 -2.3968334e+001  2.7289676e-002  6.7013554e-002
C012-007 -2.4120094e+001  4.6812996e-001 -4.9420774e-002
C012-008 -2.4285357e+001  9.5007306e-001 -2.6760370e-001
C012-009 -2.4380867e+001  1.5310221e+000 -3.9160988e-001
C013-001 -2.4589657e+001  2.0322454e+000 -5.8118355e-001
C013-002 -2.4774267e+001  2.5234735e+000 -7.7974302e-001
C013-003 -2.4867958e+001  3.0457494e+000 -8.8330740e-001
C013-004 -2.4940369e+001  3.5543389e+000 -1.0070114e+000
C013-005 -2.4985983e+001  4.0537190e+000 -1.1385134e+000
C013-006 -2.4943155e+001  4.5953107e+000 -1.1307133e+000
C013-007 -2.4946684e+001  5.0729599e+000 -1.2821298e+000
C013-008 -2.4905746e+001  5.5356779e+000 -1.4755505e+000
C013-009 -2.4802538e+001  6.0143666e+000 -1.6085397e+000
C014-001 -2.4758718e+001  6.5401783e+000 -1.6867435e+000
C014-002 -2.4673412e+001  7.0844207e+000 -1.7851889e+000
C014-003 -2.4581766e+001  7.6645665e+000 -1.7685245e+000
C014-004 -2.4456015e+001  8.2706833e+000 -1.7373614e+000
C014-005 -2.4313972e+001  8.9039125e+000 -1.6344930e+000
C014-006 -2.4142887e+001  9.5653648e+000 -1.4980630e+000
C014-007 -2.3939095e+001  1.0258918e+001 -1.3377892e+000
C014-008 -2.3720573e+001  1.0976351e+001 -1.1026691e+000
C014-009 -2.3478071e+001  1.1720840e+001 -8.1848186e-001
C015-001 -2.3334970e+001  1.1952447e+001 -6.3831645e-001
C015-002 -2.3210403e+001  1.2164928e+001 -4.2339167e-001
C015-003 -2.3083891e+001  1.2390847e+001 -2.4946079e-001
C015-004 -2.2965288e+001  1.2626191e+001 -8.1205852e-002
C015-005 -2.2862478e+001  1.2858319e+001  1.1379368e-001
C015-006 -2.2779007e+001  1.3076116e+001  3.4810275e-001
C015-007 -2.2712090e+001  1.3283303e+001  6.1204982e-001
C015-008 -2.2667294e+001  1.3462242e+001  9.1124624e-001
C016-001  2.3065405e+001  7.5757680e+000  3.3545783e+000
C016-002  2.3390587e+001  7.1318407e+000  2.8149672e+000
C016-003  2.3646816e+001  6.6428304e+000  2.3353643e+000
C016-004  2.3839216e+001  6.1426392e+000  1.9147325e+000
C016-005  2.4021797e+001  5.6925483e+000  1.5055289e+000
C016-006  2.4204123e+001  5.2862515e+000  1.0888108e+000
C016-007  2.4312452e+001  4.8228402e+000  7.6536912e-001
C016-008  2.4414331e+001  4.3924131e+000  4.3821374e-001
C017-001  2.4536165e+001  3.6183271e+000 -1.9760172e-001
C017-002  2.4570742e+001  3.2861233e+000 -5.0929010e-001
C017-003  2.4591589e+001  2.9438031e+000 -7.6743126e-001
C017-004  2.4596630e+001  2.6261487e+000 -1.0168737e+000
C017-005  2.4589672e+001  2.3082972e+000 -1.2250687e+000
C017-006  2.4569235e+001  2.0022199e+000 -1.4054701e+000
C017-007  2.4531460e+001  1.7206522e+000 -1.5748818e+000
C017-008  2.4472204e+001  1.4717265e+000 -1.7501466e+000
C017-009  2.4394896e+001  1.2409648e+000 -1.9161309e+000
C018-001  2.4278374e+001  7.3397434e-001 -2.1432912e+000
C018-002  2.4202036e+001  2.4605231e-001 -2.2961998e+000
C018-003  2.4128660e+001 -1.7308658e-001 -2.4886031e+000
C018-004  2.4103157e+001 -5.7910067e-001 -2.5876610e+000
C018-005  2.4096069e+001 -9.4036800e-001 -2.6769352e+000
C018-006  2.4117149e+001 -1.2670916e+000 -2.7312570e+000
C018-007  2.4172466e+001 -1.5595617e+000 -2.7301524e+000
C018-008  2.4254839e+001 -1.8126774e+000 -2.6906292e+000
C019-001  2.4442656e+001 -2.4524450e+000 -2.3855348e+000
C019-002  2.4530521e+001 -2.7675288e+000 -2.0237191e+000
C019-003  2.4614172e+001 -3.0203915e+000 -1.6704236e+000
C019-004  2.4691359e+001 -3.1178887e+000 -1.2930020e+000
C019-005  2.4761379e+001 -3.2202199e+000 -9.5070636e-001
C019-006  2.4820688e+001 -3.2284455e+000 -6.0312557e-001
C019-007  2.4859371e+001 -3.1276374e+000 -2.4515553e-001
C019-008  2.4913321e+001 -3.1066637e+000  9.6086964e-002
C020-001  2.5080338e+001 -3.2301233e+000  7.6131952e-001
C020-002  2.5178719e+001 -3.3530500e+000  1.1286715e+000
C020-003  2.5278931e+001 -3.4631863e+000  1.5242255e+000
C020-004  2.5376398e+001 -3.5250969e+000  1.9586617e+000
C020-005  2.5473532e+001 -3.5575380e+000  2.4312277e+000
C020-006  2.5571108e+001 -3.5923023e+000  2.9514458e+000
C020-007  2.5673319e+001 -3.5561955e+000  3.5246983e+000
C020-008  2.5782848e+001 -3.4539621e+000  4.1464596e+000
C021-001  2.6068586e+001 -2.8140094e+000  5.0504599e+000
C021-002  2.6250034e+001 -2.3949449e+000  5.3283048e+000
C021-003  2.6358875e+001 -1.9155705e+000  5.5325685e+000
C021-004  2.6431128e+001 -1.4431649e+000  5.7227392e+000
C021-005  2.6525856e+001 -1.0015253e+000  5.9342041e+000
C021-006  2.6590511e+001 -5.4816037e-001  6.1178913e+000
C021-007  2.6704657e+001 -1.1837822e-001  6.3266368e+000
C021-008  2.6851505e+001  2.9549834e-001  6.5513644e+000
C021-009  2.7033745e+001  6.7439759e-001  6.8124309e+000
C022-001  2.7220570e+001  1.1325325e+000  6.9036102e+000
C022-002  2.7374191e+001  1.5523425e+000  7.0399604e+000
C022-003  2.7496578e+001  1.9382744e+000  7.2456522e+000
C022-004  2.7490442e+001  2.3729393e+000  7.3847065e+000
C022-005  2.7413355e+001  2.8178754e+000  7.5544567e+000
C022-006  2.7253332e+001  3.3094091e+000  7.7776074e+000
C022-007  2.6961639e+001  3.9403248e+000  8.0571632e+000
C022-008  2.6471222e+001  4.6146731e+000  8.0540810e+000
C023-001  2.6458836e+001  5.0162649e+000  7.5466280e+000
C023-002  2.6863043e+001  4.9393811e+000  7.2415876e+000
C023-003  2.7168167e+001  4.7804437e+000  6.9494977e+000
C023-004  2.7369024e+001  4.5495615e+000  6.6886811e+000
C023-005  2.7507748e+001  4.3153114e+000  6.4298921e+000
C023-006  2.7594448e+001  4.0681000e+000  6.1563292e+000
C023-007  2.7642227e+001  3.8288083e+000  5.8257627e+000
C023-008  2.7609697e+001  3.5314014e+000  5.4904451e+000
C023-009  2.7499529e+001  3.1550102e+000  5.1965232e+000
C024-001  2.7308424e+001  2.3537753e+000  4.7167754e+000
C024-002  2.7110395e+001  1.7126142e+000  4.2981386e+000
C024-003  2.6918978e+001  1.2419716e+000  3.9464476e+000
C024-004  2.6746489e+001  9.4755822e-001  3.6699972e+000
C024-005  2.6623390e+001  8.6045808e-001  3.4581246e+000
C024-006  2.6526957e+001  9.2405963e-001  3.3608618e+000
C024-007  2.6367794e+001  1.0354400e+000  3.4250464e+000
C024-008  2.6147892e+001  1.2324541e+000  3.6073284e+000
C024-009  2.5889704e+001  1.5593539e+000  3.8777008e+000
C025-001  2.5590927e+001  2.0142853e+000  4.2243834e+000
C025-002  2.5300484e+001  2.4173455e+000  4.5402756e+000
C025-003  2.5038960e+001  2.7889931e+000  4.8244753e+000
C025-004  2.4791920e+001  3.1147306e+000  5.0798368e+000
C025-005  2.4518078e+001  3.3539569e+000  5.2927880e+000
C025-006  2.4293268e+001  3.5829108e+000  5.4810948e+000
C025-007  2.4073256e+001  3.7603390e+000  5.6303244e+000
C025-008  2.3886993e+001  3.9026861e+000  5.7665653e+000
C026-001  2.3546164e+001  4.2281981e+000  6.0910277e+000
C026-002  2.3413986e+001  4.4361238e+000  6.3290057e+000
C026-003  2.3280975e+001  4.6362882e+000  6.5083890e+000
C026-004  2.3157227e+001  4.8261571e+000  6.6463623e+000
C026-005  2.3044222e+001  5.0104623e+000  6.7309546e+000
C026-006  2.2945358e+001  5.1732855e+000  6.7980742e+000
C026-007  2.2858707e+001  5.3216224e+000  6.8259139e+000
C026-008  2.2782230e+001  5.4476633e+000  6.8487797e+000
C027-001  2.2666929e+001  5.6856680e+000  6.8276482e+000
C027-002  2.2627279e+001  5.8147163e+000  6.7853060e+000
C027-003  2.2597017e+001  5.9460983e+000  6.7191472e+000
C027-004  2.2574259e+001  6.0875010e+000  6.6448693e+000
C027-005  2.2561279e+001  6.2267942e+000  6.5415378e+000
C027-006  2.2556133e+001  6.3779955e+000  6.4290972e+000
C027-007  2.2560083e+001  6.5399923e+000  6.3031006e+000
C027-008  2.2572609e+001  6.6941729e+000  6.1462126e+000
C027-009  2.2593746e+001  6.8573461e+000  5.9750042e+000
C028-001  2.2604546e+001  7.0384550e+000  5.7447510e+000
C028-002  2.2615545e+001  7.1921892e+000  5.5083404e+000
C028-003  2.2628170e+001  7.3330569e+000  5.2787471e+000
C028-004  2.2641485e+001  7.4676595e+000  5.0602412e+000
C028-005  2.2654161e+001  7.6028671e+000  4.8527751e+000
C028-006  2.2666948e+001  7.6945553e+000  4.6280656e+000
C028-007  2.2679586e+001  7.7752190e+000  4.4047685e+000
C028-008  2.2692966e+001  7.8276906e+000  4.1766686e+000
