# Supplementary material for: Disentangling biological variability and taphonomy: shape analysis of the limb long bones of the sauropodomorph dinosaur Plateosaurus
Source: PeerJ. 2020 Jul 23;8:e9359. doi: 10.7717/peerj.9359 (PMC7382942; doi:10.7717/peerj.9359)
Supplement: Supplemental Information 15 — The format (.pts) is readable by the packages used in the study and can be opened like a ".txt" file. [file peerj-08-9359-s015.zip › raw_data/landmark coordinates ulna/Template_Ulna.pts]

Version 1.0
815
S000 -1.1881387e+001 -3.6495793e+000 -9.7878456e-002
S001 -1.1514405e+001  3.3162415e+000  6.7855549e-001
S002 -1.2428797e+001  1.1165793e+000  3.5719976e+000
S003 -1.0703548e+001 -3.4184141e+000  7.2209463e+000
S004  9.6301851e+000 -3.9745550e+000  2.9855547e+000
S005  1.1621849e+001  3.4686655e-001  3.0532784e+000
S006  9.6258707e+000  2.3367450e+000  5.7140064e-001
S007  1.2169815e+001 -5.3406078e-001  1.8825054e-001
C000-001 -1.2094818e+001 -3.5938585e+000 -3.7829272e-002
C000-002 -1.2271819e+001 -3.4995027e+000  2.1381207e-002
C000-003 -1.2429697e+001 -3.4102094e+000  4.8785921e-002
C000-004 -1.2572266e+001 -3.3119612e+000  5.6215189e-002
C000-005 -1.2696497e+001 -3.1928189e+000  4.9416233e-002
C000-006 -1.2797490e+001 -3.0451922e+000  3.0310322e-002
C000-007 -1.2803782e+001 -2.8238664e+000  5.4004025e-002
C000-008 -1.2808938e+001 -2.6087542e+000  4.7455430e-002
C000-009 -1.2833968e+001 -2.3878722e+000 -1.2329861e-002
C001-001 -1.2906866e+001 -2.2362254e+000  6.3785054e-002
C001-002 -1.2945980e+001 -2.0599635e+000  1.3761124e-001
C001-003 -1.3048523e+001 -1.9233159e+000  1.3737991e-001
C001-004 -1.3191453e+001 -1.8281598e+000  9.1196716e-002
C001-005 -1.3260130e+001 -1.6952147e+000  8.0096930e-002
C001-006 -1.3290161e+001 -1.5460908e+000  7.6126575e-002
C001-007 -1.3296797e+001 -1.3937252e+000  6.9342889e-002
C001-008 -1.3323448e+001 -1.2502017e+000  2.3900343e-002
C001-009 -1.3303946e+001 -1.0963527e+000 -5.7336241e-003
C002-001 -1.3298214e+001 -8.3657902e-001 -2.6580758e-002
C002-002 -1.3269925e+001 -5.7867014e-001 -5.0062381e-002
C002-003 -1.3218418e+001 -3.2768971e-001 -7.3202431e-002
C002-004 -1.3126851e+001 -1.0795378e-001 -6.4105630e-002
C002-005 -1.3005297e+001  8.0818713e-002 -2.7716957e-002
C002-006 -1.2926884e+001  3.3621469e-001 -1.0908093e-001
C002-007 -1.2806331e+001  5.4990095e-001 -1.4773251e-001
C002-008 -1.2653367e+001  7.3546278e-001 -1.5519139e-001
C002-009 -1.2474500e+001  9.1026598e-001 -1.4506565e-001
C003-001 -1.2320075e+001  1.2728434e+000 -1.0373643e-001
C003-002 -1.2179266e+001  1.6114638e+000 -5.0949715e-002
C003-003 -1.2052197e+001  1.9276146e+000  9.0178531e-003
C003-004 -1.1938698e+001  2.2247884e+000  7.0721485e-002
C003-005 -1.1829333e+001  2.4818416e+000  1.8032654e-001
C003-006 -1.1733033e+001  2.7131550e+000  2.9993325e-001
C003-007 -1.1653125e+001  2.9641297e+000  3.7513429e-001
C003-008 -1.1578265e+001  3.1632178e+000  5.1040697e-001
C004-001 -1.1573959e+001  3.4293458e+000  8.8018030e-001
C004-002 -1.1632602e+001  3.5219412e+000  1.0720314e+000
C004-003 -1.1691760e+001  3.5685132e+000  1.2575374e+000
C004-004 -1.1750525e+001  3.5727258e+000  1.4270866e+000
C004-005 -1.1807659e+001  3.5609176e+000  1.5777265e+000
C004-006 -1.1861878e+001  3.5111296e+000  1.7067533e+000
C004-007 -1.1918920e+001  3.4876199e+000  1.8347961e+000
C004-008 -1.1973677e+001  3.4178619e+000  1.9427265e+000
C004-009 -1.2027974e+001  3.3239739e+000  2.0367677e+000
C005-001 -1.2059759e+001  3.1771533e+000  2.1390045e+000
C005-002 -1.2098038e+001  3.0539894e+000  2.2540746e+000
C005-003 -1.2133937e+001  2.9321918e+000  2.3696244e+000
C005-004 -1.2165114e+001  2.8042541e+000  2.4762485e+000
C005-005 -1.2187334e+001  2.6571312e+000  2.5363495e+000
C005-006 -1.2203012e+001  2.5013783e+000  2.5612867e+000
C005-007 -1.2220660e+001  2.3583915e+000  2.6234868e+000
C005-008 -1.2240480e+001  2.2202985e+000  2.7128007e+000
C005-009 -1.2251522e+001  2.0677822e+000  2.7518528e+000
C006-001 -1.2308722e+001  1.9539403e+000  2.7938433e+000
C006-002 -1.2366329e+001  1.8527197e+000  2.8871469e+000
C006-003 -1.2420856e+001  1.7599097e+000  2.9940636e+000
C006-004 -1.2459369e+001  1.6625690e+000  3.0926089e+000
C006-005 -1.2476562e+001  1.5537302e+000  3.1799967e+000
C006-006 -1.2480907e+001  1.4422500e+000  3.2694607e+000
C006-007 -1.2466710e+001  1.3164108e+000  3.3487110e+000
C006-008 -1.2456079e+001  1.2178097e+000  3.4594827e+000
C007-001 -1.2411631e+001  1.0275720e+000  3.6692967e+000
C007-002 -1.2394939e+001  9.6114254e-001  3.8010550e+000
C007-003 -1.2364839e+001  9.1375792e-001  3.9543993e+000
C007-004 -1.2320427e+001  8.7818801e-001  4.1222463e+000
C007-005 -1.2273888e+001  7.8219879e-001  4.2451363e+000
C007-006 -1.2218146e+001  6.5254647e-001  4.3428559e+000
C007-007 -1.2148533e+001  5.2018702e-001  4.4414091e+000
C007-008 -1.2079451e+001  4.0190649e-001  4.5677724e+000
C007-009 -1.2012194e+001  2.6211524e-001  4.6888661e+000
C008-001 -1.1925159e+001  2.2396341e-001  4.7661867e+000
C008-002 -1.1841843e+001  1.6184299e-001  4.8540683e+000
C008-003 -1.1780232e+001  1.2005311e-001  5.0008821e+000
C008-004 -1.1715542e+001  8.0785468e-002  5.1723986e+000
C008-005 -1.1626809e+001 -1.7194701e-002  5.3034811e+000
C008-006 -1.1527932e+001 -1.5512563e-001  5.4188251e+000
C008-007 -1.1433141e+001 -2.7619901e-001  5.5772309e+000
C008-008 -1.1334400e+001 -4.0703270e-001  5.7518754e+000
C008-009 -1.1229331e+001 -5.6155217e-001  5.9290638e+000
C009-001 -1.1168819e+001 -6.6934055e-001  6.0536366e+000
C009-002 -1.1113592e+001 -7.9096395e-001  6.1847253e+000
C009-003 -1.1056531e+001 -9.4597274e-001  6.2986269e+000
C009-004 -1.1003773e+001 -1.1152810e+000  6.4181094e+000
C009-005 -1.0962594e+001 -1.2797041e+000  6.5677357e+000
C009-006 -1.0915579e+001 -1.4877682e+000  6.6842828e+000
C009-007 -1.0883438e+001 -1.6817908e+000  6.8446107e+000
C009-008 -1.0855450e+001 -1.8905180e+000  7.0116649e+000
C009-009 -1.0829235e+001 -2.1224866e+000  7.1715369e+000
C010-001 -1.0881993e+001 -2.2322671e+000  7.1728783e+000
C010-002 -1.0922998e+001 -2.3426561e+000  7.1937594e+000
C010-003 -1.0940650e+001 -2.4687526e+000  7.1943884e+000
C010-004 -1.0948857e+001 -2.6016762e+000  7.2132730e+000
C010-005 -1.0932666e+001 -2.7458742e+000  7.2134271e+000
C010-006 -1.0897778e+001 -2.8978517e+000  7.2078252e+000
C010-007 -1.0850940e+001 -3.0611382e+000  7.2140956e+000
C010-008 -1.0790522e+001 -3.2420778e+000  7.2382903e+000
C011-001 -1.0690165e+001 -3.6063826e+000  7.0828280e+000
C011-002 -1.0673333e+001 -3.7503262e+000  6.8809447e+000
C011-003 -1.0653415e+001 -3.8434355e+000  6.6534019e+000
C011-004 -1.0633624e+001 -3.9087861e+000  6.4252658e+000
C011-005 -1.0616609e+001 -3.9677610e+000  6.1995249e+000
C011-006 -1.0600689e+001 -4.0089703e+000  5.9678922e+000
C011-007 -1.0588301e+001 -4.0486031e+000  5.7304716e+000
C011-008 -1.0573300e+001 -4.0473404e+000  5.4823604e+000
C011-009 -1.0567697e+001 -4.0748434e+000  5.2281947e+000
C012-001 -1.0561710e+001 -4.0542369e+000  5.0003858e+000
C012-002 -1.0562868e+001 -4.0268421e+000  4.7744298e+000
C012-003 -1.0574234e+001 -3.9865782e+000  4.5536866e+000
C012-004 -1.0598668e+001 -3.9327364e+000  4.3408847e+000
C012-005 -1.0634493e+001 -3.8846562e+000  4.1324153e+000
C012-006 -1.0679626e+001 -3.8469858e+000  3.9258344e+000
C012-007 -1.0730022e+001 -3.8380351e+000  3.7147861e+000
C012-008 -1.0792531e+001 -3.8210988e+000  3.5100801e+000
C012-009 -1.0868761e+001 -3.7836494e+000  3.3155141e+000
C013-001 -1.0966027e+001 -3.7699251e+000  3.1773217e+000
C013-002 -1.1044586e+001 -3.7731845e+000  3.0256562e+000
C013-003 -1.1106127e+001 -3.7864780e+000  2.8655210e+000
C013-004 -1.1152125e+001 -3.7890074e+000  2.6991136e+000
C013-005 -1.1182141e+001 -3.7835886e+000  2.5253046e+000
C013-006 -1.1198487e+001 -3.7311237e+000  2.3425977e+000
C013-007 -1.1199325e+001 -3.6752596e+000  2.1517169e+000
C013-008 -1.1180065e+001 -3.6740322e+000  1.9551154e+000
C013-009 -1.1141344e+001 -3.6913280e+000  1.7502561e+000
C014-001 -1.1109096e+001 -3.6717060e+000  1.4687104e+000
C014-002 -1.1096580e+001 -3.7106435e+000  1.2069259e+000
C014-003 -1.1096066e+001 -3.7675731e+000  9.6302652e-001
C014-004 -1.1139695e+001 -3.7840893e+000  7.3808098e-001
C014-005 -1.1216755e+001 -3.7876925e+000  5.3104353e-001
C014-006 -1.1336821e+001 -3.7642083e+000  3.4663618e-001
C014-007 -1.1474132e+001 -3.7616594e+000  1.6702728e-001
C014-008 -1.1662130e+001 -3.7165318e+000  1.9034280e-002
C015-001  9.6556444e+000 -3.8994548e+000  3.1645870e+000
C015-002  9.6939869e+000 -3.7985349e+000  3.3249030e+000
C015-003  9.7448177e+000 -3.6709394e+000  3.4506826e+000
C015-004  9.7996359e+000 -3.5492582e+000  3.5713434e+000
C015-005  9.8626499e+000 -3.4130721e+000  3.6648841e+000
C015-006  9.9320574e+000 -3.2712514e+000  3.7449176e+000
C015-007  1.0008465e+001 -3.1223485e+000  3.8117249e+000
C015-008  1.0093322e+001 -2.9674585e+000  3.8697934e+000
C015-009  1.0190210e+001 -2.8086417e+000  3.9240172e+000
C016-001  1.0324446e+001 -2.6620455e+000  3.9540651e+000
C016-002  1.0453625e+001 -2.5157385e+000  3.9855387e+000
C016-003  1.0573239e+001 -2.3647127e+000  4.0052299e+000
C016-004  1.0683240e+001 -2.2096062e+000  4.0135331e+000
C016-005  1.0778097e+001 -2.0507367e+000  3.9969969e+000
C016-006  1.0872635e+001 -1.8889273e+000  3.9917431e+000
C016-007  1.0950761e+001 -1.7248700e+000  3.9567375e+000
C016-008  1.1027662e+001 -1.5553428e+000  3.9326816e+000
C016-009  1.1096469e+001 -1.3806033e+000  3.9042351e+000
C017-001  1.1261023e+001 -1.1897123e+000  3.7969904e+000
C017-002  1.1398589e+001 -9.9739432e-001  3.6891344e+000
C017-003  1.1502234e+001 -8.0542833e-001  3.5496480e+000
C017-004  1.1597374e+001 -6.1206305e-001  3.4979136e+000
C017-005  1.1669312e+001 -4.1856864e-001  3.4679389e+000
C017-006  1.1702998e+001 -2.2476014e-001  3.3850732e+000
C017-007  1.1708982e+001 -2.9248510e-002  3.2987375e+000
C017-008  1.1681034e+001  1.6249955e-001  3.1825347e+000
C018-001  1.1554419e+001  5.0058228e-001  3.0326633e+000
C018-002  1.1480140e+001  6.4854044e-001  3.0064032e+000
C018-003  1.1400202e+001  7.9022980e-001  2.9748461e+000
C018-004  1.1314645e+001  9.1168481e-001  2.9118552e+000
C018-005  1.1226015e+001  1.0254616e+000  2.8460591e+000
C018-006  1.1133437e+001  1.1427265e+000  2.7963827e+000
C018-007  1.1036364e+001  1.2639402e+000  2.7608600e+000
C018-008  1.0934834e+001  1.3728499e+000  2.7116909e+000
C018-009  1.0828651e+001  1.4737960e+000  2.6567862e+000
C019-001  1.0697903e+001  1.6811577e+000  2.5466800e+000
C019-002  1.0582952e+001  1.8850765e+000  2.4680874e+000
C019-003  1.0469165e+001  2.0264668e+000  2.3397543e+000
C019-004  1.0366060e+001  2.1453693e+000  2.2206342e+000
C019-005  1.0276456e+001  2.2512324e+000  2.1187370e+000
C019-006  1.0194393e+001  2.3146572e+000  2.0058191e+000
C019-007  1.0126346e+001  2.3672771e+000  1.9096379e+000
C019-008  1.0069487e+001  2.4014435e+000  1.8200655e+000
C019-009  1.0021713e+001  2.4268882e+000  1.7375101e+000
C020-001  9.9477272e+000  2.4560277e+000  1.6228158e+000
C020-002  9.8817530e+000  2.4689674e+000  1.5027832e+000
C020-003  9.8230104e+000  2.4767866e+000  1.3806208e+000
C020-004  9.7710285e+000  2.4816034e+000  1.2556695e+000
C020-005  9.7258139e+000  2.4802585e+000  1.1260594e+000
C020-006  9.6867599e+000  2.4741552e+000  9.8995614e-001
C020-007  9.6567945e+000  2.4459648e+000  8.4941554e-001
C020-008  9.6337061e+000  2.4094799e+000  7.0323837e-001
C021-001  9.9386997e+000  2.3364887e+000  5.2284366e-001
C021-002  1.0207956e+001  2.3005593e+000  4.7696120e-001
C021-003  1.0433828e+001  2.2452202e+000  4.2191774e-001
C021-004  1.0617327e+001  2.1615918e+000  3.6421278e-001
C021-005  1.0759742e+001  2.0566392e+000  2.9628015e-001
C021-006  1.0853552e+001  1.8890671e+000  2.6701698e-001
C021-007  1.0911844e+001  1.7275869e+000  1.9638914e-001
C021-008  1.0923725e+001  1.5438663e+000  9.4218478e-002
C021-009  1.0893657e+001  1.3121120e+000  3.2610420e-002
C022-001  1.0996770e+001  1.2354860e+000  9.7803660e-003
C022-002  1.1096371e+001  1.1568530e+000 -5.4915119e-003
C022-003  1.1192096e+001  1.0762166e+000 -1.3164035e-002
C022-004  1.1284939e+001  9.9449587e-001 -2.3313988e-002
C022-005  1.1373324e+001  9.1011560e-001 -1.8455580e-002
C022-006  1.1457627e+001  8.2387060e-001 -6.1982134e-003
C022-007  1.1537962e+001  7.3588520e-001  1.3269940e-002
C022-008  1.1614655e+001  6.4630634e-001  3.9346568e-002
C022-009  1.1692463e+001  5.5487865e-001  5.0502222e-002
C023-001  1.1794246e+001  4.8697773e-001  7.9228863e-002
C023-002  1.1879756e+001  4.0614542e-001  1.2310153e-001
C023-003  1.1957086e+001  3.1188974e-001  1.5149386e-001
C023-004  1.2011872e+001  2.0448616e-001  1.9468281e-001
C023-005  1.2058333e+001  8.3551511e-002  2.2332695e-001
C023-006  1.2095364e+001 -5.0878722e-002  2.4262680e-001
C023-007  1.2131370e+001 -1.9865230e-001  2.3373708e-001
C023-008  1.2155118e+001 -3.5977849e-001  2.1998914e-001
C024-001  1.2162271e+001 -7.2055596e-001  2.2479928e-001
C024-002  1.2119299e+001 -9.0494734e-001  2.8905198e-001
C024-003  1.2069239e+001 -1.0827324e+000  2.9528281e-001
C024-004  1.2017853e+001 -1.2519176e+000  2.4315418e-001
C024-005  1.1934559e+001 -1.4180272e+000  2.1262044e-001
C024-006  1.1814786e+001 -1.5830146e+000  2.1782157e-001
C024-007  1.1669560e+001 -1.7456863e+000  2.4238940e-001
C024-008  1.1521799e+001 -1.8968478e+000  1.7793620e-001
C024-009  1.1343831e+001 -2.0451090e+000  1.2402929e-001
C025-001  1.1282755e+001 -2.2508051e+000  2.1093340e-001
C025-002  1.1211515e+001 -2.4437401e+000  2.8914243e-001
C025-003  1.1137840e+001 -2.6497717e+000  2.8285593e-001
C025-004  1.1055074e+001 -2.8682988e+000  2.8916487e-001
C025-005  1.0959339e+001 -3.0739543e+000  3.7019789e-001
C025-006  1.0852346e+001 -3.2942364e+000  4.4725594e-001
C025-007  1.0733156e+001 -3.5092201e+000  5.6171429e-001
C025-008  1.0604037e+001 -3.7149932e+000  7.0944136e-001
C025-009  1.0480258e+001 -3.8756137e+000  9.0863734e-001
C026-001  1.0289386e+001 -3.9644589e+000  1.1787959e+000
C026-002  1.0119849e+001 -4.0310297e+000  1.4575086e+000
C026-003  9.9955664e+000 -4.0354261e+000  1.7392638e+000
C026-004  9.9074526e+000 -4.0015125e+000  1.9994348e+000
C026-005  9.8290176e+000 -3.9799087e+000  2.2318211e+000
C026-006  9.7520962e+000 -3.9865937e+000  2.4454963e+000
C026-007  9.6913729e+000 -3.9926300e+000  2.6431906e+000
C026-008  9.6501789e+000 -3.9909525e+000  2.8239183e+000
S008 -1.1053550e+001 -2.3013222e+000  6.9051800e+000
S009 -1.1099292e+001 -1.6556791e+000  6.5000219e+000
S010 -1.1331409e+001 -1.0463489e+000  5.9057255e+000
S011 -1.1625010e+001 -5.6062102e-001  5.3527460e+000
S012 -1.2150506e+001 -2.5379601e-001  4.7986751e+000
S013 -1.2460593e+001  1.7002988e-001  4.2357717e+000
S014 -1.2893280e+001  7.1745837e-001  3.6825614e+000
S015 -1.2672290e+001  1.4710044e+000  2.9133065e+000
S016 -1.2475206e+001  2.1909661e+000  2.3602781e+000
S017 -1.2147671e+001  2.9106176e+000  1.9373124e+000
S018 -1.2057796e+001  3.3995705e+000  1.4656210e+000
S019 -1.1962220e+001  3.0934327e+000  7.0930731e-001
S020 -1.1018472e+001 -3.2378881e+000  6.9699559e+000
S021 -1.1108365e+001 -2.5256224e+000  6.3963108e+000
S022 -1.1182105e+001 -1.8022450e+000  5.8259125e+000
S023 -1.1416788e+001 -1.2651998e+000  5.3601003e+000
S024 -1.1899685e+001 -9.2177391e-001  4.6599364e+000
S025 -1.2296226e+001 -6.2640887e-001  4.1015434e+000
S026 -1.3035851e+001 -1.7045893e-002  3.6058283e+000
S027 -1.3454082e+001  5.5714083e-001  3.0983472e+000
S028 -1.2891298e+001  1.3759787e+000  2.2997313e+000
S029 -1.2731222e+001  2.1349790e+000  1.6572113e+000
S030 -1.2446497e+001  2.8608797e+000  1.1197696e+000
S031 -1.1015180e+001 -3.3709130e+000  6.3913202e+000
S032 -1.1039177e+001 -2.6554461e+000  5.7034435e+000
S033 -1.1081617e+001 -2.0290318e+000  5.0928364e+000
S034 -1.1444573e+001 -1.6183794e+000  4.6945381e+000
S035 -1.2042645e+001 -1.3725560e+000  4.1130905e+000
S036 -1.2792506e+001 -8.2049173e-001  3.6195989e+000
S037 -1.3268528e+001 -3.2215270e-001  2.9901464e+000
S038 -1.3406873e+001  4.3205744e-001  2.5081654e+000
S039 -1.3187963e+001  1.2198267e+000  1.6417435e+000
S040 -1.2648464e+001  1.9677193e+000  1.0160818e+000
S041 -1.2198535e+001  2.4844964e+000  3.9224911e-001
S042 -1.0865035e+001 -3.8385069e+000  6.1415176e+000
S043 -1.1034095e+001 -3.3893912e+000  5.6828547e+000
S044 -1.1108748e+001 -2.8107870e+000  4.9829917e+000
S045 -1.1331424e+001 -2.3301513e+000  4.5066633e+000
S046 -1.1829228e+001 -2.0067394e+000  3.9741998e+000
S047 -1.2435933e+001 -1.6678815e+000  3.5887623e+000
S048 -1.3072761e+001 -1.2354276e+000  2.9540281e+000
S049 -1.3767722e+001 -5.1863742e-001  2.1494458e+000
S050 -1.3491276e+001  4.8555097e-001  1.7641388e+000
S051 -1.3529948e+001  1.0080451e+000  9.8054850e-001
S052 -1.2685441e+001  1.3722327e+000  5.4919446e-001
S053 -1.2319600e+001  1.8432443e+000  1.8919897e-001
S054 -1.0829375e+001 -3.9421272e+000  5.4310508e+000
S055 -1.1080345e+001 -3.6534870e+000  5.0753694e+000
S056 -1.1236052e+001 -3.2026875e+000  4.5031185e+000
S057 -1.1603675e+001 -2.7079453e+000  3.9227266e+000
S058 -1.2115260e+001 -2.3324556e+000  3.4642720e+000
S059 -1.2857136e+001 -1.9760617e+000  2.8911772e+000
S060 -1.3528972e+001 -1.3486784e+000  2.3874166e+000
S061 -1.3783939e+001 -1.2213162e+000  1.8552084e+000
S062 -1.3690299e+001 -4.4138575e-001  1.3933579e+000
S063 -1.3899014e+001  1.1028259e-001  8.2868493e-001
S064 -1.3483311e+001  6.2128526e-001  4.3422961e-001
S065 -1.2709586e+001  1.0298244e+000  1.8900871e-002
S066 -1.1022457e+001 -3.8574615e+000  4.5954638e+000
S067 -1.1331084e+001 -3.3090231e+000  4.0646410e+000
S068 -1.1825973e+001 -2.9685287e+000  3.3954177e+000
S069 -1.2333131e+001 -2.6375618e+000  2.8065662e+000
S070 -1.2795288e+001 -2.2022748e+000  2.1803267e+000
S071 -1.3324337e+001 -1.7289978e+000  1.4596072e+000
S072 -1.3462233e+001 -1.3199855e+000  9.5703828e-001
S073 -1.3647573e+001 -7.1207339e-001  5.6434405e-001
S074 -1.3176007e+001  9.2130534e-002  1.7868142e-001
S075 -1.1005126e+001 -3.6969240e+000  3.6012216e+000
S076 -1.1714216e+001 -3.3726869e+000  2.9624655e+000
S077 -1.2236101e+001 -3.0854955e+000  2.4341390e+000
S078 -1.2556026e+001 -2.7217801e+000  1.9052644e+000
S079 -1.2905129e+001 -2.3850255e+000  1.4355024e+000
S080 -1.3172161e+001 -1.9342663e+000  8.0587542e-001
S081 -1.3348195e+001 -1.6413161e+000  3.5349798e-001
S082 -1.1561460e+001 -3.6745212e+000  2.5844328e+000
S083 -1.1940580e+001 -3.3985927e+000  1.9940487e+000
S084 -1.2469882e+001 -3.0722208e+000  1.4486876e+000
S085 -1.3018023e+001 -2.8104136e+000  8.9881396e-001
S086 -1.3103359e+001 -2.2642763e+000  3.6806202e-001
S087 -1.1739631e+001 -3.5610793e+000  1.5112717e+000
S088 -1.2320142e+001 -3.3667753e+000  9.4373637e-001
S089 -1.2840663e+001 -3.0664048e+000  3.6689556e-001
S090 -1.1638587e+001 -3.7034001e+000  1.0139917e+000
S091 -1.2317693e+001 -3.5074627e+000  3.4472358e-001
S092 -1.1889615e+001 -3.7852297e+000  4.1062212e-001
S093 -1.2980705e+001 -7.9296654e-001 -1.7286301e-001
S094 -1.2848577e+001 -1.7245564e+000 -5.2164078e-002
S095 -1.2565821e+001  7.4088998e-002 -1.8536568e-001
S096 -1.2431963e+001 -1.0087603e+000 -2.1741486e-001
S097 -1.2289263e+001 -2.3182666e+000 -1.2344933e-001
S098 -1.2306684e+001 -3.2005672e+000 -1.4634323e-001
S099 -1.2135248e+001  1.0623978e+000 -1.6295624e-001
S100 -1.1955999e+001 -1.7348267e-001 -2.4908257e-001
S101 -1.1760742e+001 -1.4159967e+000 -1.6170502e-001
S102 -1.1702882e+001 -2.7798517e+000 -1.1557388e-001
S103 -1.1599619e+001  1.9683298e+000  3.2806396e-002
S104 -1.1372820e+001  6.6875583e-001 -1.6379547e-001
S105 -1.1118507e+001 -7.1748585e-001 -1.9192696e-001
S106 -1.1025635e+001 -2.1425283e+000 -2.5426865e-002
S107 -1.1073270e+001 -3.4261043e+000  1.7968082e-001
S108 -1.1170515e+001  2.9985776e+000  4.9801826e-001
S109 -1.0976448e+001  1.9075990e+000  9.0255737e-002
S110 -1.0775832e+001  7.2348857e-001 -1.0766792e-001
S111 -1.0384491e+001 -7.6724285e-001 -8.5172653e-002
S112 -1.0204670e+001 -1.9974973e+000  1.8019867e-001
S113 -1.0335464e+001 -3.0583477e+000  5.3853703e-001
S114 -1.0622559e+001  3.1213679e+000  8.3156204e-001
S115 -1.0330872e+001  2.2400689e+000  2.0278740e-001
S116 -1.0046545e+001  1.0813624e+000 -1.0131168e-001
S117 -9.6653671e+000 -1.9415115e-001 -1.3180161e-001
S118 -9.4215384e+000 -1.4565299e+000  1.9707489e-001
S119 -9.4025383e+000 -2.4045227e+000  6.0436630e-001
S120 -9.5463753e+000  2.9104671e+000  6.2070942e-001
S121 -9.5487995e+000  1.8058182e+000  5.8593750e-003
S122 -9.1116867e+000  6.9053918e-001 -1.1196518e-001
S123 -8.7418575e+000 -8.3408862e-001  7.7447891e-002
S124 -8.5504169e+000 -1.7390872e+000  4.5564842e-001
S125 -8.6274929e+000  2.7624795e+000  5.2177429e-001
S126 -8.5606260e+000  1.9163076e+000 -4.0067673e-002
S127 -8.1878510e+000  9.3560362e-001 -2.0697021e-001
S128 -7.9785690e+000 -1.0407317e-001 -5.5934906e-002
S129 -7.7684073e+000 -1.0800312e+000  2.6683617e-001
S130 -7.4954925e+000 -1.8803293e+000  7.2217560e-001
S131 -7.4259067e+000  2.5195570e+000  3.9549446e-001
S132 -7.5114045e+000  1.8116163e+000 -1.1722183e-001
S133 -7.1992683e+000  7.6190609e-001 -1.9610786e-001
S134 -6.9230137e+000 -3.3941203e-001  6.1679840e-002
S135 -6.6167130e+000 -1.2872438e+000  3.9217758e-001
S136 -6.3289351e+000  2.1958778e+000  2.9136276e-001
S137 -6.4777689e+000  1.6339787e+000 -7.6478004e-002
S138 -6.2022829e+000  4.0380654e-001 -1.1280441e-001
S139 -5.9334435e+000 -6.0136169e-001  1.9729710e-001
S140 -5.6883240e+000 -1.5602511e+000  4.8428631e-001
S141 -5.5623817e+000  1.6644076e+000  4.3478012e-002
S142 -5.4568453e+000  9.6503818e-001 -1.4246941e-001
S143 -5.1677847e+000 -1.6836616e-001  7.4449539e-002
S144 -4.8474083e+000 -1.1232094e+000  3.4700203e-001
S145 -4.8029337e+000  1.7640837e+000  3.6606789e-001
S146 -4.3697953e+000  1.0144792e+000 -5.7763100e-002
S147 -4.2583385e+000 -1.5157104e-001  6.6435814e-002
S148 -4.0029564e+000 -1.3031541e+000  4.5760059e-001
S149 -1.0914214e+001 -3.4884393e+000  2.1610115e+000
S150 -1.0466502e+001 -3.6815147e+000  3.6597991e+000
S151 -1.0229618e+001 -3.8492992e+000  4.9459062e+000
S152 -1.0187102e+001 -3.6734984e+000  6.4437447e+000
S153 -1.0536216e+001 -3.3247583e+000  1.3071311e+000
S154 -1.0341995e+001 -3.3067243e+000  2.6717157e+000
S155 -9.9190922e+000 -3.5585039e+000  4.1213512e+000
S156 -9.7826557e+000 -3.4587362e+000  5.4998217e+000
S157 -9.6511326e+000 -3.1126630e+000  6.6001072e+000
S158 -9.8486137e+000 -3.0687473e+000  1.0261850e+000
S159 -9.7617569e+000 -2.9609470e+000  2.0684905e+000
S160 -9.4706383e+000 -3.1541119e+000  3.2515829e+000
S161 -9.1402607e+000 -3.2465189e+000  4.5252781e+000
S162 -9.0171938e+000 -3.1144400e+000  5.5420365e+000
S163 -9.0813637e+000 -2.7778382e+000  1.4043283e+000
S164 -8.9046164e+000 -2.7523415e+000  2.4659986e+000
S165 -8.6160345e+000 -3.0381680e+000  3.5594630e+000
S166 -8.4579153e+000 -3.1243470e+000  4.8561440e+000
S167 -8.4417286e+000 -2.4244604e+000  1.0305700e+000
S168 -8.0841732e+000 -2.6358078e+000  2.3495836e+000
S169 -7.8600860e+000 -2.9808209e+000  3.5340967e+000
S170 -7.7161713e+000 -3.0609024e+000  4.5195570e+000
S171 -7.4451485e+000 -2.3542469e+000  1.5500479e+000
S172 -7.2942429e+000 -2.5881469e+000  2.6393456e+000
S173 -7.0288734e+000 -2.9565401e+000  3.5716329e+000
S174 -6.9124026e+000 -2.8276346e+000  4.2788591e+000
S175 -6.3617425e+000 -1.9833920e+000  1.1168499e+000
S176 -6.3723469e+000 -2.3126049e+000  2.1416664e+000
S177 -6.1524515e+000 -2.6304801e+000  3.0777721e+000
S178 -6.1713943e+000 -2.5801330e+000  3.8866682e+000
S179 -5.6028929e+000 -1.9667655e+000  1.3804035e+000
S180 -5.4552145e+000 -2.2820632e+000  2.4375463e+000
S181 -5.4592075e+000 -2.3796675e+000  3.5748568e+000
S182 -4.8480930e+000 -1.7712376e+000  1.0090671e+000
S183 -4.6727881e+000 -2.0388319e+000  1.8843169e+000
S184 -4.6132436e+000 -2.2889147e+000  2.7813859e+000
S185 -4.5867805e+000 -2.2510891e+000  3.4189258e+000
S186 -4.0590487e+000 -1.7919909e+000  1.1810966e+000
S187 -3.8754063e+000 -2.0924113e+000  2.2118955e+000
S188 -3.7849336e+000 -2.2349799e+000  3.1052656e+000
S189 -3.5142679e+000  1.3492244e+000  3.5292768e-001
S190 -3.5335212e+000  3.5700601e-001 -8.7919235e-003
S191 -3.2815118e+000 -8.0933923e-001  2.0028305e-001
S192 -3.1337028e+000 -1.4351730e+000  5.7469273e-001
S193 -3.1518590e+000 -1.9173473e+000  1.7339461e+000
S194 -3.0445714e+000 -2.1771255e+000  2.9788752e+000
S195 -2.8270006e+000  7.0240790e-001  5.2125931e-002
S196 -2.6257648e+000 -4.0757188e-001  8.2175255e-002
S197 -2.4142332e+000 -1.4578706e+000  5.7750130e-001
S198 -2.3343952e+000 -1.8506069e+000  1.4044957e+000
S199 -2.2611451e+000 -2.0701578e+000  2.1398613e+000
S200 -2.3018761e+000 -2.1839261e+000  2.8242400e+000
S201 -2.1808460e+000  9.9181533e-001  3.5540533e-001
S202 -1.8660566e+000 -5.5182226e-002  1.7342567e-002
S203 -1.7703871e+000 -1.0260110e+000  1.7549515e-001
S204 -1.6889960e+000 -1.6895831e+000  8.2466602e-001
S205 -1.4723042e+000 -2.0085378e+000  1.7982626e+000
S206 -1.3983305e+000 -2.1427596e+000  2.6968098e+000
S207 -1.0380960e+000  7.9248273e-001  4.2817307e-001
S208 -1.0272233e+000 -2.0345123e-001  4.2708397e-002
S209 -9.9048913e-001 -1.1530615e+000  1.9527626e-001
S210 -7.7946723e-001 -1.7088147e+000  7.4990082e-001
S211 -5.8309174e-001 -2.0181928e+000  1.6543293e+000
S212 -5.3333092e-001 -2.1241345e+000  2.5806365e+000
S213 -4.9805641e-003  6.3087481e-001  4.4235802e-001
S214 -9.4997048e-002 -4.0736732e-001  5.3956032e-002
S215 -1.4864480e-001 -1.2446847e+000  2.3489857e-001
S216  7.3227406e-002 -1.8163784e+000  9.1778183e-001
S217  2.1023393e-001 -2.0404735e+000  1.6089211e+000
S218  3.6390328e-001 -2.1292241e+000  2.4418974e+000
S219  7.7923298e-001  5.7300919e-001  4.9863625e-001
S220  7.7992320e-001 -4.5828390e-001  5.1531792e-002
S221  7.5931668e-001 -1.2693005e+000  2.5077629e-001
S222  8.1151968e-001 -1.8664335e+000  9.4583893e-001
S223  1.0225849e+000 -2.1010511e+000  1.6827605e+000
S224  1.1175056e+000 -2.1024542e+000  2.4298868e+000
S225  1.6637764e+000  4.9732617e-001  5.0934839e-001
S226  1.6036764e+000 -4.4924307e-001  5.2534103e-002
S227  1.5870206e+000 -1.3040721e+000  2.7502918e-001
S228  1.6381910e+000 -1.9108946e+000  8.1781769e-001
S229  1.8713226e+000 -2.1238978e+000  1.5970993e+000
S230  2.0468359e+000 -2.1024346e+000  2.4149327e+000
S231  2.5032847e+000  5.1894236e-001  6.3067865e-001
S232  2.4433489e+000 -3.0842936e-001  6.3465118e-002
S233  2.4339428e+000 -1.2988724e+000  3.0387688e-001
S234  2.4727488e+000 -1.9328091e+000  8.0336475e-001
S235  2.6113276e+000 -2.1566873e+000  1.6520481e+000
S236  2.9483933e+000 -2.1126199e+000  2.3795438e+000
S237  3.3821619e+000  5.7892615e-001  6.8541002e-001
S238  3.3801565e+000 -4.3595988e-001  1.0378265e-001
S239  3.3301592e+000 -1.3541068e+000  3.7339115e-001
S240  3.3898714e+000 -2.0008321e+000  8.7835598e-001
S241  3.4380076e+000 -2.2245739e+000  1.6822939e+000
S242  3.7437568e+000 -2.1490698e+000  2.3493457e+000
S243  4.1801314e+000  7.6353079e-001  8.0596256e-001
S244  4.1919856e+000  5.0305273e-002  2.3008919e-001
S245  4.1626720e+000 -1.0912906e+000  3.0509186e-001
S246  4.0197215e+000 -1.9293256e+000  7.8782272e-001
S247  4.2175565e+000 -2.3315890e+000  1.7128768e+000
S248  4.4753284e+000 -2.2088206e+000  2.3511329e+000
S249  4.7519388e+000  5.5078816e-001  4.7148800e-001
S250  4.7090282e+000 -5.0548166e-001  1.8842030e-001
S251  4.6933737e+000 -1.7829868e+000  6.6033173e-001
S252  5.2246394e+000  1.1038446e+000  1.0010462e+000
S253  4.7128000e+000 -2.3683336e+000  1.3282499e+000
S254  5.1706614e+000 -2.3755934e+000  2.2701776e+000
S255  5.3542504e+000  2.9455101e-001  3.3229828e-001
S256  5.2845869e+000 -9.1817611e-001  3.0069733e-001
S257  5.3609238e+000 -2.0402253e+000  8.1986046e-001
S258  5.4189181e+000 -2.5680993e+000  1.5607719e+000
S259  5.9215569e+000 -2.5645602e+000  2.2662373e+000
S260  5.8424859e+000  8.8342720e-001  5.7950926e-001
S261  5.8820057e+000 -2.9046512e-001  2.4158287e-001
S262  5.8076077e+000 -1.5231837e+000  5.1170254e-001
S263  5.9552011e+000 -2.5143962e+000  1.1455412e+000
S264  6.1298752e+000 -2.8001430e+000  1.8484802e+000
S265  6.2164927e+000  1.4023252e+000  1.0918398e+000
S266  6.3873296e+000  4.8888695e-001  3.6762905e-001
S267  6.3914504e+000 -8.2032377e-001  3.0848217e-001
S268  6.3709950e+000 -2.0084245e+000  7.0344257e-001
S269  6.5344400e+000 -2.8142705e+000  1.3233309e+000
S270  6.7329082e+000 -3.0109115e+000  2.1307797e+000
S271  6.7588882e+000  1.1180353e+000  5.5156803e-001
S272  6.8548508e+000  1.5819168e-002  2.7383137e-001
S273  6.9322066e+000 -1.4433343e+000  4.5211983e-001
S274  7.0626044e+000 -2.4866636e+000  8.7742519e-001
S275  7.0669212e+000 -3.1707392e+000  1.5722799e+000
S276  7.2178202e+000  1.6883030e+000  1.0590248e+000
S277  7.3271494e+000  8.2329822e-001  3.9208889e-001
S278  7.4634595e+000 -2.9176408e-001  2.4555302e-001
S279  7.6131759e+000 -1.4490618e+000  4.2458916e-001
S280  7.7251248e+000 -2.4827135e+000  7.9051208e-001
S281  7.6527472e+000 -3.1748850e+000  1.3379326e+000
S282  7.3338852e+000 -3.4290953e+000  2.2097092e+000
S283  8.0495749e+000  1.9241160e+000  8.3300495e-001
S284  8.0188475e+000  1.1384269e+000  3.8776112e-001
S285  8.1235914e+000  3.9136298e-002  2.4815941e-001
S286  8.1589499e+000 -1.0198760e+000  2.8847885e-001
S287  8.2773409e+000 -2.0603817e+000  5.5289650e-001
S288  8.2673883e+000 -3.1188128e+000  1.1225519e+000
S289  8.0912819e+000 -3.6623976e+000  1.8816562e+000
S290  7.9132118e+000 -3.5940921e+000  2.7954619e+000
S291  8.8251429e+000  2.1137693e+000  6.8689466e-001
S292  8.8537817e+000  1.0584999e+000  2.7993774e-001
S293  8.8567324e+000 -3.2568523e-001  2.1556759e-001
S294  8.8918905e+000 -1.6045316e+000  3.6273193e-001
S295  8.8399086e+000 -2.7870955e+000  7.7461338e-001
S296  8.6437635e+000 -3.5850322e+000  1.5493250e+000
S297  8.4774990e+000 -3.7797806e+000  2.4812551e+000
S298  9.2080345e+000  1.5958356e+000  3.3181763e-001
S299  9.4753437e+000  3.6132681e-001  1.8776703e-001
S300  9.4726124e+000 -1.0095061e+000  2.5765419e-001
S301  9.3364296e+000 -2.3557100e+000  4.9896812e-001
S302  9.2156973e+000 -3.3260567e+000  1.0712709e+000
S303  9.1806488e+000 -3.7537253e+000  1.8681514e+000
S304  8.8392038e+000 -3.7286081e+000  2.9234028e+000
S305  9.9260664e+000  1.8053432e+000  2.5821304e-001
S306  9.7687492e+000  9.7335446e-001  1.8459129e-001
S307  9.9634876e+000 -3.8289326e-001  1.7636967e-001
S308  9.8591728e+000 -1.6230519e+000  3.0704021e-001
S309  9.6407747e+000 -2.9122574e+000  6.5020847e-001
S310  9.5650330e+000 -3.7509832e+000  1.4299815e+000
S311  9.3255701e+000 -3.9090464e+000  2.4581900e+000
S312  1.0475458e+001  1.1542352e+000  1.1056995e-001
S313  1.0410431e+001  2.7170318e-001  1.1003399e-001
S314  1.0419541e+001 -8.8562477e-001  2.1753407e-001
S315  1.0234188e+001 -2.3074770e+000  3.6596966e-001
S316  9.8900661e+000 -3.3353839e+000  7.9397202e-001
S317  1.0015715e+001 -3.7897127e+000  1.1611786e+000
S318  1.0469375e+001 -2.7563748e+000  4.0643406e-001
S319  1.0429649e+001 -3.4087827e+000  5.9886932e-001
S320  1.0648769e+001 -1.5964524e+000  2.9079151e-001
S321  1.0916175e+001 -2.2079432e+000  2.7276039e-001
S322  1.1055672e+001 -1.2424568e+000  2.8221989e-001
S323  1.1609047e+001 -1.2844437e+000  2.7216339e-001
S324  1.0865861e+001 -4.2486140e-001  1.8965816e-001
S325  1.1636135e+001 -5.3310716e-001  2.1959400e-001
S326  1.1330463e+001  1.0138148e-001  1.2396526e-001
S327  1.1049480e+001  7.0045781e-001  1.6800880e-002
S328 -1.0235393e+001 -3.3032024e+000  7.1290131e+000
S329 -8.9439812e+000 -2.8479409e+000  5.9861526e+000
S330 -8.1135197e+000 -2.6777811e+000  5.2558661e+000
S331 -6.9512725e+000 -2.3814692e+000  4.6059761e+000
S332 -5.5405788e+000 -2.1395128e+000  4.0219240e+000
S333 -4.2729282e+000 -1.9484390e+000  3.6844978e+000
S334 -2.9734874e+000 -1.9083115e+000  3.3110104e+000
S335 -1.6974194e+000 -1.9137226e+000  3.0835400e+000
S336 -2.1300524e-001 -1.8366493e+000  2.8580503e+000
S337  1.4042286e+000 -1.8165451e+000  2.6880589e+000
S338  2.7634754e+000 -1.8440447e+000  2.6043854e+000
S339  4.3476281e+000 -1.7549338e+000  2.5932560e+000
S340  5.4693170e+000 -2.1082428e+000  2.5198545e+000
S341  6.4567995e+000 -2.4889741e+000  2.4837627e+000
S342  7.3710618e+000 -2.9197431e+000  2.6198530e+000
S343  8.1053143e+000 -3.1737468e+000  3.1552916e+000
S344  8.8929119e+000 -3.3497550e+000  3.3977032e+000
S345  9.5322285e+000 -3.4978409e+000  3.4606447e+000
S346 -1.0655424e+001 -2.8491554e+000  7.2606077e+000
S347 -1.0067768e+001 -2.8835871e+000  7.0420647e+000
S348 -1.0505096e+001 -2.1917646e+000  7.0737610e+000
S349 -1.0070780e+001 -2.0346422e+000  6.5516319e+000
S350 -1.0657755e+001 -1.4877579e+000  6.6013718e+000
S351 -1.0242294e+001 -1.2435039e+000  5.9951830e+000
S352 -1.0780583e+001 -7.8143072e-001  5.9282136e+000
S353 -1.0459000e+001 -6.3335747e-001  5.3193026e+000
S354 -1.1082747e+001 -2.9521132e-001  5.4594526e+000
S355 -1.0761343e+001 -2.1784292e-001  4.8276529e+000
S356 -1.1499052e+001  1.1066195e-001  4.9520245e+000
S357 -1.1004346e+001  1.5434977e-001  4.3081536e+000
S358 -1.1775274e+001  4.0651259e-001  4.4350634e+000
S359 -1.1352032e+001  5.6735462e-001  3.8475771e+000
S360 -1.2008185e+001  8.9245158e-001  3.8212023e+000
S361 -1.1468237e+001  1.0611329e+000  3.3383594e+000
S362 -1.2078382e+001  1.4459943e+000  3.1612349e+000
S363 -1.1495611e+001  1.5297877e+000  2.8905797e+000
S364 -1.1983214e+001  2.1081545e+000  2.7240515e+000
S365 -1.1308322e+001  2.2033637e+000  2.4428539e+000
S366 -1.1689160e+001  2.7400599e+000  2.3835621e+000
S367 -1.0959345e+001  2.8093765e+000  2.0077190e+000
S368 -1.1388468e+001  3.2694581e+000  1.9413018e+000
S369 -1.0747452e+001  3.1892323e+000  1.4029037e+000
S370 -1.1339994e+001  3.4750092e+000  1.2944044e+000
S371 -1.0199142e+001 -3.2891047e-001  4.5450439e+000
S372 -1.0521544e+001  2.6122588e-001  3.8111467e+000
S373 -1.0819011e+001  9.0141177e-001  3.2595434e+000
S374 -1.0900162e+001  1.5232750e+000  2.6858454e+000
S375 -1.0593089e+001  2.1851058e+000  2.1948795e+000
S376 -9.5567894e+000 -2.6565056e+000  6.5232067e+000
S377 -9.6905451e+000 -1.7654588e+000  6.0064945e+000
S378 -9.9438286e+000 -9.8491222e-001  5.2877455e+000
S379 -1.0174635e+001  2.9539013e+000  1.5737524e+000
S380 -9.1165543e+000 -2.2529662e+000  5.9075022e+000
S381 -9.2189684e+000 -1.5249277e+000  5.3180170e+000
S382 -9.5483332e+000 -7.5325996e-001  4.6833868e+000
S383 -9.7538157e+000 -1.6270605e-001  3.9511433e+000
S384 -1.0039776e+001  5.9823203e-001  3.1634178e+000
S385 -1.0149275e+001  1.1603141e+000  2.6536255e+000
S386 -1.0010216e+001  1.8286343e+000  2.2067385e+000
S387 -9.6134968e+000  2.5054245e+000  1.7017212e+000
S388 -9.4028664e+000  3.0132349e+000  1.2223301e+000
S389 -8.4959412e+000 -2.0659308e+000  5.3767948e+000
S390 -8.5300407e+000 -1.3323911e+000  4.7661037e+000
S391 -8.8040180e+000 -5.1004750e-001  3.9157019e+000
S392 -9.0490665e+000  1.2568104e-001  3.1262579e+000
S393 -9.3579102e+000  9.6923208e-001  2.4964294e+000
S394 -8.8827705e+000  1.8613331e+000  1.8693428e+000
S395 -8.2559013e+000  2.5603218e+000  1.2722807e+000
S396 -7.5211849e+000 -1.9645466e+000  4.7879887e+000
S397 -7.9272270e+000 -1.0518546e+000  4.1864939e+000
S398 -8.2388601e+000 -5.3933196e-002  3.0413618e+000
S399 -8.4005804e+000  1.0626982e+000  2.1320543e+000
S400 -6.9836164e+000 -1.5176879e+000  4.2545156e+000
S401 -7.2837892e+000 -5.4617763e-001  3.3801231e+000
S402 -7.4135160e+000  4.0082636e-001  2.2656202e+000
S403 -7.4995666e+000  1.7141076e+000  1.5528984e+000
S404 -6.8485484e+000  2.4318089e+000  1.0554905e+000
S405 -6.1992564e+000 -1.9482846e+000  4.2330799e+000
S406 -6.4457932e+000 -1.0039091e+000  3.6479120e+000
S407 -6.6399326e+000 -1.9812272e-001  2.6509695e+000
S408 -6.5399513e+000  8.5479498e-001  1.7574549e+000
S409 -6.3147182e+000  1.9236499e+000  1.2400990e+000
S410 -5.5119772e+000 -1.4055804e+000  3.7774043e+000
S411 -5.8030462e+000 -6.0469753e-001  2.9699650e+000
S412 -5.8420520e+000  2.5910661e-001  1.9933462e+000
S413 -5.5402398e+000  1.3420506e+000  1.3966627e+000
S414 -5.2709494e+000  1.9440954e+000  9.6583462e-001
S415 -4.7344880e+000 -1.7520926e+000  3.8003263e+000
S416 -4.6046534e+000 -9.0164548e-001  3.1104469e+000
S417 -4.8064194e+000 -1.5649517e-001  2.2298193e+000
S418 -4.6242838e+000  7.6583785e-001  1.5795069e+000
S419 -4.2589865e+000  1.5980672e+000  9.9897385e-001
S420 -3.7868071e+000 -1.4180834e+000  3.4288082e+000
S421 -3.8823333e+000 -6.4016712e-001  2.7028351e+000
S422 -3.8802509e+000  1.4667280e-001  1.9088421e+000
S423 -3.8388453e+000  9.9744391e-001  1.4060469e+000
S424 -3.0560727e+000 -1.2362220e+000  3.1765862e+000
S425 -3.1125660e+000 -4.8201773e-001  2.4506474e+000
S426 -3.0481527e+000  4.0800798e-001  1.6855350e+000
S427 -3.1184783e+000  1.1943965e+000  1.1146288e+000
S428 -2.2524538e+000 -1.5085545e+000  3.1516991e+000
S429 -2.3284850e+000 -8.7389249e-001  2.7991343e+000
S430 -2.2478194e+000 -1.1578263e-001  2.0064821e+000
S431 -2.1591325e+000  5.9546280e-001  1.4890375e+000
S432 -2.3845561e+000  1.0923874e+000  1.0171900e+000
S433 -1.5842938e+000 -1.2153016e+000  2.9491119e+000
S434 -1.5011826e+000 -5.9080839e-001  2.4476366e+000
S435 -1.3204412e+000  2.0792921e-001  1.7011175e+000
S436 -1.1780105e+000  8.1720489e-001  1.0895147e+000
S437 -8.5882044e-001 -1.6529566e+000  2.9597073e+000
S438 -6.5039015e-001 -9.8483497e-001  2.7206764e+000
S439 -6.5630484e-001 -2.1179040e-001  1.9844007e+000
S440 -5.8086109e-001  5.9163898e-001  1.3137455e+000
S441  3.1537771e-001 -1.5027978e+000  2.8133421e+000
S442  2.4478912e-001 -6.3523328e-001  2.3904715e+000
S443  1.9712281e-001  5.9412383e-002  1.7273817e+000
S444  2.3775053e-001  6.0284775e-001  1.1693392e+000
S445  1.1450167e+000 -1.1686331e+000  2.6611557e+000
S446  1.0360589e+000 -3.1553441e-001  1.9955168e+000
S447  1.0466191e+000  4.1665968e-001  1.3324289e+000
S448  1.9700443e+000 -1.5372695e+000  2.6686993e+000
S449  1.8470036e+000 -7.2218174e-001  2.3655548e+000
S450  2.3060730e+000  4.5937365e-001  1.2161899e+000
S451  1.7438227e+000  6.7157760e-002  1.6444550e+000
S452  2.4281921e+000 -3.6602792e-001  2.0282679e+000
S453  2.6272612e+000 -1.1104075e+000  2.5463543e+000
S454  3.1477036e+000  2.6301849e-001  1.5028620e+000
S455  3.3736503e+000 -6.3198382e-001  2.2411089e+000
S456  3.5498087e+000 -1.5385941e+000  2.6147633e+000
S457  4.2214694e+000 -1.1591471e+000  2.5088997e+000
S458  4.2052846e+000 -3.6754382e-001  2.0290041e+000
S459  4.0713573e+000  5.1691610e-001  1.4472532e+000
S460  4.9328442e+000 -1.5356070e+000  2.5629625e+000
S461  4.9672260e+000 -6.9682628e-001  2.3007212e+000
S462  4.9609680e+000  1.1772709e-001  1.7630253e+000
S463  4.9582286e+000  9.4694036e-001  1.4252625e+000
S464  6.1000876e+000 -1.6683631e+000  2.6056519e+000
S465  5.5476451e+000 -1.1657299e+000  2.5259838e+000
S466  6.2124271e+000 -8.1205106e-001  2.4850140e+000
S467  5.6117992e+000 -1.7335112e-001  2.0040474e+000
S468  6.1838078e+000  2.0306653e-001  1.9169693e+000
S469  5.6346097e+000  7.6503497e-001  1.7111177e+000
S470  6.2303362e+000  1.0925347e+000  1.6867847e+000
S471  6.9838648e+000 -2.2497039e+000  2.6324558e+000
S472  6.7507644e+000 -1.4603382e+000  2.6585541e+000
S473  6.7955408e+000 -2.2843631e-001  2.2219973e+000
S474  7.1650004e+000 -8.8695717e-001  2.6615047e+000
S475  7.4900355e+000  4.4990256e-001  2.0879202e+000
S476  6.8719139e+000  7.0766139e-001  1.9144564e+000
S477  7.5495811e+000  1.4745996e+000  1.7551041e+000
S478  6.8926334e+000  1.4367878e+000  1.5940123e+000
S479  8.1546726e+000 -2.3152797e+000  3.0302238e+000
S480  7.6086597e+000 -1.8558115e+000  2.8726883e+000
S481  7.7411952e+000 -5.2299154e-001  2.6156750e+000
S482  8.1634827e+000 -1.2066025e+000  2.9477768e+000
S483  8.2728243e+000  8.3830416e-002  2.3831129e+000
S484  8.1923819e+000  1.0358297e+000  2.0648251e+000
S485  8.0834618e+000  1.8550076e+000  1.5264750e+000
S486  8.5405912e+000 -2.9241045e+000  3.4479771e+000
S487  9.0466843e+000 -2.3492625e+000  3.5895081e+000
S488  8.5698576e+000 -1.7815195e+000  3.2625961e+000
S489  9.0953255e+000 -1.0663257e+000  3.2147446e+000
S490  8.6529665e+000 -5.0564080e-001  2.7855368e+000
S491  9.2817039e+000  4.3463696e-002  2.7224407e+000
S492  8.7583046e+000  6.3859940e-001  2.3828201e+000
S493  9.2478447e+000  1.2169197e+000  2.3098335e+000
S494  8.7361832e+000  1.6849489e+000  2.0021486e+000
S495  9.0150175e+000  2.1741683e+000  1.4877386e+000
S496  9.2676210e+000 -2.8535306e+000  3.7054186e+000
S497  9.7109289e+000 -2.3148024e+000  3.8772192e+000
S498  9.8294964e+000 -3.0385265e+000  3.8126144e+000
S499  9.4369135e+000 -1.6325920e+000  3.6049299e+000
S500  1.0019892e+001 -1.2265848e+000  3.5454607e+000
S501  9.6329546e+000 -5.4689354e-001  3.0473385e+000
S502  1.0162884e+001  4.7830958e-002  2.9501104e+000
S503  9.7211962e+000  5.9684044e-001  2.6223755e+000
S504  1.0247169e+001  9.6616614e-001  2.6074772e+000
S505  9.5120869e+000  1.8107684e+000  2.1507101e+000
S506  9.7038345e+000  2.2905238e+000  1.8035717e+000
S507  1.0305058e+001  1.7662041e+000  2.4365468e+000
S508  1.0351021e+001 -1.7514343e+000  3.8626900e+000
S509  1.0341569e+001 -2.3191683e+000  4.0351734e+000
S510  1.0627302e+001 -7.0100772e-001  3.3837357e+000
S511  1.0811148e+001 -1.2756344e+000  3.7542229e+000
S512  1.0966622e+001 -1.1019728e-001  3.1542444e+000
S513  1.1285339e+001 -6.3634682e-001  3.5773973e+000
S514  1.0698549e+001  4.4988897e-001  2.8772507e+000
S515  1.1007168e+001  9.0918005e-001  2.8184671e+000
S516  1.1362010e+001  3.2276711e-001  3.0284662e+000
S517  1.1590683e+001 -1.4070326e-001  3.3870912e+000
S518  9.2891941e+000  2.3457828e+000  9.8381639e-001
S519  8.5223503e+000  2.1035571e+000  1.0854421e+000
S520  8.4153223e+000  1.6994708e+000  4.6532345e-001
S521  1.0474195e+001  1.9272702e+000  1.9892597e-001
S522  9.9578037e+000  2.4932842e+000  8.4286833e-001
S523  1.0158618e+001  2.5287647e+000  1.4187481e+000
S524  1.0353096e+001  2.4345677e+000  7.4286139e-001
S525  1.0629817e+001  2.3501763e+000  1.6896152e+000
S526  1.0655048e+001  2.3674932e+000  1.0908047e+000
S527  1.0882724e+001  2.0723839e+000  5.9884405e-001
S528  1.0865711e+001  2.0044363e+000  2.2097871e+000
S529  1.1202252e+001  2.0613859e+000  1.4991102e+000
S530  1.1295517e+001  1.8379941e+000  8.5636127e-001
S531  1.1290974e+001  1.3387905e+000  2.0189416e-001
S532  1.1407734e+001  1.7453411e+000  1.9471358e+000
S533  1.1608046e+001  1.5690609e+000  1.2880800e+000
S534  1.1713103e+001  1.1649979e+000  5.9077907e-001
S535  1.2005074e+001  5.1575106e-001  4.3049312e-001
S536  1.1903119e+001  9.8382336e-001  1.0947232e+000
S537  1.1804143e+001  1.2478539e+000  1.7621229e+000
S538  1.1512114e+001  1.3624544e+000  2.4941700e+000
S539  1.1932041e+001  9.4207865e-001  2.2964413e+000
S540  1.2142670e+001  6.6731375e-001  1.5798230e+000
S541  1.2280853e+001  3.2378447e-001  9.1514933e-001
S542  1.1948093e+001  4.5180488e-001  2.7341158e+000
S543  1.2383918e+001  2.6397389e-001  2.0857058e+000
S544  1.2468406e+001 -1.8621191e-001  1.3281631e+000
S545  1.2395889e+001 -3.5591766e-001  6.3103962e-001
S546  1.2038130e+001 -1.2472523e-001  2.6495304e+000
S547  1.2437596e+001 -5.0200814e-001  2.0340354e+000
S548  1.2364033e+001 -9.2952168e-001  1.1823194e+000
S549  1.2248477e+001 -1.1930548e+000  4.8680544e-001
S550  1.1866325e+001 -6.0812360e-001  3.2852921e+000
S551  1.2179583e+001 -9.1584694e-001  2.5831895e+000
S552  1.2283030e+001 -1.4883404e+000  1.6086044e+000
S553  1.2187901e+001 -1.8073170e+000  7.3708010e-001
S554  1.1785959e+001 -1.2226198e+000  3.0395334e+000
S555  1.2018628e+001 -1.7646053e+000  2.2337036e+000
S556  1.1985586e+001 -2.1184797e+000  1.4475548e+000
S557  1.1458712e+001 -1.5173961e+000  3.4043941e+000
S558  1.1538011e+001 -2.1502392e+000  2.6772251e+000
S559  1.1544594e+001 -2.6357410e+000  1.9117098e+000
S560  1.1587426e+001 -2.8698168e+000  1.0267909e+000
S561  1.1940250e+001 -2.3401024e+000  9.0015006e-001
S562  1.1793888e+001 -2.0487201e+000  3.1090927e-001
S563  1.1394228e+001 -2.5546498e+000  3.8016891e-001
S564  1.1144295e+001 -2.1747434e+000  3.2791033e+000
S565  1.1248666e+001 -2.8830187e+000  2.5156932e+000
S566  1.1172987e+001 -3.3012562e+000  1.5761642e+000
S567  1.1066165e+001 -3.5677726e+000  9.7759724e-001
S568  1.1226739e+001 -3.1897490e+000  5.7175636e-001
S569  1.1044154e+001 -1.7782652e+000  3.9025803e+000
S570  1.0746207e+001 -2.3633399e+000  3.6981754e+000
S571  1.1005511e+001 -2.9302287e+000  3.1780677e+000
S572  1.0867829e+001 -3.3577697e+000  2.2489920e+000
S573  1.0733827e+001 -3.8292718e+000  1.4818685e+000
S574  1.0539171e+001 -2.9297130e+000  3.6284642e+000
S575  1.0555498e+001 -3.4474521e+000  2.7987399e+000
S576  1.0457160e+001 -3.8205178e+000  2.1385422e+000
S577  1.0283487e+001 -3.4805171e+000  3.4126916e+000
S578  1.0113170e+001 -3.8703763e+000  2.6303020e+000
S579  9.9133997e+000 -3.8341877e+000  3.1428976e+000
