# Supplementary material for: Disentangling biological variability and taphonomy: shape analysis of the limb long bones of the sauropodomorph dinosaur Plateosaurus
Source: PeerJ. 2020 Jul 23;8:e9359. doi: 10.7717/peerj.9359 (PMC7382942; doi:10.7717/peerj.9359)
Supplement: Supplemental Information 15 — The format (.pts) is readable by the packages used in the study and can be opened like a ".txt" file. [file peerj-08-9359-s015.zip › raw_data/landmark coordinates ulna/Ulna_L_F10_10_Plateo.pts]

Version 1.0
243
S000 -5.9614272e+000 -3.7404025e+000 -5.6559420e+000
S001 -8.1631079e+000  8.8352627e-001 -1.0188456e+000
S002 -7.3144898e+000 -2.9246082e+000  3.8070679e-002
S003 -2.6242669e+000 -6.4232287e+000 -9.2932630e-001
S004  1.4629362e+001  9.2164165e-001 -3.5668161e+000
S005  1.6367519e+001  5.1689715e+000 -4.1567612e-001
S006  1.2979603e+001  7.3470697e+000 -8.3051646e-001
S007  1.5712939e+001  6.2025013e+000 -2.9758439e+000
C000-001 -6.1147180e+000 -3.7762387e+000 -5.6611319e+000
C000-002 -6.2813897e+000 -3.7952085e+000 -5.6467986e+000
C000-003 -6.4614234e+000 -3.8045816e+000 -5.6423960e+000
C000-004 -6.6553288e+000 -3.7953346e+000 -5.6119576e+000
C000-005 -6.8623691e+000 -3.7706053e+000 -5.5684814e+000
C000-006 -7.0861936e+000 -3.7334266e+000 -5.5215168e+000
C000-007 -7.3187561e+000 -3.6768076e+000 -5.4502797e+000
C000-008 -7.5779085e+000 -3.6157448e+000 -5.3896284e+000
C000-009 -7.8343077e+000 -3.5256634e+000 -5.2894835e+000
C001-001 -8.1090174e+000 -3.2296617e+000 -5.2082772e+000
C001-002 -8.2975807e+000 -2.9378905e+000 -5.1035309e+000
C001-003 -8.4706421e+000 -2.6952908e+000 -5.0318007e+000
C001-004 -8.6183577e+000 -2.4891074e+000 -4.9778275e+000
C001-005 -8.6888638e+000 -2.3056841e+000 -4.9195361e+000
C001-006 -8.7137842e+000 -2.1589594e+000 -4.8686438e+000
C001-007 -8.7174292e+000 -2.0498095e+000 -4.8342466e+000
C001-008 -8.6980343e+000 -1.9704282e+000 -4.8207622e+000
C001-009 -8.6521692e+000 -1.9069084e+000 -4.8428335e+000
C002-001 -8.6657629e+000 -1.6570715e+000 -4.6588492e+000
C002-002 -8.7021580e+000 -1.4002963e+000 -4.5143061e+000
C002-003 -8.7165499e+000 -1.1727145e+000 -4.3521962e+000
C002-004 -8.7069349e+000 -9.7856086e-001 -4.1739373e+000
C002-005 -8.6907835e+000 -8.0155146e-001 -3.9988039e+000
C002-006 -8.6697445e+000 -6.3937902e-001 -3.8266098e+000
C002-007 -8.6391706e+000 -4.9664298e-001 -3.6525776e+000
C002-008 -8.5921631e+000 -3.8096654e-001 -3.4736452e+000
C002-009 -8.5388813e+000 -2.8125975e-001 -3.2949624e+000
C003-001 -8.3450708e+000 -1.0916406e-001 -3.0571115e+000
C003-002 -8.1961393e+000  7.7688247e-002 -2.8081369e+000
C003-003 -8.1221418e+000  2.7226901e-001 -2.5784991e+000
C003-004 -8.1041336e+000  4.4992098e-001 -2.3615775e+000
C003-005 -8.1406174e+000  6.1041909e-001 -2.1483195e+000
C003-006 -8.1941032e+000  7.4711734e-001 -1.9077835e+000
C003-007 -8.2344599e+000  8.5540044e-001 -1.6241798e+000
C003-008 -8.2049437e+000  9.0021533e-001 -1.3091182e+000
C004-001 -8.1221247e+000  8.3382303e-001 -8.4904152e-001
C004-002 -8.0849094e+000  7.8412306e-001 -6.9231731e-001
C004-003 -8.0433044e+000  7.2865349e-001 -5.5081147e-001
C004-004 -7.9946260e+000  6.6428602e-001 -4.2631403e-001
C004-005 -7.9449320e+000  5.9883839e-001 -3.1213811e-001
C004-006 -7.8761249e+000  5.0759751e-001 -2.3191720e-001
C004-007 -7.8063817e+000  4.1582909e-001 -1.6460206e-001
C004-008 -7.7372131e+000  3.2508793e-001 -1.0227044e-001
C004-009 -7.6664228e+000  2.2940634e-001 -4.2860810e-002
C005-001 -7.5988197e+000  2.0576218e-001 -2.4242569e-002
C005-002 -7.5395532e+000  1.5154643e-001 -1.8612064e-002
C005-003 -7.4908857e+000  6.8807714e-002 -1.6442651e-002
C005-004 -7.4519925e+000 -4.3606687e-002  6.8364958e-003
C005-005 -7.4213066e+000 -1.8623959e-001  1.3364712e-003
C005-006 -7.4000926e+000 -3.5778132e-001 -1.3552822e-002
C005-007 -7.3874302e+000 -5.5960399e-001 -2.6819486e-002
C005-008 -7.3821521e+000 -7.9691464e-001 -1.5462885e-002
C005-009 -7.3873582e+000 -1.0598872e+000 -3.5727613e-002
C006-001 -7.4200368e+000 -1.2317680e+000 -4.9715206e-002
C006-002 -7.4412036e+000 -1.4160333e+000 -4.9482495e-002
C006-003 -7.4537058e+000 -1.6117814e+000 -2.0964727e-002
C006-004 -7.4590163e+000 -1.8157432e+000  2.9029215e-002
C006-005 -7.4489093e+000 -2.0219920e+000  2.0333758e-002
C006-006 -7.4282889e+000 -2.2360334e+000  1.0670867e-002
C006-007 -7.4010010e+000 -2.4585617e+000  2.6270960e-002
C006-008 -7.3623843e+000 -2.6878052e+000  3.0145638e-002
C007-001 -7.1920056e+000 -3.0527122e+000  6.6819049e-002
C007-002 -7.0500340e+000 -3.1803491e+000  7.2671615e-002
C007-003 -6.8947148e+000 -3.3104801e+000  9.1891199e-002
C007-004 -6.7215610e+000 -3.4406571e+000  1.0015374e-001
C007-005 -6.5377374e+000 -3.5759106e+000  1.2781574e-001
C007-006 -6.3307877e+000 -3.7071769e+000  1.2459390e-001
C007-007 -6.1048288e+000 -3.8369615e+000  1.1124969e-001
C007-008 -5.8655720e+000 -3.9699512e+000  1.0655241e-001
C007-009 -5.6259761e+000 -4.1180096e+000  1.4185329e-001
C008-001 -5.4685245e+000 -4.1869826e+000  1.7093125e-001
C008-002 -5.3103647e+000 -4.2629094e+000  2.0827700e-001
C008-003 -5.1451554e+000 -4.3383427e+000  2.3102447e-001
C008-004 -4.9730034e+000 -4.4093280e+000  2.2175200e-001
C008-005 -4.7994046e+000 -4.4859419e+000  2.1542101e-001
C008-006 -4.6227469e+000 -4.5664468e+000  2.0688826e-001
C008-007 -4.4425330e+000 -4.6497054e+000  1.9118391e-001
C008-008 -4.2583594e+000 -4.7366729e+000  1.7584836e-001
C008-009 -4.0694904e+000 -4.8266616e+000  1.6459127e-001
C009-001 -3.9112427e+000 -4.9598956e+000  1.4811397e-001
C009-002 -3.7648871e+000 -5.0857062e+000  1.1913398e-001
C009-003 -3.6300156e+000 -5.2037077e+000  8.4764726e-002
C009-004 -3.5069370e+000 -5.3126264e+000  4.2869106e-002
C009-005 -3.3952448e+000 -5.4138079e+000 -8.0513675e-004
C009-006 -3.2934325e+000 -5.5124164e+000 -3.3264834e-002
C009-007 -3.2031426e+000 -5.6030664e+000 -7.0548825e-002
C009-008 -3.1243753e+000 -5.6858974e+000 -1.1176039e-001
C009-009 -3.0562761e+000 -5.7632904e+000 -1.5105850e-001
C010-001 -2.9786198e+000 -5.8635859e+000 -2.0821393e-001
C010-002 -2.9068263e+000 -5.9610171e+000 -2.6203600e-001
C010-003 -2.8409503e+000 -6.0547428e+000 -3.1932718e-001
C010-004 -2.7823806e+000 -6.1417837e+000 -3.8719872e-001
C010-005 -2.7341855e+000 -6.2155399e+000 -4.7317809e-001
C010-006 -2.6959200e+000 -6.2767639e+000 -5.7359374e-001
C010-007 -2.6637244e+000 -6.3342996e+000 -6.8064773e-001
C010-008 -2.6395514e+000 -6.3838568e+000 -7.9891980e-001
C011-001 -2.7467983e+000 -6.5001907e+000 -1.0777799e+000
C011-002 -2.8870921e+000 -6.5363250e+000 -1.2452321e+000
C011-003 -3.0381403e+000 -6.5201712e+000 -1.4043436e+000
C011-004 -3.1918910e+000 -6.4714332e+000 -1.5461825e+000
C011-005 -3.3476541e+000 -6.3993974e+000 -1.6745859e+000
C011-006 -3.5065992e+000 -6.3368926e+000 -1.8168732e+000
C011-007 -3.6710317e+000 -6.2655783e+000 -1.9662478e+000
C011-008 -3.8401268e+000 -6.1977563e+000 -2.1308904e+000
C011-009 -4.0083656e+000 -6.1510887e+000 -2.3123391e+000
C012-001 -4.1458783e+000 -6.0857205e+000 -2.5080669e+000
C012-002 -4.2758965e+000 -6.0113411e+000 -2.6992478e+000
C012-003 -4.3989878e+000 -5.9333992e+000 -2.8928576e+000
C012-004 -4.5159478e+000 -5.8298068e+000 -3.0719180e+000
C012-005 -4.6270165e+000 -5.6898761e+000 -3.2217431e+000
C012-006 -4.7321157e+000 -5.5452867e+000 -3.3729167e+000
C012-007 -4.8289895e+000 -5.4068813e+000 -3.5405588e+000
C012-008 -4.9196177e+000 -5.2460160e+000 -3.6933339e+000
C012-009 -5.0009270e+000 -5.0758638e+000 -3.8452475e+000
C013-001 -5.1498218e+000 -4.9574261e+000 -3.9993963e+000
C013-002 -5.2739534e+000 -4.8325682e+000 -4.1331930e+000
C013-003 -5.3710217e+000 -4.7073402e+000 -4.2533593e+000
C013-004 -5.4390717e+000 -4.5928822e+000 -4.3699880e+000
C013-005 -5.4759073e+000 -4.4928288e+000 -4.4868360e+000
C013-006 -5.4846463e+000 -4.3903608e+000 -4.5887589e+000
C013-007 -5.4660578e+000 -4.2855911e+000 -4.6756110e+000
C013-008 -5.4211283e+000 -4.1804519e+000 -4.7484846e+000
C013-009 -5.3653951e+000 -4.0705137e+000 -4.7958546e+000
C014-001 -5.4455247e+000 -4.0147629e+000 -4.9062552e+000
C014-002 -5.5191998e+000 -3.9647157e+000 -5.0156679e+000
C014-003 -5.5880308e+000 -3.9203088e+000 -5.1220250e+000
C014-004 -5.6471634e+000 -3.8853190e+000 -5.2294960e+000
C014-005 -5.7086887e+000 -3.8519664e+000 -5.3293071e+000
C014-006 -5.7680964e+000 -3.8231547e+000 -5.4260883e+000
C014-007 -5.8312092e+000 -3.7943182e+000 -5.5136929e+000
C014-008 -5.8938665e+000 -3.7683675e+000 -5.5958033e+000
C015-001  1.4664997e+001  9.0797955e-001 -3.4086847e+000
C015-002  1.4695285e+001  9.2485338e-001 -3.2486637e+000
C015-003  1.4734138e+001  9.3514204e-001 -3.0924461e+000
C015-004  1.4759150e+001  9.9206394e-001 -2.9412344e+000
C015-005  1.4797965e+001  1.0309918e+000 -2.7924423e+000
C015-006  1.4833417e+001  1.0930589e+000 -2.6492131e+000
C015-007  1.4875586e+001  1.1546135e+000 -2.5076318e+000
C015-008  1.4919858e+001  1.2273074e+000 -2.3693879e+000
C015-009  1.4975366e+001  1.2795107e+000 -2.2275038e+000
C016-001  1.5142113e+001  1.3672897e+000 -2.0799937e+000
C016-002  1.5285489e+001  1.4817586e+000 -1.9428519e+000
C016-003  1.5419710e+001  1.5926666e+000 -1.8022255e+000
C016-004  1.5521045e+001  1.7319483e+000 -1.6837108e+000
C016-005  1.5589811e+001  1.8917319e+000 -1.5893091e+000
C016-006  1.5652816e+001  2.0470128e+000 -1.4880800e+000
C016-007  1.5705053e+001  2.2061725e+000 -1.3848481e+000
C016-008  1.5751165e+001  2.3644526e+000 -1.2721657e+000
C016-009  1.5789373e+001  2.5183227e+000 -1.1496171e+000
C017-001  1.5914758e+001  2.7186897e+000 -1.0902354e+000
C017-002  1.6025528e+001  2.9385369e+000 -1.0219784e+000
C017-003  1.6134207e+001  3.1692257e+000 -9.3261826e-001
C017-004  1.6226067e+001  3.4278488e+000 -8.4142560e-001
C017-005  1.6300835e+001  3.7151022e+000 -7.4826765e-001
C017-006  1.6340452e+001  4.0403447e+000 -6.7214495e-001
C017-007  1.6365654e+001  4.3898983e+000 -5.9041804e-001
C017-008  1.6355991e+001  4.7698641e+000 -5.2592009e-001
C018-001  1.6255709e+001  5.1400533e+000 -3.3776364e-001
C018-002  1.6139130e+001  5.1396909e+000 -2.6751062e-001
C018-003  1.6020821e+001  5.1627541e+000 -1.9263659e-001
C018-004  1.5892907e+001  5.2164226e+000 -1.3409545e-001
C018-005  1.5759451e+001  5.2963371e+000 -7.9277918e-002
C018-006  1.5620440e+001  5.4009151e+000 -2.1061260e-002
C018-007  1.5474375e+001  5.5376983e+000  1.9323353e-002
C018-008  1.5320872e+001  5.7046347e+000  3.0240420e-002
C018-009  1.5162952e+001  5.8955727e+000  5.8593336e-002
C019-001  1.4920749e+001  6.0132399e+000  7.4852183e-002
C019-002  1.4704066e+001  6.1366000e+000  1.1100531e-001
C019-003  1.4511159e+001  6.2584100e+000  1.5097874e-001
C019-004  1.4341649e+001  6.3767672e+000  2.0693932e-001
C019-005  1.4189384e+001  6.4986682e+000  2.3053214e-001
C019-006  1.4055000e+001  6.6251817e+000  2.1626395e-001
C019-007  1.3942262e+001  6.7506456e+000  1.5239100e-001
C019-008  1.3849530e+001  6.8786168e+000  9.2162155e-002
C019-009  1.3776957e+001  7.0085397e+000  1.4166016e-002
C020-001  1.3659265e+001  7.0631666e+000 -5.5249207e-002
C020-002  1.3551593e+001  7.1079183e+000 -1.3991341e-001
C020-003  1.3452116e+001  7.1465697e+000 -2.3187818e-001
C020-004  1.3357882e+001  7.1852260e+000 -3.2362834e-001
C020-005  1.3268502e+001  7.2243252e+000 -4.1595778e-001
C020-006  1.3181442e+001  7.2674971e+000 -5.0719213e-001
C020-007  1.3098886e+001  7.3097868e+000 -6.0299516e-001
C020-008  1.3031635e+001  7.3351765e+000 -7.1288776e-001
C021-001  1.3012936e+001  7.4227333e+000 -9.4086051e-001
C021-002  1.3050357e+001  7.5051465e+000 -1.0420594e+000
C021-003  1.3101117e+001  7.5816994e+000 -1.1477016e+000
C021-004  1.3175466e+001  7.6409740e+000 -1.2608421e+000
C021-005  1.3284073e+001  7.6694126e+000 -1.3762430e+000
C021-006  1.3421746e+001  7.6722431e+000 -1.4922466e+000
C021-007  1.3579994e+001  7.6632218e+000 -1.6152717e+000
C021-008  1.3766421e+001  7.6290646e+000 -1.7384210e+000
C021-009  1.3976588e+001  7.5811567e+000 -1.8685544e+000
C022-001  1.4165974e+001  7.5756755e+000 -1.9256415e+000
C022-002  1.4340702e+001  7.5596313e+000 -1.9905767e+000
C022-003  1.4502298e+001  7.5233541e+000 -2.0562859e+000
C022-004  1.4650546e+001  7.4807429e+000 -2.1358693e+000
C022-005  1.4785813e+001  7.4082537e+000 -2.2072206e+000
C022-006  1.4907318e+001  7.3094215e+000 -2.2719715e+000
C022-007  1.5015582e+001  7.1961250e+000 -2.3424904e+000
C022-008  1.5111055e+001  7.0711842e+000 -2.4228919e+000
C022-009  1.5193953e+001  6.9424305e+000 -2.5238993e+000
C023-001  1.5290009e+001  6.8902645e+000 -2.5553582e+000
C023-002  1.5375640e+001  6.8337722e+000 -2.5959759e+000
C023-003  1.5454185e+001  6.7727714e+000 -2.6436012e+000
C023-004  1.5527006e+001  6.7072721e+000 -2.6976812e+000
C023-005  1.5582898e+001  6.6226420e+000 -2.7457490e+000
C023-006  1.5633292e+001  6.5353069e+000 -2.8026860e+000
C023-007  1.5666055e+001  6.4268565e+000 -2.8504210e+000
C023-008  1.5694343e+001  6.3169603e+000 -2.9082532e+000
C024-001  1.5740520e+001  6.1130347e+000 -3.0379803e+000
C024-002  1.5761884e+001  5.9912062e+000 -3.0945408e+000
C024-003  1.5777232e+001  5.8498039e+000 -3.1684299e+000
C024-004  1.5785899e+001  5.6817188e+000 -3.2382085e+000
C024-005  1.5786736e+001  5.4869165e+000 -3.2973619e+000
C024-006  1.5782538e+001  5.2782574e+000 -3.3969212e+000
C024-007  1.5775768e+001  5.0565271e+000 -3.5426996e+000
C024-008  1.5760694e+001  4.8060322e+000 -3.6704977e+000
C024-009  1.5734623e+001  4.5238457e+000 -3.7789042e+000
C025-001  1.5683564e+001  4.3732390e+000 -3.8501523e+000
C025-002  1.5614709e+001  4.2063375e+000 -3.9374123e+000
C025-003  1.5524881e+001  4.0149913e+000 -4.0072169e+000
C025-004  1.5416621e+001  3.8053734e+000 -4.0830941e+000
C025-005  1.5289538e+001  3.5718265e+000 -4.1237783e+000
C025-006  1.5144327e+001  3.3258245e+000 -4.2146506e+000
C025-007  1.4980129e+001  3.0594754e+000 -4.3005238e+000
C025-008  1.4795633e+001  2.7760367e+000 -4.4160585e+000
C025-009  1.4595593e+001  2.4680860e+000 -4.4690967e+000
C026-001  1.4503589e+001  2.1389332e+000 -4.4304943e+000
C026-002  1.4430102e+001  1.8533251e+000 -4.3518043e+000
C026-003  1.4387475e+001  1.6025233e+000 -4.3000741e+000
C026-004  1.4370306e+001  1.3889184e+000 -4.2278185e+000
C026-005  1.4377440e+001  1.2131791e+000 -4.1355829e+000
C026-006  1.4401022e+001  1.0862577e+000 -4.0111427e+000
C026-007  1.4453777e+001  9.9159646e-001 -3.8806348e+000
C026-008  1.4528478e+001  9.3978393e-001 -3.7306771e+000
