# Supplementary material for: Disentangling biological variability and taphonomy: shape analysis of the limb long bones of the sauropodomorph dinosaur Plateosaurus
Source: PeerJ. 2020 Jul 23;8:e9359. doi: 10.7717/peerj.9359 (PMC7382942; doi:10.7717/peerj.9359)
Supplement: Supplemental Information 15 — The format (.pts) is readable by the packages used in the study and can be opened like a ".txt" file. [file peerj-08-9359-s015.zip › raw_data/landmark coordinates ulna/Ulna_L_F10_9_Plateo.pts]

Version 1.0
243
S000 -8.1382771e+000  9.6078104e-001 -3.8175187e+000
S001 -6.6928630e+000  3.8889365e+000  7.0680618e-002
S002 -7.5417471e+000  1.1978427e+000 -2.5510168e-001
S003 -4.3386302e+000 -2.8840227e+000 -1.0442547e+000
S004  1.2717016e+001 -1.4350132e+000 -3.6503425e+000
S005  1.4025040e+001  9.0087789e-001 -5.6080961e-001
S006  1.3061437e+001  3.8053238e+000 -1.0548276e-001
S007  1.4943440e+001  1.8313099e+000 -2.9121456e+000
C000-001 -8.2225952e+000  1.0820347e+000 -3.7578583e+000
C000-002 -8.2814484e+000  1.1980288e+000 -3.6334245e+000
C000-003 -8.3329020e+000  1.3150423e+000 -3.5100727e+000
C000-004 -8.3958206e+000  1.4350808e+000 -3.4450099e+000
C000-005 -8.4630003e+000  1.5583160e+000 -3.4036508e+000
C000-006 -8.5275583e+000  1.6858113e+000 -3.3594792e+000
C000-007 -8.5651121e+000  1.8083947e+000 -3.2651002e+000
C000-008 -8.5764427e+000  1.9200343e+000 -3.1429639e+000
C000-009 -8.5908918e+000  2.0338027e+000 -3.0456104e+000
C001-001 -8.6423941e+000  2.1530786e+000 -2.9113507e+000
C001-002 -8.6733656e+000  2.2736027e+000 -2.7738280e+000
C001-003 -8.6489458e+000  2.3783495e+000 -2.5972977e+000
C001-004 -8.6503839e+000  2.5096755e+000 -2.4681692e+000
C001-005 -8.6570463e+000  2.6585565e+000 -2.3643141e+000
C001-006 -8.6040344e+000  2.7847707e+000 -2.2159326e+000
C001-007 -8.5375118e+000  2.9108987e+000 -2.0702085e+000
C001-008 -8.4846544e+000  3.0636017e+000 -1.9604133e+000
C001-009 -8.4318523e+000  3.2466452e+000 -1.8777241e+000
C002-001 -8.3369198e+000  3.3766251e+000 -1.7676090e+000
C002-002 -8.2334595e+000  3.4798801e+000 -1.6401941e+000
C002-003 -8.1308346e+000  3.5707834e+000 -1.5100619e+000
C002-004 -8.0316029e+000  3.6615980e+000 -1.3826963e+000
C002-005 -7.9299903e+000  3.7289855e+000 -1.2482318e+000
C002-006 -7.8310370e+000  3.7974150e+000 -1.1155473e+000
C002-007 -7.7308078e+000  3.8496141e+000 -9.7992480e-001
C002-008 -7.6354127e+000  3.9109986e+000 -8.4320217e-001
C002-009 -7.5388556e+000  3.9548171e+000 -7.0263356e-001
C003-001 -7.3849783e+000  3.9856069e+000 -6.5379137e-001
C003-002 -7.2498803e+000  4.0185137e+000 -5.9471726e-001
C003-003 -7.1326137e+000  4.0463510e+000 -5.2572304e-001
C003-004 -7.0315518e+000  4.0654941e+000 -4.4626412e-001
C003-005 -6.9457979e+000  4.0764904e+000 -3.5435933e-001
C003-006 -6.8664303e+000  4.0614629e+000 -2.5557891e-001
C003-007 -6.7972827e+000  4.0291700e+000 -1.4760078e-001
C003-008 -6.7378778e+000  3.9742222e+000 -3.4973551e-002
C004-001 -6.6599159e+000  3.7879183e+000  1.3066500e-001
C004-002 -6.6404781e+000  3.6809409e+000  1.6978927e-001
C004-003 -6.6338892e+000  3.5774052e+000  1.9030812e-001
C004-004 -6.6396494e+000  3.4810059e+000  1.9060037e-001
C004-005 -6.6569667e+000  3.3933356e+000  1.9022465e-001
C004-006 -6.6864185e+000  3.3115456e+000  1.8313570e-001
C004-007 -6.7281451e+000  3.2353253e+000  1.6606677e-001
C004-008 -6.7819314e+000  3.1652596e+000  1.3671777e-001
C004-009 -6.8482847e+000  3.1001937e+000  9.9335521e-002
C005-001 -6.8759265e+000  3.0440650e+000  7.5984910e-002
C005-002 -6.9104095e+000  2.9794014e+000  5.1621072e-002
C005-003 -6.9521017e+000  2.9055145e+000  2.8302887e-002
C005-004 -6.9993610e+000  2.8257277e+000 -2.5273203e-003
C005-005 -7.0522327e+000  2.7398348e+000 -4.2373411e-002
C005-006 -7.1111112e+000  2.6465099e+000 -9.2707701e-002
C005-007 -7.1788635e+000  2.5399666e+000 -1.3639510e-001
C005-008 -7.2563338e+000  2.4202087e+000 -1.5708280e-001
C005-009 -7.3408360e+000  2.2944219e+000 -1.6043374e-001
C006-001 -7.3776126e+000  2.1893172e+000 -1.5840428e-001
C006-002 -7.4108300e+000  2.0800059e+000 -1.5745884e-001
C006-003 -7.4404097e+000  1.9658982e+000 -1.5525581e-001
C006-004 -7.4663525e+000  1.8482631e+000 -1.6351622e-001
C006-005 -7.4886160e+000  1.7279556e+000 -1.8424384e-001
C006-006 -7.5068121e+000  1.6049325e+000 -2.1637574e-001
C006-007 -7.5214577e+000  1.4743059e+000 -2.3187026e-001
C006-008 -7.5331492e+000  1.3378780e+000 -2.4094586e-001
C007-001 -7.5031738e+000  1.0704809e+000 -2.7269146e-001
C007-002 -7.4512444e+000  9.6451831e-001 -2.8821844e-001
C007-003 -7.3896565e+000  8.7905604e-001 -2.8918025e-001
C007-004 -7.3198009e+000  8.1500185e-001 -2.7449876e-001
C007-005 -7.2396536e+000  7.7359545e-001 -2.5074199e-001
C007-006 -7.1444445e+000  7.5472611e-001 -2.3264875e-001
C007-007 -7.0355263e+000  7.5790399e-001 -2.1481909e-001
C007-008 -6.9130807e+000  7.8240377e-001 -1.9838805e-001
C007-009 -6.7775812e+000  8.2435280e-001 -1.9663665e-001
C008-001 -6.6856999e+000  7.5536454e-001 -1.7542166e-001
C008-002 -6.5955539e+000  6.6823572e-001 -1.5825436e-001
C008-003 -6.5069704e+000  5.6465799e-001 -1.3806061e-001
C008-004 -6.4198956e+000  4.4403875e-001 -1.1739660e-001
C008-005 -6.3338757e+000  3.0685526e-001 -9.4570547e-002
C008-006 -6.2466273e+000  1.5515336e-001 -6.2634662e-002
C008-007 -6.1615634e+000 -1.5134902e-002 -3.6415640e-002
C008-008 -6.0868425e+000 -2.0989321e-001 -3.4423631e-002
C008-009 -6.0078878e+000 -4.1661033e-001 -1.4791491e-002
C009-001 -5.9088583e+000 -6.4063942e-001 -3.8299561e-003
C009-002 -5.7901635e+000 -8.3930707e-001  3.5344236e-002
C009-003 -5.6724534e+000 -1.0273864e+000  5.5736527e-002
C009-004 -5.5544481e+000 -1.2044599e+000  5.9376907e-002
C009-005 -5.4427133e+000 -1.3712336e+000  2.9161910e-002
C009-006 -5.3258171e+000 -1.5258133e+000 -7.1312087e-003
C009-007 -5.2026377e+000 -1.6698203e+000 -5.0934017e-002
C009-008 -5.1019673e+000 -1.7991067e+000 -1.5676303e-001
C009-009 -4.9898124e+000 -1.9176440e+000 -2.5799981e-001
C010-001 -4.9175129e+000 -2.0259073e+000 -3.2429093e-001
C010-002 -4.8308959e+000 -2.1358933e+000 -3.7546042e-001
C010-003 -4.7388668e+000 -2.2485893e+000 -4.1794989e-001
C010-004 -4.6542301e+000 -2.3609805e+000 -4.7631851e-001
C010-005 -4.5780916e+000 -2.4718428e+000 -5.5518526e-001
C010-006 -4.5017977e+000 -2.5933630e+000 -6.3659841e-001
C010-007 -4.4281769e+000 -2.7338467e+000 -7.3082542e-001
C010-008 -4.3777366e+000 -2.8364329e+000 -8.8039231e-001
C011-001 -4.5386224e+000 -2.8518155e+000 -1.2399611e+000
C011-002 -4.7415552e+000 -2.7724152e+000 -1.4271787e+000
C011-003 -4.9339333e+000 -2.6610985e+000 -1.5882280e+000
C011-004 -5.1115637e+000 -2.5294447e+000 -1.7171872e+000
C011-005 -5.2738609e+000 -2.3799725e+000 -1.8111430e+000
C011-006 -5.4405189e+000 -2.2465191e+000 -1.9069426e+000
C011-007 -5.6116776e+000 -2.1217377e+000 -2.0070412e+000
C011-008 -5.7753677e+000 -1.9834461e+000 -2.0873239e+000
C011-009 -5.9352331e+000 -1.8427807e+000 -2.1594603e+000
C012-001 -6.1027212e+000 -1.6983539e+000 -2.2355440e+000
C012-002 -6.2729473e+000 -1.5699708e+000 -2.3371222e+000
C012-003 -6.4593043e+000 -1.4690155e+000 -2.4753361e+000
C012-004 -6.6112947e+000 -1.3103048e+000 -2.5561020e+000
C012-005 -6.7546887e+000 -1.1432395e+000 -2.6361938e+000
C012-006 -6.8935919e+000 -9.7259092e-001 -2.7209921e+000
C012-007 -7.0327349e+000 -8.0301350e-001 -2.8138754e+000
C012-008 -7.1768131e+000 -6.3919824e-001 -2.9158349e+000
C012-009 -7.3257394e+000 -4.8087147e-001 -3.0224855e+000
C013-001 -7.2103558e+000 -4.6632883e-001 -3.1253538e+000
C013-002 -7.1012111e+000 -4.1041037e-001 -3.2150698e+000
C013-003 -7.0232887e+000 -3.2683355e-001 -3.2967744e+000
C013-004 -6.9791551e+000 -2.3888266e-001 -3.3843613e+000
C013-005 -6.9619770e+000 -1.5380418e-001 -3.4849601e+000
C013-006 -6.9729948e+000 -5.7165898e-002 -3.5885007e+000
C013-007 -7.0113506e+000  4.7779322e-002 -3.6986730e+000
C013-008 -7.0785384e+000  1.6381384e-001 -3.8136456e+000
C013-009 -7.1769180e+000  3.0235752e-001 -3.9120162e+000
C014-001 -7.2668610e+000  2.5962630e-001 -3.8792770e+000
C014-002 -7.3573494e+000  2.4762803e-001 -3.8546216e+000
C014-003 -7.4539695e+000  2.5825882e-001 -3.8417044e+000
C014-004 -7.5619397e+000  2.8812432e-001 -3.8414421e+000
C014-005 -7.6716332e+000  3.5608891e-001 -3.8360898e+000
C014-006 -7.7869501e+000  4.5513681e-001 -3.8353131e+000
C014-007 -7.9121418e+000  5.8381051e-001 -3.8498108e+000
C014-008 -8.0312958e+000  7.5699365e-001 -3.8548198e+000
C015-001  1.2869987e+001 -1.4791687e+000 -3.6286504e+000
C015-002  1.3005307e+001 -1.4938283e+000 -3.5760341e+000
C015-003  1.3120790e+001 -1.4945264e+000 -3.4922457e+000
C015-004  1.3215311e+001 -1.4577698e+000 -3.3792791e+000
C015-005  1.3293374e+001 -1.4272668e+000 -3.2319264e+000
C015-006  1.3344935e+001 -1.3356102e+000 -3.0613174e+000
C015-007  1.3373865e+001 -1.2106026e+000 -2.8665278e+000
C015-008  1.3395952e+001 -1.1270760e+000 -2.6236701e+000
C015-009  1.3396952e+001 -1.0192965e+000 -2.3479319e+000
C016-001  1.3404148e+001 -9.4296074e-001 -2.2029188e+000
C016-002  1.3406311e+001 -8.5250103e-001 -2.0630243e+000
C016-003  1.3409100e+001 -7.6182765e-001 -1.9197834e+000
C016-004  1.3414640e+001 -6.7140085e-001 -1.7697114e+000
C016-005  1.3412500e+001 -5.5727488e-001 -1.6301345e+000
C016-006  1.3409327e+001 -4.3687528e-001 -1.4871702e+000
C016-007  1.3402505e+001 -3.0746052e-001 -1.3412448e+000
C016-008  1.3388942e+001 -1.6522494e-001 -1.1953799e+000
C016-009  1.3372968e+001  1.8788354e-002 -1.0998496e+000
C017-001  1.3464856e+001  6.1589364e-002 -1.0684639e+000
C017-002  1.3550820e+001  1.2848020e-001 -1.0423313e+000
C017-003  1.3631791e+001  2.0112757e-001 -9.9809974e-001
C017-004  1.3710382e+001  2.7805981e-001 -9.3744355e-001
C017-005  1.3784007e+001  3.7172717e-001 -8.7312531e-001
C017-006  1.3850815e+001  4.8577625e-001 -8.0848175e-001
C017-007  1.3914990e+001  6.0689890e-001 -7.2895777e-001
C017-008  1.3973625e+001  7.4368924e-001 -6.4314359e-001
C018-001  1.4000025e+001  1.0090419e+000 -4.8874617e-001
C018-002  1.3968247e+001  1.1211934e+000 -4.2797852e-001
C018-003  1.3931207e+001  1.2345759e+000 -3.7259102e-001
C018-004  1.3889736e+001  1.3471372e+000 -3.1857389e-001
C018-005  1.3843879e+001  1.4549500e+000 -2.5901288e-001
C018-006  1.3792375e+001  1.5563632e+000 -1.9140625e-001
C018-007  1.3734979e+001  1.6562542e+000 -1.2438451e-001
C018-008  1.3674903e+001  1.7617776e+000 -6.9794670e-002
C018-009  1.3612803e+001  1.8686926e+000 -2.0159153e-002
C019-001  1.3522645e+001  1.9635817e+000  3.5249931e-003
C019-002  1.3444558e+001  2.0563102e+000  3.8757451e-002
C019-003  1.3391053e+001  2.1562920e+000  6.4474374e-002
C019-004  1.3365640e+001  2.2613399e+000  7.7702895e-002
C019-005  1.3357699e+001  2.3658099e+000  9.3747504e-002
C019-006  1.3360962e+001  2.4690075e+000  1.2270489e-001
C019-007  1.3381292e+001  2.5734258e+000  1.5682474e-001
C019-008  1.3420549e+001  2.6794198e+000  1.9512017e-001
C019-009  1.3482123e+001  2.7877243e+000  2.2047852e-001
C020-001  1.3314106e+001  2.9504373e+000  1.9825007e-001
C020-002  1.3176173e+001  3.1027009e+000  1.5819144e-001
C020-003  1.3073838e+001  3.2419577e+000  1.0125457e-001
C020-004  1.3004737e+001  3.3661995e+000  4.2202123e-002
C020-005  1.2962155e+001  3.4771042e+000 -3.7386536e-003
C020-006  1.2944892e+001  3.5766382e+000 -3.7246555e-002
C020-007  1.2953252e+001  3.6670902e+000 -6.0464684e-002
C020-008  1.2992396e+001  3.7436264e+000 -8.3816946e-002
C021-001  1.3099795e+001  3.8484318e+000 -1.6609798e-001
C021-002  1.3143970e+001  3.8831713e+000 -2.4483368e-001
C021-003  1.3195674e+001  3.9118950e+000 -3.4249750e-001
C021-004  1.3256175e+001  3.9312396e+000 -4.6220434e-001
C021-005  1.3327061e+001  3.9499738e+000 -6.0423023e-001
C021-006  1.3418654e+001  4.0144444e+000 -7.7621704e-001
C021-007  1.3528800e+001  4.0782418e+000 -1.0013291e+000
C021-008  1.3615716e+001  3.9886067e+000 -1.2292377e+000
C021-009  1.3682373e+001  3.8189423e+000 -1.4078218e+000
C022-001  1.3787161e+001  3.7381902e+000 -1.4309589e+000
C022-002  1.3904842e+001  3.6495209e+000 -1.4677610e+000
C022-003  1.4028969e+001  3.6208255e+000 -1.5593644e+000
C022-004  1.4150184e+001  3.5861778e+000 -1.6609343e+000
C022-005  1.4272737e+001  3.5245082e+000 -1.7609245e+000
C022-006  1.4401587e+001  3.4553301e+000 -1.8754357e+000
C022-007  1.4531464e+001  3.3069375e+000 -1.9496708e+000
C022-008  1.4658120e+001  3.1355073e+000 -2.0192382e+000
C022-009  1.4781885e+001  2.9572110e+000 -2.0961938e+000
C023-001  1.4859941e+001  2.8430102e+000 -2.1395323e+000
C023-002  1.4921329e+001  2.7228227e+000 -2.1911480e+000
C023-003  1.4970770e+001  2.6032965e+000 -2.2590415e+000
C023-004  1.4995335e+001  2.4724162e+000 -2.3257859e+000
C023-005  1.5008477e+001  2.3427188e+000 -2.4100590e+000
C023-006  1.5013634e+001  2.2173409e+000 -2.5158310e+000
C023-007  1.5001559e+001  2.0865910e+000 -2.6307724e+000
C023-008  1.4979779e+001  1.9596908e+000 -2.7649925e+000
C024-001  1.4835567e+001  1.7411407e+000 -3.1018128e+000
C024-002  1.4726606e+001  1.6508870e+000 -3.2716932e+000
C024-003  1.4617931e+001  1.5647031e+000 -3.4233198e+000
C024-004  1.4509318e+001  1.4831328e+000 -3.5561488e+000
C024-005  1.4401110e+001  1.4072814e+000 -3.6711347e+000
C024-006  1.4295967e+001  1.3406599e+000 -3.7735772e+000
C024-007  1.4188801e+001  1.2768872e+000 -3.8551321e+000
C024-008  1.4089865e+001  1.2276393e+000 -3.9329929e+000
C024-009  1.4004478e+001  1.1976166e+000 -4.0118408e+000
C025-001  1.3912036e+001  1.1680036e+000 -4.0972166e+000
C025-002  1.3826210e+001  1.1158707e+000 -4.1888652e+000
C025-003  1.3738918e+001  1.0323787e+000 -4.2751646e+000
C025-004  1.3648717e+001  9.1613472e-001 -4.3506303e+000
C025-005  1.3554946e+001  7.6745498e-001 -4.4100428e+000
C025-006  1.3463833e+001  5.9122974e-001 -4.4738569e+000
C025-007  1.3379937e+001  3.8640329e-001 -4.5609488e+000
C025-008  1.3287790e+001  1.4735973e-001 -4.6127825e+000
C025-009  1.3186239e+001 -1.2000201e-001 -4.6283569e+000
C026-001  1.3095715e+001 -2.6119274e-001 -4.6186652e+000
C026-002  1.3014812e+001 -3.9858878e-001 -4.5687022e+000
C026-003  1.2946866e+001 -5.3944027e-001 -4.5128045e+000
C026-004  1.2886576e+001 -6.9056857e-001 -4.4524627e+000
C026-005  1.2831867e+001 -8.4878594e-001 -4.3654118e+000
C026-006  1.2781142e+001 -1.0206515e+000 -4.2530684e+000
C026-007  1.2738196e+001 -1.1953347e+000 -4.0960345e+000
C026-008  1.2717473e+001 -1.3317393e+000 -3.8823225e+000
