# Supplementary material for: Disentangling biological variability and taphonomy: shape analysis of the limb long bones of the sauropodomorph dinosaur Plateosaurus
Source: PeerJ. 2020 Jul 23;8:e9359. doi: 10.7717/peerj.9359 (PMC7382942; doi:10.7717/peerj.9359)
Supplement: Supplemental Information 15 — The format (.pts) is readable by the packages used in the study and can be opened like a ".txt" file. [file peerj-08-9359-s015.zip › raw_data/landmark coordinates ulna/Ulna_L_F48_Plateo.pts]

Version 1.0
243
S000 -4.6344018e-001  1.4341038e+001 -7.3826666e+000
S001  2.1189108e+000  1.4254926e+001 -2.2284079e-001
S002 -1.9932265e+000  1.3735815e+001 -7.0152283e-002
S003 -5.4129896e+000  8.6038914e+000 -2.6934834e+000
S004  1.3392351e+001 -5.2451735e+000 -6.2963877e+000
S005  1.4293914e+001 -6.4816980e+000 -4.7886181e-001
S006  1.5886968e+001 -2.8450196e+000  2.2584248e-001
S007  1.6443769e+001 -5.4974728e+000 -3.0769451e+000
C000-001 -3.9249954e-001  1.4507417e+001 -7.3160048e+000
C000-002 -3.4699345e-001  1.4655602e+001 -7.1887760e+000
C000-003 -3.2692370e-001  1.4785853e+001 -7.0487652e+000
C000-004 -3.3601606e-001  1.4920712e+001 -6.9245024e+000
C000-005 -3.7009805e-001  1.5039880e+001 -6.7855606e+000
C000-006 -4.3413997e-001  1.5161967e+001 -6.6499257e+000
C000-007 -5.2596796e-001  1.5276518e+001 -6.5068645e+000
C000-008 -6.5256488e-001  1.5394961e+001 -6.3643622e+000
C000-009 -7.8289545e-001  1.5467543e+001 -6.1901746e+000
C001-001 -6.6924745e-001  1.5603404e+001 -6.0208845e+000
C001-002 -5.6516224e-001  1.5738035e+001 -5.8402939e+000
C001-003 -4.6013066e-001  1.5871270e+001 -5.6480513e+000
C001-004 -3.4933570e-001  1.5982404e+001 -5.4299555e+000
C001-005 -2.3410934e-001  1.6086924e+001 -5.1937070e+000
C001-006 -1.1912929e-001  1.6149660e+001 -4.9231706e+000
C001-007 -9.5088535e-004  1.6207987e+001 -4.6354780e+000
C001-008  1.1982372e-001  1.6257557e+001 -4.3253284e+000
C001-009  2.3840873e-001  1.6255239e+001 -3.9929700e+000
C002-001  2.6479867e-001  1.6208294e+001 -3.8483646e+000
C002-002  3.0114594e-001  1.6146036e+001 -3.6904798e+000
C002-003  3.5203370e-001  1.6084093e+001 -3.5205545e+000
C002-004  4.4648317e-001  1.6096754e+001 -3.3381188e+000
C002-005  5.4888678e-001  1.6059664e+001 -3.1446228e+000
C002-006  6.6040987e-001  1.5989771e+001 -2.9396071e+000
C002-007  7.8436774e-001  1.5899948e+001 -2.7231457e+000
C002-008  9.2529154e-001  1.5800255e+001 -2.4940171e+000
C002-009  1.0709966e+000  1.5669589e+001 -2.2588513e+000
C003-001  1.3638827e+000  1.5377316e+001 -1.9242424e+000
C003-002  1.5722857e+000  1.5054173e+001 -1.6076301e+000
C003-003  1.7660393e+000  1.4816748e+001 -1.3142043e+000
C003-004  1.9551929e+000  1.4673137e+001 -1.0686482e+000
C003-005  2.1268013e+000  1.4592081e+001 -8.6231220e-001
C003-006  2.1681900e+000  1.4429009e+001 -6.5510458e-001
C003-007  2.1857183e+000  1.4328490e+001 -4.8635465e-001
C003-008  2.1855090e+000  1.4285947e+001 -3.3896869e-001
C004-001  1.9550220e+000  1.4268875e+001 -1.0453356e-001
C004-002  1.7813911e+000  1.4274382e+001 -9.2083160e-003
C004-003  1.6239872e+000  1.4290871e+001  8.5044593e-002
C004-004  1.4771039e+000  1.4315834e+001  1.7465986e-001
C004-005  1.3379686e+000  1.4348821e+001  2.5997028e-001
C004-006  1.1962280e+000  1.4378481e+001  3.2907331e-001
C004-007  1.0574535e+000  1.4411037e+001  3.8939962e-001
C004-008  9.1933119e-001  1.4439388e+001  4.3043748e-001
C004-009  7.8766006e-001  1.4463450e+001  4.4652903e-001
C005-001  6.5819985e-001  1.4331279e+001  4.8921430e-001
C005-002  5.1789600e-001  1.4212130e+001  5.1491946e-001
C005-003  3.6288548e-001  1.4109748e+001  5.3940034e-001
C005-004  1.9912557e-001  1.4021925e+001  5.4407984e-001
C005-005  4.4000883e-002  1.3950454e+001  4.8881143e-001
C005-006 -1.3180441e-001  1.3895296e+001  4.4672605e-001
C005-007 -3.2487327e-001  1.3854795e+001  4.0639439e-001
C005-008 -5.2838004e-001  1.3827708e+001  3.4905210e-001
C005-009 -7.5769800e-001  1.3827873e+001  3.3295238e-001
C006-001 -8.5657752e-001  1.3839924e+001  2.9568011e-001
C006-002 -9.6364123e-001  1.3845883e+001  2.5193176e-001
C006-003 -1.0782964e+000  1.3847404e+001  2.0122723e-001
C006-004 -1.2082077e+000  1.3842484e+001  1.6450049e-001
C006-005 -1.3455517e+000  1.3832476e+001  1.1973016e-001
C006-006 -1.4911075e+000  1.3818314e+001  6.8368405e-002
C006-007 -1.6467639e+000  1.3799230e+001  1.4585592e-002
C006-008 -1.8135818e+000  1.3773987e+001 -3.8451143e-002
C007-001 -2.1490924e+000  1.3719869e+001 -9.3968831e-002
C007-002 -2.2901330e+000  1.3666079e+001 -1.2815835e-001
C007-003 -2.4202619e+000  1.3569571e+001 -1.5012233e-001
C007-004 -2.5360014e+000  1.3431558e+001 -1.7277801e-001
C007-005 -2.6312716e+000  1.3250009e+001 -2.0979485e-001
C007-006 -2.6866615e+000  1.3018106e+001 -3.0565935e-001
C007-007 -2.7707796e+000  1.2754733e+001 -2.9664594e-001
C007-008 -2.8715444e+000  1.2460496e+001 -2.1431169e-001
C007-009 -2.9268003e+000  1.2114426e+001 -2.0555307e-001
C008-001 -2.9782588e+000  1.1826767e+001 -1.7281020e-001
C008-002 -3.0589123e+000  1.1564230e+001 -1.6214449e-002
C008-003 -3.1233745e+000  1.1295794e+001  2.7307345e-002
C008-004 -3.1941001e+000  1.1033786e+001  3.9761070e-002
C008-005 -3.2690499e+000  1.0780921e+001  4.7285404e-002
C008-006 -3.3510165e+000  1.0538161e+001  2.5602618e-002
C008-007 -3.4374785e+000  1.0307631e+001 -1.1741266e-002
C008-008 -3.5073340e+000  1.0066893e+001 -3.0597837e-003
C008-009 -3.5913372e+000  9.8420115e+000 -5.0972793e-002
C009-001 -3.7832346e+000  9.6790648e+000 -1.3750234e-001
C009-002 -3.9710219e+000  9.5452795e+000 -2.6116925e-001
C009-003 -4.1382360e+000  9.4333458e+000 -3.9418480e-001
C009-004 -4.2807059e+000  9.3458376e+000 -5.3301400e-001
C009-005 -4.3990293e+000  9.2808571e+000 -6.7578197e-001
C009-006 -4.5041866e+000  9.1986513e+000 -8.0144674e-001
C009-007 -4.5938516e+000  9.1194553e+000 -9.2492568e-001
C009-008 -4.6696830e+000  9.0128193e+000 -1.0246301e+000
C009-009 -4.7226877e+000  8.9159155e+000 -1.1208318e+000
C010-001 -4.8370504e+000  8.7730942e+000 -1.2870383e+000
C010-002 -4.9372025e+000  8.6739874e+000 -1.4709070e+000
C010-003 -5.0284791e+000  8.5864506e+000 -1.6409476e+000
C010-004 -5.1169524e+000  8.5130339e+000 -1.8016514e+000
C010-005 -5.2023892e+000  8.4609537e+000 -1.9634881e+000
C010-006 -5.2570014e+000  8.4741812e+000 -2.1498508e+000
C010-007 -5.2937388e+000  8.5255327e+000 -2.3309674e+000
C010-008 -5.3699913e+000  8.5330658e+000 -2.5061908e+000
C011-001 -5.4019780e+000  8.7315302e+000 -2.8948359e+000
C011-002 -5.3054056e+000  8.9155912e+000 -3.0448196e+000
C011-003 -5.1850920e+000  9.0655994e+000 -3.2223110e+000
C011-004 -5.0155287e+000  9.2190523e+000 -3.4095299e+000
C011-005 -4.7797694e+000  9.4003925e+000 -3.5664461e+000
C011-006 -4.4933581e+000  9.5864334e+000 -3.7326019e+000
C011-007 -4.1432023e+000  9.7971764e+000 -3.8592014e+000
C011-008 -3.7562938e+000  9.9858208e+000 -4.0807228e+000
C011-009 -3.2757027e+000  1.0258968e+001 -4.0585198e+000
C012-001 -3.3872747e+000  1.0405508e+001 -4.1105256e+000
C012-002 -3.4543803e+000  1.0565179e+001 -4.1252313e+000
C012-003 -3.4087822e+000  1.0784526e+001 -4.0956273e+000
C012-004 -3.3253584e+000  1.0991785e+001 -4.1285243e+000
C012-005 -3.3076670e+000  1.1107435e+001 -4.2817183e+000
C012-006 -3.2477629e+000  1.1220407e+001 -4.4708042e+000
C012-007 -3.0795705e+000  1.1382471e+001 -4.6512899e+000
C012-008 -2.8126690e+000  1.1590734e+001 -4.7988434e+000
C012-009 -2.5215096e+000  1.1787786e+001 -4.9566207e+000
C013-001 -2.2771721e+000  1.1937919e+001 -5.1495018e+000
C013-002 -2.0538459e+000  1.2072008e+001 -5.3523688e+000
C013-003 -1.8523861e+000  1.2185365e+001 -5.5653601e+000
C013-004 -1.6645967e+000  1.2291145e+001 -5.7668853e+000
C013-005 -1.4844720e+000  1.2399249e+001 -5.9448571e+000
C013-006 -1.3253611e+000  1.2490664e+001 -6.1273479e+000
C013-007 -1.1729720e+000  1.2584091e+001 -6.2871027e+000
C013-008 -1.0430512e+000  1.2661965e+001 -6.4518900e+000
C013-009 -9.0895694e-001  1.2744814e+001 -6.5812588e+000
C014-001 -5.6330490e-001  1.2954201e+001 -6.7873096e+000
C014-002 -3.0280352e-001  1.3146555e+001 -6.9832830e+000
C014-003 -1.1107776e-001  1.3336951e+001 -7.1373229e+000
C014-004  9.5752999e-003  1.3511803e+001 -7.2744665e+000
C014-005  5.8799986e-002  1.3690002e+001 -7.3616352e+000
C014-006  2.8550327e-002  1.3882689e+001 -7.3612185e+000
C014-007 -6.8433776e-002  1.4048644e+001 -7.3532286e+000
C014-008 -2.2958501e-001  1.4194095e+001 -7.3511209e+000
C015-001  1.2939790e+001 -5.3851757e+000 -6.0681715e+000
C015-002  1.2575352e+001 -5.4855518e+000 -5.7469993e+000
C015-003  1.2271544e+001 -5.6075621e+000 -5.4722767e+000
C015-004  1.2176940e+001 -5.6947021e+000 -5.1690931e+000
C015-005  1.2122500e+001 -5.8084860e+000 -4.9361482e+000
C015-006  1.2074468e+001 -5.9584780e+000 -4.7546520e+000
C015-007  1.2170998e+001 -6.0848107e+000 -4.5873151e+000
C015-008  1.2304208e+001 -6.2353582e+000 -4.4558897e+000
C015-009  1.2488863e+001 -6.4199347e+000 -4.3579893e+000
C016-001  1.2435119e+001 -6.4252329e+000 -4.1691689e+000
C016-002  1.2377172e+001 -6.4425330e+000 -3.9792931e+000
C016-003  1.2365528e+001 -6.4326005e+000 -3.7670918e+000
C016-004  1.2263460e+001 -6.4806314e+000 -3.5992105e+000
C016-005  1.2192586e+001 -6.5060854e+000 -3.4136167e+000
C016-006  1.2153336e+001 -6.5151248e+000 -3.2121332e+000
C016-007  1.2092267e+001 -6.5355849e+000 -3.0091791e+000
C016-008  1.2061588e+001 -6.5433292e+000 -2.7914257e+000
C016-009  1.2093225e+001 -6.5183101e+000 -2.5823548e+000
C017-001  1.2321577e+001 -6.5914702e+000 -2.2073345e+000
C017-002  1.2516072e+001 -6.6653829e+000 -1.8620099e+000
C017-003  1.2686029e+001 -6.7426300e+000 -1.5147673e+000
C017-004  1.2887542e+001 -6.7862968e+000 -1.2076201e+000
C017-005  1.3151255e+001 -6.7640691e+000 -1.0066037e+000
C017-006  1.3430474e+001 -6.7121062e+000 -8.5435414e-001
C017-007  1.3716164e+001 -6.6419740e+000 -7.2522902e-001
C017-008  1.4007272e+001 -6.5593314e+000 -6.0780883e-001
C018-001  1.4371915e+001 -6.4771562e+000 -4.3871135e-001
C018-002  1.4448037e+001 -6.4421949e+000 -3.8804811e-001
C018-003  1.4518909e+001 -6.3813610e+000 -3.1921685e-001
C018-004  1.4593204e+001 -6.2823272e+000 -2.5557643e-001
C018-005  1.4661934e+001 -6.1588707e+000 -1.7293635e-001
C018-006  1.4726566e+001 -6.0095286e+000 -7.4255720e-002
C018-007  1.4782437e+001 -5.8395433e+000  5.2595519e-002
C018-008  1.4812901e+001 -5.6612005e+000  2.4355352e-001
C018-009  1.4866038e+001 -5.4311867e+000  3.8761133e-001
C019-001  1.4829235e+001 -5.1962018e+000  4.3334869e-001
C019-002  1.4797462e+001 -4.9791479e+000  4.9384007e-001
C019-003  1.4781546e+001 -4.7723246e+000  5.4752612e-001
C019-004  1.4796878e+001 -4.5778890e+000  5.7405859e-001
C019-005  1.4839758e+001 -4.3996181e+000  5.7910973e-001
C019-006  1.4891882e+001 -4.2331934e+000  5.8775610e-001
C019-007  1.4954970e+001 -4.0762577e+000  5.9976029e-001
C019-008  1.5040418e+001 -3.9331417e+000  5.9786493e-001
C019-009  1.5146023e+001 -3.8034372e+000  5.8493030e-001
C020-001  1.5285173e+001 -3.7217858e+000  5.8466953e-001
C020-002  1.5408296e+001 -3.6329162e+000  5.7698268e-001
C020-003  1.5516155e+001 -3.5367019e+000  5.6560105e-001
C020-004  1.5610329e+001 -3.4332345e+000  5.4907978e-001
C020-005  1.5691982e+001 -3.3230247e+000  5.2156240e-001
C020-006  1.5761225e+001 -3.2059846e+000  4.8004594e-001
C020-007  1.5817362e+001 -3.0866952e+000  4.1397029e-001
C020-008  1.5859460e+001 -2.9655809e+000  3.2859710e-001
C021-001  1.6025242e+001 -2.7903290e+000  1.3483939e-001
C021-002  1.6153160e+001 -2.7674220e+000  3.5718743e-002
C021-003  1.6276590e+001 -2.7625501e+000 -6.2410612e-002
C021-004  1.6402313e+001 -2.7700915e+000 -1.6082495e-001
C021-005  1.6527514e+001 -2.8013742e+000 -2.6891086e-001
C021-006  1.6637083e+001 -2.8758469e+000 -3.9284986e-001
C021-007  1.6739643e+001 -2.9794376e+000 -5.2564424e-001
C021-008  1.6835484e+001 -3.1117394e+000 -6.6706443e-001
C021-009  1.6909460e+001 -3.2809646e+000 -8.1404561e-001
C022-001  1.6964857e+001 -3.4602907e+000 -9.9890262e-001
C022-002  1.7021864e+001 -3.6237135e+000 -1.1750796e+000
C022-003  1.7049725e+001 -3.7892663e+000 -1.3376360e+000
C022-004  1.7071268e+001 -3.9436963e+000 -1.4895480e+000
C022-005  1.7107498e+001 -4.0739226e+000 -1.6371948e+000
C022-006  1.7102501e+001 -4.2141161e+000 -1.7634543e+000
C022-007  1.7101971e+001 -4.3362036e+000 -1.8819610e+000
C022-008  1.7118662e+001 -4.4331608e+000 -2.0113978e+000
C022-009  1.7095484e+001 -4.5385633e+000 -2.1062531e+000
C023-001  1.7062792e+001 -4.8227129e+000 -2.1986222e+000
C023-002  1.7018057e+001 -5.0552521e+000 -2.2952709e+000
C023-003  1.6999590e+001 -5.2487559e+000 -2.4341180e+000
C023-004  1.6960688e+001 -5.4033122e+000 -2.5626366e+000
C023-005  1.6857296e+001 -5.5016160e+000 -2.6403058e+000
C023-006  1.6775267e+001 -5.5666003e+000 -2.7515075e+000
C023-007  1.6693377e+001 -5.5896816e+000 -2.8749635e+000
C023-008  1.6572273e+001 -5.5651531e+000 -2.9732926e+000
C024-001  1.6366537e+001 -5.6020799e+000 -3.1786942e+000
C024-002  1.6318306e+001 -5.6805277e+000 -3.3093882e+000
C024-003  1.6278500e+001 -5.7435760e+000 -3.4437022e+000
C024-004  1.6216751e+001 -5.7905264e+000 -3.5632727e+000
C024-005  1.6148746e+001 -5.8203087e+000 -3.6794209e+000
C024-006  1.6064070e+001 -5.8311038e+000 -3.7864702e+000
C024-007  1.5989560e+001 -5.8268595e+000 -3.9001541e+000
C024-008  1.5890638e+001 -5.8020511e+000 -3.9991696e+000
C024-009  1.5796029e+001 -5.7613921e+000 -4.1021237e+000
C025-001  1.5661850e+001 -5.6832867e+000 -4.2647276e+000
C025-002  1.5539008e+001 -5.6033678e+000 -4.4358768e+000
C025-003  1.5401064e+001 -5.5161834e+000 -4.5939183e+000
C025-004  1.5277773e+001 -5.4273114e+000 -4.7635446e+000
C025-005  1.5164994e+001 -5.3361187e+000 -4.9413114e+000
C025-006  1.5067449e+001 -5.2437572e+000 -5.1315398e+000
C025-007  1.4980027e+001 -5.1489840e+000 -5.3304768e+000
C025-008  1.4879194e+001 -5.0464163e+000 -5.5161462e+000
C025-009  1.4776843e+001 -4.9391809e+000 -5.6972914e+000
C026-001  1.4576128e+001 -4.9390430e+000 -5.8493352e+000
C026-002  1.4347353e+001 -4.9465537e+000 -5.9206576e+000
C026-003  1.4223357e+001 -4.9669461e+000 -6.1007519e+000
C026-004  1.4069097e+001 -4.9928727e+000 -6.2054224e+000
C026-005  1.3915535e+001 -5.0267458e+000 -6.2716947e+000
C026-006  1.3767576e+001 -5.0676074e+000 -6.3019867e+000
C026-007  1.3634307e+001 -5.1175318e+000 -6.3234854e+000
C026-008  1.3509209e+001 -5.1758871e+000 -6.3195958e+000
