# Supplementary material for: Disentangling biological variability and taphonomy: shape analysis of the limb long bones of the sauropodomorph dinosaur Plateosaurus
Source: PeerJ. 2020 Jul 23;8:e9359. doi: 10.7717/peerj.9359 (PMC7382942; doi:10.7717/peerj.9359)
Supplement: Supplemental Information 15 — The format (.pts) is readable by the packages used in the study and can be opened like a ".txt" file. [file peerj-08-9359-s015.zip › raw_data/landmark coordinates ulna/Ulna_L_GPIT_2_Plateo.pts]

Version 1.0
243
S000  1.7025156e+002  2.5169483e+001 -1.0738331e+001
S001  1.6787711e+002  2.1209435e+001 -6.6218042e+000
S002  1.6991876e+002  2.0432358e+001 -9.7357836e+000
S003  1.7316690e+002  2.0668182e+001 -1.3211597e+001
S004  1.8865907e+002  2.5076420e+001 -4.2953777e+000
S005  1.8937814e+002  2.1821777e+001 -1.5787206e+000
S006  1.8724292e+002  2.2102892e+001  4.1822624e-001
S007  1.8872888e+002  2.3809097e+001 -5.2424431e-002
C000-001  1.7006471e+002  2.5215368e+001 -1.0618034e+001
C000-002  1.6987190e+002  2.5176123e+001 -1.0480540e+001
C000-003  1.6969824e+002  2.5106850e+001 -1.0359712e+001
C000-004  1.6954572e+002  2.5021294e+001 -1.0257850e+001
C000-005  1.6940715e+002  2.4935183e+001 -1.0167586e+001
C000-006  1.6928372e+002  2.4837923e+001 -1.0088165e+001
C000-007  1.6915141e+002  2.4771055e+001 -1.0001680e+001
C000-008  1.6903212e+002  2.4689032e+001 -9.9254026e+000
C000-009  1.6891551e+002  2.4613125e+001 -9.8551073e+000
C001-001  1.6873668e+002  2.4510365e+001 -9.7937803e+000
C001-002  1.6859167e+002  2.4388325e+001 -9.7085218e+000
C001-003  1.6846724e+002  2.4269085e+001 -9.5972204e+000
C001-004  1.6835158e+002  2.4160660e+001 -9.4628220e+000
C001-005  1.6824747e+002  2.4057884e+001 -9.3045473e+000
C001-006  1.6816078e+002  2.3956520e+001 -9.1194258e+000
C001-007  1.6810349e+002  2.3848995e+001 -8.9059219e+000
C001-008  1.6809489e+002  2.3718813e+001 -8.6739254e+000
C001-009  1.6809225e+002  2.3598389e+001 -8.4187469e+000
C002-001  1.6810925e+002  2.3493694e+001 -8.2669888e+000
C002-002  1.6811893e+002  2.3382242e+001 -8.1203718e+000
C002-003  1.6812878e+002  2.3254192e+001 -7.9887309e+000
C002-004  1.6813147e+002  2.3117086e+001 -7.8666902e+000
C002-005  1.6811853e+002  2.2981613e+001 -7.7438345e+000
C002-006  1.6809102e+002  2.2846970e+001 -7.6202421e+000
C002-007  1.6805383e+002  2.2706886e+001 -7.5021644e+000
C002-008  1.6800854e+002  2.2559378e+001 -7.3917871e+000
C002-009  1.6795377e+002  2.2406393e+001 -7.2870493e+000
C003-001  1.6791161e+002  2.2257236e+001 -7.1843452e+000
C003-002  1.6787468e+002  2.2116385e+001 -7.0845075e+000
C003-003  1.6784418e+002  2.1982212e+001 -6.9899607e+000
C003-004  1.6781964e+002  2.1854309e+001 -6.9002204e+000
C003-005  1.6780209e+002  2.1729969e+001 -6.8157535e+000
C003-006  1.6779771e+002  2.1602436e+001 -6.7430801e+000
C003-007  1.6780850e+002  2.1471178e+001 -6.6849737e+000
C003-008  1.6783368e+002  2.1338976e+001 -6.6415777e+000
C004-001  1.6797282e+002  2.1034628e+001 -6.5977182e+000
C004-002  1.6808727e+002  2.0881556e+001 -6.6409702e+000
C004-003  1.6819485e+002  2.0756321e+001 -6.7088099e+000
C004-004  1.6829060e+002  2.0655371e+001 -6.7905693e+000
C004-005  1.6837141e+002  2.0563890e+001 -6.8760867e+000
C004-006  1.6844148e+002  2.0488567e+001 -6.9746337e+000
C004-007  1.6850085e+002  2.0426807e+001 -7.0856271e+000
C004-008  1.6854967e+002  2.0376938e+001 -7.2093267e+000
C004-009  1.6858569e+002  2.0325445e+001 -7.3425984e+000
C005-001  1.6869504e+002  2.0292248e+001 -7.4479718e+000
C005-002  1.6879391e+002  2.0273327e+001 -7.5632849e+000
C005-003  1.6888228e+002  2.0252554e+001 -7.6853995e+000
C005-004  1.6895992e+002  2.0239645e+001 -7.8161144e+000
C005-005  1.6902240e+002  2.0250751e+001 -7.9554467e+000
C005-006  1.6907545e+002  2.0259281e+001 -8.1019936e+000
C005-007  1.6911998e+002  2.0265430e+001 -8.2567053e+000
C005-008  1.6915443e+002  2.0274813e+001 -8.4198313e+000
C005-009  1.6917719e+002  2.0292839e+001 -8.5910721e+000
C006-001  1.6927492e+002  2.0331657e+001 -8.8061695e+000
C006-002  1.6936717e+002  2.0374655e+001 -8.9987249e+000
C006-003  1.6945628e+002  2.0410276e+001 -9.1694994e+000
C006-004  1.6954227e+002  2.0435614e+001 -9.3186283e+000
C006-005  1.6962526e+002  2.0436192e+001 -9.4458609e+000
C006-006  1.6970412e+002  2.0434427e+001 -9.5505190e+000
C006-007  1.6977931e+002  2.0433470e+001 -9.6331291e+000
C006-008  1.6985089e+002  2.0434814e+001 -9.6947527e+000
C007-001  1.6998956e+002  2.0399729e+001 -9.8476572e+000
C007-002  1.7007339e+002  2.0376781e+001 -9.9548340e+000
C007-003  1.7017427e+002  2.0360781e+001 -1.0055862e+001
C007-004  1.7029356e+002  2.0350649e+001 -1.0151680e+001
C007-005  1.7042097e+002  2.0301802e+001 -1.0235217e+001
C007-006  1.7056245e+002  2.0243093e+001 -1.0309820e+001
C007-007  1.7071922e+002  2.0178436e+001 -1.0376250e+001
C007-008  1.7089084e+002  2.0100679e+001 -1.0430737e+001
C007-009  1.7107700e+002  2.0045568e+001 -1.0498816e+001
C008-001  1.7113029e+002  1.9966232e+001 -1.0600216e+001
C008-002  1.7118895e+002  1.9905296e+001 -1.0711057e+001
C008-003  1.7125450e+002  1.9861496e+001 -1.0824331e+001
C008-004  1.7132666e+002  1.9825516e+001 -1.0936785e+001
C008-005  1.7140677e+002  1.9809088e+001 -1.1050632e+001
C008-006  1.7149237e+002  1.9792463e+001 -1.1164822e+001
C008-007  1.7158530e+002  1.9790867e+001 -1.1283062e+001
C008-008  1.7168550e+002  1.9804951e+001 -1.1410009e+001
C008-009  1.7178204e+002  1.9761520e+001 -1.1507319e+001
C009-001  1.7192056e+002  1.9596357e+001 -1.1663354e+001
C009-002  1.7205676e+002  1.9552950e+001 -1.1865875e+001
C009-003  1.7216544e+002  1.9569750e+001 -1.2061014e+001
C009-004  1.7226538e+002  1.9579479e+001 -1.2225583e+001
C009-005  1.7235919e+002  1.9596615e+001 -1.2370033e+001
C009-006  1.7243880e+002  1.9643253e+001 -1.2496985e+001
C009-007  1.7251634e+002  1.9696802e+001 -1.2608084e+001
C009-008  1.7258997e+002  1.9762564e+001 -1.2706861e+001
C009-009  1.7266090e+002  1.9836527e+001 -1.2799842e+001
C010-001  1.7276537e+002  1.9924318e+001 -1.2862727e+001
C010-002  1.7285751e+002  2.0014606e+001 -1.2920490e+001
C010-003  1.7294258e+002  2.0101330e+001 -1.2975965e+001
C010-004  1.7300473e+002  2.0199156e+001 -1.3023293e+001
C010-005  1.7305727e+002  2.0294369e+001 -1.3067871e+001
C010-006  1.7310112e+002  2.0387560e+001 -1.3109431e+001
C010-007  1.7312881e+002  2.0483152e+001 -1.3145380e+001
C010-008  1.7315359e+002  2.0575123e+001 -1.3180211e+001
C011-001  1.7314207e+002  2.0878809e+001 -1.3229559e+001
C011-002  1.7304361e+002  2.1098507e+001 -1.3204124e+001
C011-003  1.7290694e+002  2.1283600e+001 -1.3138703e+001
C011-004  1.7277942e+002  2.1441589e+001 -1.3066503e+001
C011-005  1.7267619e+002  2.1597782e+001 -1.3007522e+001
C011-006  1.7258594e+002  2.1754953e+001 -1.2955407e+001
C011-007  1.7248820e+002  2.1889307e+001 -1.2888224e+001
C011-008  1.7239551e+002  2.2017462e+001 -1.2820069e+001
C011-009  1.7230586e+002  2.2137150e+001 -1.2748642e+001
C012-001  1.7224475e+002  2.2258831e+001 -1.2640560e+001
C012-002  1.7216615e+002  2.2361216e+001 -1.2522337e+001
C012-003  1.7208099e+002  2.2460058e+001 -1.2405760e+001
C012-004  1.7199850e+002  2.2569544e+001 -1.2297508e+001
C012-005  1.7191028e+002  2.2676737e+001 -1.2190694e+001
C012-006  1.7181648e+002  2.2781580e+001 -1.2085121e+001
C012-007  1.7171892e+002  2.2886765e+001 -1.1981748e+001
C012-008  1.7162276e+002  2.3002464e+001 -1.1886704e+001
C012-009  1.7152267e+002  2.3119751e+001 -1.1796039e+001
C013-001  1.7140553e+002  2.3234606e+001 -1.1729224e+001
C013-002  1.7129950e+002  2.3342224e+001 -1.1653389e+001
C013-003  1.7120880e+002  2.3451935e+001 -1.1575602e+001
C013-004  1.7113605e+002  2.3568420e+001 -1.1500389e+001
C013-005  1.7107727e+002  2.3684006e+001 -1.1420982e+001
C013-006  1.7103558e+002  2.3803629e+001 -1.1342268e+001
C013-007  1.7100471e+002  2.3918310e+001 -1.1254675e+001
C013-008  1.7099120e+002  2.4037434e+001 -1.1168205e+001
C013-009  1.7099225e+002  2.4157240e+001 -1.1078732e+001
C014-001  1.7099867e+002  2.4270643e+001 -1.0991407e+001
C014-002  1.7098781e+002  2.4388391e+001 -1.0923144e+001
C014-003  1.7095636e+002  2.4506708e+001 -1.0868031e+001
C014-004  1.7090640e+002  2.4627882e+001 -1.0826916e+001
C014-005  1.7082967e+002  2.4745712e+001 -1.0793427e+001
C014-006  1.7072655e+002  2.4860973e+001 -1.0768484e+001
C014-007  1.7059549e+002  2.4971611e+001 -1.0751176e+001
C014-008  1.7044884e+002  2.5102610e+001 -1.0753917e+001
C015-001  1.8885167e+002  2.4970623e+001 -4.3271799e+000
C015-002  1.8901949e+002  2.4843605e+001 -4.3157277e+000
C015-003  1.8915884e+002  2.4708225e+001 -4.2921476e+000
C015-004  1.8927397e+002  2.4568871e+001 -4.2708097e+000
C015-005  1.8936642e+002  2.4424820e+001 -4.2511129e+000
C015-006  1.8943954e+002  2.4275394e+001 -4.2379346e+000
C015-007  1.8948882e+002  2.4118990e+001 -4.2210331e+000
C015-008  1.8951196e+002  2.3956591e+001 -4.1956525e+000
C015-009  1.8951276e+002  2.3787844e+001 -4.1696153e+000
C016-001  1.8959492e+002  2.3674757e+001 -4.1013551e+000
C016-002  1.8965968e+002  2.3556129e+001 -4.0164752e+000
C016-003  1.8971103e+002  2.3427273e+001 -3.9262257e+000
C016-004  1.8974750e+002  2.3289316e+001 -3.8264747e+000
C016-005  1.8976872e+002  2.3142868e+001 -3.7158933e+000
C016-006  1.8977612e+002  2.2985403e+001 -3.5972867e+000
C016-007  1.8977301e+002  2.2811285e+001 -3.4751992e+000
C016-008  1.8974350e+002  2.2650589e+001 -3.3204730e+000
C016-009  1.8969623e+002  2.2484589e+001 -3.1547251e+000
C017-001  1.8967393e+002  2.2367863e+001 -2.9863782e+000
C017-002  1.8964937e+002  2.2254625e+001 -2.8197691e+000
C017-003  1.8961800e+002  2.2164377e+001 -2.6442983e+000
C017-004  1.8958401e+002  2.2088713e+001 -2.4663410e+000
C017-005  1.8954819e+002  2.2018829e+001 -2.2897196e+000
C017-006  1.8951053e+002  2.1951063e+001 -2.1147840e+000
C017-007  1.8946844e+002  2.1902782e+001 -1.9358770e+000
C017-008  1.8942079e+002  2.1870047e+001 -1.7551908e+000
C018-001  1.8926845e+002  2.1751085e+001 -1.4552749e+000
C018-002  1.8915738e+002  2.1680164e+001 -1.3417361e+000
C018-003  1.8904007e+002  2.1619537e+001 -1.2370073e+000
C018-004  1.8892284e+002  2.1555490e+001 -1.1422243e+000
C018-005  1.8880026e+002  2.1500151e+001 -1.0563923e+000
C018-006  1.8867883e+002  2.1436068e+001 -9.8157012e-001
C018-007  1.8855116e+002  2.1381308e+001 -9.1623783e-001
C018-008  1.8841766e+002  2.1338297e+001 -8.5917127e-001
C018-009  1.8828020e+002  2.1308636e+001 -8.0810243e-001
C019-001  1.8810481e+002  2.1296869e+001 -7.9530358e-001
C019-002  1.8794757e+002  2.1301495e+001 -7.7077311e-001
C019-003  1.8780991e+002  2.1309467e+001 -7.3898828e-001
C019-004  1.8769283e+002  2.1323700e+001 -6.9875258e-001
C019-005  1.8759421e+002  2.1335556e+001 -6.5438235e-001
C019-006  1.8751718e+002  2.1356344e+001 -6.0147154e-001
C019-007  1.8745610e+002  2.1370098e+001 -5.4651093e-001
C019-008  1.8741254e+002  2.1382767e+001 -4.8624235e-001
C019-009  1.8738470e+002  2.1389553e+001 -4.1990179e-001
C020-001  1.8735725e+002  2.1413773e+001 -3.0495614e-001
C020-002  1.8733089e+002  2.1447895e+001 -1.9352539e-001
C020-003  1.8731104e+002  2.1503889e+001 -9.0196528e-002
C020-004  1.8729147e+002  2.1568100e+001  1.0326383e-002
C020-005  1.8727957e+002  2.1654266e+001  9.7431786e-002
C020-006  1.8726543e+002  2.1744934e+001  1.8712747e-001
C020-007  1.8725189e+002  2.1846712e+001  2.7623647e-001
C020-008  1.8724684e+002  2.1969313e+001  3.4831414e-001
C021-001  1.8729314e+002  2.2201567e+001  4.6548796e-001
C021-002  1.8735379e+002  2.2301645e+001  4.9249589e-001
C021-003  1.8742096e+002  2.2397007e+001  5.0345767e-001
C021-004  1.8749104e+002  2.2485861e+001  5.0845855e-001
C021-005  1.8756479e+002  2.2567963e+001  5.0489444e-001
C021-006  1.8764102e+002  2.2644794e+001  4.9914789e-001
C021-007  1.8771942e+002  2.2718563e+001  4.9504805e-001
C021-008  1.8780025e+002  2.2790308e+001  4.9213251e-001
C021-009  1.8788423e+002  2.2859087e+001  4.8632956e-001
C022-001  1.8794234e+002  2.2913864e+001  4.7594437e-001
C022-002  1.8800188e+002  2.2970921e+001  4.6409079e-001
C022-003  1.8806346e+002  2.3027445e+001  4.4433764e-001
C022-004  1.8812665e+002  2.3082193e+001  4.1420120e-001
C022-005  1.8819078e+002  2.3139093e+001  3.8256332e-001
C022-006  1.8825612e+002  2.3198008e+001  3.4900725e-001
C022-007  1.8832288e+002  2.3259283e+001  3.1417221e-001
C022-008  1.8839111e+002  2.3322351e+001  2.7677986e-001
C022-009  1.8846127e+002  2.3388454e+001  2.3933549e-001
C023-001  1.8849777e+002  2.3431288e+001  2.1235302e-001
C023-002  1.8853261e+002  2.3475155e+001  1.8417123e-001
C023-003  1.8856580e+002  2.3520237e+001  1.5502408e-001
C023-004  1.8859724e+002  2.3566105e+001  1.2416594e-001
C023-005  1.8862698e+002  2.3613304e+001  9.2412934e-002
C023-006  1.8865495e+002  2.3661873e+001  5.9738379e-002
C023-007  1.8868123e+002  2.3710615e+001  2.4532240e-002
C023-008  1.8870590e+002  2.3759211e+001 -1.3471776e-002
C024-001  1.8878940e+002  2.3889606e+001 -1.1382394e-001
C024-002  1.8884511e+002  2.3975454e+001 -1.8126370e-001
C024-003  1.8889594e+002  2.4067438e+001 -2.5364244e-001
C024-004  1.8894205e+002  2.4167114e+001 -3.2871193e-001
C024-005  1.8898364e+002  2.4274321e+001 -4.0674579e-001
C024-006  1.8902061e+002  2.4387808e+001 -4.8970681e-001
C024-007  1.8905289e+002  2.4507759e+001 -5.7765985e-001
C024-008  1.8908026e+002  2.4633600e+001 -6.7163861e-001
C024-009  1.8910161e+002  2.4747080e+001 -7.9157156e-001
C025-001  1.8907924e+002  2.4887222e+001 -9.0837222e-001
C025-002  1.8905484e+002  2.5025129e+001 -1.0301032e+000
C025-003  1.8902785e+002  2.5158255e+001 -1.1597978e+000
C025-004  1.8899870e+002  2.5282362e+001 -1.3018500e+000
C025-005  1.8896692e+002  2.5402643e+001 -1.4516850e+000
C025-006  1.8893350e+002  2.5512300e+001 -1.6152663e+000
C025-007  1.8889792e+002  2.5616554e+001 -1.7884269e+000
C025-008  1.8886063e+002  2.5708168e+001 -1.9754794e+000
C025-009  1.8882085e+002  2.5789927e+001 -2.1735094e+000
C026-001  1.8878912e+002  2.5862379e+001 -2.4003162e+000
C026-002  1.8876218e+002  2.5896141e+001 -2.6247625e+000
C026-003  1.8873848e+002  2.5898979e+001 -2.8487682e+000
C026-004  1.8871468e+002  2.5895910e+001 -3.0805297e+000
C026-005  1.8869464e+002  2.5836767e+001 -3.3215661e+000
C026-006  1.8867596e+002  2.5750683e+001 -3.5832562e+000
C026-007  1.8866293e+002  2.5603022e+001 -3.8571990e+000
C026-008  1.8865829e+002  2.5374537e+001 -4.1122694e+000
