# Supplementary material for: Disentangling biological variability and taphonomy: shape analysis of the limb long bones of the sauropodomorph dinosaur Plateosaurus
Source: PeerJ. 2020 Jul 23;8:e9359. doi: 10.7717/peerj.9359 (PMC7382942; doi:10.7717/peerj.9359)
Supplement: Supplemental Information 15 — The format (.pts) is readable by the packages used in the study and can be opened like a ".txt" file. [file peerj-08-9359-s015.zip › raw_data/landmark coordinates ulna/Ulna_L_SMNS12354b_Efraa.pts]

Version 1.0
243
S000  4.1662455e+000  7.8334265e+000  2.4118042e-001
S001  2.9063935e+000  8.9936447e+000 -1.5472431e+000
S002  5.5982962e+000  9.6898451e+000 -2.1448274e+000
S003  9.1817799e+000  7.1371007e+000 -1.4570644e+000
S004  6.7320976e+000 -7.4352856e+000 -8.3355284e-001
S005  5.3807073e+000 -7.4655499e+000 -1.6889400e+000
S006  3.5166507e+000 -6.3834605e+000 -2.1653395e+000
S007  3.4858279e+000 -7.9551649e+000 -9.4972968e-001
C000-001  4.1181383e+000  7.9184151e+000  2.5917190e-001
C000-002  4.0748577e+000  8.0100775e+000  2.6160586e-001
C000-003  4.0436401e+000  8.1044044e+000  2.4844742e-001
C000-004  4.0226331e+000  8.1958036e+000  2.2535111e-001
C000-005  3.9914069e+000  8.2793045e+000  2.1101287e-001
C000-006  3.9668210e+000  8.3600426e+000  1.8796642e-001
C000-007  3.9459078e+000  8.4370737e+000  1.5775302e-001
C000-008  3.9163818e+000  8.5103779e+000  1.3315038e-001
C000-009  3.8793721e+000  8.5811930e+000  1.1820578e-001
C001-001  3.8360274e+000  8.5958605e+000  8.8658772e-002
C001-002  3.7901382e+000  8.6176662e+000  5.2104399e-002
C001-003  3.7379375e+000  8.6461287e+000  1.4691290e-002
C001-004  3.6776314e+000  8.6811628e+000 -2.2672623e-002
C001-005  3.6219695e+000  8.7232361e+000 -7.8850128e-002
C001-006  3.5729671e+000  8.7719545e+000 -1.5355439e-001
C001-007  3.5200014e+000  8.8273430e+000 -2.3378874e-001
C001-008  3.4576533e+000  8.8904905e+000 -3.1765172e-001
C001-009  3.3982654e+000  8.9603825e+000 -4.1569573e-001
C002-001  3.3787718e+000  9.0105791e+000 -4.9089602e-001
C002-002  3.3711202e+000  9.0541105e+000 -5.7652789e-001
C002-003  3.3509593e+000  9.0953188e+000 -6.5754050e-001
C002-004  3.3285859e+000  9.1327648e+000 -7.3958158e-001
C002-005  3.2940602e+000  9.1709671e+000 -8.1701350e-001
C002-006  3.2659073e+000  9.2055759e+000 -9.0291268e-001
C002-007  3.2550931e+000  9.2291555e+000 -1.0022229e+000
C002-008  3.2530403e+000  9.2414503e+000 -1.1068510e+000
C002-009  3.2436211e+000  9.2532024e+000 -1.2103244e+000
C003-001  3.1729908e+000  9.1869678e+000 -1.2179306e+000
C003-002  3.0962899e+000  9.1437035e+000 -1.2303331e+000
C003-003  3.0260754e+000  9.1095533e+000 -1.2466154e+000
C003-004  2.9724345e+000  9.0773544e+000 -1.2729974e+000
C003-005  2.9325469e+000  9.0497808e+000 -1.3090305e+000
C003-006  2.9088452e+000  9.0260944e+000 -1.3561888e+000
C003-007  2.9021652e+000  9.0064745e+000 -1.4134952e+000
C003-008  2.9054244e+000  8.9941292e+000 -1.4768765e+000
C004-001  2.9052107e+000  8.9650459e+000 -1.6476557e+000
C004-002  2.9252973e+000  8.9441061e+000 -1.7300082e+000
C004-003  2.9494798e+000  8.9357262e+000 -1.8016365e+000
C004-004  2.9710424e+000  8.9400740e+000 -1.8775456e+000
C004-005  3.0296652e+000  8.9486265e+000 -1.9157406e+000
C004-006  3.1001921e+000  8.9660673e+000 -1.9391925e+000
C004-007  3.1707299e+000  8.9958878e+000 -1.9705783e+000
C004-008  3.2578199e+000  9.0337925e+000 -1.9854014e+000
C004-009  3.3446279e+000  9.0907383e+000 -2.0115530e+000
C005-001  3.4406731e+000  9.1782560e+000 -2.0255759e+000
C005-002  3.5266154e+000  9.2760324e+000 -2.0891590e+000
C005-003  3.6320705e+000  9.3576460e+000 -2.1452408e+000
C005-004  3.7540531e+000  9.4164305e+000 -2.1815877e+000
C005-005  3.8877547e+000  9.4404154e+000 -2.1706347e+000
C005-006  4.0309181e+000  9.4374161e+000 -2.1200075e+000
C005-007  4.1914964e+000  9.4610128e+000 -2.1605616e+000
C005-008  4.3650522e+000  9.4686184e+000 -2.2008157e+000
C005-009  4.5481224e+000  9.4592381e+000 -2.2448425e+000
C006-001  4.5797029e+000  9.4227238e+000 -2.2519109e+000
C006-002  4.6317148e+000  9.4041786e+000 -2.2609441e+000
C006-003  4.7047720e+000  9.3992453e+000 -2.2708883e+000
C006-004  4.7997613e+000  9.4076195e+000 -2.2763436e+000
C006-005  4.9172330e+000  9.4305220e+000 -2.2755435e+000
C006-006  5.0558457e+000  9.4722834e+000 -2.2554119e+000
C006-007  5.2159858e+000  9.5296345e+000 -2.2280858e+000
C006-008  5.3940053e+000  9.6023817e+000 -2.1817288e+000
C007-001  5.6914973e+000  9.6143990e+000 -2.1110342e+000
C007-002  5.7982645e+000  9.5426455e+000 -2.1050906e+000
C007-003  5.9102755e+000  9.4822588e+000 -2.1179969e+000
C007-004  6.0243306e+000  9.4240112e+000 -2.1343386e+000
C007-005  6.1431699e+000  9.3773260e+000 -2.1644711e+000
C007-006  6.2696390e+000  9.3361664e+000 -2.2045376e+000
C007-007  6.3990588e+000  9.2695112e+000 -2.2294230e+000
C007-008  6.5312252e+000  9.1952839e+000 -2.2542894e+000
C007-009  6.6488643e+000  9.1071806e+000 -2.2631986e+000
C008-001  6.7158504e+000  8.9496746e+000 -2.1944158e+000
C008-002  6.8107200e+000  8.8237057e+000 -2.1703784e+000
C008-003  6.9171233e+000  8.7124252e+000 -2.1831598e+000
C008-004  7.0038548e+000  8.6054630e+000 -2.1697021e+000
C008-005  7.0853009e+000  8.5098333e+000 -2.1468258e+000
C008-006  7.1668863e+000  8.4253349e+000 -2.1187317e+000
C008-007  7.2586889e+000  8.3571482e+000 -2.1445282e+000
C008-008  7.3475513e+000  8.3058529e+000 -2.1953149e+000
C008-009  7.4328523e+000  8.2621918e+000 -2.2201562e+000
C009-001  7.5586967e+000  8.1985598e+000 -2.2395165e+000
C009-002  7.6747723e+000  8.1402073e+000 -2.2473419e+000
C009-003  7.7870035e+000  8.0870581e+000 -2.2618997e+000
C009-004  7.8943295e+000  8.0362568e+000 -2.2647336e+000
C009-005  7.9871202e+000  7.9879603e+000 -2.2338414e+000
C009-006  8.0648737e+000  7.9414554e+000 -2.1757545e+000
C009-007  8.1361198e+000  7.8953805e+000 -2.1089630e+000
C009-008  8.2181149e+000  7.8559432e+000 -2.0650988e+000
C009-009  8.3036671e+000  7.8304753e+000 -2.0300746e+000
C010-001  8.4969559e+000  7.6498895e+000 -1.9968323e+000
C010-002  8.6756668e+000  7.4963150e+000 -1.9736415e+000
C010-003  8.8248539e+000  7.3656940e+000 -1.9308029e+000
C010-004  8.9475050e+000  7.2612286e+000 -1.8751853e+000
C010-005  9.0278206e+000  7.1942220e+000 -1.7888393e+000
C010-006  9.0680227e+000  7.1667414e+000 -1.6856908e+000
C010-007  9.1107922e+000  7.1462054e+000 -1.6091733e+000
C010-008  9.1481600e+000  7.1359386e+000 -1.5369035e+000
C011-001  9.1972961e+000  7.1307769e+000 -1.3823529e+000
C011-002  9.1708508e+000  7.1339655e+000 -1.3169284e+000
C011-003  9.1265364e+000  7.1346445e+000 -1.2505908e+000
C011-004  9.0472841e+000  7.1421065e+000 -1.1867998e+000
C011-005  8.9388685e+000  7.1539783e+000 -1.1178865e+000
C011-006  8.7859020e+000  7.1753397e+000 -1.0722084e+000
C011-007  8.6028309e+000  7.2013779e+000 -1.0280948e+000
C011-008  8.3915777e+000  7.2312360e+000 -9.7405076e-001
C011-009  8.1477442e+000  7.2653995e+000 -9.1591680e-001
C012-001  8.0122709e+000  7.3118458e+000 -8.9231116e-001
C012-002  7.8756471e+000  7.3596063e+000 -8.7314641e-001
C012-003  7.7376995e+000  7.4082112e+000 -8.5948884e-001
C012-004  7.6008720e+000  7.4581752e+000 -8.3642471e-001
C012-005  7.4623713e+000  7.5091667e+000 -8.2099926e-001
C012-006  7.3219280e+000  7.5600877e+000 -8.1383300e-001
C012-007  7.1811724e+000  7.6121593e+000 -8.0549288e-001
C012-008  7.0405750e+000  7.6663713e+000 -7.9444766e-001
C012-009  6.9009981e+000  7.7243166e+000 -7.7864069e-001
C013-001  6.7560005e+000  7.7911792e+000 -7.6118952e-001
C013-002  6.6050577e+000  7.8531222e+000 -7.1670550e-001
C013-003  6.4487371e+000  7.9076719e+000 -6.4723217e-001
C013-004  6.2741942e+000  7.9444075e+000 -5.9209061e-001
C013-005  6.0918984e+000  7.9720082e+000 -5.1897985e-001
C013-006  5.9008422e+000  7.9887686e+000 -4.3209201e-001
C013-007  5.7004919e+000  7.9938545e+000 -3.3355194e-001
C013-008  5.4752684e+000  7.9886718e+000 -2.5351784e-001
C013-009  5.2537370e+000  7.9720950e+000 -1.3489604e-001
C014-001  5.1414814e+000  7.9684081e+000 -5.9253089e-002
C014-002  5.0340681e+000  7.9602871e+000  1.9324426e-002
C014-003  4.9287095e+000  7.9482555e+000  9.5403276e-002
C014-004  4.8182011e+000  7.9335456e+000  1.5878272e-001
C014-005  4.7016788e+000  7.9157000e+000  2.0966303e-001
C014-006  4.5757699e+000  7.8968687e+000  2.4066888e-001
C014-007  4.4434638e+000  7.8767419e+000  2.5547776e-001
C014-008  4.3056831e+000  7.8519607e+000  2.6164407e-001
C015-001  6.7233415e+000 -7.4942884e+000 -8.9644676e-001
C015-002  6.6867094e+000 -7.5319896e+000 -9.6033722e-001
C015-003  6.6493554e+000 -7.5546894e+000 -1.0175219e+000
C015-004  6.6141434e+000 -7.5664167e+000 -1.0722129e+000
C015-005  6.5726328e+000 -7.5628428e+000 -1.1233032e+000
C015-006  6.5166531e+000 -7.5388846e+000 -1.1630089e+000
C015-007  6.4625735e+000 -7.5057788e+000 -1.2032735e+000
C015-008  6.4102645e+000 -7.4614582e+000 -1.2480094e+000
C015-009  6.3540926e+000 -7.4004230e+000 -1.2929116e+000
C016-001  6.3126249e+000 -7.3414664e+000 -1.3063909e+000
C016-002  6.2674913e+000 -7.3021922e+000 -1.3204341e+000
C016-003  6.2216811e+000 -7.2808552e+000 -1.3402028e+000
C016-004  6.1751556e+000 -7.2763538e+000 -1.3664619e+000
C016-005  6.1265507e+000 -7.2895050e+000 -1.3970516e+000
C016-006  6.0761938e+000 -7.3208461e+000 -1.4325109e+000
C016-007  6.0192180e+000 -7.3740439e+000 -1.4628153e+000
C016-008  5.9519696e+000 -7.4482894e+000 -1.4808322e+000
C016-009  5.8892860e+000 -7.5380607e+000 -1.5159223e+000
C017-001  5.8454695e+000 -7.6014872e+000 -1.5292680e+000
C017-002  5.7982841e+000 -7.6469674e+000 -1.5436497e+000
C017-003  5.7487512e+000 -7.6750326e+000 -1.5615195e+000
C017-004  5.6948066e+000 -7.6844707e+000 -1.5777205e+000
C017-005  5.6388383e+000 -7.6767950e+000 -1.5985456e+000
C017-006  5.5813375e+000 -7.6521335e+000 -1.6262354e+000
C017-007  5.5190191e+000 -7.6079760e+000 -1.6505278e+000
C017-008  5.4537683e+000 -7.5453272e+000 -1.6770269e+000
C018-001  5.3079782e+000 -7.3974476e+000 -1.7149887e+000
C018-002  5.2386155e+000 -7.3294616e+000 -1.7449348e+000
C018-003  5.1669755e+000 -7.2606597e+000 -1.7687232e+000
C018-004  5.0990353e+000 -7.1910181e+000 -1.8012869e+000
C018-005  5.0327330e+000 -7.1208730e+000 -1.8386630e+000
C018-006  4.9717908e+000 -7.0504751e+000 -1.8865156e+000
C018-007  4.9281230e+000 -6.9769793e+000 -1.9587272e+000
C018-008  4.8790274e+000 -6.9026046e+000 -2.0244794e+000
C018-009  4.8170643e+000 -6.8343949e+000 -2.0791605e+000
C019-001  4.7564306e+000 -6.7418327e+000 -2.0850239e+000
C019-002  4.6972370e+000 -6.6561365e+000 -2.0974772e+000
C019-003  4.6416225e+000 -6.5775237e+000 -2.1193113e+000
C019-004  4.5894423e+000 -6.5059228e+000 -2.1532340e+000
C019-005  4.5251565e+000 -6.4472847e+000 -2.1821613e+000
C019-006  4.4429097e+000 -6.4053178e+000 -2.1935844e+000
C019-007  4.3583426e+000 -6.3720684e+000 -2.2112718e+000
C019-008  4.2666225e+000 -6.3500700e+000 -2.2275259e+000
C019-009  4.1678190e+000 -6.3401742e+000 -2.2400892e+000
C020-001  4.0931425e+000 -6.3456845e+000 -2.2445676e+000
C020-002  4.0189714e+000 -6.3507566e+000 -2.2470579e+000
C020-003  3.9452720e+000 -6.3558960e+000 -2.2457161e+000
C020-004  3.8723869e+000 -6.3615446e+000 -2.2380583e+000
C020-005  3.7999551e+000 -6.3663511e+000 -2.2298133e+000
C020-006  3.7269819e+000 -6.3696351e+000 -2.2242634e+000
C020-007  3.6553042e+000 -6.3737483e+000 -2.2103550e+000
C020-008  3.5854731e+000 -6.3786411e+000 -2.1892343e+000
C021-001  3.4270506e+000 -6.4217372e+000 -2.1419363e+000
C021-002  3.3557386e+000 -6.4672198e+000 -2.0932143e+000
C021-003  3.2893353e+000 -6.5123973e+000 -2.0469499e+000
C021-004  3.2327480e+000 -6.5583549e+000 -1.9971037e+000
C021-005  3.1951220e+000 -6.6053791e+000 -1.9395443e+000
C021-006  3.1538181e+000 -6.6531658e+000 -1.8888469e+000
C021-007  3.1122360e+000 -6.7016821e+000 -1.8393538e+000
C021-008  3.0792994e+000 -6.7511225e+000 -1.7866771e+000
C021-009  3.0560546e+000 -6.8018708e+000 -1.7313190e+000
C022-001  3.0455644e+000 -6.8942041e+000 -1.6749647e+000
C022-002  3.0765433e+000 -6.9879804e+000 -1.6253263e+000
C022-003  3.0947518e+000 -7.0755067e+000 -1.5820507e+000
C022-004  3.1148918e+000 -7.1585002e+000 -1.5453392e+000
C022-005  3.1358910e+000 -7.2372828e+000 -1.5146599e+000
C022-006  3.1649404e+000 -7.3100195e+000 -1.4908595e+000
C022-007  3.1806037e+000 -7.3831596e+000 -1.4703931e+000
C022-008  3.1980836e+000 -7.4526730e+000 -1.4567991e+000
C022-009  3.2194049e+000 -7.5176172e+000 -1.4501166e+000
C023-001  3.2264705e+000 -7.5554419e+000 -1.4232039e+000
C023-002  3.2352266e+000 -7.5972447e+000 -1.3895767e+000
C023-003  3.2492325e+000 -7.6417103e+000 -1.3475581e+000
C023-004  3.2610173e+000 -7.6901698e+000 -1.2918159e+000
C023-005  3.3044736e+000 -7.7361603e+000 -1.2454916e+000
C023-006  3.3452885e+000 -7.7866001e+000 -1.1856195e+000
C023-007  3.3820078e+000 -7.8409338e+000 -1.1115609e+000
C023-008  3.4288313e+000 -7.8970685e+000 -1.0333717e+000
C024-001  3.5155394e+000 -8.0138206e+000 -8.5402894e-001
C024-002  3.5484903e+000 -8.0548143e+000 -7.5663269e-001
C024-003  3.5779161e+000 -8.0831842e+000 -6.5377671e-001
C024-004  3.6254430e+000 -8.0898752e+000 -5.5282158e-001
C024-005  3.6797264e+000 -8.0794344e+000 -4.5006189e-001
C024-006  3.7445934e+000 -8.0492334e+000 -3.4834510e-001
C024-007  3.8137085e+000 -8.0040092e+000 -2.4279115e-001
C024-008  3.8900356e+000 -7.9418712e+000 -1.3494441e-001
C024-009  3.9719491e+000 -7.8644576e+000 -2.0772791e-002
C025-001  4.1975961e+000 -7.8596926e+000  3.0497476e-002
C025-002  4.4095297e+000 -7.8507128e+000  6.6034406e-002
C025-003  4.6059756e+000 -7.8392153e+000  8.9142837e-002
C025-004  4.7871189e+000 -7.8254471e+000  1.0227199e-001
C025-005  4.9495454e+000 -7.8080916e+000  8.3598398e-002
C025-006  5.0944929e+000 -7.7887130e+000  5.4481305e-002
C025-007  5.2254667e+000 -7.7667975e+000  2.3043852e-002
C025-008  5.3463240e+000 -7.7430024e+000 -4.9103983e-003
C025-009  5.4546967e+000 -7.7182121e+000 -3.9903421e-002
C026-001  5.5988078e+000 -7.7671032e+000 -1.3614666e-001
C026-002  5.7388611e+000 -7.7936387e+000 -2.3731394e-001
C026-003  5.8872576e+000 -7.8058515e+000 -3.1941926e-001
C026-004  6.0270219e+000 -7.7927556e+000 -4.1393819e-001
C026-005  6.1663575e+000 -7.7599654e+000 -5.0492257e-001
C026-006  6.2890201e+000 -7.7002645e+000 -6.0793310e-001
C026-007  6.4188504e+000 -7.6271701e+000 -6.9573361e-001
C026-008  6.5864439e+000 -7.5456696e+000 -7.5666690e-001
