# Supplementary material for: Disentangling biological variability and taphonomy: shape analysis of the limb long bones of the sauropodomorph dinosaur Plateosaurus
Source: PeerJ. 2020 Jul 23;8:e9359. doi: 10.7717/peerj.9359 (PMC7382942; doi:10.7717/peerj.9359)
Supplement: Supplemental Information 15 — The format (.pts) is readable by the packages used in the study and can be opened like a ".txt" file. [file peerj-08-9359-s015.zip › raw_data/landmark coordinates ulna/Ulna_L_SMNS12684_Efraa.pts]

Version 1.0
243
S000  7.1731915e+000  4.7370377e+000 -2.0444849e+000
S001  9.0611334e+000  4.7691135e+000 -2.6649714e-001
S002  6.6668797e+000  5.3315125e+000 -6.5641880e-002
S003  3.3573430e+000  4.2162642e+000 -5.9919119e-001
S004  5.7320414e+000 -1.0710950e+001 -1.7350651e+000
S005  6.6873078e+000 -1.0985237e+001 -7.8858328e-001
S006  8.9144630e+000 -1.0634389e+001 -3.9324069e-001
S007  7.4613819e+000 -1.1264953e+001 -2.0754223e+000
C000-001  7.2826266e+000  4.8156724e+000 -1.9849408e+000
C000-002  7.3855529e+000  4.8868794e+000 -1.9279715e+000
C000-003  7.4754844e+000  4.9457312e+000 -1.8594590e+000
C000-004  7.5574336e+000  4.9959130e+000 -1.7982743e+000
C000-005  7.6318545e+000  5.0378489e+000 -1.7433864e+000
C000-006  7.7003970e+000  5.0725927e+000 -1.6961758e+000
C000-007  7.7614846e+000  5.0989661e+000 -1.6534330e+000
C000-008  7.8137650e+000  5.1161857e+000 -1.6134316e+000
C000-009  7.8579817e+000  5.1247492e+000 -1.5772805e+000
C001-001  7.8790183e+000  5.1488185e+000 -1.5484862e+000
C001-002  7.8916736e+000  5.1733117e+000 -1.5152961e+000
C001-003  7.9022417e+000  5.2021389e+000 -1.4852921e+000
C001-004  7.9088531e+000  5.2343616e+000 -1.4562854e+000
C001-005  7.9097462e+000  5.2679486e+000 -1.4259537e+000
C001-006  7.9084325e+000  5.3071399e+000 -1.3990958e+000
C001-007  7.8997016e+000  5.3450203e+000 -1.3683112e+000
C001-008  7.8862305e+000  5.3849258e+000 -1.3371164e+000
C001-009  7.8706584e+000  5.4309945e+000 -1.3098936e+000
C002-001  7.9220791e+000  5.4619937e+000 -1.2408805e+000
C002-002  7.9783235e+000  5.4704361e+000 -1.1774060e+000
C002-003  8.0441723e+000  5.4659433e+000 -1.1289921e+000
C002-004  8.1239386e+000  5.4574451e+000 -1.1036445e+000
C002-005  8.2096272e+000  5.4282999e+000 -1.0853077e+000
C002-006  8.3019314e+000  5.3787842e+000 -1.0747004e+000
C002-007  8.3990870e+000  5.3062210e+000 -1.0692966e+000
C002-008  8.4949169e+000  5.2055602e+000 -1.0628743e+000
C002-009  8.5974150e+000  5.0890388e+000 -1.0675417e+000
C003-001  8.6815052e+000  5.0892701e+000 -9.5967358e-001
C003-002  8.7630606e+000  5.0815601e+000 -8.6353087e-001
C003-003  8.8433352e+000  5.0760789e+000 -7.8033173e-001
C003-004  8.9194384e+000  5.0716734e+000 -7.0298636e-001
C003-005  8.9790497e+000  5.0478125e+000 -6.1914760e-001
C003-006  9.0058012e+000  4.9837546e+000 -5.2811998e-001
C003-007  9.0309334e+000  4.9222112e+000 -4.4305956e-001
C003-008  9.0504313e+000  4.8529801e+000 -3.5678685e-001
C004-001  9.0220270e+000  4.7216406e+000 -2.2193789e-001
C004-002  8.9680634e+000  4.6947885e+000 -1.9236422e-001
C004-003  8.9169874e+000  4.6850891e+000 -1.5531030e-001
C004-004  8.8571320e+000  4.6883240e+000 -1.1524342e-001
C004-005  8.7822676e+000  4.7079091e+000 -8.1941403e-002
C004-006  8.6930866e+000  4.7460260e+000 -5.7225827e-002
C004-007  8.5905514e+000  4.8057809e+000 -5.1933169e-002
C004-008  8.4767570e+000  4.8821139e+000 -4.4120654e-002
C004-009  8.3557625e+000  4.9760537e+000 -6.6572368e-002
C005-001  8.2607822e+000  4.9643388e+000 -8.9289926e-002
C005-002  8.1622705e+000  4.9592662e+000 -1.1025351e-001
C005-003  8.0604496e+000  4.9606862e+000 -1.3033478e-001
C005-004  7.9555430e+000  4.9685283e+000 -1.5011327e-001
C005-005  7.8500099e+000  4.9835443e+000 -1.7834662e-001
C005-006  7.7420764e+000  5.0072961e+000 -2.1182992e-001
C005-007  7.6302042e+000  5.0416574e+000 -2.4995202e-001
C005-008  7.5088606e+000  5.0764217e+000 -2.5847164e-001
C005-009  7.3853540e+000  5.1066809e+000 -2.4814603e-001
C006-001  7.2862344e+000  5.1173868e+000 -2.3728918e-001
C006-002  7.1919675e+000  5.1339707e+000 -2.2853780e-001
C006-003  7.1025448e+000  5.1550307e+000 -2.1849351e-001
C006-004  7.0179048e+000  5.1772323e+000 -2.0195267e-001
C006-005  6.9380999e+000  5.2042108e+000 -1.8445927e-001
C006-006  6.8630686e+000  5.2315335e+000 -1.5979484e-001
C006-007  6.7928524e+000  5.2611904e+000 -1.3091093e-001
C006-008  6.7274575e+000  5.2952046e+000 -1.0043903e-001
C007-001  6.6077151e+000  5.3280683e+000 -6.9782317e-002
C007-002  6.5469050e+000  5.3235216e+000 -7.8222752e-002
C007-003  6.4852214e+000  5.3137217e+000 -8.8135876e-002
C007-004  6.4227667e+000  5.2979512e+000 -1.0047098e-001
C007-005  6.3579903e+000  5.2751241e+000 -1.0835274e-001
C007-006  6.2909760e+000  5.2463012e+000 -1.1495659e-001
C007-007  6.2210112e+000  5.2120113e+000 -1.2081625e-001
C007-008  6.1499877e+000  5.1703806e+000 -1.1441386e-001
C007-009  6.0797811e+000  5.1214519e+000 -1.0418872e-001
C008-001  5.9549584e+000  5.0197973e+000 -1.0513905e-001
C008-002  5.8220677e+000  4.9304581e+000 -1.2272176e-001
C008-003  5.6819601e+000  4.8488188e+000 -1.5167657e-001
C008-004  5.5844231e+000  4.7724671e+000 -1.2632065e-001
C008-005  5.5048547e+000  4.7045636e+000 -7.9345323e-002
C008-006  5.4112306e+000  4.6447191e+000 -5.1975034e-002
C008-007  5.3066039e+000  4.5951991e+000 -4.4647269e-002
C008-008  5.2074699e+000  4.5564551e+000 -3.6466025e-002
C008-009  5.1167417e+000  4.5291505e+000 -2.4300260e-002
C009-001  4.9988413e+000  4.4922290e+000 -1.2015628e-002
C009-002  4.8836150e+000  4.4569716e+000  7.0041902e-003
C009-003  4.7680316e+000  4.4282212e+000  2.0128416e-002
C009-004  4.6538372e+000  4.3971086e+000  3.9627347e-002
C009-005  4.5357504e+000  4.3782582e+000  4.5689706e-002
C009-006  4.4139957e+000  4.3742852e+000  3.5169825e-002
C009-007  4.2906365e+000  4.3855767e+000  4.6440400e-003
C009-008  4.1653657e+000  4.4019885e+000 -2.7410017e-002
C009-009  4.0393515e+000  4.4287267e+000 -7.2632775e-002
C010-001  3.8874500e+000  4.4447212e+000 -1.5656787e-001
C010-002  3.7564471e+000  4.4510736e+000 -2.3909293e-001
C010-003  3.6424618e+000  4.4477129e+000 -3.1098172e-001
C010-004  3.5485058e+000  4.4338942e+000 -3.7787613e-001
C010-005  3.4749773e+000  4.4093285e+000 -4.3883345e-001
C010-006  3.4193828e+000  4.3752728e+000 -4.9076575e-001
C010-007  3.3920517e+000  4.3285198e+000 -5.3860617e-001
C010-008  3.3699512e+000  4.2769446e+000 -5.7154918e-001
C011-001  3.3904991e+000  4.2728691e+000 -6.8033946e-001
C011-002  3.4459565e+000  4.3217311e+000 -7.6528561e-001
C011-003  3.5541804e+000  4.3495874e+000 -8.1512392e-001
C011-004  3.6569986e+000  4.3732934e+000 -8.7216067e-001
C011-005  3.7774341e+000  4.3852210e+000 -9.1606784e-001
C011-006  3.9056914e+000  4.3923697e+000 -9.6963453e-001
C011-007  4.0520797e+000  4.3882399e+000 -1.0121645e+000
C011-008  4.2099195e+000  4.3794947e+000 -1.0662301e+000
C011-009  4.3832812e+000  4.3625064e+000 -1.1196402e+000
C012-001  4.5513735e+000  4.3659973e+000 -1.1692704e+000
C012-002  4.7042108e+000  4.3680625e+000 -1.2235529e+000
C012-003  4.8444452e+000  4.3660727e+000 -1.2726705e+000
C012-004  4.9701509e+000  4.3610163e+000 -1.3222240e+000
C012-005  5.0832872e+000  4.3519611e+000 -1.3668259e+000
C012-006  5.1845527e+000  4.3391585e+000 -1.4050246e+000
C012-007  5.2706866e+000  4.3228765e+000 -1.4450451e+000
C012-008  5.3447652e+000  4.3030028e+000 -1.4792104e+000
C012-009  5.4061174e+000  4.2798038e+000 -1.5091048e+000
C013-001  5.5547409e+000  4.2369585e+000 -1.5537344e+000
C013-002  5.6909351e+000  4.2081246e+000 -1.6189700e+000
C013-003  5.8256545e+000  4.1955848e+000 -1.6772807e+000
C013-004  5.9580846e+000  4.1983495e+000 -1.7312508e+000
C013-005  6.0875988e+000  4.2163215e+000 -1.7823368e+000
C013-006  6.2132230e+000  4.2498746e+000 -1.8325481e+000
C013-007  6.3371463e+000  4.2991943e+000 -1.8759066e+000
C013-008  6.4509048e+000  4.3644838e+000 -1.9346287e+000
C013-009  6.5610237e+000  4.4439588e+000 -1.9936509e+000
C014-001  6.6259279e+000  4.5252495e+000 -2.0183680e+000
C014-002  6.6936011e+000  4.5959363e+000 -2.0352426e+000
C014-003  6.7640109e+000  4.6544514e+000 -2.0320323e+000
C014-004  6.8329983e+000  4.6994987e+000 -2.0304067e+000
C014-005  6.9011211e+000  4.7318249e+000 -2.0321679e+000
C014-006  6.9688840e+000  4.7511382e+000 -2.0273848e+000
C014-007  7.0368562e+000  4.7591705e+000 -2.0371192e+000
C014-008  7.1052675e+000  4.7546792e+000 -2.0458906e+000
C015-001  5.7207432e+000 -1.0700379e+001 -1.6886506e+000
C015-002  5.7154822e+000 -1.0694638e+001 -1.6412545e+000
C015-003  5.7143059e+000 -1.0693738e+001 -1.5941360e+000
C015-004  5.7181673e+000 -1.0698405e+001 -1.5480235e+000
C015-005  5.7204704e+000 -1.0705584e+001 -1.5026153e+000
C015-006  5.7235723e+000 -1.0716163e+001 -1.4574709e+000
C015-007  5.7290025e+000 -1.0730900e+001 -1.4128226e+000
C015-008  5.7338233e+000 -1.0748388e+001 -1.3670334e+000
C015-009  5.7478828e+000 -1.0773336e+001 -1.3262559e+000
C016-001  5.7874136e+000 -1.0764724e+001 -1.2866400e+000
C016-002  5.8226891e+000 -1.0758626e+001 -1.2447879e+000
C016-003  5.8585587e+000 -1.0757159e+001 -1.2041225e+000
C016-004  5.9006186e+000 -1.0762660e+001 -1.1720427e+000
C016-005  5.9419174e+000 -1.0772198e+001 -1.1405309e+000
C016-006  5.9817610e+000 -1.0785361e+001 -1.1072807e+000
C016-007  6.0255060e+000 -1.0804647e+001 -1.0816437e+000
C016-008  6.0701580e+000 -1.0828773e+001 -1.0590096e+000
C016-009  6.1149788e+000 -1.0857297e+001 -1.0374134e+000
C017-001  6.1683874e+000 -1.0885027e+001 -1.0148432e+000
C017-002  6.2249403e+000 -1.0909938e+001 -9.9285257e-001
C017-003  6.2835846e+000 -1.0931280e+001 -9.6830648e-001
C017-004  6.3463798e+000 -1.0949647e+001 -9.4736135e-001
C017-005  6.4108162e+000 -1.0964083e+001 -9.2215955e-001
C017-006  6.4762630e+000 -1.0974658e+001 -8.9124769e-001
C017-007  6.5447397e+000 -1.0981805e+001 -8.6014432e-001
C017-008  6.6144524e+000 -1.0985241e+001 -8.2447457e-001
C018-001  6.7411318e+000 -1.0976665e+001 -7.6117527e-001
C018-002  6.7962322e+000 -1.0960204e+001 -7.2598481e-001
C018-003  6.8561859e+000 -1.0936317e+001 -6.9014865e-001
C018-004  6.9207735e+000 -1.0904902e+001 -6.5342575e-001
C018-005  6.9851432e+000 -1.0864298e+001 -6.0951352e-001
C018-006  7.0592542e+000 -1.0817415e+001 -5.7064402e-001
C018-007  7.1407790e+000 -1.0763791e+001 -5.3375190e-001
C018-008  7.2293262e+000 -1.0703545e+001 -4.9875882e-001
C018-009  7.3262877e+000 -1.0638024e+001 -4.6977386e-001
C019-001  7.3823905e+000 -1.0590294e+001 -4.5252872e-001
C019-002  7.4407239e+000 -1.0540890e+001 -4.2953348e-001
C019-003  7.5058970e+000 -1.0492502e+001 -4.0930331e-001
C019-004  7.5753222e+000 -1.0443680e+001 -3.8722250e-001
C019-005  7.6477647e+000 -1.0393848e+001 -3.6079431e-001
C019-006  7.7247019e+000 -1.0343794e+001 -3.3188024e-001
C019-007  7.8088689e+000 -1.0294816e+001 -3.0591053e-001
C019-008  7.9009728e+000 -1.0247182e+001 -2.8721502e-001
C019-009  7.9967685e+000 -1.0198880e+001 -2.6634985e-001
C020-001  8.1384230e+000 -1.0076652e+001 -2.6164785e-001
C020-002  8.2719097e+000 -1.0003464e+001 -2.8465545e-001
C020-003  8.4051180e+000 -9.9581680e+000 -2.9195416e-001
C020-004  8.5117579e+000 -9.9740973e+000 -3.1463030e-001
C020-005  8.5913897e+000 -1.0041059e+001 -3.3786225e-001
C020-006  8.6733465e+000 -1.0134172e+001 -3.5362586e-001
C020-007  8.7632589e+000 -1.0257394e+001 -3.6615673e-001
C020-008  8.8504782e+000 -1.0422853e+001 -3.7822023e-001
C021-001  8.9043465e+000 -1.0708961e+001 -4.5638245e-001
C021-002  8.8844595e+000 -1.0780813e+001 -5.2304387e-001
C021-003  8.8444338e+000 -1.0845097e+001 -5.9047872e-001
C021-004  8.7959299e+000 -1.0903569e+001 -6.5502691e-001
C021-005  8.7673216e+000 -1.0966469e+001 -7.2105479e-001
C021-006  8.7439671e+000 -1.1029655e+001 -7.9012042e-001
C021-007  8.7033939e+000 -1.1084348e+001 -8.5526937e-001
C021-008  8.6506376e+000 -1.1132372e+001 -9.1465265e-001
C021-009  8.6031303e+000 -1.1180631e+001 -9.7562528e-001
C022-001  8.5412912e+000 -1.1228016e+001 -1.0464381e+000
C022-002  8.4830141e+000 -1.1267637e+001 -1.1215322e+000
C022-003  8.4284773e+000 -1.1299702e+001 -1.2018095e+000
C022-004  8.3678875e+000 -1.1320592e+001 -1.2804416e+000
C022-005  8.3015385e+000 -1.1330357e+001 -1.3572030e+000
C022-006  8.2286625e+000 -1.1328670e+001 -1.4309634e+000
C022-007  8.1586161e+000 -1.1319144e+001 -1.5097836e+000
C022-008  8.0866213e+000 -1.1299952e+001 -1.5897877e+000
C022-009  8.0175638e+000 -1.1272956e+001 -1.6761079e+000
C023-001  7.9573693e+000 -1.1235896e+001 -1.7378628e+000
C023-002  7.8954616e+000 -1.1208351e+001 -1.7931949e+000
C023-003  7.8439360e+000 -1.1192583e+001 -1.8556436e+000
C023-004  7.7952309e+000 -1.1185822e+001 -1.9185609e+000
C023-005  7.7337370e+000 -1.1185008e+001 -1.9630580e+000
C023-006  7.6653743e+000 -1.1191577e+001 -1.9944069e+000
C023-007  7.5972910e+000 -1.1206879e+001 -2.0222850e+000
C023-008  7.5277643e+000 -1.1230566e+001 -2.0447986e+000
C024-001  7.4142737e+000 -1.1267952e+001 -2.0924444e+000
C024-002  7.3646846e+000 -1.1264591e+001 -2.1099124e+000
C024-003  7.3121204e+000 -1.1254364e+001 -2.1274211e+000
C024-004  7.2582631e+000 -1.1238148e+001 -2.1487255e+000
C024-005  7.2049842e+000 -1.1217413e+001 -2.1780586e+000
C024-006  7.1506367e+000 -1.1191268e+001 -2.2122586e+000
C024-007  7.0944796e+000 -1.1159235e+001 -2.2500665e+000
C024-008  7.0351901e+000 -1.1119584e+001 -2.2866530e+000
C024-009  6.9733348e+000 -1.1071242e+001 -2.3184531e+000
C025-001  6.9196787e+000 -1.1014609e+001 -2.3473852e+000
C025-002  6.8665733e+000 -1.0960636e+001 -2.3759260e+000
C025-003  6.8128433e+000 -1.0907182e+001 -2.3989613e+000
C025-004  6.7586360e+000 -1.0853597e+001 -2.4080417e+000
C025-005  6.7051144e+000 -1.0800959e+001 -2.4023137e+000
C025-006  6.6518764e+000 -1.0749644e+001 -2.3908856e+000
C025-007  6.5968146e+000 -1.0698558e+001 -2.3804481e+000
C025-008  6.5409636e+000 -1.0647875e+001 -2.3622603e+000
C025-009  6.4842081e+000 -1.0597627e+001 -2.3363037e+000
C026-001  6.3878775e+000 -1.0589274e+001 -2.2989419e+000
C026-002  6.2995062e+000 -1.0588563e+001 -2.2440636e+000
C026-003  6.2107806e+000 -1.0591255e+001 -2.1887028e+000
C026-004  6.1260538e+000 -1.0599792e+001 -2.1253572e+000
C026-005  6.0415545e+000 -1.0611949e+001 -2.0592291e+000
C026-006  5.9506955e+000 -1.0624925e+001 -1.9946254e+000
C026-007  5.8651338e+000 -1.0645308e+001 -1.9189442e+000
C026-008  5.7847300e+000 -1.0672512e+001 -1.8343021e+000
