# Supplementary material for: Disentangling biological variability and taphonomy: shape analysis of the limb long bones of the sauropodomorph dinosaur Plateosaurus
Source: PeerJ. 2020 Jul 23;8:e9359. doi: 10.7717/peerj.9359 (PMC7382942; doi:10.7717/peerj.9359)
Supplement: Supplemental Information 15 — The format (.pts) is readable by the packages used in the study and can be opened like a ".txt" file. [file peerj-08-9359-s015.zip › raw_data/landmark coordinates ulna/Ulna_L_SMNS12949_Plateo.pts]

Version 1.0
243
S000 -9.4104233e+000 -1.1762373e+000 -7.1875887e+000
S001 -1.0362679e+001  2.2164321e+000 -5.3128433e-001
S002 -1.0208443e+001 -1.6610819e+000 -9.5619392e-001
S003 -7.7033262e+000 -7.2792006e+000 -5.5999696e-001
S004  1.1737577e+001 -2.0033553e+000 -1.9999218e+000
S005  1.4004694e+001  1.4082090e+000 -3.8471222e-003
S006  1.3351761e+001  4.4279704e+000 -2.2375913e+000
S007  1.4191034e+001  2.2597151e+000 -3.3411255e+000
C000-001 -9.5695219e+000 -1.1272799e+000 -7.1679201e+000
C000-002 -9.7282972e+000 -1.0838460e+000 -7.1074734e+000
C000-003 -9.8796654e+000 -1.0434909e+000 -7.0223374e+000
C000-004 -1.0033774e+001 -9.9747032e-001 -6.9362297e+000
C000-005 -1.0180783e+001 -9.5331889e-001 -6.8261399e+000
C000-006 -1.0317498e+001 -9.1055113e-001 -6.6866865e+000
C000-007 -1.0439945e+001 -8.6697096e-001 -6.5032659e+000
C000-008 -1.0593651e+001 -8.0770141e-001 -6.3493810e+000
C000-009 -1.0784016e+001 -7.4970275e-001 -6.2838073e+000
C001-001 -1.0856324e+001 -5.3537285e-001 -6.2377353e+000
C001-002 -1.0913524e+001 -3.1606233e-001 -6.1510243e+000
C001-003 -1.0916305e+001 -1.3036931e-001 -5.9888048e+000
C001-004 -1.0908704e+001  4.7554314e-002 -5.8222914e+000
C001-005 -1.0896976e+001  2.2910480e-001 -5.6485810e+000
C001-006 -1.0857594e+001  3.9005056e-001 -5.4421945e+000
C001-007 -1.0820513e+001  5.6644291e-001 -5.2297292e+000
C001-008 -1.0761459e+001  7.2920954e-001 -4.9883184e+000
C001-009 -1.0698547e+001  9.0485352e-001 -4.7404056e+000
C002-001 -1.0715092e+001  1.0845377e+000 -4.4602227e+000
C002-002 -1.0730762e+001  1.2522908e+000 -4.1988959e+000
C002-003 -1.0747205e+001  1.4103730e+000 -3.9568131e+000
C002-004 -1.0750790e+001  1.5388802e+000 -3.7212203e+000
C002-005 -1.0756953e+001  1.6608790e+000 -3.5067265e+000
C002-006 -1.0754579e+001  1.7591133e+000 -3.3037107e+000
C002-007 -1.0747633e+001  1.8388134e+000 -3.1154783e+000
C002-008 -1.0740718e+001  1.9089499e+000 -2.9456706e+000
C002-009 -1.0729815e+001  1.9622868e+000 -2.7910299e+000
C003-001 -1.0691738e+001  2.0533090e+000 -2.5263660e+000
C003-002 -1.0646688e+001  2.1202877e+000 -2.2652559e+000
C003-003 -1.0621542e+001  2.2108202e+000 -2.0168943e+000
C003-004 -1.0591490e+001  2.2741640e+000 -1.7664971e+000
C003-005 -1.0551882e+001  2.3044872e+000 -1.5157156e+000
C003-006 -1.0521723e+001  2.3381267e+000 -1.2620112e+000
C003-007 -1.0480964e+001  2.3411210e+000 -1.0059988e+000
C003-008 -1.0425763e+001  2.3011739e+000 -7.5778353e-001
C004-001 -1.0354667e+001  2.1385086e+000 -4.2678434e-001
C004-002 -1.0351070e+001  2.0590403e+000 -3.2673517e-001
C004-003 -1.0347154e+001  1.9676813e+000 -2.3545514e-001
C004-004 -1.0341734e+001  1.8648779e+000 -1.4739732e-001
C004-005 -1.0336023e+001  1.7395346e+000 -7.3688321e-002
C004-006 -1.0331440e+001  1.5890790e+000 -1.9534675e-002
C004-007 -1.0327595e+001  1.4121258e+000  3.5992591e-003
C004-008 -1.0323330e+001  1.2163684e+000  8.5057886e-003
C004-009 -1.0317401e+001  1.0029752e+000 -5.4051848e-003
C005-001 -1.0313766e+001  9.2430192e-001 -1.9358840e-002
C005-002 -1.0317055e+001  8.2366544e-001 -4.0754095e-002
C005-003 -1.0325619e+001  6.9889128e-001 -7.0838138e-002
C005-004 -1.0336296e+001  5.5902594e-001 -1.3634031e-001
C005-005 -1.0351942e+001  3.9799035e-001 -2.1669608e-001
C005-006 -1.0372468e+001  2.1557584e-001 -3.1259727e-001
C005-007 -1.0397062e+001  1.3805619e-002 -4.2834461e-001
C005-008 -1.0425542e+001 -2.0785758e-001 -5.6267864e-001
C005-009 -1.0459846e+001 -4.5202962e-001 -7.1117413e-001
C006-001 -1.0513059e+001 -5.5341446e-001 -8.0179513e-001
C006-002 -1.0551042e+001 -6.6988075e-001 -8.6667049e-001
C006-003 -1.0575517e+001 -7.9696649e-001 -9.0876901e-001
C006-004 -1.0580235e+001 -9.2976868e-001 -9.3603134e-001
C006-005 -1.0559719e+001 -1.0665303e+000 -9.5352960e-001
C006-006 -1.0509871e+001 -1.2069473e+000 -9.6614820e-001
C006-007 -1.0436204e+001 -1.3531077e+000 -9.6603060e-001
C006-008 -1.0333448e+001 -1.5039908e+000 -9.6550000e-001
C007-001 -1.0121296e+001 -1.8555431e+000 -9.6317506e-001
C007-002 -1.0020196e+001 -2.0438149e+000 -9.8606771e-001
C007-003 -9.9115400e+000 -2.2277486e+000 -9.8812211e-001
C007-004 -9.8017101e+000 -2.4065304e+000 -9.5356202e-001
C007-005 -9.6904097e+000 -2.5798087e+000 -8.8701922e-001
C007-006 -9.5747938e+000 -2.7479391e+000 -7.9579830e-001
C007-007 -9.4579325e+000 -2.9106247e+000 -6.7395234e-001
C007-008 -9.3384094e+000 -3.0683026e+000 -5.2442610e-001
C007-009 -9.1817789e+000 -3.2241406e+000 -4.0759462e-001
C008-001 -9.0354557e+000 -3.3373797e+000 -3.1845948e-001
C008-002 -8.9065018e+000 -3.4740088e+000 -2.4171662e-001
C008-003 -8.7963543e+000 -3.6320848e+000 -1.7249343e-001
C008-004 -8.7030096e+000 -3.8115206e+000 -1.1245193e-001
C008-005 -8.6224194e+000 -4.0139546e+000 -6.8107367e-002
C008-006 -8.5230751e+000 -4.2452974e+000 -1.0790406e-001
C008-007 -8.4207573e+000 -4.4999166e+000 -2.0200235e-001
C008-008 -8.3390265e+000 -4.7748270e+000 -2.9716325e-001
C008-009 -8.2946939e+000 -5.0770550e+000 -3.4892786e-001
C009-001 -8.2140388e+000 -5.4405961e+000 -3.2027328e-001
C009-002 -8.1731997e+000 -5.7753358e+000 -2.1751660e-001
C009-003 -8.1248646e+000 -6.0771317e+000 -1.5563241e-001
C009-004 -8.0673809e+000 -6.3490524e+000 -1.3939855e-001
C009-005 -8.0188007e+000 -6.5910587e+000 -1.0939721e-001
C009-006 -7.9484982e+000 -6.8099041e+000 -1.6074392e-001
C009-007 -7.8711405e+000 -7.0021868e+000 -2.5073275e-001
C009-008 -7.7878885e+000 -7.1596527e+000 -3.8808751e-001
C010-001 -7.6114841e+000 -7.3331819e+000 -7.4106681e-001
C010-002 -7.5663061e+000 -7.3428679e+000 -9.4869339e-001
C010-003 -7.5689721e+000 -7.3205662e+000 -1.1620383e+000
C010-004 -7.6220074e+000 -7.2624235e+000 -1.3713459e+000
C010-005 -7.7168274e+000 -7.1816678e+000 -1.5790306e+000
C010-006 -7.8416238e+000 -7.1030211e+000 -1.8067998e+000
C010-007 -8.0049591e+000 -7.0167093e+000 -2.0541599e+000
C010-008 -8.2149353e+000 -6.9043622e+000 -2.3059666e+000
C010-009 -8.4671068e+000 -6.7520976e+000 -2.5501406e+000
C011-001 -8.6057959e+000 -6.6453829e+000 -2.6024446e+000
C011-002 -8.7248125e+000 -6.5406804e+000 -2.6846519e+000
C011-003 -8.8226442e+000 -6.4231772e+000 -2.7863855e+000
C011-004 -8.9032536e+000 -6.2975149e+000 -2.9129646e+000
C011-005 -8.9477968e+000 -6.1376429e+000 -3.0388350e+000
C011-006 -8.9800339e+000 -5.9800253e+000 -3.2007754e+000
C011-007 -8.9758825e+000 -5.7902679e+000 -3.3626115e+000
C011-008 -8.9416637e+000 -5.5719614e+000 -3.5267179e+000
C011-009 -8.8866692e+000 -5.3401232e+000 -3.7099011e+000
C012-001 -8.8233633e+000 -5.2264705e+000 -3.8139808e+000
C012-002 -8.7806931e+000 -5.1014352e+000 -3.9271200e+000
C012-003 -8.7421150e+000 -4.9982653e+000 -4.0740204e+000
C012-004 -8.6981335e+000 -4.9144998e+000 -4.2497449e+000
C012-005 -8.6834965e+000 -4.7747211e+000 -4.3909202e+000
C012-006 -8.6915846e+000 -4.6028986e+000 -4.5145106e+000
C012-007 -8.7073326e+000 -4.4261451e+000 -4.6420922e+000
C012-008 -8.7101612e+000 -4.2921233e+000 -4.8478661e+000
C012-009 -8.7470064e+000 -4.0993037e+000 -4.9955840e+000
C013-001 -8.9755793e+000 -3.9495819e+000 -5.0914755e+000
C013-002 -9.1481848e+000 -3.7999661e+000 -5.2098899e+000
C013-003 -9.2651958e+000 -3.6382573e+000 -5.3315916e+000
C013-004 -9.3260727e+000 -3.4619703e+000 -5.4570360e+000
C013-005 -9.3309288e+000 -3.2828653e+000 -5.6017075e+000
C013-006 -9.2784605e+000 -3.1157191e+000 -5.7798090e+000
C013-007 -9.1649466e+000 -2.9623616e+000 -5.9906383e+000
C013-008 -9.0014963e+000 -2.7502377e+000 -6.1624465e+000
C013-009 -8.7908716e+000 -2.5148172e+000 -6.3325415e+000
C014-001 -8.7028990e+000 -2.3498607e+000 -6.4762807e+000
C014-002 -8.6512308e+000 -2.2045226e+000 -6.6211867e+000
C014-003 -8.6289186e+000 -2.0733967e+000 -6.7641258e+000
C014-004 -8.6434460e+000 -1.9415429e+000 -6.8932319e+000
C014-005 -8.6967688e+000 -1.8058749e+000 -7.0097342e+000
C014-006 -8.7998095e+000 -1.6579888e+000 -7.1027226e+000
C014-007 -8.9610023e+000 -1.4972010e+000 -7.1547551e+000
C014-008 -9.1660414e+000 -1.3357601e+000 -7.1814446e+000
C015-001  1.1739179e+001 -2.0131705e+000 -1.8909209e+000
C015-002  1.1770543e+001 -1.9878230e+000 -1.7765298e+000
C015-003  1.1811159e+001 -1.9764874e+000 -1.6543401e+000
C015-004  1.1874295e+001 -1.9472553e+000 -1.5261611e+000
C015-005  1.1952424e+001 -1.9224498e+000 -1.3848259e+000
C015-006  1.2055206e+001 -1.8789673e+000 -1.2386409e+000
C015-007  1.2180932e+001 -1.8216209e+000 -1.0870566e+000
C015-008  1.2328883e+001 -1.7480122e+000 -9.3188977e-001
C015-009  1.2488663e+001 -1.6346580e+000 -7.8356463e-001
C016-001  1.2641447e+001 -1.5235673e+000 -7.0795089e-001
C016-002  1.2784434e+001 -1.4096962e+000 -6.3130397e-001
C016-003  1.2917417e+001 -1.2912881e+000 -5.5361050e-001
C016-004  1.3043343e+001 -1.1736192e+000 -4.6949461e-001
C016-005  1.3157730e+001 -1.0457664e+000 -3.8523296e-001
C016-006  1.3257487e+001 -9.0243876e-001 -3.0663157e-001
C016-007  1.3339131e+001 -7.3991132e-001 -2.4274369e-001
C016-008  1.3418945e+001 -5.8393252e-001 -1.5869658e-001
C016-009  1.3479368e+001 -4.0867406e-001 -9.4485737e-002
C017-001  1.3538287e+001 -2.4752748e-001 -5.6273341e-002
C017-002  1.3606200e+001 -8.3858028e-002  2.3134043e-003
C017-003  1.3670589e+001  9.4219230e-002  4.6103716e-002
C017-004  1.3732098e+001  2.8505456e-001  7.6924950e-002
C017-005  1.3788494e+001  4.8604763e-001  7.1836628e-002
C017-006  1.3845425e+001  6.9923699e-001  6.7669563e-002
C017-007  1.3901540e+001  9.2337662e-001  2.7492303e-002
C017-008  1.3956492e+001  1.1615605e+000  6.0560331e-003
C018-001  1.4002863e+001  1.5449423e+000  1.1247113e-002
C018-002  1.3983402e+001  1.6789280e+000  1.7244117e-002
C018-003  1.3945929e+001  1.8095335e+000  1.7679188e-002
C018-004  1.3891641e+001  1.9369017e+000  7.7212164e-003
C018-005  1.3817595e+001  2.0600271e+000 -3.6176486e-004
C018-006  1.3720626e+001  2.1785052e+000  8.3809635e-003
C018-007  1.3608258e+001  2.2939270e+000 -4.6740659e-004
C018-008  1.3476214e+001  2.4054265e+000 -6.7774896e-003
C018-009  1.3326796e+001  2.5131583e+000 -2.6566433e-002
C019-001  1.3289653e+001  2.6998012e+000 -4.4430450e-002
C019-002  1.3262880e+001  2.8730347e+000 -8.1647441e-002
C019-003  1.3236045e+001  3.0411158e+000 -1.0580602e-001
C019-004  1.3225182e+001  3.1911557e+000 -1.6612926e-001
C019-005  1.3221595e+001  3.3299224e+000 -2.3578295e-001
C019-006  1.3225320e+001  3.4578159e+000 -3.1587240e-001
C019-007  1.3236591e+001  3.5750492e+000 -4.0718833e-001
C019-008  1.3258734e+001  3.6744342e+000 -5.1720315e-001
C019-009  1.3284791e+001  3.7724009e+000 -6.2997997e-001
C020-001  1.3161990e+001  3.9072900e+000 -8.6788774e-001
C020-002  1.3073293e+001  4.0239973e+000 -1.0932549e+000
C020-003  1.3016927e+001  4.1252003e+000 -1.3026222e+000
C020-004  1.2986011e+001  4.2283525e+000 -1.4829276e+000
C020-005  1.2985365e+001  4.3244843e+000 -1.6457579e+000
C020-006  1.3025642e+001  4.3832045e+000 -1.8109393e+000
C020-007  1.3102989e+001  4.4080143e+000 -1.9694502e+000
C020-008  1.3211277e+001  4.4205046e+000 -2.1104999e+000
C021-001  1.3454135e+001  4.4233694e+000 -2.2802062e+000
C021-002  1.3535885e+001  4.3855433e+000 -2.3270385e+000
C021-003  1.3602534e+001  4.3553123e+000 -2.3842282e+000
C021-004  1.3654346e+001  4.3218589e+000 -2.4522040e+000
C021-005  1.3688425e+001  4.2742190e+000 -2.5285306e+000
C021-006  1.3704523e+001  4.2135258e+000 -2.6133728e+000
C021-007  1.3700719e+001  4.1330605e+000 -2.7005336e+000
C021-008  1.3681133e+001  4.0491576e+000 -2.8025944e+000
C021-009  1.3643181e+001  3.9454823e+000 -2.9013953e+000
C022-001  1.3723435e+001  3.8529840e+000 -2.9478219e+000
C022-002  1.3801600e+001  3.7634094e+000 -2.9946570e+000
C022-003  1.3871540e+001  3.6599891e+000 -3.0133395e+000
C022-004  1.3936722e+001  3.5583677e+000 -3.0302324e+000
C022-005  1.4001210e+001  3.4629920e+000 -3.0535583e+000
C022-006  1.4060649e+001  3.3654926e+000 -3.0686932e+000
C022-007  1.4113155e+001  3.2642739e+000 -3.0720189e+000
C022-008  1.4158519e+001  3.1598525e+000 -3.0632854e+000
C022-009  1.4208509e+001  3.0646553e+000 -3.0702190e+000
C023-001  1.4222836e+001  2.9860303e+000 -3.0994387e+000
C023-002  1.4234538e+001  2.9061539e+000 -3.1320984e+000
C023-003  1.4244442e+001  2.8260758e+000 -3.1720755e+000
C023-004  1.4249939e+001  2.7429516e+000 -3.2115288e+000
C023-005  1.4250196e+001  2.6557958e+000 -3.2472250e+000
C023-006  1.4239722e+001  2.5591547e+000 -3.2673981e+000
C023-007  1.4216214e+001  2.4514744e+000 -3.2737949e+000
C023-008  1.4195467e+001  2.3480012e+000 -3.2962279e+000
C024-001  1.3765166e+001  2.2383397e+000 -3.6473901e+000
C024-002  1.3354989e+001  2.1363149e+000 -3.8864808e+000
C024-003  1.3004731e+001  2.1132762e+000 -4.1453285e+000
C024-004  1.2662894e+001  2.0341108e+000 -4.3416390e+000
C024-005  1.2341259e+001  1.9149798e+000 -4.4888077e+000
C024-006  1.2056943e+001  1.7025687e+000 -4.5476613e+000
C024-007  1.1785663e+001  1.5337808e+000 -4.6004171e+000
C024-008  1.1522441e+001  1.3560839e+000 -4.6441622e+000
C024-009  1.1284822e+001  1.1233904e+000 -4.6402569e+000
C025-001  1.1459024e+001  8.4527040e-001 -4.6859951e+000
C025-002  1.1632869e+001  5.8549732e-001 -4.6860890e+000
C025-003  1.1798675e+001  3.5825658e-001 -4.6458702e+000
C025-004  1.1949283e+001  1.6506597e-001 -4.5894771e+000
C025-005  1.2082211e+001 -2.6007644e-003 -4.5389881e+000
C025-006  1.2201713e+001 -1.3531527e-001 -4.4669542e+000
C025-007  1.2304213e+001 -2.5494793e-001 -4.4159861e+000
C025-008  1.2390471e+001 -3.6491662e-001 -4.3846464e+000
C025-009  1.2461433e+001 -4.5577860e-001 -4.3544416e+000
C026-001  1.2382219e+001 -7.3445338e-001 -4.1198559e+000
C026-002  1.2303252e+001 -9.7365367e-001 -3.8694072e+000
C026-003  1.2222490e+001 -1.2041932e+000 -3.6349432e+000
C026-004  1.2140135e+001 -1.4287400e+000 -3.4066536e+000
C026-005  1.2059052e+001 -1.6082573e+000 -3.1511388e+000
C026-006  1.1977190e+001 -1.7608945e+000 -2.8844292e+000
C026-007  1.1897350e+001 -1.8696196e+000 -2.5990388e+000
C026-008  1.1817369e+001 -1.9511179e+000 -2.3045878e+000
