# Supplementary material for: Disentangling biological variability and taphonomy: shape analysis of the limb long bones of the sauropodomorph dinosaur Plateosaurus
Source: PeerJ. 2020 Jul 23;8:e9359. doi: 10.7717/peerj.9359 (PMC7382942; doi:10.7717/peerj.9359)
Supplement: Supplemental Information 15 — The format (.pts) is readable by the packages used in the study and can be opened like a ".txt" file. [file peerj-08-9359-s015.zip › raw_data/landmark coordinates ulna/Ulna_R_F10_8_Plateo.pts]

Version 1.0
243
S000  4.7643352e+000  8.3770876e+000  3.8481998e-001
S001  8.2660999e+000  4.5413203e+000  2.5927176e+000
S002  6.8285522e+000  6.2663074e+000  4.6297770e+000
S003  2.9194841e+000  7.5534596e+000  6.7292819e+000
S004 -5.8852568e+000 -5.7054806e+000  2.1703789e+000
S005 -3.9792161e+000 -9.1454697e+000  3.8434258e+000
S006 -1.3603764e+000 -9.6224813e+000  2.6235840e+000
S007 -4.2883759e+000 -9.7257118e+000  1.2476902e+000
C000-001  5.0070472e+000  8.2892466e+000  2.6163188e-001
C000-002  5.2513652e+000  8.1970291e+000  2.2128481e-001
C000-003  5.4548321e+000  8.1149263e+000  1.5617679e-001
C000-004  5.6444426e+000  8.0183859e+000  3.5976160e-002
C000-005  5.8378401e+000  7.9207406e+000  4.0331081e-002
C000-006  6.0139742e+000  7.8260226e+000  1.3312583e-001
C000-007  6.1833081e+000  7.7158303e+000  1.9016583e-001
C000-008  6.3511639e+000  7.5965519e+000  2.3474437e-001
C000-009  6.5152330e+000  7.4789724e+000  2.8829744e-001
C001-001  6.6327362e+000  7.3276496e+000  3.1178656e-001
C001-002  6.7540154e+000  7.1808782e+000  3.2040060e-001
C001-003  6.8662639e+000  7.0358186e+000  3.6407033e-001
C001-004  6.9843411e+000  6.8943782e+000  3.9765009e-001
C001-005  7.0977764e+000  6.7553458e+000  4.5141426e-001
C001-006  7.2037926e+000  6.6193533e+000  5.2619368e-001
C001-007  7.3089504e+000  6.4863467e+000  6.0936260e-001
C001-008  7.4079328e+000  6.3569374e+000  7.0766157e-001
C001-009  7.5218496e+000  6.2274938e+000  8.0213583e-001
C002-001  7.5623040e+000  6.0915174e+000  8.9063895e-001
C002-002  7.6327214e+000  5.9589367e+000  9.5900291e-001
C002-003  7.7063932e+000  5.8348665e+000  1.0288930e+000
C002-004  7.7813683e+000  5.7196732e+000  1.1033901e+000
C002-005  7.8529277e+000  5.6142116e+000  1.1883729e+000
C002-006  7.9240570e+000  5.5179071e+000  1.2799896e+000
C002-007  8.0119228e+000  5.4276590e+000  1.3628135e+000
C002-008  8.1023474e+000  5.3460512e+000  1.4524684e+000
C002-009  8.1725340e+000  5.2771316e+000  1.5602521e+000
C003-001  8.1769466e+000  5.1328683e+000  1.6551249e+000
C003-002  8.1949329e+000  5.0024157e+000  1.7488027e+000
C003-003  8.2012186e+000  4.8896060e+000  1.8541964e+000
C003-004  8.2248468e+000  4.7908888e+000  1.9556670e+000
C003-005  8.2574081e+000  4.7048426e+000  2.0597019e+000
C003-006  8.2860022e+000  4.6311016e+000  2.1748617e+000
C003-007  8.2964001e+000  4.5746150e+000  2.3062515e+000
C003-008  8.2803488e+000  4.5476084e+000  2.4491954e+000
C004-001  8.2560015e+000  4.5447664e+000  2.7403698e+000
C004-002  8.2173996e+000  4.5534072e+000  2.8658521e+000
C004-003  8.1706448e+000  4.5508747e+000  2.9748046e+000
C004-004  8.1089478e+000  4.5412941e+000  3.0637052e+000
C004-005  8.0333767e+000  4.5245242e+000  3.1321158e+000
C004-006  7.9450760e+000  4.5013461e+000  3.1796482e+000
C004-007  7.8529992e+000  4.4676547e+000  3.2179749e+000
C004-008  7.7506814e+000  4.4240952e+000  3.2433293e+000
C004-009  7.6344609e+000  4.3711176e+000  3.2520132e+000
C005-001  7.5717711e+000  4.4504499e+000  3.3130569e+000
C005-002  7.5192218e+000  4.5370049e+000  3.3687196e+000
C005-003  7.4790864e+000  4.6182947e+000  3.4350452e+000
C005-004  7.4507661e+000  4.6956782e+000  3.5100989e+000
C005-005  7.4323673e+000  4.7804723e+000  3.5794342e+000
C005-006  7.4235616e+000  4.8748002e+000  3.6403768e+000
C005-007  7.4255700e+000  4.9713092e+000  3.7022986e+000
C005-008  7.4393473e+000  5.0659823e+000  3.7704132e+000
C005-009  7.4634223e+000  5.1662564e+000  3.8351712e+000
C006-001  7.4567881e+000  5.3076081e+000  3.9511657e+000
C006-002  7.4319201e+000  5.4521704e+000  4.0495286e+000
C006-003  7.3926816e+000  5.5864062e+000  4.1484551e+000
C006-004  7.3361411e+000  5.7191854e+000  4.2353783e+000
C006-005  7.2673302e+000  5.8369417e+000  4.3303895e+000
C006-006  7.1826816e+000  5.9500527e+000  4.4184899e+000
C006-007  7.0807962e+000  6.0608931e+000  4.4954610e+000
C006-008  6.9595056e+000  6.1717691e+000  4.5562506e+000
C007-001  6.7621312e+000  6.2998180e+000  4.6892390e+000
C007-002  6.6877427e+000  6.3219218e+000  4.7687759e+000
C007-003  6.6035314e+000  6.3359914e+000  4.8600798e+000
C007-004  6.5088677e+000  6.3433590e+000  4.9612770e+000
C007-005  6.4030681e+000  6.3452096e+000  5.0716410e+000
C007-006  6.2802601e+000  6.3464398e+000  5.1858258e+000
C007-007  6.1360669e+000  6.3478971e+000  5.2999887e+000
C007-008  5.9863682e+000  6.3378873e+000  5.4291754e+000
C007-009  5.8409500e+000  6.3165746e+000  5.5847974e+000
C008-001  5.7572784e+000  6.3112755e+000  5.6572733e+000
C008-002  5.6682982e+000  6.3180771e+000  5.7156544e+000
C008-003  5.5823479e+000  6.3326435e+000  5.7724295e+000
C008-004  5.4967508e+000  6.3566933e+000  5.8229766e+000
C008-005  5.4127254e+000  6.3879900e+000  5.8718557e+000
C008-006  5.3249922e+000  6.4327602e+000  5.9042654e+000
C008-007  5.2393560e+000  6.4816823e+000  5.9404488e+000
C008-008  5.1515589e+000  6.5385251e+000  5.9704509e+000
C008-009  5.0831838e+000  6.6011791e+000  6.0194459e+000
C009-001  4.9912601e+000  6.5245442e+000  6.0700626e+000
C009-002  4.9200196e+000  6.4691029e+000  6.1488857e+000
C009-003  4.8492317e+000  6.4275923e+000  6.2410841e+000
C009-004  4.7650790e+000  6.4213581e+000  6.3173604e+000
C009-005  4.6718144e+000  6.4607897e+000  6.3711615e+000
C009-006  4.5793509e+000  6.5205731e+000  6.4323063e+000
C009-007  4.4864950e+000  6.5951715e+000  6.5074029e+000
C009-008  4.3929782e+000  6.6852441e+000  6.6033115e+000
C009-009  4.2924809e+000  6.8192763e+000  6.6728292e+000
C010-001  4.1244531e+000  6.8745227e+000  6.7758889e+000
C010-002  3.9580486e+000  6.9305611e+000  6.8633590e+000
C010-003  3.7959468e+000  7.0056353e+000  6.9033523e+000
C010-004  3.6407168e+000  7.0894012e+000  6.9175959e+000
C010-005  3.4900839e+000  7.1749172e+000  6.9167175e+000
C010-006  3.3460121e+000  7.2659388e+000  6.8921723e+000
C010-007  3.2032306e+000  7.3572164e+000  6.8546815e+000
C010-008  3.0620863e+000  7.4523387e+000  6.7996302e+000
C011-001  2.8362877e+000  7.6595030e+000  6.5897832e+000
C011-002  2.7974153e+000  7.7558808e+000  6.4327655e+000
C011-003  2.7508075e+000  7.8555136e+000  6.2815046e+000
C011-004  2.7635155e+000  7.9399972e+000  6.1109915e+000
C011-005  2.8043015e+000  8.0170231e+000  5.9340630e+000
C011-006  2.8743045e+000  8.0857477e+000  5.7502093e+000
C011-007  2.9857314e+000  8.1364841e+000  5.5633578e+000
C011-008  3.0908055e+000  8.2035275e+000  5.3576589e+000
C011-009  3.2096224e+000  8.2842207e+000  5.1316533e+000
C012-001  3.2844322e+000  8.2895765e+000  5.0526128e+000
C012-002  3.3627377e+000  8.2871580e+000  4.9566035e+000
C012-003  3.4470613e+000  8.2700758e+000  4.8465610e+000
C012-004  3.5294161e+000  8.2507010e+000  4.7164450e+000
C012-005  3.6082022e+000  8.2332592e+000  4.5645852e+000
C012-006  3.6872334e+000  8.2112532e+000  4.3938351e+000
C012-007  3.7707407e+000  8.1781635e+000  4.2062545e+000
C012-008  3.8455977e+000  8.1556339e+000  3.9945588e+000
C012-009  3.9141221e+000  8.1359463e+000  3.7625895e+000
C013-001  4.0203714e+000  8.1815710e+000  3.5872881e+000
C013-002  4.1226158e+000  8.2135134e+000  3.4148815e+000
C013-003  4.2079792e+000  8.2487879e+000  3.2414598e+000
C013-004  4.2834907e+000  8.2779827e+000  3.0691826e+000
C013-005  4.3504186e+000  8.2995148e+000  2.8983548e+000
C013-006  4.3990974e+000  8.3253098e+000  2.7265246e+000
C013-007  4.4421549e+000  8.3396339e+000  2.5569267e+000
C013-008  4.4732223e+000  8.3502226e+000  2.3879828e+000
C013-009  4.5017629e+000  8.3491192e+000  2.2209864e+000
C014-001  4.4901648e+000  8.3047943e+000  1.8914198e+000
C014-002  4.5043373e+000  8.2628565e+000  1.5918550e+000
C014-003  4.5096064e+000  8.2455263e+000  1.3248405e+000
C014-004  4.5161543e+000  8.2443905e+000  1.0905986e+000
C014-005  4.5193439e+000  8.2615957e+000  8.8672262e-001
C014-006  4.5583696e+000  8.2765884e+000  7.1164459e-001
C014-007  4.6267581e+000  8.2930737e+000  5.7241809e-001
C014-008  4.6935863e+000  8.3273878e+000  4.6484277e-001
C015-001 -5.9406266e+000 -5.7759500e+000  2.2154646e+000
C015-002 -5.9801011e+000 -5.8642621e+000  2.2668343e+000
C015-003 -6.0050449e+000 -5.9600716e+000  2.3273270e+000
C015-004 -6.0094638e+000 -6.0631332e+000  2.3937142e+000
C015-005 -6.0025187e+000 -6.1697278e+000  2.4702578e+000
C015-006 -5.9932785e+000 -6.2788439e+000  2.5615661e+000
C015-007 -5.9788446e+000 -6.3929362e+000  2.6656816e+000
C015-008 -5.9722638e+000 -6.5024686e+000  2.7955515e+000
C015-009 -5.9499626e+000 -6.6176271e+000  2.9338620e+000
C016-001 -5.9775724e+000 -6.7826233e+000  3.0399499e+000
C016-002 -5.9761834e+000 -6.9733653e+000  3.1641231e+000
C016-003 -5.9231830e+000 -7.1676207e+000  3.1916335e+000
C016-004 -5.8497133e+000 -7.3261013e+000  3.1830683e+000
C016-005 -5.7609301e+000 -7.4593515e+000  3.1813557e+000
C016-006 -5.6591601e+000 -7.5861259e+000  3.2169571e+000
C016-007 -5.5508237e+000 -7.7145543e+000  3.3018036e+000
C016-008 -5.4325709e+000 -7.8355322e+000  3.4074812e+000
C016-009 -5.3262386e+000 -7.9367957e+000  3.5438368e+000
C017-001 -5.1721959e+000 -7.9614830e+000  3.7197039e+000
C017-002 -5.0014153e+000 -8.0184164e+000  3.8626187e+000
C017-003 -4.8121920e+000 -8.1069736e+000  3.9153609e+000
C017-004 -4.6400647e+000 -8.2182503e+000  3.9301541e+000
C017-005 -4.4874763e+000 -8.3525324e+000  3.9433811e+000
C017-006 -4.3463154e+000 -8.5102987e+000  3.9211166e+000
C017-007 -4.2160616e+000 -8.6918526e+000  3.8769550e+000
C017-008 -4.0937738e+000 -8.9025221e+000  3.8527060e+000
C018-001 -3.9647331e+000 -9.2327490e+000  3.8266037e+000
C018-002 -3.9327166e+000 -9.3057184e+000  3.8090913e+000
C018-003 -3.8830478e+000 -9.3644371e+000  3.7944925e+000
C018-004 -3.8155973e+000 -9.4078369e+000  3.7803197e+000
C018-005 -3.7306044e+000 -9.4381990e+000  3.7726853e+000
C018-006 -3.6281586e+000 -9.4562912e+000  3.7735708e+000
C018-007 -3.5081422e+000 -9.4610643e+000  3.7803748e+000
C018-008 -3.3705082e+000 -9.4520559e+000  3.7917614e+000
C018-009 -3.2153385e+000 -9.4292421e+000  3.8048398e+000
C019-001 -3.0359266e+000 -9.4029083e+000  3.8021159e+000
C019-002 -2.8642428e+000 -9.3856964e+000  3.8052816e+000
C019-003 -2.7003851e+000 -9.3771534e+000  3.8015556e+000
C019-004 -2.5439770e+000 -9.3774309e+000  3.7901151e+000
C019-005 -2.3960571e+000 -9.3868427e+000  3.7623277e+000
C019-006 -2.2545228e+000 -9.4055195e+000  3.7298398e+000
C019-007 -2.1215768e+000 -9.4333849e+000  3.6820655e+000
C019-008 -1.9992207e+000 -9.4693794e+000  3.6176393e+000
C019-009 -1.8830754e+000 -9.5149040e+000  3.5475371e+000
C020-001 -1.8012753e+000 -9.5628319e+000  3.4718254e+000
C020-002 -1.7112542e+000 -9.6082907e+000  3.4077103e+000
C020-003 -1.6287673e+000 -9.6441994e+000  3.3315940e+000
C020-004 -1.5674940e+000 -9.6637878e+000  3.2339880e+000
C020-005 -1.5077351e+000 -9.6767225e+000  3.1319840e+000
C020-006 -1.4499213e+000 -9.6836023e+000  3.0217469e+000
C020-007 -1.3842653e+000 -9.6923399e+000  2.9002969e+000
C020-008 -1.3556160e+000 -9.6734772e+000  2.7607784e+000
C021-001 -1.4067037e+000 -9.6457644e+000  2.5660295e+000
C021-002 -1.4518629e+000 -9.6830568e+000  2.5052228e+000
C021-003 -1.4999574e+000 -9.7284164e+000  2.4417143e+000
C021-004 -1.5525541e+000 -9.7796621e+000  2.3755746e+000
C021-005 -1.6172303e+000 -9.8324671e+000  2.3111804e+000
C021-006 -1.7030654e+000 -9.8826237e+000  2.2548013e+000
C021-007 -1.8079828e+000 -9.9314270e+000  2.2057228e+000
C021-008 -1.9225978e+000 -9.9834642e+000  2.1577365e+000
C021-009 -2.0265532e+000 -1.0051093e+001  2.0962989e+000
C022-001 -2.1399207e+000 -1.0085836e+001  1.9993322e+000
C022-002 -2.2577338e+000 -1.0096676e+001  1.9090391e+000
C022-003 -2.3667510e+000 -1.0092909e+001  1.8160990e+000
C022-004 -2.4608939e+000 -1.0081150e+001  1.7150490e+000
C022-005 -2.5403461e+000 -1.0061871e+001  1.6044931e+000
C022-006 -2.6222305e+000 -1.0018384e+001  1.5003077e+000
C022-007 -2.7022064e+000 -9.9552965e+000  1.3999621e+000
C022-008 -2.7690783e+000 -9.8823242e+000  1.2910286e+000
C022-009 -2.8320754e+000 -9.7920227e+000  1.1841772e+000
C023-001 -2.9065585e+000 -9.8919020e+000  1.1942738e+000
C023-002 -3.0000081e+000 -9.9708443e+000  1.1944242e+000
C023-003 -3.1197162e+000 -1.0016164e+001  1.2051184e+000
C023-004 -3.2605362e+000 -1.0030088e+001  1.2204725e+000
C023-005 -3.4225156e+000 -1.0026672e+001  1.2223619e+000
C023-006 -3.6056283e+000 -9.9865341e+000  1.2366163e+000
C023-007 -3.8113058e+000 -9.9264259e+000  1.2412506e+000
C023-008 -4.0391178e+000 -9.8414116e+000  1.2418171e+000
C024-001 -4.3980780e+000 -9.6960993e+000  1.2418385e+000
C024-002 -4.4977436e+000 -9.6320801e+000  1.2168133e+000
C024-003 -4.5869384e+000 -9.5343227e+000  1.1706492e+000
C024-004 -4.6711507e+000 -9.4159441e+000  1.0863768e+000
C024-005 -4.7440443e+000 -9.2603064e+000  9.8630095e-001
C024-006 -4.8104482e+000 -9.0791597e+000  8.5407281e-001
C024-007 -4.8657150e+000 -8.8630123e+000  7.0104665e-001
C024-008 -4.9085946e+000 -8.6094685e+000  5.3113592e-001
C024-009 -4.9369187e+000 -8.3092728e+000  3.6762354e-001
C025-001 -4.9073882e+000 -8.1190872e+000  2.7188227e-001
C025-002 -4.9028745e+000 -7.9444685e+000  1.8453410e-001
C025-003 -4.9175844e+000 -7.7779193e+000  1.1642963e-001
C025-004 -4.9417310e+000 -7.6213002e+000  2.8336804e-002
C025-005 -4.9923153e+000 -7.4621553e+000  3.4113824e-003
C025-006 -5.0627742e+000 -7.3068976e+000  1.5187915e-003
C025-007 -5.1545000e+000 -7.1569710e+000  3.9871044e-002
C025-008 -5.2656527e+000 -7.0109024e+000  9.5984966e-002
C025-009 -5.4000826e+000 -6.8672476e+000  1.7163849e-001
C026-001 -5.5485282e+000 -6.7105174e+000  2.6573336e-001
C026-002 -5.6761661e+000 -6.5581546e+000  3.8579533e-001
C026-003 -5.7793303e+000 -6.4131737e+000  5.4037821e-001
C026-004 -5.8574772e+000 -6.2764902e+000  7.2962481e-001
C026-005 -5.9053788e+000 -6.1553116e+000  9.5703971e-001
C026-006 -5.9377294e+000 -6.0303516e+000  1.2091560e+000
C026-007 -5.9673042e+000 -5.8814330e+000  1.4926075e+000
C026-008 -5.9532442e+000 -5.7666473e+000  1.8235190e+000
