# Supplementary material for: Disentangling biological variability and taphonomy: shape analysis of the limb long bones of the sauropodomorph dinosaur Plateosaurus
Source: PeerJ. 2020 Jul 23;8:e9359. doi: 10.7717/peerj.9359 (PMC7382942; doi:10.7717/peerj.9359)
Supplement: Supplemental Information 15 — The format (.pts) is readable by the packages used in the study and can be opened like a ".txt" file. [file peerj-08-9359-s015.zip › raw_data/landmark coordinates ulna/Ulna_R_GPIT_uncat_1_Plateo.pts]

Version 1.0
243
S000 -3.6240444e+000  1.3888866e+001  5.2237062e+000
S001 -7.6119509e+000  1.3233266e+001  2.9526901e-001
S002 -2.8584127e+000  1.3466608e+001  9.2034912e-001
S003  1.0341749e+000  1.1419881e+001  3.9740896e-001
S004  2.7595425e-001 -3.6015198e+000  3.8703938e+000
S005 -2.3065877e+000 -7.3166595e+000  7.1642685e-001
S006 -5.5724449e+000 -5.1151447e+000  6.3557529e-001
S007 -2.3542919e+000 -7.4864025e+000  3.0002747e+000
C000-001 -3.6243274e+000  1.4072877e+001  5.1523609e+000
C000-002 -3.6490145e+000  1.4240031e+001  5.0778255e+000
C000-003 -3.7115285e+000  1.4393721e+001  5.0408921e+000
C000-004 -3.8198416e+000  1.4536000e+001  5.0218787e+000
C000-005 -3.9587426e+000  1.4657646e+001  4.9478803e+000
C000-006 -4.1133227e+000  1.4745364e+001  4.7979379e+000
C000-007 -4.3046665e+000  1.4817128e+001  4.6397834e+000
C000-008 -4.5249372e+000  1.4864045e+001  4.4536052e+000
C000-009 -4.7921677e+000  1.4915324e+001  4.2642837e+000
C001-001 -4.8325405e+000  1.5001320e+001  4.1280642e+000
C001-002 -4.8951974e+000  1.5101840e+001  3.9714594e+000
C001-003 -5.0021868e+000  1.5233530e+001  3.8302777e+000
C001-004 -5.1236329e+000  1.5357955e+001  3.6629004e+000
C001-005 -5.2570190e+000  1.5477671e+001  3.4639254e+000
C001-006 -5.3773146e+000  1.5556828e+001  3.1976287e+000
C001-007 -5.5160961e+000  1.5638310e+001  2.9091325e+000
C001-008 -5.6748862e+000  1.5742500e+001  2.5956678e+000
C001-009 -5.8281827e+000  1.5767995e+001  2.2388003e+000
C002-001 -6.1026354e+000  1.5710378e+001  2.2397144e+000
C002-002 -6.3536062e+000  1.5617344e+001  2.2329376e+000
C002-003 -6.5452881e+000  1.5430284e+001  2.1935854e+000
C002-004 -6.7111096e+000  1.5277899e+001  2.1365008e+000
C002-005 -6.8801174e+000  1.5197643e+001  2.0779309e+000
C002-006 -7.0237713e+000  1.5122579e+001  2.0031724e+000
C002-007 -7.1303549e+000  1.5041461e+001  1.9085668e+000
C002-008 -7.2187548e+000  1.4980262e+001  1.8016554e+000
C002-009 -7.2803092e+000  1.4928561e+001  1.6799381e+000
C003-001 -7.4009132e+000  1.4844083e+001  1.4282318e+000
C003-002 -7.4718757e+000  1.4710390e+001  1.1991936e+000
C003-003 -7.5549750e+000  1.4568551e+001  9.8349196e-001
C003-004 -7.5794988e+000  1.4387482e+001  8.1658196e-001
C003-005 -7.5458894e+000  1.4179294e+001  7.1045595e-001
C003-006 -7.5361280e+000  1.3966857e+001  6.0555816e-001
C003-007 -7.5577350e+000  1.3742743e+001  4.8951319e-001
C003-008 -7.6059165e+000  1.3500972e+001  3.6918044e-001
C004-001 -7.5645504e+000  1.3313097e+001  2.2021218e-001
C004-002 -7.4713025e+000  1.3382153e+001  1.6168827e-001
C004-003 -7.3479548e+000  1.3441093e+001  1.4190210e-001
C004-004 -7.2125764e+000  1.3492675e+001  1.2897801e-001
C004-005 -7.0612493e+000  1.3536305e+001  1.3599372e-001
C004-006 -6.8868370e+000  1.3572295e+001  1.1990905e-001
C004-007 -6.6931262e+000  1.3599978e+001  1.3182609e-001
C004-008 -6.4737067e+000  1.3619239e+001  1.2984794e-001
C004-009 -6.2320046e+000  1.3629746e+001  1.2157986e-001
C005-001 -6.0678015e+000  1.3687379e+001  1.6259289e-001
C005-002 -5.8952613e+000  1.3738092e+001  1.9788809e-001
C005-003 -5.7148657e+000  1.3782379e+001  2.3582658e-001
C005-004 -5.5265946e+000  1.3820176e+001  2.7504885e-001
C005-005 -5.3284702e+000  1.3849225e+001  2.9994720e-001
C005-006 -5.1223273e+000  1.3872567e+001  3.2972082e-001
C005-007 -4.9074683e+000  1.3889836e+001  3.5929611e-001
C005-008 -4.6891079e+000  1.3902637e+001  4.1170356e-001
C005-009 -4.4626966e+000  1.3907591e+001  4.6046352e-001
C006-001 -4.2130847e+000  1.3850191e+001  5.4145956e-001
C006-002 -3.9850185e+000  1.3795358e+001  6.2716901e-001
C006-003 -3.7776923e+000  1.3743709e+001  7.1627420e-001
C006-004 -3.5759952e+000  1.3691358e+001  7.5629604e-001
C006-005 -3.3952594e+000  1.3641581e+001  7.9648745e-001
C006-006 -3.2356834e+000  1.3595114e+001  8.4627908e-001
C006-007 -3.0923390e+000  1.3550702e+001  8.9548653e-001
C006-008 -2.9653130e+000  1.3507334e+001  9.1374141e-001
C007-001 -2.6960378e+000  1.3415103e+001  8.3365637e-001
C007-002 -2.5494301e+000  1.3390686e+001  6.3912004e-001
C007-003 -2.3963785e+000  1.3336728e+001  5.3828526e-001
C007-004 -2.2515059e+000  1.3245754e+001  4.9053133e-001
C007-005 -2.1120911e+000  1.3139206e+001  4.5641193e-001
C007-006 -1.9742674e+000  1.3013455e+001  4.4934338e-001
C007-007 -1.8325495e+000  1.2907715e+001  4.2112756e-001
C007-008 -1.6971724e+000  1.2829666e+001  3.4990367e-001
C007-009 -1.5771062e+000  1.2736755e+001  2.8377834e-001
C008-001 -1.4831493e+000  1.2709855e+001  2.4333973e-001
C008-002 -1.3867465e+000  1.2673321e+001  2.0996706e-001
C008-003 -1.2882851e+000  1.2625508e+001  1.8898451e-001
C008-004 -1.1881411e+000  1.2570821e+001  1.6718934e-001
C008-005 -1.0873213e+000  1.2503194e+001  1.6582644e-001
C008-006 -9.8409885e-001  1.2429204e+001  1.6204531e-001
C008-007 -8.7828833e-001  1.2347121e+001  1.6043235e-001
C008-008 -7.6948786e-001  1.2256855e+001  1.5785788e-001
C008-009 -6.5856218e-001  1.2157122e+001  1.5755460e-001
C009-001 -5.5802727e-001  1.2088153e+001  1.6917239e-001
C009-002 -4.5623568e-001  1.2025210e+001  1.6222613e-001
C009-003 -3.5482344e-001  1.1966604e+001  1.5563397e-001
C009-004 -2.5391203e-001  1.1912078e+001  1.5017790e-001
C009-005 -1.5368715e-001  1.1862003e+001  1.5516326e-001
C009-006 -5.3834353e-002  1.1816518e+001  1.6385435e-001
C009-007  4.5743637e-002  1.1776235e+001  1.7917281e-001
C009-008  1.4480510e-001  1.1739093e+001  1.8839557e-001
C009-009  2.4334098e-001  1.1705870e+001  1.9984834e-001
C010-001  3.0940390e-001  1.1657305e+001  2.0164281e-001
C010-002  3.8007233e-001  1.1609267e+001  1.9528811e-001
C010-003  4.5633101e-001  1.1569031e+001  2.0588492e-001
C010-004  5.3840595e-001  1.1529224e+001  2.1029656e-001
C010-005  6.2641776e-001  1.1496400e+001  2.2910231e-001
C010-006  7.2070616e-001  1.1468515e+001  2.5602344e-001
C010-007  8.2240570e-001  1.1444877e+001  2.8951824e-001
C010-008  9.3320817e-001  1.1425269e+001  3.2971743e-001
C011-001  1.1937336e+000  1.1600642e+001  5.0758159e-001
C011-002  1.2520965e+000  1.1778418e+001  6.8414778e-001
C011-003  1.2276161e+000  1.1915403e+001  8.8539255e-001
C011-004  1.2256734e+000  1.2030556e+001  1.0629913e+000
C011-005  1.2206258e+000  1.2132046e+001  1.2441669e+000
C011-006  1.1279478e+000  1.2191076e+001  1.4409149e+000
C011-007  1.0008026e+000  1.2225779e+001  1.6375664e+000
C011-008  8.8825816e-001  1.2254720e+001  1.8484672e+000
C011-009  7.5505972e-001  1.2261337e+001  2.0811009e+000
C012-001  6.1855233e-001  1.2450770e+001  2.2878127e+000
C012-002  4.8856503e-001  1.2599162e+001  2.4690557e+000
C012-003  3.3780095e-001  1.2694871e+001  2.6172035e+000
C012-004  2.2599596e-001  1.2757775e+001  2.7565551e+000
C012-005  1.5683258e-001  1.2789730e+001  2.8880146e+000
C012-006  9.8685972e-002  1.2779704e+001  2.9991479e+000
C012-007  6.8012923e-002  1.2732574e+001  3.0978658e+000
C012-008  4.9032900e-002  1.2644057e+001  3.1758614e+000
C012-009  3.2928724e-002  1.2515899e+001  3.2218518e+000
C013-001 -1.3618203e-001  1.2587392e+001  3.3717763e+000
C013-002 -3.3348840e-001  1.2680177e+001  3.5217555e+000
C013-003 -5.8419347e-001  1.2808074e+001  3.6099579e+000
C013-004 -8.4072220e-001  1.2965374e+001  3.6953695e+000
C013-005 -1.0870315e+000  1.3144877e+001  3.8166187e+000
C013-006 -1.3843542e+000  1.3353820e+001  3.8643131e+000
C013-007 -1.5742904e+000  1.3583299e+001  4.1266599e+000
C013-008 -1.8800188e+000  1.3835687e+001  4.2126832e+000
C013-009 -2.1509044e+000  1.4119708e+001  4.3722053e+000
C014-001 -2.3430872e+000  1.3942376e+001  4.5351443e+000
C014-002 -2.5256479e+000  1.3805403e+001  4.6827216e+000
C014-003 -2.6936986e+000  1.3706972e+001  4.8213758e+000
C014-004 -2.8541515e+000  1.3644918e+001  4.9450235e+000
C014-005 -3.0103650e+000  1.3619383e+001  5.0511203e+000
C014-006 -3.1695473e+000  1.3631005e+001  5.1273470e+000
C014-007 -3.3254368e+000  1.3679987e+001  5.1816502e+000
C014-008 -3.4762874e+000  1.3766538e+001  5.2187462e+000
C015-001  2.8902581e-001 -3.6083694e+000  3.6172531e+000
C015-002  3.1057054e-001 -3.6526728e+000  3.3780811e+000
C015-003  3.1746706e-001 -3.7340860e+000  3.1457789e+000
C015-004  2.8623417e-001 -3.8534317e+000  2.9228244e+000
C015-005  2.4803463e-001 -4.0104413e+000  2.7068367e+000
C015-006  1.6030359e-001 -4.2031884e+000  2.5045891e+000
C015-007  1.1290477e-001 -4.4409246e+000  2.3004241e+000
C015-008  2.5391206e-002 -4.7186623e+000  2.1100333e+000
C015-009 -1.4593351e-001 -5.0145340e+000  1.9369082e+000
C016-001 -2.8797224e-001 -5.2203517e+000  1.7912726e+000
C016-002 -4.5095018e-001 -5.3954744e+000  1.6554323e+000
C016-003 -6.5771836e-001 -5.5369086e+000  1.5537961e+000
C016-004 -8.1340426e-001 -5.6752334e+000  1.4515135e+000
C016-005 -9.2166966e-001 -5.8059835e+000  1.3377919e+000
C016-006 -1.0294323e+000 -5.9167190e+000  1.2397739e+000
C016-007 -1.1298212e+000 -6.0099287e+000  1.1559737e+000
C016-008 -1.2253371e+000 -6.0859990e+000  1.0918173e+000
C016-009 -1.2977427e+000 -6.1476908e+000  1.0289509e+000
C017-001 -1.3679467e+000 -6.2627439e+000  9.9783677e-001
C017-002 -1.4451424e+000 -6.3821874e+000  9.6184355e-001
C017-003 -1.5370214e+000 -6.5046306e+000  9.2973697e-001
C017-004 -1.6427786e+000 -6.6293612e+000  9.0073913e-001
C017-005 -1.7511023e+000 -6.7608829e+000  8.6143291e-001
C017-006 -1.8662509e+000 -6.9000573e+000  8.1500030e-001
C017-007 -1.9935124e+000 -7.0459237e+000  7.6623809e-001
C017-008 -2.1388297e+000 -7.1922207e+000  7.2506380e-001
C018-001 -2.4807436e+000 -7.3845911e+000  7.4713093e-001
C018-002 -2.6463773e+000 -7.4235749e+000  7.5987822e-001
C018-003 -2.8035140e+000 -7.4357934e+000  7.5500047e-001
C018-004 -2.9510155e+000 -7.4417987e+000  7.2280198e-001
C018-005 -3.0921831e+000 -7.4200988e+000  6.7578351e-001
C018-006 -3.2268310e+000 -7.3460584e+000  6.2694544e-001
C018-007 -3.3531866e+000 -7.2443314e+000  5.6473780e-001
C018-008 -3.4726605e+000 -7.1360497e+000  4.7148782e-001
C018-009 -3.5849729e+000 -6.9961586e+000  3.6220950e-001
C019-001 -3.7152712e+000 -6.9315000e+000  3.1061304e-001
C019-002 -3.8390610e+000 -6.8629842e+000  2.5345367e-001
C019-003 -3.9555054e+000 -6.7834191e+000  2.0058556e-001
C019-004 -4.0645533e+000 -6.6921844e+000  1.5261155e-001
C019-005 -4.1669459e+000 -6.5918913e+000  1.0507432e-001
C019-006 -4.2615104e+000 -6.4770823e+000  6.5733500e-002
C019-007 -4.3485947e+000 -6.3496194e+000  3.1948075e-002
C019-008 -4.4290810e+000 -6.2108665e+000 -4.7114212e-004
C019-009 -4.4976616e+000 -6.0558429e+000 -8.4999427e-003
C020-001 -4.4835572e+000 -5.8486638e+000 -1.9125776e-002
C020-002 -4.5012450e+000 -5.6684141e+000  1.4445651e-003
C020-003 -4.5547018e+000 -5.5148392e+000  2.5404181e-002
C020-004 -4.6459832e+000 -5.3841290e+000  4.7733027e-002
C020-005 -4.7709494e+000 -5.2772069e+000  1.0006848e-001
C020-006 -4.9332571e+000 -5.1938133e+000  1.7590582e-001
C020-007 -5.1379867e+000 -5.1332035e+000  2.7317166e-001
C020-008 -5.3466067e+000 -5.1098361e+000  4.4272515e-001
C021-001 -5.6396203e+000 -5.1711860e+000  7.5452226e-001
C021-002 -5.6929522e+000 -5.2408342e+000  8.7915105e-001
C021-003 -5.7446752e+000 -5.3281169e+000  1.0117307e+000
C021-004 -5.7678561e+000 -5.4335709e+000  1.1619511e+000
C021-005 -5.7441788e+000 -5.5527201e+000  1.3254851e+000
C021-006 -5.7135005e+000 -5.6907063e+000  1.5008631e+000
C021-007 -5.6801338e+000 -5.8494983e+000  1.6958351e+000
C021-008 -5.6342196e+000 -6.0269651e+000  1.9150525e+000
C021-009 -5.5151105e+000 -6.2120481e+000  2.1197228e+000
C022-001 -5.3993392e+000 -6.3007197e+000  2.2176754e+000
C022-002 -5.2872829e+000 -6.3934088e+000  2.3251984e+000
C022-003 -5.1887770e+000 -6.5031290e+000  2.4547515e+000
C022-004 -5.0400414e+000 -6.6028867e+000  2.5507944e+000
C022-005 -4.8690372e+000 -6.7029328e+000  2.6369696e+000
C022-006 -4.6850691e+000 -6.8106542e+000  2.7264256e+000
C022-007 -4.4660268e+000 -6.9077950e+000  2.7873604e+000
C022-008 -4.2353191e+000 -7.0153842e+000  2.8583987e+000
C022-009 -3.9734511e+000 -7.1100173e+000  2.8912203e+000
C023-001 -3.8141677e+000 -7.2540998e+000  2.8773954e+000
C023-002 -3.6404154e+000 -7.3545251e+000  2.8345032e+000
C023-003 -3.4636605e+000 -7.4321489e+000  2.8090503e+000
C023-004 -3.2844961e+000 -7.4889011e+000  2.8008635e+000
C023-005 -3.1033416e+000 -7.5267124e+000  2.8097391e+000
C023-006 -2.9202518e+000 -7.5468516e+000  2.8354051e+000
C023-007 -2.7364161e+000 -7.5584316e+000  2.8838310e+000
C023-008 -2.5478287e+000 -7.5441637e+000  2.9438944e+000
C024-001 -2.2055771e+000 -7.4536543e+000  3.0596333e+000
C024-002 -2.0743034e+000 -7.3981099e+000  3.1128573e+000
C024-003 -1.9693784e+000 -7.3240895e+000  3.1664689e+000
C024-004 -1.8984741e+000 -7.2248316e+000  3.2160339e+000
C024-005 -1.8411615e+000 -7.1421204e+000  3.2915020e+000
C024-006 -1.7983125e+000 -7.0693116e+000  3.3883562e+000
C024-007 -1.7814941e+000 -6.9816904e+000  3.4866567e+000
C024-008 -1.7790681e+000 -6.9068408e+000  3.6106465e+000
C024-009 -1.8004520e+000 -6.8200645e+000  3.7376368e+000
C025-001 -1.7502731e+000 -6.6329851e+000  3.8468325e+000
C025-002 -1.6955466e+000 -6.4373326e+000  3.9338748e+000
C025-003 -1.6372163e+000 -6.2393780e+000  4.0015731e+000
C025-004 -1.5791680e+000 -6.0355105e+000  4.0346618e+000
C025-005 -1.5107704e+000 -5.8479395e+000  4.0869846e+000
C025-006 -1.4410168e+000 -5.6585464e+000  4.1139307e+000
C025-007 -1.3658043e+000 -5.4737315e+000  4.1340842e+000
C025-008 -1.2827747e+000 -5.2946572e+000  4.1550670e+000
C025-009 -1.1964483e+000 -5.1169939e+000  4.1597099e+000
C026-001 -1.0797937e+000 -4.6868601e+000  4.2518177e+000
C026-002 -9.5330942e-001 -4.3201594e+000  4.2987366e+000
C026-003 -8.1327474e-001 -4.0211225e+000  4.3275342e+000
C026-004 -6.6067815e-001 -3.7884459e+000  4.3345304e+000
C026-005 -4.9180031e-001 -3.6222024e+000  4.3247066e+000
C026-006 -3.0988738e-001 -3.5198090e+000  4.2703519e+000
C026-007 -1.1687630e-001 -3.4819157e+000  4.1735568e+000
C026-008  9.6831217e-002 -3.5096848e+000  4.0475941e+000
