# Supplementary material for: Disentangling biological variability and taphonomy: shape analysis of the limb long bones of the sauropodomorph dinosaur Plateosaurus
Source: PeerJ. 2020 Jul 23;8:e9359. doi: 10.7717/peerj.9359 (PMC7382942; doi:10.7717/peerj.9359)
Supplement: Supplemental Information 15 — The format (.pts) is readable by the packages used in the study and can be opened like a ".txt" file. [file peerj-08-9359-s015.zip › raw_data/landmark coordinates ulna/Ulna_R_MB.R.4718.58_Ruehl.pts]

Version 1.0
243
S000 -5.9635425e+000  3.3744198e-001  2.6105429e+001
S001 -4.2443514e+000 -7.0679178e+000  2.2174416e+001
S002 -3.0117259e+000 -4.1379299e+000  2.0954073e+001
S003  1.6248146e+000  1.6411455e+000  2.1534523e+001
S004  1.2644724e+001 -9.3456182e+000  4.0737587e+001
S005  1.4397348e+001 -1.3208417e+001  3.9534710e+001
S006  1.1340036e+001 -1.5501294e+001  3.8870068e+001
S007  1.1533446e+001 -1.3838460e+001  4.2235703e+001
C000-001 -6.1639190e+000  3.2749018e-001  2.5855043e+001
C000-002 -6.3154683e+000  2.4293286e-001  2.5553003e+001
C000-003 -6.4044089e+000  1.0061249e-001  2.5276432e+001
C000-004 -6.4874969e+000 -6.6488944e-002  2.5034142e+001
C000-005 -6.4881821e+000 -2.8391060e-001  2.4847467e+001
C000-006 -6.5320320e+000 -5.1369160e-001  2.4656990e+001
C000-007 -6.5836411e+000 -7.7252626e-001  2.4471449e+001
C000-008 -6.6820979e+000 -1.0587339e+000  2.4285786e+001
C000-009 -6.6801825e+000 -1.3924944e+000  2.4145897e+001
C001-001 -6.6827507e+000 -1.5806003e+000  2.4070890e+001
C001-002 -6.6404791e+000 -1.7827560e+000  2.3989397e+001
C001-003 -6.5974646e+000 -1.9967760e+000  2.3898613e+001
C001-004 -6.5631542e+000 -2.2250171e+000  2.3798477e+001
C001-005 -6.5130081e+000 -2.4654307e+000  2.3689898e+001
C001-006 -6.4553103e+000 -2.7187510e+000  2.3572540e+001
C001-007 -6.3755932e+000 -2.9823737e+000  2.3446085e+001
C001-008 -6.3170671e+000 -3.2642801e+000  2.3311430e+001
C001-009 -6.2469916e+000 -3.5584905e+000  2.3168247e+001
C002-001 -6.1788745e+000 -3.8772376e+000  2.3098206e+001
C002-002 -6.1271977e+000 -4.1925025e+000  2.3028774e+001
C002-003 -6.0236049e+000 -4.4892030e+000  2.2972334e+001
C002-004 -5.9486380e+000 -4.7856069e+000  2.2911383e+001
C002-005 -5.8633089e+000 -5.0728493e+000  2.2854420e+001
C002-006 -5.7616720e+000 -5.3482723e+000  2.2805290e+001
C002-007 -5.6987991e+000 -5.6334944e+000  2.2735865e+001
C002-008 -5.6032686e+000 -5.9021449e+000  2.2682547e+001
C002-009 -5.4676857e+000 -6.1454401e+000  2.2651117e+001
C003-001 -5.2693944e+000 -6.3784895e+000  2.2597797e+001
C003-002 -5.0907664e+000 -6.5800028e+000  2.2543358e+001
C003-003 -4.9676251e+000 -6.7870541e+000  2.2453979e+001
C003-004 -4.8006282e+000 -6.9086881e+000  2.2413353e+001
C003-005 -4.6479216e+000 -6.9881802e+000  2.2381281e+001
C003-006 -4.5250359e+000 -7.0509214e+000  2.2334892e+001
C003-007 -4.4194145e+000 -7.0866318e+000  2.2283611e+001
C003-008 -4.3270516e+000 -7.0998201e+000  2.2223305e+001
C004-001 -4.1426024e+000 -6.9461074e+000  2.2037273e+001
C004-002 -4.0466666e+000 -6.8346224e+000  2.1904505e+001
C004-003 -3.9622786e+000 -6.7131662e+000  2.1793819e+001
C004-004 -3.8826160e+000 -6.6016726e+000  2.1687840e+001
C004-005 -3.8133769e+000 -6.4846077e+000  2.1600037e+001
C004-006 -3.7560999e+000 -6.3577628e+000  2.1536526e+001
C004-007 -3.7076433e+000 -6.2264423e+000  2.1495821e+001
C004-008 -3.6619956e+000 -6.1078587e+000  2.1456141e+001
C004-009 -3.6227460e+000 -6.0103288e+000  2.1387758e+001
C005-001 -3.5937991e+000 -5.8890624e+000  2.1320841e+001
C005-002 -3.5556290e+000 -5.7710676e+000  2.1239176e+001
C005-003 -3.5184243e+000 -5.6483521e+000  2.1192297e+001
C005-004 -3.4860640e+000 -5.5290656e+000  2.1169605e+001
C005-005 -3.4643035e+000 -5.4145050e+000  2.1172728e+001
C005-006 -3.4207115e+000 -5.3022079e+000  2.1138765e+001
C005-007 -3.3840880e+000 -5.1915383e+000  2.1126204e+001
C005-008 -3.3275845e+000 -5.0850582e+000  2.1096222e+001
C005-009 -3.2789452e+000 -4.9800220e+000  2.1087124e+001
C006-001 -3.2843571e+000 -4.8932581e+000  2.1063421e+001
C006-002 -3.2906010e+000 -4.8031268e+000  2.1044735e+001
C006-003 -3.2873671e+000 -4.7010374e+000  2.1073418e+001
C006-004 -3.2674034e+000 -4.6079302e+000  2.1060015e+001
C006-005 -3.2399333e+000 -4.5191302e+000  2.1028030e+001
C006-006 -3.1953957e+000 -4.4143691e+000  2.1040823e+001
C006-007 -3.1462777e+000 -4.3184519e+000  2.1019463e+001
C006-008 -3.0870636e+000 -4.2237825e+000  2.0992517e+001
C007-001 -3.0418813e+000 -4.0170336e+000  2.0822556e+001
C007-002 -3.0454760e+000 -3.8815353e+000  2.0737896e+001
C007-003 -3.0090923e+000 -3.7448289e+000  2.0689413e+001
C007-004 -2.9279032e+000 -3.6474373e+000  2.0617992e+001
C007-005 -2.8077369e+000 -3.5680768e+000  2.0552713e+001
C007-006 -2.6486108e+000 -3.5087605e+000  2.0491447e+001
C007-007 -2.4479017e+000 -3.4271605e+000  2.0494858e+001
C007-008 -2.2088969e+000 -3.3861151e+000  2.0472363e+001
C007-009 -1.9299201e+000 -3.3593149e+000  2.0462593e+001
C008-001 -1.7006736e+000 -3.2650805e+000  2.0394512e+001
C008-002 -1.4858423e+000 -3.1550879e+000  2.0369902e+001
C008-003 -1.2778498e+000 -3.0895884e+000  2.0320404e+001
C008-004 -1.0694793e+000 -3.0769615e+000  2.0238531e+001
C008-005 -8.8108581e-001 -3.0229707e+000  2.0228580e+001
C008-006 -6.9707453e-001 -2.9934783e+000  2.0217855e+001
C008-007 -5.1869845e-001 -2.9768085e+000  2.0219450e+001
C008-008 -3.6271584e-001 -2.9412422e+000  2.0266399e+001
C008-009 -2.2102685e-001 -2.9108241e+000  2.0332855e+001
C009-001 -8.0073960e-002 -2.8380499e+000  2.0313446e+001
C009-002  7.4083187e-002 -2.7560809e+000  2.0285915e+001
C009-003  2.2527114e-001 -2.6429644e+000  2.0275908e+001
C009-004  3.7387547e-001 -2.5003750e+000  2.0284206e+001
C009-005  5.3063452e-001 -2.3384840e+000  2.0291458e+001
C009-006  6.8211657e-001 -2.1453364e+000  2.0322525e+001
C009-007  8.5090649e-001 -1.9354755e+000  2.0340471e+001
C009-008  1.0042745e+000 -1.6899160e+000  2.0398512e+001
C009-009  1.1325742e+000 -1.4116642e+000  2.0499723e+001
C010-001  1.2830371e+000 -9.7061861e-001  2.0587416e+001
C010-002  1.5115978e+000 -5.8216435e-001  2.0547998e+001
C010-003  1.6641594e+000 -2.0586380e-001  2.0581797e+001
C010-004  1.7803791e+000  1.5291223e-001  2.0637278e+001
C010-005  1.8368995e+000  4.9124345e-001  2.0748947e+001
C010-006  1.8460652e+000  8.0721003e-001  2.0898024e+001
C010-007  1.8209743e+000  1.1087549e+000  2.1071432e+001
C010-008  1.7702740e+000  1.4122719e+000  2.1274073e+001
C011-001  1.4870390e+000  1.7440795e+000  2.1724600e+001
C011-002  1.3252405e+000  1.8092132e+000  2.1918142e+001
C011-003  1.1448727e+000  1.8325393e+000  2.2114250e+001
C011-004  9.5890182e-001  1.8375329e+000  2.2311274e+001
C011-005  7.7032644e-001  1.8471111e+000  2.2510887e+001
C011-006  5.7195985e-001  1.8644761e+000  2.2717636e+001
C011-007  3.5697493e-001  1.8413153e+000  2.2927458e+001
C011-008  1.3118696e-001  1.7790995e+000  2.3136936e+001
C011-009 -8.9563556e-002  1.6450173e+000  2.3325893e+001
C012-001 -1.5369351e-001  1.5607564e+000  2.3495937e+001
C012-002 -2.4467430e-001  1.4701250e+000  2.3657362e+001
C012-003 -3.5617581e-001  1.3107131e+000  2.3777504e+001
C012-004 -5.1154083e-001  1.2563162e+000  2.3945347e+001
C012-005 -6.9302607e-001  1.1801555e+000  2.4095686e+001
C012-006 -9.0386772e-001  1.1027994e+000  2.4238749e+001
C012-007 -1.1421741e+000  1.0044411e+000  2.4368195e+001
C012-008 -1.4122357e+000  9.2822951e-001  2.4500242e+001
C012-009 -1.7120305e+000  8.5273087e-001  2.4626579e+001
C013-001 -2.0136173e+000  7.9300833e-001  2.4750866e+001
C013-002 -2.2987788e+000  7.5191575e-001  2.4862160e+001
C013-003 -2.5675521e+000  7.2769946e-001  2.4958733e+001
C013-004 -2.8160949e+000  7.0544761e-001  2.5040585e+001
C013-005 -3.0421820e+000  6.6786319e-001  2.5108028e+001
C013-006 -3.2508197e+000  6.1825961e-001  2.5159115e+001
C013-007 -3.4457576e+000  6.0931349e-001  2.5195314e+001
C013-008 -3.6244361e+000  5.9860897e-001  2.5214546e+001
C013-009 -3.7673163e+000  6.4719069e-001  2.5233936e+001
C014-001 -4.0617261e+000  6.7399782e-001  2.5410437e+001
C014-002 -4.3470316e+000  6.7698562e-001  2.5563025e+001
C014-003 -4.6163092e+000  6.7193174e-001  2.5697990e+001
C014-004 -4.8666854e+000  6.6893488e-001  2.5822720e+001
C014-005 -5.1075287e+000  6.4769125e-001  2.5928520e+001
C014-006 -5.3393865e+000  6.1317027e-001  2.6019804e+001
C014-007 -5.5642490e+000  5.4282433e-001  2.6077440e+001
C014-008 -5.7744632e+000  4.4932413e-001  2.6106178e+001
C015-001  1.2832527e+001 -9.3331203e+000  4.0641537e+001
C015-002  1.3018195e+001 -9.3671846e+000  4.0556965e+001
C015-003  1.3193154e+001 -9.4216309e+000  4.0477703e+001
C015-004  1.3347404e+001 -9.5132074e+000  4.0408714e+001
C015-005  1.3478262e+001 -9.6342611e+000  4.0349739e+001
C015-006  1.3623997e+001 -9.7444963e+000  4.0285580e+001
C015-007  1.3746186e+001 -9.8903446e+000  4.0233208e+001
C015-008  1.3869828e+001 -1.0048157e+001  4.0181030e+001
C015-009  1.3973949e+001 -1.0234983e+001  4.0139282e+001
C016-001  1.4032541e+001 -1.0384400e+001  4.0048328e+001
C016-002  1.4116345e+001 -1.0523601e+001  3.9938923e+001
C016-003  1.4167598e+001 -1.0686092e+001  3.9871399e+001
C016-004  1.4208155e+001 -1.0856849e+001  3.9827679e+001
C016-005  1.4241275e+001 -1.1033886e+001  3.9801437e+001
C016-006  1.4278710e+001 -1.1214257e+001  3.9774773e+001
C016-007  1.4321304e+001 -1.1398901e+001  3.9750320e+001
C016-008  1.4349215e+001 -1.1593141e+001  3.9749588e+001
C016-009  1.4380537e+001 -1.1791966e+001  3.9757294e+001
C017-001  1.4407669e+001 -1.1970779e+001  3.9727570e+001
C017-002  1.4413280e+001 -1.2148247e+001  3.9707375e+001
C017-003  1.4420401e+001 -1.2318315e+001  3.9683540e+001
C017-004  1.4421377e+001 -1.2482586e+001  3.9663170e+001
C017-005  1.4417344e+001 -1.2641023e+001  3.9645779e+001
C017-006  1.4405291e+001 -1.2794890e+001  3.9634796e+001
C017-007  1.4403914e+001 -1.2939932e+001  3.9604027e+001
C017-008  1.4393809e+001 -1.3080824e+001  3.9578720e+001
C018-001  1.4376442e+001 -1.3349842e+001  3.9469036e+001
C018-002  1.4333992e+001 -1.3485329e+001  3.9417801e+001
C018-003  1.4271090e+001 -1.3601002e+001  3.9371910e+001
C018-004  1.4217726e+001 -1.3701983e+001  3.9313683e+001
C018-005  1.4159196e+001 -1.3786852e+001  3.9252090e+001
C018-006  1.4103388e+001 -1.3859274e+001  3.9184204e+001
C018-007  1.4033491e+001 -1.3914473e+001  3.9116875e+001
C018-008  1.3982862e+001 -1.3962995e+001  3.9037781e+001
C018-009  1.3939164e+001 -1.3996659e+001  3.8950920e+001
C019-001  1.3850653e+001 -1.3991302e+001  3.8830029e+001
C019-002  1.3706084e+001 -1.4001315e+001  3.8728882e+001
C019-003  1.3525053e+001 -1.4033774e+001  3.8654350e+001
C019-004  1.3357607e+001 -1.4075853e+001  3.8557423e+001
C019-005  1.3185473e+001 -1.4129030e+001  3.8444736e+001
C019-006  1.2999207e+001 -1.4197029e+001  3.8324196e+001
C019-007  1.2805023e+001 -1.4281468e+001  3.8173813e+001
C019-008  1.2573644e+001 -1.4388665e+001  3.8077869e+001
C019-009  1.2317888e+001 -1.4499206e+001  3.8042519e+001
C020-001  1.2215980e+001 -1.4650768e+001  3.8081135e+001
C020-002  1.2103169e+001 -1.4776839e+001  3.8170399e+001
C020-003  1.1993547e+001 -1.4898396e+001  3.8251839e+001
C020-004  1.1886796e+001 -1.5020158e+001  3.8330944e+001
C020-005  1.1778120e+001 -1.5128271e+001  3.8424496e+001
C020-006  1.1671672e+001 -1.5253493e+001  3.8508625e+001
C020-007  1.1560491e+001 -1.5349960e+001  3.8617695e+001
C020-008  1.1447875e+001 -1.5439796e+001  3.8734234e+001
C021-001  1.1201821e+001 -1.5529995e+001  3.9012859e+001
C021-002  1.1086225e+001 -1.5543784e+001  3.9158810e+001
C021-003  1.0992175e+001 -1.5548048e+001  3.9302361e+001
C021-004  1.0915297e+001 -1.5553440e+001  3.9441753e+001
C021-005  1.0867899e+001 -1.5537641e+001  3.9577305e+001
C021-006  1.0837710e+001 -1.5526118e+001  3.9709076e+001
C021-007  1.0815717e+001 -1.5528741e+001  3.9839828e+001
C021-008  1.0806616e+001 -1.5533677e+001  3.9969002e+001
C021-009  1.0813248e+001 -1.5535131e+001  4.0095261e+001
C022-001  1.0803155e+001 -1.5491237e+001  4.0313267e+001
C022-002  1.0830703e+001 -1.5431234e+001  4.0510025e+001
C022-003  1.0872683e+001 -1.5375155e+001  4.0686729e+001
C022-004  1.0927354e+001 -1.5323885e+001  4.0844784e+001
C022-005  1.1003326e+001 -1.5271674e+001  4.0977299e+001
C022-006  1.1085413e+001 -1.5227790e+001  4.1097118e+001
C022-007  1.1183889e+001 -1.5185334e+001  4.1195671e+001
C022-008  1.1291554e+001 -1.5148965e+001  4.1281254e+001
C022-009  1.1400648e+001 -1.5126432e+001  4.1366116e+001
C023-001  1.1445507e+001 -1.5009237e+001  4.1473495e+001
C023-002  1.1492735e+001 -1.4877161e+001  4.1570503e+001
C023-003  1.1547088e+001 -1.4725778e+001  4.1628021e+001
C023-004  1.1580132e+001 -1.4579766e+001  4.1705482e+001
C023-005  1.1602407e+001 -1.4429319e+001  4.1780548e+001
C023-006  1.1593929e+001 -1.4295429e+001  4.1914806e+001
C023-007  1.1576411e+001 -1.4157084e+001  4.2042149e+001
C023-008  1.1558854e+001 -1.4002237e+001  4.2139286e+001
C024-001  1.1538499e+001 -1.3667351e+001  4.2324005e+001
C024-002  1.1524894e+001 -1.3490077e+001  4.2391830e+001
C024-003  1.1492373e+001 -1.3323967e+001  4.2487011e+001
C024-004  1.1447151e+001 -1.3166861e+001  4.2621590e+001
C024-005  1.1393940e+001 -1.2985332e+001  4.2703308e+001
C024-006  1.1324389e+001 -1.2798737e+001  4.2782036e+001
C024-007  1.1246718e+001 -1.2592549e+001  4.2810673e+001
C024-008  1.1154084e+001 -1.2380839e+001  4.2832310e+001
C024-009  1.1069107e+001 -1.2151644e+001  4.2816021e+001
C025-001  1.0963943e+001 -1.1969275e+001  4.2843494e+001
C025-002  1.0939127e+001 -1.1762312e+001  4.2800072e+001
C025-003  1.0904926e+001 -1.1557261e+001  4.2784523e+001
C025-004  1.0917850e+001 -1.1348756e+001  4.2735573e+001
C025-005  1.0928031e+001 -1.1134255e+001  4.2706558e+001
C025-006  1.0934913e+001 -1.0903755e+001  4.2694786e+001
C025-007  1.0973783e+001 -1.0666411e+001  4.2663895e+001
C025-008  1.1063975e+001 -1.0440191e+001  4.2599976e+001
C025-009  1.1207242e+001 -1.0240122e+001  4.2510014e+001
C026-001  1.1369694e+001 -1.0055482e+001  4.2443974e+001
C026-002  1.1542732e+001 -9.9173288e+000  4.2322559e+001
C026-003  1.1703883e+001 -9.7883663e+000  4.2180180e+001
C026-004  1.1864493e+001 -9.6612730e+000  4.2022243e+001
C026-005  1.2025184e+001 -9.5546455e+000  4.1831215e+001
C026-006  1.2184212e+001 -9.4663658e+000  4.1607780e+001
C026-007  1.2339296e+001 -9.4077206e+000  4.1347588e+001
C026-008  1.2494525e+001 -9.3802519e+000  4.1057110e+001
