# Supplementary material for: Disentangling biological variability and taphonomy: shape analysis of the limb long bones of the sauropodomorph dinosaur Plateosaurus
Source: PeerJ. 2020 Jul 23;8:e9359. doi: 10.7717/peerj.9359 (PMC7382942; doi:10.7717/peerj.9359)
Supplement: Supplemental Information 15 — The format (.pts) is readable by the packages used in the study and can be opened like a ".txt" file. [file peerj-08-9359-s015.zip › raw_data/landmark coordinates ulna/Ulna_R_SMNS13200_Plateo.pts]

Version 1.0
243
S000 -1.1881387e+001 -3.6495793e+000 -9.7878456e-002
S001 -1.1514405e+001  3.3162415e+000  6.7855549e-001
S002 -1.2428797e+001  1.1165793e+000  3.5719976e+000
S003 -1.0703548e+001 -3.4184141e+000  7.2209463e+000
S004  9.6301851e+000 -3.9745550e+000  2.9855547e+000
S005  1.1621849e+001  3.4686655e-001  3.0532784e+000
S006  9.6258707e+000  2.3367450e+000  5.7140064e-001
S007  1.2169815e+001 -5.3406078e-001  1.8825054e-001
C000-001 -1.2094818e+001 -3.5938585e+000 -3.7829272e-002
C000-002 -1.2271819e+001 -3.4995027e+000  2.1381207e-002
C000-003 -1.2429697e+001 -3.4102094e+000  4.8785921e-002
C000-004 -1.2572266e+001 -3.3119612e+000  5.6215189e-002
C000-005 -1.2696497e+001 -3.1928189e+000  4.9416233e-002
C000-006 -1.2797490e+001 -3.0451922e+000  3.0310322e-002
C000-007 -1.2803782e+001 -2.8238664e+000  5.4004025e-002
C000-008 -1.2808938e+001 -2.6087542e+000  4.7455430e-002
C000-009 -1.2833968e+001 -2.3878722e+000 -1.2329861e-002
C001-001 -1.2906866e+001 -2.2362254e+000  6.3785054e-002
C001-002 -1.2945980e+001 -2.0599635e+000  1.3761124e-001
C001-003 -1.3048523e+001 -1.9233159e+000  1.3737991e-001
C001-004 -1.3191453e+001 -1.8281598e+000  9.1196716e-002
C001-005 -1.3260130e+001 -1.6952147e+000  8.0096930e-002
C001-006 -1.3290161e+001 -1.5460908e+000  7.6126575e-002
C001-007 -1.3296797e+001 -1.3937252e+000  6.9342889e-002
C001-008 -1.3323448e+001 -1.2502017e+000  2.3900343e-002
C001-009 -1.3303946e+001 -1.0963527e+000 -5.7336241e-003
C002-001 -1.3298214e+001 -8.3657902e-001 -2.6580758e-002
C002-002 -1.3269925e+001 -5.7867014e-001 -5.0062381e-002
C002-003 -1.3218418e+001 -3.2768971e-001 -7.3202431e-002
C002-004 -1.3126851e+001 -1.0795378e-001 -6.4105630e-002
C002-005 -1.3005297e+001  8.0818713e-002 -2.7716957e-002
C002-006 -1.2926884e+001  3.3621469e-001 -1.0908093e-001
C002-007 -1.2806331e+001  5.4990095e-001 -1.4773251e-001
C002-008 -1.2653367e+001  7.3546278e-001 -1.5519139e-001
C002-009 -1.2474500e+001  9.1026598e-001 -1.4506565e-001
C003-001 -1.2320075e+001  1.2728434e+000 -1.0373643e-001
C003-002 -1.2179266e+001  1.6114638e+000 -5.0949715e-002
C003-003 -1.2052197e+001  1.9276146e+000  9.0178531e-003
C003-004 -1.1938698e+001  2.2247884e+000  7.0721485e-002
C003-005 -1.1829333e+001  2.4818416e+000  1.8032654e-001
C003-006 -1.1733033e+001  2.7131550e+000  2.9993325e-001
C003-007 -1.1653125e+001  2.9641297e+000  3.7513429e-001
C003-008 -1.1578265e+001  3.1632178e+000  5.1040697e-001
C004-001 -1.1573959e+001  3.4293458e+000  8.8018030e-001
C004-002 -1.1632602e+001  3.5219412e+000  1.0720314e+000
C004-003 -1.1691760e+001  3.5685132e+000  1.2575374e+000
C004-004 -1.1750525e+001  3.5727258e+000  1.4270866e+000
C004-005 -1.1807659e+001  3.5609176e+000  1.5777265e+000
C004-006 -1.1861878e+001  3.5111296e+000  1.7067533e+000
C004-007 -1.1918920e+001  3.4876199e+000  1.8347961e+000
C004-008 -1.1973677e+001  3.4178619e+000  1.9427265e+000
C004-009 -1.2027974e+001  3.3239739e+000  2.0367677e+000
C005-001 -1.2059759e+001  3.1771533e+000  2.1390045e+000
C005-002 -1.2098038e+001  3.0539894e+000  2.2540746e+000
C005-003 -1.2133937e+001  2.9321918e+000  2.3696244e+000
C005-004 -1.2165114e+001  2.8042541e+000  2.4762485e+000
C005-005 -1.2187334e+001  2.6571312e+000  2.5363495e+000
C005-006 -1.2203012e+001  2.5013783e+000  2.5612867e+000
C005-007 -1.2220660e+001  2.3583915e+000  2.6234868e+000
C005-008 -1.2240480e+001  2.2202985e+000  2.7128007e+000
C005-009 -1.2251522e+001  2.0677822e+000  2.7518528e+000
C006-001 -1.2308722e+001  1.9539403e+000  2.7938433e+000
C006-002 -1.2366329e+001  1.8527197e+000  2.8871469e+000
C006-003 -1.2420856e+001  1.7599097e+000  2.9940636e+000
C006-004 -1.2459369e+001  1.6625690e+000  3.0926089e+000
C006-005 -1.2476562e+001  1.5537302e+000  3.1799967e+000
C006-006 -1.2480907e+001  1.4422500e+000  3.2694607e+000
C006-007 -1.2466710e+001  1.3164108e+000  3.3487110e+000
C006-008 -1.2456079e+001  1.2178097e+000  3.4594827e+000
C007-001 -1.2411631e+001  1.0275720e+000  3.6692967e+000
C007-002 -1.2394939e+001  9.6114254e-001  3.8010550e+000
C007-003 -1.2364839e+001  9.1375792e-001  3.9543993e+000
C007-004 -1.2320427e+001  8.7818801e-001  4.1222463e+000
C007-005 -1.2273888e+001  7.8219879e-001  4.2451363e+000
C007-006 -1.2218146e+001  6.5254647e-001  4.3428559e+000
C007-007 -1.2148533e+001  5.2018702e-001  4.4414091e+000
C007-008 -1.2079451e+001  4.0190649e-001  4.5677724e+000
C007-009 -1.2012194e+001  2.6211524e-001  4.6888661e+000
C008-001 -1.1925159e+001  2.2396341e-001  4.7661867e+000
C008-002 -1.1841843e+001  1.6184299e-001  4.8540683e+000
C008-003 -1.1780232e+001  1.2005311e-001  5.0008821e+000
C008-004 -1.1715542e+001  8.0785468e-002  5.1723986e+000
C008-005 -1.1626809e+001 -1.7194701e-002  5.3034811e+000
C008-006 -1.1527932e+001 -1.5512563e-001  5.4188251e+000
C008-007 -1.1433141e+001 -2.7619901e-001  5.5772309e+000
C008-008 -1.1334400e+001 -4.0703270e-001  5.7518754e+000
C008-009 -1.1229331e+001 -5.6155217e-001  5.9290638e+000
C009-001 -1.1168819e+001 -6.6934055e-001  6.0536366e+000
C009-002 -1.1113592e+001 -7.9096395e-001  6.1847253e+000
C009-003 -1.1056531e+001 -9.4597274e-001  6.2986269e+000
C009-004 -1.1003773e+001 -1.1152810e+000  6.4181094e+000
C009-005 -1.0962594e+001 -1.2797041e+000  6.5677357e+000
C009-006 -1.0915579e+001 -1.4877682e+000  6.6842828e+000
C009-007 -1.0883438e+001 -1.6817908e+000  6.8446107e+000
C009-008 -1.0855450e+001 -1.8905180e+000  7.0116649e+000
C009-009 -1.0829235e+001 -2.1224866e+000  7.1715369e+000
C010-001 -1.0881993e+001 -2.2322671e+000  7.1728783e+000
C010-002 -1.0922998e+001 -2.3426561e+000  7.1937594e+000
C010-003 -1.0940650e+001 -2.4687526e+000  7.1943884e+000
C010-004 -1.0948857e+001 -2.6016762e+000  7.2132730e+000
C010-005 -1.0932666e+001 -2.7458742e+000  7.2134271e+000
C010-006 -1.0897778e+001 -2.8978517e+000  7.2078252e+000
C010-007 -1.0850940e+001 -3.0611382e+000  7.2140956e+000
C010-008 -1.0790522e+001 -3.2420778e+000  7.2382903e+000
C011-001 -1.0690165e+001 -3.6063826e+000  7.0828280e+000
C011-002 -1.0673333e+001 -3.7503262e+000  6.8809447e+000
C011-003 -1.0653415e+001 -3.8434355e+000  6.6534019e+000
C011-004 -1.0633624e+001 -3.9087861e+000  6.4252658e+000
C011-005 -1.0616609e+001 -3.9677610e+000  6.1995249e+000
C011-006 -1.0600689e+001 -4.0089703e+000  5.9678922e+000
C011-007 -1.0588301e+001 -4.0486031e+000  5.7304716e+000
C011-008 -1.0573300e+001 -4.0473404e+000  5.4823604e+000
C011-009 -1.0567697e+001 -4.0748434e+000  5.2281947e+000
C012-001 -1.0561710e+001 -4.0542369e+000  5.0003858e+000
C012-002 -1.0562868e+001 -4.0268421e+000  4.7744298e+000
C012-003 -1.0574234e+001 -3.9865782e+000  4.5536866e+000
C012-004 -1.0598668e+001 -3.9327364e+000  4.3408847e+000
C012-005 -1.0634493e+001 -3.8846562e+000  4.1324153e+000
C012-006 -1.0679626e+001 -3.8469858e+000  3.9258344e+000
C012-007 -1.0730022e+001 -3.8380351e+000  3.7147861e+000
C012-008 -1.0792531e+001 -3.8210988e+000  3.5100801e+000
C012-009 -1.0868761e+001 -3.7836494e+000  3.3155141e+000
C013-001 -1.0966027e+001 -3.7699251e+000  3.1773217e+000
C013-002 -1.1044586e+001 -3.7731845e+000  3.0256562e+000
C013-003 -1.1106127e+001 -3.7864780e+000  2.8655210e+000
C013-004 -1.1152125e+001 -3.7890074e+000  2.6991136e+000
C013-005 -1.1182141e+001 -3.7835886e+000  2.5253046e+000
C013-006 -1.1198487e+001 -3.7311237e+000  2.3425977e+000
C013-007 -1.1199325e+001 -3.6752596e+000  2.1517169e+000
C013-008 -1.1180065e+001 -3.6740322e+000  1.9551154e+000
C013-009 -1.1141344e+001 -3.6913280e+000  1.7502561e+000
C014-001 -1.1109096e+001 -3.6717060e+000  1.4687104e+000
C014-002 -1.1096580e+001 -3.7106435e+000  1.2069259e+000
C014-003 -1.1096066e+001 -3.7675731e+000  9.6302652e-001
C014-004 -1.1139695e+001 -3.7840893e+000  7.3808098e-001
C014-005 -1.1216755e+001 -3.7876925e+000  5.3104353e-001
C014-006 -1.1336821e+001 -3.7642083e+000  3.4663618e-001
C014-007 -1.1474132e+001 -3.7616594e+000  1.6702728e-001
C014-008 -1.1662130e+001 -3.7165318e+000  1.9034280e-002
C015-001  9.6556444e+000 -3.8994548e+000  3.1645870e+000
C015-002  9.6939869e+000 -3.7985349e+000  3.3249030e+000
C015-003  9.7448177e+000 -3.6709394e+000  3.4506826e+000
C015-004  9.7996359e+000 -3.5492582e+000  3.5713434e+000
C015-005  9.8626499e+000 -3.4130721e+000  3.6648841e+000
C015-006  9.9320574e+000 -3.2712514e+000  3.7449176e+000
C015-007  1.0008465e+001 -3.1223485e+000  3.8117249e+000
C015-008  1.0093322e+001 -2.9674585e+000  3.8697934e+000
C015-009  1.0190210e+001 -2.8086417e+000  3.9240172e+000
C016-001  1.0324446e+001 -2.6620455e+000  3.9540651e+000
C016-002  1.0453625e+001 -2.5157385e+000  3.9855387e+000
C016-003  1.0573239e+001 -2.3647127e+000  4.0052299e+000
C016-004  1.0683240e+001 -2.2096062e+000  4.0135331e+000
C016-005  1.0778097e+001 -2.0507367e+000  3.9969969e+000
C016-006  1.0872635e+001 -1.8889273e+000  3.9917431e+000
C016-007  1.0950761e+001 -1.7248700e+000  3.9567375e+000
C016-008  1.1027662e+001 -1.5553428e+000  3.9326816e+000
C016-009  1.1096469e+001 -1.3806033e+000  3.9042351e+000
C017-001  1.1261023e+001 -1.1897123e+000  3.7969904e+000
C017-002  1.1398589e+001 -9.9739432e-001  3.6891344e+000
C017-003  1.1502234e+001 -8.0542833e-001  3.5496480e+000
C017-004  1.1597374e+001 -6.1206305e-001  3.4979136e+000
C017-005  1.1669312e+001 -4.1856864e-001  3.4679389e+000
C017-006  1.1702998e+001 -2.2476014e-001  3.3850732e+000
C017-007  1.1708982e+001 -2.9248510e-002  3.2987375e+000
C017-008  1.1681034e+001  1.6249955e-001  3.1825347e+000
C018-001  1.1554419e+001  5.0058228e-001  3.0326633e+000
C018-002  1.1480140e+001  6.4854044e-001  3.0064032e+000
C018-003  1.1400202e+001  7.9022980e-001  2.9748461e+000
C018-004  1.1314645e+001  9.1168481e-001  2.9118552e+000
C018-005  1.1226015e+001  1.0254616e+000  2.8460591e+000
C018-006  1.1133437e+001  1.1427265e+000  2.7963827e+000
C018-007  1.1036364e+001  1.2639402e+000  2.7608600e+000
C018-008  1.0934834e+001  1.3728499e+000  2.7116909e+000
C018-009  1.0828651e+001  1.4737960e+000  2.6567862e+000
C019-001  1.0697903e+001  1.6811577e+000  2.5466800e+000
C019-002  1.0582952e+001  1.8850765e+000  2.4680874e+000
C019-003  1.0469165e+001  2.0264668e+000  2.3397543e+000
C019-004  1.0366060e+001  2.1453693e+000  2.2206342e+000
C019-005  1.0276456e+001  2.2512324e+000  2.1187370e+000
C019-006  1.0194393e+001  2.3146572e+000  2.0058191e+000
C019-007  1.0126346e+001  2.3672771e+000  1.9096379e+000
C019-008  1.0069487e+001  2.4014435e+000  1.8200655e+000
C019-009  1.0021713e+001  2.4268882e+000  1.7375101e+000
C020-001  9.9477272e+000  2.4560277e+000  1.6228158e+000
C020-002  9.8817530e+000  2.4689674e+000  1.5027832e+000
C020-003  9.8230104e+000  2.4767866e+000  1.3806208e+000
C020-004  9.7710285e+000  2.4816034e+000  1.2556695e+000
C020-005  9.7258139e+000  2.4802585e+000  1.1260594e+000
C020-006  9.6867599e+000  2.4741552e+000  9.8995614e-001
C020-007  9.6567945e+000  2.4459648e+000  8.4941554e-001
C020-008  9.6337061e+000  2.4094799e+000  7.0323837e-001
C021-001  9.9386997e+000  2.3364887e+000  5.2284366e-001
C021-002  1.0207956e+001  2.3005593e+000  4.7696120e-001
C021-003  1.0433828e+001  2.2452202e+000  4.2191774e-001
C021-004  1.0617327e+001  2.1615918e+000  3.6421278e-001
C021-005  1.0759742e+001  2.0566392e+000  2.9628015e-001
C021-006  1.0853552e+001  1.8890671e+000  2.6701698e-001
C021-007  1.0911844e+001  1.7275869e+000  1.9638914e-001
C021-008  1.0923725e+001  1.5438663e+000  9.4218478e-002
C021-009  1.0893657e+001  1.3121120e+000  3.2610420e-002
C022-001  1.0996770e+001  1.2354860e+000  9.7803660e-003
C022-002  1.1096371e+001  1.1568530e+000 -5.4915119e-003
C022-003  1.1192096e+001  1.0762166e+000 -1.3164035e-002
C022-004  1.1284939e+001  9.9449587e-001 -2.3313988e-002
C022-005  1.1373324e+001  9.1011560e-001 -1.8455580e-002
C022-006  1.1457627e+001  8.2387060e-001 -6.1982134e-003
C022-007  1.1537962e+001  7.3588520e-001  1.3269940e-002
C022-008  1.1614655e+001  6.4630634e-001  3.9346568e-002
C022-009  1.1692463e+001  5.5487865e-001  5.0502222e-002
C023-001  1.1794246e+001  4.8697773e-001  7.9228863e-002
C023-002  1.1879756e+001  4.0614542e-001  1.2310153e-001
C023-003  1.1957086e+001  3.1188974e-001  1.5149386e-001
C023-004  1.2011872e+001  2.0448616e-001  1.9468281e-001
C023-005  1.2058333e+001  8.3551511e-002  2.2332695e-001
C023-006  1.2095364e+001 -5.0878722e-002  2.4262680e-001
C023-007  1.2131370e+001 -1.9865230e-001  2.3373708e-001
C023-008  1.2155118e+001 -3.5977849e-001  2.1998914e-001
C024-001  1.2162271e+001 -7.2055596e-001  2.2479928e-001
C024-002  1.2119299e+001 -9.0494734e-001  2.8905198e-001
C024-003  1.2069239e+001 -1.0827324e+000  2.9528281e-001
C024-004  1.2017853e+001 -1.2519176e+000  2.4315418e-001
C024-005  1.1934559e+001 -1.4180272e+000  2.1262044e-001
C024-006  1.1814786e+001 -1.5830146e+000  2.1782157e-001
C024-007  1.1669560e+001 -1.7456863e+000  2.4238940e-001
C024-008  1.1521799e+001 -1.8968478e+000  1.7793620e-001
C024-009  1.1343831e+001 -2.0451090e+000  1.2402929e-001
C025-001  1.1282755e+001 -2.2508051e+000  2.1093340e-001
C025-002  1.1211515e+001 -2.4437401e+000  2.8914243e-001
C025-003  1.1137840e+001 -2.6497717e+000  2.8285593e-001
C025-004  1.1055074e+001 -2.8682988e+000  2.8916487e-001
C025-005  1.0959339e+001 -3.0739543e+000  3.7019789e-001
C025-006  1.0852346e+001 -3.2942364e+000  4.4725594e-001
C025-007  1.0733156e+001 -3.5092201e+000  5.6171429e-001
C025-008  1.0604037e+001 -3.7149932e+000  7.0944136e-001
C025-009  1.0480258e+001 -3.8756137e+000  9.0863734e-001
C026-001  1.0289386e+001 -3.9644589e+000  1.1787959e+000
C026-002  1.0119849e+001 -4.0310297e+000  1.4575086e+000
C026-003  9.9955664e+000 -4.0354261e+000  1.7392638e+000
C026-004  9.9074526e+000 -4.0015125e+000  1.9994348e+000
C026-005  9.8290176e+000 -3.9799087e+000  2.2318211e+000
C026-006  9.7520962e+000 -3.9865937e+000  2.4454963e+000
C026-007  9.6913729e+000 -3.9926300e+000  2.6431906e+000
C026-008  9.6501789e+000 -3.9909525e+000  2.8239183e+000
